# Supplementary material for: Polar Triptycene-Based Nonmetal Organic Frameworks Show Enhanced Hydrogen Adsorption
Source: J Am Chem Soc. 2025 Oct 16;147(43):39351–8. doi: 10.1021/jacs.5c11317 (PMC12576833; doi:10.1021/jacs.5c11317)
Supplement: Supplementary file 2 [file ja5c11317_si_002.zip]

Archive with 13 entries (12 files):
- SI NMR/
- SI NMR/.DS_Store
- __MACOSX/SI NMR/._.DS_Store
- SI NMR/Quant_13C.dx
- SI NMR/BaBa_2.dx
- SI NMR/nMOF_Wat2_Wat3_Br5.cif
- __MACOSX/SI NMR/._nMOF_Wat2_Wat3_Br5.cif
- SI NMR/nMOF_fitting_final.nb
- __MACOSX/SI NMR/._nMOF_fitting_final.nb
- SI NMR/nMOF_Wat3_Br1.cif
- __MACOSX/SI NMR/._nMOF_Wat3_Br1.cif
- SI NMR/nMOF_Wat2_Br1.cif
- __MACOSX/SI NMR/._nMOF_Wat2_Br1.cif
