# Supplementary material for: Polar Triptycene-Based Nonmetal Organic Frameworks Show Enhanced Hydrogen Adsorption
Source: J Am Chem Soc. 2025 Oct 16;147(43):39351–8. doi: 10.1021/jacs.5c11317 (PMC12576833; doi:10.1021/jacs.5c11317)
Supplement: Supplementary file 2 [file ja5c11317_si_002.zip › SI NMR/Quant_13C.dx]

##TITLE=1H
8 kHz
100 K
TT.Br
##JCAMPDX= 6.0         $$ Bruker NMR JCAMP-DX V2.0
##DATA TYPE= NMR SPECTRUM
##DATA CLASS= XYDATA
##ORIGIN= Bruker BioSpin GmbH
##OWNER= jholmes
##LONG DATE= 2025/05/21 02:39:31+0000
$$ 1.90.2.5 TopSpin 3.6.3
$$ 2025-05-27 16:52:29.554 +0200  Jacob@dhcp-173-dist-b-168.epfl.ch
$$ Compression mode = fixed
##.OBSERVE FREQUENCY= 125.8458073224
##.OBSERVE NUCLEUS= ^13C
##.ACQUISITION MODE= SIMULTANEOUS (DQD)
##.ACQUISITION SCHEME= undefined
##.AVERAGES= 512
##.DIGITISER RES= 21
##SPECTROMETER/DATA SYSTEM= spect
##.PULSE SEQUENCE= echo.bjw
##.SOLVENT NAME= Acetone
##.SHIFT REFERENCE= INTERNAL, Acetone, 1, 298.6757
##AUDIT TRAIL= $$ (NUMBER, WHEN, WHO, WHERE, PROCESS, VERSION, WHAT)
$$ ##TITLE= Audit trail, TopSpin 3.6.3
$$ ##JCAMPDX= 5.01
$$ ##ORIGIN= Bruker BioSpin GmbH
$$ ##OWNER= Jacob
$$ $$ /Users/Jacob/nMOF/NMR/data/nmr/250515_T.T. Br Liverpool/7/pdata/1/auditp.txt
$$ ##AUDIT TRAIL=  $$ (NUMBER, WHEN, WHO, WHERE, PROCESS, VERSION, WHAT)
(   1,<2025-05-21 04:39:32.001 +0200>,<jholmes>,<nmr1518>,<go4>,<TopSpin 3.7.0>,
      <created by zg on data set with UUID '5f4446ac-3484-11f0-8149-004e01fd7cc3'
       started at 2025-05-19 09:39:18.729 +0200,
       POWCHK disabled, PULCHK disabled,
       completed at 2025-05-21 04:39:31.999 +0200
$$ 
       configuration hash MD5:
       FD D1 C9 BC 81 61 4C 45 91 FA 74 84 E9 49 CD 2A
       data hash MD5: 2K
       BF D6 3B 4A 6B BD 05 25 1A 09 16 2F EA BD EA C5>)
(   2,<2025-05-27 10:09:50.150 +0200>,<Jacob>,<dhcp-173-dist-b-168.epfl.ch>,<proc1d>,<TopSpin 3.6.3>,
      <Start of raw data processing
       efp LB = 100 FT_mod = 6 PKNL = 1 PHC0 = 0 PHC1 = 0 SI = 4K 
       data hash MD5: 4K
       DA EA A8 71 73 04 48 B9 44 13 87 D7 4B 90 B1 C5>)
(   3,<2025-05-27 10:11:34.618 +0200>,<Jacob>,<dhcp-173-dist-b-168.epfl.ch>,<proc1d>,<TopSpin 3.6.3>,
      <pk fgphup PHC0 = 10.00572 PHC1 = 1772.95 
       data hash MD5: 4K
       AA BC 6C 50 6C 14 4A DF 47 10 64 3D 69 FD A8 FE>)
$$ ##END=
$$ 
$$ $$ hash MD5
$$ $$ CF 05 DC A5 E9 14 46 CA CF BC 89 5E 64 88 25 58
##$RELAX= 
##$BRUKER FILE EXP=cpdprg2
$$ ;$OWNER=BRUKER
$$  0.3u fq=cnst21 
$$  0.5u pl=pl12
$$ 1 pcpd:10
$$   pcpd:350
$$   pcpd:15
$$   pcpd:345
$$   pcpd:20
$$   pcpd:340
$$   pcpd:15
$$   pcpd:345
$$   pcpd:350
$$   pcpd:10
$$   pcpd:345
$$   pcpd:15
$$   pcpd:340
$$   pcpd:20
$$   pcpd:345
$$   pcpd:15
$$   pcpd:350
$$   pcpd:10
$$   pcpd:345
$$   pcpd:15
$$   pcpd:340
$$   pcpd:20
$$   pcpd:345
$$   pcpd:15
$$   pcpd:10
$$   pcpd:350
$$   pcpd:15
$$   pcpd:345
$$   pcpd:20
$$   pcpd:340
$$   pcpd:15
$$   pcpd:345
$$   pcpd:350
$$   pcpd:10
$$   pcpd:345
$$   pcpd:15
$$   pcpd:340
$$   pcpd:20
$$   pcpd:345
$$   pcpd:15
$$   pcpd:10
$$   pcpd:350
$$   pcpd:15
$$   pcpd:345
$$   pcpd:20
$$   pcpd:340
$$   pcpd:15
$$   pcpd:345
$$   pcpd:10
$$   pcpd:350
$$   pcpd:15
$$   pcpd:345
$$   pcpd:20
$$   pcpd:340
$$   pcpd:15
$$   pcpd:345
$$   pcpd:350
$$   pcpd:10
$$   pcpd:345
$$   pcpd:15
$$   pcpd:340
$$   pcpd:20
$$   pcpd:345
$$   pcpd:15
$$ jump to 1
##$RELAX= 
##$BRUKER FILE EXP=format.temp
$$ EDIT_PAR COMMAND FILE
$$ 
$$ DI_MODE         LONG
$$ ED_ENTRY        ACQU
$$ ORDER           FILE
$$ 
$$ 
$$ HEADER		"F2 - Acquisition Parameters"
$$ T_NAME		Date_
$$ 		TYPE	R64
$$ 		CLASS	ACQU
$$ 		SUBRANGE 0.0 50000000
$$ 		REL	"Date_=itodate(DATE)"
$$ 		INV_REL	"DATE=datetoi(Date_,DATE)"
$$ 		FORMAT	"%14.0f"
$$ 		TEXT	" "
$$ END
$$ T_NAME		Time
$$ 		TYPE	R32
$$ 		CLASS	ACQU
$$ 		SUBRANGE 0.0 1000000
$$ 		REL	"Time=itotime(DATE)"
$$ 		INV_REL	"DATE=timetoi(Time,DATE)"
$$ 		FORMAT	"%14.2f h"
$$ 		TEXT	" "
$$ END
$$ NAME		INSTRUM
$$ 		TEXT	" "
$$ END
$$ NAME		PROBHD
$$ 		FORMAT	"%14.14s"
$$ 		TEXT	" "
$$ END
$$ NAME		PULPROG
$$ 		TEXT	" "
$$ END
$$ NAME		TD
$$ 		TEXT	" "
$$ END
$$ NAME		SOLVENT
$$ 		TEXT	" "
$$ END
$$ NAME		NS
$$ 		TEXT	" "
$$ END
$$ NAME		DS
$$ 		TEXT	" "
$$ END
$$ T_NAME		SWH
$$ 		TYPE	R32
$$ 		CLASS	ACQU
$$ 		SUBRANGE 0.0 1e8
$$ 		REL	"SWH=SW*SFO1"
$$ 		INV_REL "SW=SWH/SFO1"
$$ 		UNIT	"Hz"
$$ 		FORMAT	"%14.3f Hz"
$$ 		TEXT	" "
$$ END
$$ T_NAME          FIDRES
$$                 TYPE    R32
$$                 CLASS   ACQU
$$                 SUBRANGE 0.0 100000
$$                 REL     "FIDRES=2*SW*SFO1/TD"
$$                 INV_REL "TD = nextpow(2*SW*SFO1/FIDRES)"
$$ 		UNIT	"Hz"
$$ 		FORMAT	"%14.6f Hz"
$$ 		TEXT	" "
$$ END
$$ T_NAME          AQ
$$ 		TYPE	R32
$$ 		CLASS	ACQU
$$ 		SUBRANGE 0.0 1000
$$ 		REL	"AQ=aqcalc(SW,SFO1,TD,DIGTYP)"
$$ 		INV_REL	"TD=tdcalc(SW,SFO1,1.0e6*AQ,DIGTYP)"
$$ 		UNIT	"sec"
$$ 		FORMAT	"%14.7f sec"
$$ 		TEXT	" "
$$ END
$$ NAME		RG
$$ 		TEXT	" "
$$ END
$$ T_NAME          DW
$$ 		TYPE	R32
$$ 		CLASS	ACQU
$$ 		SUBRANGE 0.0 1000000
$$ 		REL	"DW=1/(2*SW*SFO1)"
$$ 		INV_REL	"SW=1000000/(2*(0.005+DW)*SFO1)"
$$ 		UNIT	"usec"
$$ 		FORMAT	"%14.3lf usec"
$$ 		TEXT	" "
$$ END
$$ NAME		DE
$$ 		FORMAT	"%14.2f usec"
$$ 		TEXT	" "
$$ END
$$ NAME		TE
$$ 		FORMAT	"%14.1f K"
$$ 		TEXT	" "
$$ END
$$ T_NAME		CNST31
$$ 		TYPE	R32
$$ 		CLASS	ACQU
$$ 		SUBRANGE -1e38 1e38
$$ 		REL	"CNST31=CNST[31]"
$$ 		INV_REL	"CNST[31]=CNST31"
$$ 		FORMAT	"%14.7f"
$$ 		TEXT	" "
$$ END
$$ T_NAME		D1
$$ 		TYPE	R32
$$ 		CLASS	ACQU
$$ 		SUBRANGE 0.0 1e38
$$ 		REL	"D1=D[1]"
$$ 		INV_REL	"D[1]=D1"
$$ 		UNIT	"sec"
$$ 		FORMAT	"%14.8f sec"
$$ 		TEXT	" "
$$ END
$$ T_NAME		D6
$$ 		TYPE	R32
$$ 		CLASS	ACQU
$$ 		SUBRANGE 0.0 1e38
$$ 		REL	"D6=D[6]"
$$ 		INV_REL	"D[6]=D6"
$$ 		UNIT	"sec"
$$ 		FORMAT	"%14.8f sec"
$$ 		TEXT	" "
$$ END
$$ T_NAME		L6
$$ 		TYPE	R32
$$ 		CLASS	ACQU
$$ 		SUBRANGE 0.0 1e38
$$ 		REL	"L6=L[6]"
$$ 		INV_REL	"L[6]=L6"
$$ 		FORMAT	"%14.0f"
$$ 		TEXT	" "
$$ END
$$ NAME		TD0
$$ 		TEXT	" "
$$ END
$$ NAME		ZGOPTNS
$$ 		TEXT	" "
$$ END
$$ NAME		SFO1
$$ 		FORMAT	"%14.7f MHz"
$$ 		TEXT	" "
$$ END
$$ NAME		NUC1
$$ 		NONEDIT
$$ 		TEXT	" "
$$ END
$$ T_NAME		P1
$$ 		TYPE	R32
$$ 		CLASS	ACQU
$$ 		SUBRANGE 0.0 1.0e10
$$ 		REL	"P1=P[1]"
$$ 		INV_REL	"P[1]=P1"
$$ 		UNIT	"usec"
$$ 		FORMAT	"%14.2f usec"
$$ 		TEXT	" "
$$ END
$$ T_NAME		P2
$$ 		TYPE	R32
$$ 		CLASS	ACQU
$$ 		SUBRANGE 0.0 1.0e10
$$ 		REL	"P2=P[2]"
$$ 		INV_REL	"P[2]=P2"
$$ 		UNIT	"usec"
$$ 		FORMAT	"%14.2f usec"
$$ 		TEXT	" "
$$ END
$$ T_NAME		PLW1
$$ 		TYPE	R32
$$ 		CLASS	ACQU
$$ 		REL	"PLW1=PLW[1]"
$$ 		INV_REL	"PLW[1]=PLW1"
$$ 		UNIT	"W"
$$ 		FORMAT	"%14.8f W"
$$ 		TEXT	"power PLW1 "
$$ END
$$ NAME		SFO2
$$ 		FORMAT	"%14.7f MHz"
$$ 		TEXT	" "
$$ END
$$ NAME		NUC2
$$ 		NONEDIT
$$ 		TEXT	" "
$$ END
$$ NAME		CPDPRG[2]
$$ 		TEXT	" "
$$ END
$$ T_NAME		PCPD2
$$ 		TYPE	R32
$$ 		CLASS	ACQU
$$ 		SUBRANGE 0 1e38
$$ 		REL	"PCPD2=PCPD[2]"
$$ 		INV_REL	"PCPD[2]=PCPD2"
$$ 		UNIT	"usec"
$$ 		FORMAT	"%14.2f usec"
$$ 		TEXT	" "
$$ END
$$ T_NAME		PLW2
$$ 		TYPE	R32
$$ 		CLASS	ACQU
$$ 		REL	"PLW2=PLW[2]"
$$ 		INV_REL	"PLW[2]=PLW2"
$$ 		UNIT	"W"
$$ 		FORMAT	"%14.8f W"
$$ 		TEXT	"power PLW2 "
$$ END
$$ T_NAME		PLW12
$$ 		TYPE	R32
$$ 		CLASS	ACQU
$$ 		REL	"PLW12=PLW[12]"
$$ 		INV_REL	"PLW[12]=PLW12"
$$ 		UNIT	"W"
$$ 		FORMAT	"%14.8f W"
$$ 		TEXT	"power PLW12 "
$$ END
##$RELAX= 
##$BRUKER FILE EXP=scon2
$$ ##TITLE= Parameter file, TopSpin 3.7.0
$$ ##JCAMPDX= 5.0
$$ ##DATATYPE= Parameter Values
$$ ##NPOINTS= 1	$$ modification sequence number
$$ ##ORIGIN= Bruker BioSpin GmbH
$$ ##OWNER= jholmes
$$ $$ 2025-05-19 09:39:18.710 +0200  jholmes@nmr1518
$$ $$ /opt/data/jholmes/nmr/250515_T.T. Br Liverpool/7/scon2
$$ $$ process /opt/topspin3.7.0/prog/mod/go4
$$ ##$BLKTR= (0..19)
$$ 3 3 3 3 3 3 3 3 3 3 3 3 3 3 3 3 3 3 3 3
$$ ##$DE1= 4.5
$$ ##$DEADC= 0.5
$$ ##$DEPA= 4.5
$$ ##$DERX= 1.5
$$ ##$FILCOR= 0
$$ ##$GRADCHAN= 0
$$ ##$GRADPRE= (0..1)
$$ 10 10
$$ ##$HD_BLKTR= (0..19)
$$ 1 1 1 1 1 1 1 1 1 1 1 1 1 1 1 1 1 1 1 1
$$ ##$HD_DE1= 5
$$ ##$HD_DEADC= 0
$$ ##$HD_DEPA= 2.5
$$ ##$HD_DERX= 0
$$ ##END=
##$RELAX= 
##$BRUKER FILE EXP=pulseprogram
$$ # 1 "/opt/topspin3.7.0/exp/stan/nmr/lists/pp/user/echo.bjw"
$$ # 1 "<built-in>"
$$ # 1 "<command-line>"
$$ # 1 "/opt/topspin3.7.0/exp/stan/nmr/lists/pp/user/echo.bjw"
$$ ;$DIR=/opt/topspin3.2/exp/stan/nmr/lists/pp/user/echo.bjw
$$ ;$CLASS=Solids
$$ ;$DIM=1D
$$ ;  F1 -> directly acquired
$$ ;$TYPE=direct excitation
$$ ;$COMMENT=Refocuses spin interactions that reverse sign under a pi pulse
$$ ;  OPTIONS: Presaturation, half-echo acquisition, heteronuclear decoupling on f2
$$ ;  Avance III, TS 3.5.4 has issue where cnst does not display if f2 is not displayed (still runs properly)
$$ 
$$ ;ns 4-step phase cycle
$$ ;p1 X pi/2 pulse
$$ ;p2 X pi pulse
$$ ;pl1 pulse power on channel f1
$$ ;d1 recycle delay
$$ ;l6 echo shift / rotor periods
$$ ;cnst31 spin rate / Hz
$$ 
$$ ;zgoptns -Dsat -Dfid -Ddec
$$ ;p20 saturation pulse length
$$ ;p21 1H saturation pulse length
$$ ;p31 1H decoupling pulse length
$$ ;pl2 =120; not used
$$ ;pl20 saturation pulse power
$$ ;pl21 1H saturation pulse power
$$ ;d20 saturation delay
$$ ;l20 saturation pulse loops
$$ ;pl12 decoupling power level
$$ ;pl13 decoupling power level
$$ ;pcpd2 1H decoupling program pulse
$$ ;cpdprg2 cw, tppm, spinal (pl12), fslg (pl13)
$$ # 1 "/opt/topspin3.7.0/exp/stan/nmr/lists/pp/Avance.incl" 1
$$ ;Avance3.incl
$$ ;   for AV III
$$ ;
$$ ;avance-version (13/06/17)
$$ ;
$$ ;$CLASS=HighRes Incl
$$ ;$COMMENT=
$$ 
$$ 
$$ # 169 "/opt/topspin3.7.0/exp/stan/nmr/lists/pp/Avance.incl"
$$ ;$Id: Avance3.incl,v 1.10.2.2 2013/08/30 09:43:33 ber Exp $
$$ # 33 "/opt/topspin3.7.0/exp/stan/nmr/lists/pp/user/echo.bjw" 2
$$ 
$$ define pulse tr                      ;rotor period
$$   "tr=1s/cnst31"
$$ define pulse tau                     ;echo shift
$$   "tau=l6*tr"
$$ 
$$ "d6=tau-p2/2"
$$ # 45 "/opt/topspin3.7.0/exp/stan/nmr/lists/pp/user/echo.bjw"
$$ "p30=p31-0.4u"
$$ 
$$ 
$$ # 1 "mc_line 49 file /opt/topspin3.7.0/exp/stan/nmr/lists/pp/user/echo.bjw exp. def. part of mc cmd. before ze"
$$ ; dimension 1D; AQ_mode 
$$ define delay MCWRK
$$ define delay MCREST
$$ "MCREST = 10m - 10m"
$$ "MCWRK = 0.333333*10m"
$$ 
$$     dccorr
$$ # 49 "/opt/topspin3.7.0/exp/stan/nmr/lists/pp/user/echo.bjw"
$$ # 49 "/opt/topspin3.7.0/exp/stan/nmr/lists/pp/user/echo.bjw"
$$ 1  ze
$$ # 1 "mc_line 49 file /opt/topspin3.7.0/exp/stan/nmr/lists/pp/user/echo.bjw exp. def. of mc cmd. after ze"
$$ # 50 "/opt/topspin3.7.0/exp/stan/nmr/lists/pp/user/echo.bjw"
$$ # 1 "mc_line 50 file /opt/topspin3.7.0/exp/stan/nmr/lists/pp/user/echo.bjw exp. start label for mc cmd."
$$ 2 MCWRK  * 2
$$ LBLF0, MCWRK
$$   MCREST
$$ # 51 "/opt/topspin3.7.0/exp/stan/nmr/lists/pp/user/echo.bjw"
$$ 3  1u
$$ 
$$ 
$$    1u do:f2
$$ # 69 "/opt/topspin3.7.0/exp/stan/nmr/lists/pp/user/echo.bjw"
$$ # 70 "/opt/topspin3.7.0/exp/stan/nmr/lists/pp/user/echo.bjw"
$$    d1 pl1:f1                        ;recycle delay and preselection of f1 drive power
$$ 
$$ 
$$    1u cpds2:f2
$$ # 76 "/opt/topspin3.7.0/exp/stan/nmr/lists/pp/user/echo.bjw"
$$    (p1 ph1):f1
$$    d6
$$    (p2 ph2):f1
$$ 
$$ 
$$ # 84 "/opt/topspin3.7.0/exp/stan/nmr/lists/pp/user/echo.bjw"
$$    go=3 ph31
$$ 
$$ 
$$    1u do:f2
$$ # 1 "mc_line 90 file /opt/topspin3.7.0/exp/stan/nmr/lists/pp/user/echo.bjw exp. mc cmd. in line"
$$   MCWRK wr #0
$$   MCWRK zd
$$   lo to LBLF0 times td0
$$ 
$$ # 91 "/opt/topspin3.7.0/exp/stan/nmr/lists/pp/user/echo.bjw"
$$ # 91 "/opt/topspin3.7.0/exp/stan/nmr/lists/pp/user/echo.bjw"
$$ exit
$$ 
$$ ph1 = 0 2 1 3
$$ ph2 = 0
$$ ph20= 0 1
$$ ph21= 0 1
$$ ph30= 0
$$ ph31= 0 2 3 1
##$RELAX= 
##$BRUKER FILE EXP=shimvalues
$$ # Mon May 19 15:34:21 2025
$$ #$$PROBEIDENTIFIER=H13340_0025
$$ #$$PROBENAME=PH MAS DVT 500W2 BL3.2 X/Y/H
$$ #$$SHIMID=272623
$$ #
$$ # Active Shim Gradients
$$ #
$$ Z           		-47320          
$$ Z2          		3220            
$$ Z3          		0               
$$ Z4          		3000            
$$ Z5          		0               
$$ Z6          		0               
$$ X           		-7000           
$$ XZ          		0               
$$ XZ2         		85260           
$$ XZ3         		64600           
$$ Y           		-11500          
$$ YZ          		0               
$$ YZ2         		0               
$$ YZ3         		0               
$$ XY          		0               
$$ XYZ         		-10000          
$$ (X2-Y2)     		-3000           
$$ (X2-Y2)Z    		0               
$$ X3          		0               
$$ Y3          		0               
$$ #
$$ # Lock Parameter
$$ #
$$ FIELD		1016.277
$$ LOCKPHASE		277.500 
$$ LOCKPOWER		-59.800 
$$ LOCKGAIN		100.800 
$$ LOCKDC		-75.000 
$$ LOCKSHIFT		2.040   
$$ LOOPGAIN		16.800  
$$ LOOPTIME		0.041   
$$ LOOPFILTER		2000.000
$$ #
$$ IEEE64_VERSION_CODE 1
$$ #
$$ # Shim currents 
$$ #
$$ SHIM_SETTING [1 ]  -22950.20000000 
$$ SHIM_SETTING [2 ]  1593.90000000   
$$ SHIM_SETTING [3 ]  -0.00000000     
$$ SHIM_SETTING [4 ]  1578.00000000   
$$ SHIM_SETTING [5 ]  0.00000000      
$$ SHIM_SETTING [6 ]  -3682.00000000  
$$ SHIM_SETTING [7 ]  0.00000000      
$$ SHIM_SETTING [8 ]  44846.76000000  
$$ SHIM_SETTING [9 ]  -1578.00000000  
$$ SHIM_SETTING [10]  0.00000000      
$$ SHIM_SETTING [11]  -6049.00000000  
$$ SHIM_SETTING [12]  -0.00000000     
$$ SHIM_SETTING [13]  -0.00000000     
$$ SHIM_SETTING [14]  -0.00000000     
$$ SHIM_SETTING [15]  0.00000000      
$$ SHIM_SETTING [16]  0.00000000      
$$ SHIM_SETTING [17]  33979.60000000  
$$ SHIM_SETTING [18]  -5260.00000000  
$$ SHIM_SETTING [19]  0.00000000      
$$ SHIM_SETTING [20]  0.00000000      
$$ SHIM_SETTING [21]  0.00000000      
$$ SHIM_SETTING [22]  0.00000000      
$$ SHIM_SETTING [23]  0.00000000      
$$ SHIM_SETTING [24]  0.00000000      
$$ SHIM_SETTING [25]  0.00000000      
$$ SHIM_SETTING [26]  0.00000000      
$$ SHIM_SETTING [27]  0.00000000      
$$ SHIM_SETTING [28]  0.00000000      
$$ SHIM_SETTING [29]  0.00000000      
$$ SHIM_SETTING [30]  0.00000000      
$$ SHIM_SETTING [31]  0.00000000      
$$ SHIM_SETTING [32]  0.00000000      
$$ SHIM_SETTING [33]  0.00000000      
$$ SHIM_SETTING [34]  0.00000000      
$$ SHIM_SETTING [35]  0.00000000      
$$ SHIM_SETTING [36]  0.00000000      
$$ SHIM_SETTING [37]  0.00000000      
$$ SHIM_SETTING [38]  0.00000000      
$$ SHIM_SETTING [39]  0.00000000      
$$ SHIM_SETTING [40]  0.00000000      
##$RELAX= 
##$BRUKER FILE EXP=uxnmr.par
$$ ##TITLE= Parameter file, TopSpin 3.7.0
$$ ##JCAMPDX= 5.0
$$ ##DATATYPE= Parameter Values
$$ ##NPOINTS= 4321	$$ modification sequence number
$$ ##ORIGIN= Bruker BioSpin GmbH
$$ ##OWNER= nmr
$$ $$ 2025-05-17 13:42:28.424 +0200  jholmes@nmr1518
$$ $$ /opt/topspin3.7.0/conf/instr/spect/uxnmr.par
$$ $$ process /opt/topspin3.7.0/prog/mod/masserver
$$ ##$ACB= 0
$$ ##$ACBTAT= (0..23)
$$ 0 88 88 88 72 72 50 0 0 0 0 0 0 0 0 0 0 0 0 0 0 0 0 0
$$ ##$ACBTBA= (0..23)
$$ 0 0 0 0 0 0 0 0 0 0 0 0 0 0 0 0 0 0 0 0 0 0 0 0
$$ ##$ACBTBLK= (0..23)
$$ 0 33 36 1 34 1 39 0 0 0 0 0 0 0 0 0 0 0 0 0 0 0 0 0
$$ ##$ACBTCTL= (0..23)
$$ 0 6 6 6 6 6 6 0 0 0 0 0 0 0 0 0 0 0 0 0 0 0 0 0
$$ ##$ACBTDI= (0..23)
$$ 0 -1779670052 -1779670220 -1779670220 -1779670260 -1779670260 -1779670252
$$ 0 0 0 0 0 0 0 0 0 0 0 0 0 0 0 0 0
$$ ##$ACBTDM= (0..23)
$$ 0 6 5 10 5 20 10 0 0 0 0 0 0 0 0 0 0 0 0 0 0 0 0 0
$$ ##$ACBTFHI= (0..23)
$$ 0 365 405 405 600 600 78 0 0 0 0 0 0 0 0 0 0 0 0 0 0 0 0 0
$$ ##$ACBTFL= (0..23)
$$ 0 248 248 248 248 248 8 0 0 0 0 0 0 0 0 0 0 0 0 0 0 0 0 0
$$ ##$ACBTFLO= (0..23)
$$ 0 6 6 6 180 180 76 0 0 0 0 0 0 0 0 0 0 0 0 0 0 0 0 0
$$ ##$ACBTINP= (0..23)
$$ 0 1 4 4 2 2 7 0 0 0 0 0 0 0 0 0 0 0 0 0 0 0 0 0
$$ ##$ACBTOUT= (0..23)
$$ 0 1 0 0 0 0 1 0 0 0 0 0 0 0 0 0 0 0 0 0 0 0 0 0
$$ ##$ACBTPO= (0..23)
$$ 0 500000 1000000 300000 1000000 100000 5000 0 0 0 0 0 0 0 0 0 0 0 0 0 0
$$ 0 0 0
$$ ##$ACBTPW= (0..23)
$$ 0 60 100 100 100 100 1000 0 0 0 0 0 0 0 0 0 0 0 0 0 0 0 0 0
$$ ##$ACBTSB= (0..23)
$$ 0 0 3 0 3 0 0 0 0 0 0 0 0 0 0 0 0 0 0 0 0 0 0 0
$$ ##$ACBTSDT= (0..23)
$$ 0 2 2 2 2 2 2 0 0 0 0 0 0 0 0 0 0 0 0 0 0 0 0 0
$$ ##$ACBTY= <no>
$$ ##$AMPDFLT= no
$$ ##$AQSBDCH= (0..95)
$$ 0 0 0 0 0 0 0 0 255 255 255 255 255 255 255 255 255 255 255 255 255 255
$$ 255 255 255 255 255 255 255 255 255 255 255 255 255 255 255 255 255 255
$$ 255 255 255 255 255 255 255 255 255 255 255 255 255 255 255 255 255 255
$$ 255 255 255 255 255 255 255 255 255 255 255 255 255 255 255 255 255 255
$$ 255 255 255 255 255 255 255 255 255 255 255 255 255 255 255 255 255 255
$$ 255 255
$$ ##$AQSBDHW= (0..95)
$$ 4 1 8 8 8 0 0 0 255 255 255 255 255 255 255 255 255 255 255 255 255 255
$$ 255 255 255 255 255 255 255 255 255 255 255 255 255 255 255 255 255 255
$$ 255 255 255 255 255 255 255 255 255 255 255 255 255 255 255 255 255 255
$$ 255 255 255 255 255 255 255 255 255 255 255 255 255 255 255 255 255 255
$$ 255 255 255 255 255 255 255 255 255 255 255 255 255 255 255 255 255 255
$$ 255 255
$$ ##$AQSBDID= (0..95)
$$ 82 88 83 83 83 80 66 66 255 255 255 255 255 255 255 255 255 255 255 255
$$ 255 255 255 255 255 255 255 255 255 255 255 255 255 255 255 255 255 255
$$ 255 255 255 255 255 255 255 255 255 255 255 255 255 255 255 255 255 255
$$ 255 255 255 255 255 255 255 255 255 255 255 255 255 255 255 255 255 255
$$ 255 255 255 255 255 255 255 255 255 255 255 255 255 255 255 255 255 255
$$ 255 255 255 255
$$ ##$AQSBDNO= (0..95)
$$ 1 1 1 2 3 1 1 1 255 255 255 255 255 255 255 255 255 255 255 255 255 255
$$ 255 255 255 255 255 255 255 255 255 255 255 255 255 255 255 255 255 255
$$ 255 255 255 255 255 255 255 255 255 255 255 255 255 255 255 255 255 255
$$ 255 255 255 255 255 255 255 255 255 255 255 255 255 255 255 255 255 255
$$ 255 255 255 255 255 255 255 255 255 255 255 255 255 255 255 255 255 255
$$ 255 255
$$ ##$AQSBDSL= (0..95)
$$ 2 3 4 5 6 21 255 1 255 255 255 255 255 255 255 255 255 255 255 255 255
$$ 255 255 255 255 255 255 255 255 255 255 255 255 255 255 255 255 255 255
$$ 255 255 255 255 255 255 255 255 255 255 255 255 255 255 255 255 255 255
$$ 255 255 255 255 255 255 255 255 255 255 255 255 255 255 255 255 255 255
$$ 255 255 255 255 255 255 255 255 255 255 255 255 255 255 255 255 255 255
$$ 255 255 255
$$ ##$AQSBDTY= (0..95)
$$ 98 192 25 25 25 207 209 7 255 255 255 255 255 255 255 255 255 255 255 255
$$ 255 255 255 255 255 255 255 255 255 255 255 255 255 255 255 255 255 255
$$ 255 255 255 255 255 255 255 255 255 255 255 255 255 255 255 255 255 255
$$ 255 255 255 255 255 255 255 255 255 255 255 255 255 255 255 255 255 255
$$ 255 255 255 255 255 255 255 255 255 255 255 255 255 255 255 255 255 255
$$ 255 255 255 255
$$ ##$AQSBUAD= (0..95)
$$ 16 52 36 37 38 33 32 32 255 255 255 255 255 255 255 255 255 255 255 255
$$ 255 255 255 255 255 255 255 255 255 255 255 255 255 255 255 255 255 255
$$ 255 255 255 255 255 255 255 255 255 255 255 255 255 255 255 255 255 255
$$ 255 255 255 255 255 255 255 255 255 255 255 255 255 255 255 255 255 255
$$ 255 255 255 255 255 255 255 255 255 255 255 255 255 255 255 255 255 255
$$ 255 255 255 255
$$ ##$AQSECL= (0..95)
$$ 6 2 2 2 2 1 3 255 255 255 255 255 255 255 255 255 255 255 255 255 255 255
$$ 255 255 255 255 255 255 255 255 255 255 255 255 255 255 255 255 255 255
$$ 255 255 255 255 255 255 255 255 255 255 255 255 255 255 255 255 255 255
$$ 255 255 255 255 255 255 255 255 255 255 255 255 255 255 255 255 255 255
$$ 255 255 255 255 255 255 255 255 255 255 255 255 255 255 255 255 255 255
$$ 255 255
$$ ##$AQSECLS= (0..95)
$$ 0 2 8 8 8 0 2 255 255 255 255 255 255 255 255 255 255 255 255 255 255 255
$$ 255 255 255 255 255 255 255 255 255 255 255 255 255 255 255 255 255 255
$$ 255 255 255 255 255 255 255 255 255 255 255 255 255 255 255 255 255 255
$$ 255 255 255 255 255 255 255 255 255 255 255 255 255 255 255 255 255 255
$$ 255 255 255 255 255 255 255 255 255 255 255 255 255 255 255 255 255 255
$$ 255 255
$$ ##$AQSETH1= <no>
$$ ##$AQSETH2= <no>
$$ ##$AQSSPLT= no
$$ ##$ATT19F= (0..1)
$$ 0 0
$$ ##$ATT1H= (0..1)
$$ 0 0
$$ ##$ATT3H= (0..1)
$$ 0 0
$$ ##$ATTX= (0..1)
$$ 0 0
$$ ##$ATTY= (0..1)
$$ 0 0
$$ ##$ATTZ= (0..1)
$$ 0 0
$$ ##$BACSAIR= no
$$ ##$BACSCAP= 0
$$ ##$BACSDEL= 10
$$ ##$BACSFCM= no
$$ ##$BACSOPT= <>
$$ ##$BACSTY= <no>
$$ ##$BARPTY= <no>
$$ ##$BFREQ= 500.43
$$ ##$BGAETH= (0..9)
$$ <no> <no> <no> <no> <no> <no> <no> <no> <no> <no>
$$ ##$BIRDS= yes
$$ ##$BMPC= 0
$$ ##$BMPCTY= <no>
$$ ##$BPSUTY= <no>
$$ ##$BSMS= 2
$$ ##$BSMS19FLock= no
$$ ##$BSMSETH= <149.236.99.20>
$$ ##$BSMSTY= <no>
$$ ##$BgaChFac2= (0..7)
$$ 0 0 0 0 0 0 0 0
$$ ##$BgaChMap= (0..7)
$$ 0 0 0 0 0 0 0 0
$$ ##$BgaChMaxv= (0..7)
$$ 0 0 0 0 0 0 0 0
$$ ##$BgaChRouting= (0..63)
$$ 0 0 0 0 0 0 0 0 0 0 0 0 0 0 0 0 0 0 0 0 0 0 0 0 0 0 0 0 0 0 0 0 0 0 0 0
$$ 0 0 0 0 0 0 0 0 0 0 0 0 0 0 0 0 0 0 0 0 0 0 0 0 0 0 0 0
$$ ##$BgaChShimMap= (0..7)
$$ 0 0 0 0 0 0 0 0
$$ ##$BgaChShimMaxv= (0..7)
$$ 0 0 0 0 0 0 0 0
$$ ##$BlaEth= (0..9)
$$ <149.236.99.220> <149.236.99.52> <149.236.99.12> <149.236.99.20> <no> <no>
$$ <no> <no> <> <>
$$ ##$BlaNam= (0..9)
$$ <BLAX500 E 6-365MHZ INR> <BLAX1000 E 6-405MHZ INR OUTR> <BLAH1000 E 200-600MHZ INR OUTR>
$$ <BSMS/2 LOCK TRANSCEIVER 500> <> <> <> <> <> <>
$$ ##$BlaPN= (0..9)
$$ <W1345093> <W1345529> <W1345530> <Z109889> <> <> <> <> <> <>
$$ ##$BlaSN= (0..9)
$$ <0542> <0012> <0075> <00306> <> <> <> <> <> <>
$$ ##$BsmsAuxEth= <no>
$$ ##$CFASMOD= (0..7)
$$ 1 1 1 1 1 1 1 1
$$ ##$CFASMUL= (0..7)
$$ 1 1 1 1 1 1 1 1
$$ ##$CNFTXDR= (0..7)
$$ 6 6 6 0 0 0 0 0
$$ ##$COMDIG2= 0
$$ ##$CPDBTY= <no>
$$ ##$CRCOTY= <no>
$$ ##$CSW1= (0..31)
$$ 1 0 0 4 4 0 0 2 0 7 0 0 0 0 0 0 0 0 0 0 0 0 0 0 0 0 0 0 0 0 0 0
$$ ##$CSW2= (0..31)
$$ 0 0 0 0 0 0 0 0 0 0 0 0 0 0 0 0 0 0 0 0 0 0 0 0 0 0 0 0 0 0 0 0
$$ ##$CSWNUM= (0..7)
$$ 3 3 3 1 0 0 0 0
$$ ##$ConsolePnSn= <H03128T2  SN409>
$$ ##$CryoCoolUnitEth= <no>
$$ ##$CryoProAccPnSn= <>
$$ ##$Ctb1Eth= <no>
$$ ##$CubeEth= (0..7)
$$ <no> <no> <no> <no> <no> <no> <no> <no>
$$ ##$CustRegisterNo= <>
$$ ##$DATSTAT= no
$$ ##$DIGI140= (0..7)
$$ 0 0 0 0 0 0 0 0
$$ ##$DIGIB12= (0..7)
$$ 0 0 0 0 0 0 0 0
$$ ##$DIGIB16= (0..7)
$$ 0 0 0 0 0 0 0 0
$$ ##$DIGIFA= (0..7)
$$ 0 0 0 0 0 0 0 0
$$ ##$DIGIFOURIER= 0
$$ ##$DIGIHA= (0..7)
$$ 0 0 0 0 0 0 0 0
$$ ##$DIGIHAF= (0..7)
$$ 0 0 0 0 0 0 0 0
$$ ##$DIGIHRD= (0..7)
$$ 0 0 0 0 0 0 0 0
$$ ##$DIGIIA= (0..7)
$$ 0 0 0 0 0 0 0 0
$$ ##$DIGIO16= (0..7)
$$ 0 0 0 0 0 0 0 0
$$ ##$DIGISA= (0..7)
$$ 0 0 0 0 0 0 0 0
$$ ##$DIGISAF= (0..7)
$$ 0 0 0 0 0 0 0 0
$$ ##$DIGISL= (0..7)
$$ 0 0 0 0 0 0 0 0
$$ ##$DIGITYI= (0..7)
$$ 0 0 0 0 0 0 0 0
$$ ##$DIGITYP= (0..7)
$$ 0 0 0 0 0 0 0 0
$$ ##$DIGITZ= 0
$$ ##$DPPFAC= 1
$$ ##$DRMSETH= <no>
$$ ##$DRU= yes
$$ ##$DRUETH= (0..33)
$$ <no> <149.236.99.89> <no> <no> <no> <no> <no> <no> <no> <no> <no> <no>
$$ <no> <no> <no> <no> <no> <no> <no> <no> <no> <no> <no> <no> <no> <no> <no>
$$ <no> <no> <no> <no> <no> <no> <no>
$$ ##$Description= <Avance III 500.43 Mhz WB EPFL>
$$ ##$DppType= 0
$$ ##$FCUMEM= (0..7)
$$ 16777208 16777208 16777208 0 0 0 0 0
$$ ##$FCUPAL= (0..7)
$$ 0 0 0 0 0 0 0 0
$$ ##$FGSVTY= <no>
$$ ##$FQMIX= 0
$$ ##$FUNCMOD= <>
$$ ##$FourPeriBdEth= <no>
$$ ##$FourShimBdEth= <no>
$$ ##$FourierPicsCon= no
$$ ##$GCUTYPE= 10
$$ ##$GCUTYPE2= 0
$$ ##$GPREDEL= 0
$$ ##$GPSCUTY= <no>
$$ ##$GRADRES= 5
$$ ##$GTUTY= <no>
$$ ##$GcConn= (0..1)
$$ 1 0
$$ ##$GradAmpGain= (0..7)
$$ 0 0 0 0 0 0 0 0
$$ ##$GradAmpMaxCurX= (0..7)
$$ 0 0 0 0 0 0 0 0
$$ ##$GradAmpMaxCurY= (0..7)
$$ 0 0 0 0 0 0 0 0
$$ ##$GradAmpMaxCurZ= (0..7)
$$ 9.99999904632568 0 0 0 0 0 0 0
$$ ##$GradAmpName= (0..7)
$$ <GAB in BSMS> <> <> <> <> <> <> <>
$$ ##$GradAmpPN= (0..7)
$$ <> <> <> <> <> <> <> <>
$$ ##$GradAmpSN= (0..7)
$$ <> <> <> <> <> <> <> <>
$$ ##$GradAmpType= (0..7)
$$ 2 0 0 0 0 0 0 0
$$ ##$GradPowClkCtrl= 0
$$ ##$GradPowClkTime= 0
$$ ##$GradPowImax= 0
$$ ##$GradPowType= 0
$$ ##$GradPowVmax= 0
$$ ##$HDIETH= (0..5)
$$ <no> <no> <no> <no> <no> <no>
$$ ##$HFAC= 3
$$ ##$HPCU= 0
$$ ##$HPCUTY= <no>
$$ ##$HPTXLP= (0..3)
$$ -1 -1 -1 -1
$$ ##$HPTXPI= (0..3)
$$ 0 0 0 0
$$ ##$HPTXPO= (0..3)
$$ 0 0 0 0
$$ ##$HPTXTY= (0..3)
$$ 0 0 0 0
$$ ##$HpprCoverType= 1
$$ ##$IF451= 0
$$ ##$IFREQ= 1
$$ ##$INJPTY= <no>
$$ ##$INTFPR= 0
$$ ##$IPSOETH= <149.236.99.10>
$$ ##$IPSOTYPE= 1
$$ ##$LDUETH= <no>
$$ ##$LOCKCONF= <DLM>
$$ ##$LOCKTY= <no>
$$ ##$LOCSWID= 0
$$ ##$LOCSWIF= 0
$$ ##$LVDSSPLITETH= (0..5)
$$ <no> <no> <no> <no> <no> <no>
$$ ##$Location= <>
$$ ##$LtMasEth= <no>
$$ ##$LtMasType= 1
$$ ##$M2FAC= 0
$$ ##$MAS= 2
$$ ##$MASETIME= 10
$$ ##$MASITIME= 10
$$ ##$MASTY= <tty05>
$$ ##$MAS_CT= 5
$$ ##$MAS_SG= 0
$$ ##$MAS_TO= 0
$$ ##$MEMPRM= 0
$$ ##$MHFAC= 0
$$ ##$MXFAC= 0
$$ ##$MagnCoilPnSn= <BZH03500107C>
$$ ##$MagnDewarPnSn= <D-325/89 -7312>
$$ ##$MasEth= <no>
$$ ##$NAMPD= (0..17)
$$ <> <HPLNA 19F1H> <2H> <HPLNA BB31P> <HPLNA BB31P> <> <> <> <> <> <> <>
$$ <> <> <> <> <> <>
$$ ##$NFCU= 3
$$ ##$NFRED= 0
$$ ##$NMRCH= 2
$$ ##$NMRMEM= 16384
$$ ##$NPSGU= 0
$$ ##$NRCU= 1
$$ ##$NROUT= 0
$$ ##$NSGU= 3
$$ ##$OrderNo= <10217839>
$$ ##$PAMPF1= (0..15)
$$ 75 56 96 88 88 0 0 0 0 0 0 0 0 0 0 0
$$ ##$PAMPF2= (0..15)
$$ 0 0 0 0 0 0 0 0 0 0 0 0 0 0 0 0
$$ ##$PAMPF3= (0..15)
$$ 0 0 0 0 0 0 0 0 0 0 0 0 0 0 0 0
$$ ##$PAMPF4= (0..15)
$$ 0 0 0 0 0 0 0 0 0 0 0 0 0 0 0 0
$$ ##$PAMPF5= (0..15)
$$ 0 0 0 0 0 0 0 0 0 0 0 0 0 0 0 0
$$ ##$PAMPF6= (0..15)
$$ 0 0 0 0 0 0 0 0 0 0 0 0 0 0 0 0
$$ ##$PAMPF7= (0..15)
$$ 0 0 0 0 0 0 0 0 0 0 0 0 0 0 0 0
$$ ##$PAMPF8= (0..15)
$$ 0 0 0 0 0 0 0 0 0 0 0 0 0 0 0 0
$$ ##$PH4= 0
$$ ##$PHF4TY= <no>
$$ ##$POWCHK= no
$$ ##$PRAMD1= (0..7)
$$ 6 0 0 1610612736 0 0 0 0
$$ ##$PRAMD10= (0..7)
$$ 0 0 0 0 0 0 0 0
$$ ##$PRAMD11= (0..7)
$$ 0 0 0 0 0 0 0 0
$$ ##$PRAMD12= (0..7)
$$ 0 0 0 0 0 0 0 0
$$ ##$PRAMD13= (0..7)
$$ 0 0 0 0 0 0 0 0
$$ ##$PRAMD14= (0..7)
$$ 0 0 0 0 0 0 0 0
$$ ##$PRAMD15= (0..7)
$$ 0 0 0 0 0 0 0 0
$$ ##$PRAMD16= (0..7)
$$ 0 0 0 0 0 0 0 0
$$ ##$PRAMD17= (0..7)
$$ 0 0 0 0 0 0 0 0
$$ ##$PRAMD18= (0..7)
$$ 0 0 0 0 0 0 0 0
$$ ##$PRAMD19= (0..7)
$$ 0 0 0 0 0 0 0 0
$$ ##$PRAMD2= (0..7)
$$ 0 1048576 0 536870912 0 1048576 0 536870912
$$ ##$PRAMD20= (0..7)
$$ 0 0 0 0 0 0 0 0
$$ ##$PRAMD21= (0..7)
$$ 0 0 0 0 0 0 0 0
$$ ##$PRAMD3= (0..7)
$$ 2147483584 2147483647 2147483647 1610743807 0 0 0 0
$$ ##$PRAMD4= (0..7)
$$ 2147483584 2147483647 2147483647 1610743807 0 0 0 0
$$ ##$PRAMD5= (0..7)
$$ 0 0 0 0 0 0 0 0
$$ ##$PRAMD6= (0..7)
$$ 0 0 0 0 0 0 0 0
$$ ##$PRAMD7= (0..7)
$$ 0 0 0 0 0 0 0 0
$$ ##$PRAMD8= (0..7)
$$ 0 0 0 0 0 0 0 0
$$ ##$PRAMD9= (0..7)
$$ 0 0 0 0 0 0 0 0
$$ ##$PRAMLED= (0..1)
$$ 15 15
$$ ##$PRAMP= (0..9)
$$ <00000000> <tty10> <no> <no> <no> <no> <no> <no> <no> <00000000>
$$ ##$PRAMPTP= 1
$$ ##$PREEMPTYPE= 0
$$ ##$PREPTY= <no>
$$ ##$PREREC= (0..15)
$$ 0 1 1 1 1 0 0 0 0 0 0 0 0 0 0 0
$$ ##$PRESHLD= 0
$$ ##$PTS160= -1
$$ ##$PTSA2X= (0..7)
$$ 0 0 0 0 0 0 0 0
$$ ##$PTSF2X= (0..7)
$$ 0 0 0 0 0 0 0 0
$$ ##$PTSFMX= (0..19)
$$ 643.52499 643.52499 643.52499 0 0 0 0 0 0 0 0 0 0 0 0 0 0 0 0 0
$$ ##$PULCHK= no
$$ ##$PerMagATempSens= no
$$ ##$PerMagEth= <no>
$$ ##$PerMagFluxSens= no
$$ ##$PerMagMTempSens= no
$$ ##$PramDutyCycPerc= (0..15)
$$ 4 2 4 4 0 0 0 0 0 0 0 0 0 0 0 0
$$ ##$PramPeakPowerW= (0..15)
$$ 4000 500 4000 4000 0 0 0 0 0 0 0 0 0 0 0 0
$$ ##$PramPowerDetect= (0..15)
$$ 1 0 0 0 0 0 0 0 0 0 0 0 0 0 0 0
$$ ##$PramPowerSwitch= (0..15)
$$ 0 0 0 0 0 0 0 0 0 0 0 0 0 0 0 0
$$ ##$PramPulWidthMs= (0..15)
$$ 10 0.1 0.05 0.05 0 0 0 0 0 0 0 0 0 0 0 0
$$ ##$PreampModBisDat= (0..15)
$$ 20111124 20111124 20151002 20170103 0 0 0 0 0 0 0 0 0 0 0 0
$$ ##$PreampModPN= (0..17)
$$ <Z103204> <Z003472> <Z111092> <Z111092> <> <> <> <> <> <> <> <> <> <> <>
$$ <> <> <>
$$ ##$PreampModSN= (0..17)
$$ <00115> <01014> <00242> <00021> <> <> <> <> <> <> <> <> <> <> <> <> <>
$$ <>
$$ ##$ProdigyEth= <no>
$$ ##$RCUCDS= (0..7)
$$ 0 0 0 0 0 0 0 0
$$ ##$RCUCFS= (0..7)
$$ 0 0 0 0 0 0 0 0
$$ ##$RCUCSS= (0..7)
$$ 0 0 0 0 0 0 0 0
$$ ##$RCUI2C1= (0..7)
$$ 0 0 0 0 0 0 0 0
$$ ##$RCUI2C2= (0..7)
$$ 0 0 0 0 0 0 0 0
$$ ##$RCUI2C3= (0..7)
$$ 0 0 0 0 0 0 0 0
$$ ##$RCUI2C4= (0..7)
$$ 0 0 0 0 0 0 0 0
$$ ##$RCUI2C5= (0..7)
$$ 0 0 0 0 0 0 0 0
$$ ##$RCUI2C6= (0..7)
$$ 0 0 0 0 0 0 0 0
$$ ##$RCUI2C7= (0..7)
$$ 0 0 0 0 0 0 0 0
$$ ##$RCUI2C8= (0..7)
$$ 0 0 0 0 0 0 0 0
$$ ##$RDCU= 0
$$ ##$RFSINPUT= (0..1)
$$ 0 0
$$ ##$RFSVTY= <no>
$$ ##$RGTYPE= (0..31)
$$ 9 0 0 0 0 0 0 0 0 0 0 0 0 0 0 0 0 0 0 0 0 0 0 0 0 0 0 0 0 0 0 0
$$ ##$RG_max= (0..31)
$$ 2050 -1 -1 -1 -1 -1 -1 -1 -1 -1 -1 -1 -1 -1 -1 -1 -1 -1 -1 -1 -1 -1 -1
$$ -1 -1 -1 -1 -1 -1 -1 -1 -1
$$ ##$RG_min= (0..31)
$$ 0.25 -1 -1 -1 -1 -1 -1 -1 -1 -1 -1 -1 -1 -1 -1 -1 -1 -1 -1 -1 -1 -1 -1
$$ -1 -1 -1 -1 -1 -1 -1 -1 -1
$$ ##$RG_tab1= (0..255)
$$ 0.25 0.28 0.32 0.35 0.4 0.44 0.5 0.56 0.64 0.7 0.8 0.89 1 1.12 1.28 1.4
$$ 1.6 1.78 2 2.25 2.56 2.8 3.2 3.56 4 4.5 5 5.6 6.35 7.12 8 9 10 11.3 12.7
$$ 14.2 16 18 20.2 22.6 25.4 28.5 32 36 40.3 45.2 50.8 57 64 71.8 80.6 90.5
$$ 101 114 128 144 161 181 203 228 256 287 322 362 406 456 512 575 645 724
$$ 812 912 1030 1150 1290 1440 1620 1820 2050 -1 -1 -1 -1 -1 -1 -1 -1 -1 -1
$$ -1 -1 -1 -1 -1 -1 -1 -1 -1 -1 -1 -1 -1 -1 -1 -1 -1 -1 -1 -1 -1 -1 -1 -1
$$ -1 -1 -1 -1 -1 -1 -1 -1 -1 -1 -1 -1 -1 -1 -1 -1 -1 -1 -1 -1 -1 -1 -1 -1
$$ -1 -1 -1 -1 -1 -1 -1 -1 -1 -1 -1 -1 -1 -1 -1 -1 -1 -1 -1 -1 -1 -1 -1 -1
$$ -1 -1 -1 -1 -1 -1 -1 -1 -1 -1 -1 -1 -1 -1 -1 -1 -1 -1 -1 -1 -1 -1 -1 -1
$$ -1 -1 -1 -1 -1 -1 -1 -1 -1 -1 -1 -1 -1 -1 -1 -1 -1 -1 -1 -1 -1 -1 -1 -1
$$ -1 -1 -1 -1 -1 -1 -1 -1 -1 -1 -1 -1 -1 -1 -1 -1 -1 -1 -1 -1 -1 -1 -1 -1
$$ -1 -1 -1 -1 -1 -1 -1 -1 -1 -1 -1 -1 -1 -1 -1 -1 -1 -1 -1 -1 -1 -1 -1
$$ ##$RG_tab2= (0..255)
$$ -1 -1 -1 -1 -1 -1 -1 -1 -1 -1 -1 -1 -1 -1 -1 -1 -1 -1 -1 -1 -1 -1 -1 -1
$$ -1 -1 -1 -1 -1 -1 -1 -1 -1 -1 -1 -1 -1 -1 -1 -1 -1 -1 -1 -1 -1 -1 -1 -1
$$ -1 -1 -1 -1 -1 -1 -1 -1 -1 -1 -1 -1 -1 -1 -1 -1 -1 -1 -1 -1 -1 -1 -1 -1
$$ -1 -1 -1 -1 -1 -1 -1 -1 -1 -1 -1 -1 -1 -1 -1 -1 -1 -1 -1 -1 -1 -1 -1 -1
$$ -1 -1 -1 -1 -1 -1 -1 -1 -1 -1 -1 -1 -1 -1 -1 -1 -1 -1 -1 -1 -1 -1 -1 -1
$$ -1 -1 -1 -1 -1 -1 -1 -1 -1 -1 -1 -1 -1 -1 -1 -1 -1 -1 -1 -1 -1 -1 -1 -1
$$ -1 -1 -1 -1 -1 -1 -1 -1 -1 -1 -1 -1 -1 -1 -1 -1 -1 -1 -1 -1 -1 -1 -1 -1
$$ -1 -1 -1 -1 -1 -1 -1 -1 -1 -1 -1 -1 -1 -1 -1 -1 -1 -1 -1 -1 -1 -1 -1 -1
$$ -1 -1 -1 -1 -1 -1 -1 -1 -1 -1 -1 -1 -1 -1 -1 -1 -1 -1 -1 -1 -1 -1 -1 -1
$$ -1 -1 -1 -1 -1 -1 -1 -1 -1 -1 -1 -1 -1 -1 -1 -1 -1 -1 -1 -1 -1 -1 -1 -1
$$ -1 -1 -1 -1 -1 -1 -1 -1 -1 -1 -1 -1 -1 -1 -1 -1
$$ ##$RG_tab3= (0..255)
$$ -1 -1 -1 -1 -1 -1 -1 -1 -1 -1 -1 -1 -1 -1 -1 -1 -1 -1 -1 -1 -1 -1 -1 -1
$$ -1 -1 -1 -1 -1 -1 -1 -1 -1 -1 -1 -1 -1 -1 -1 -1 -1 -1 -1 -1 -1 -1 -1 -1
$$ -1 -1 -1 -1 -1 -1 -1 -1 -1 -1 -1 -1 -1 -1 -1 -1 -1 -1 -1 -1 -1 -1 -1 -1
$$ -1 -1 -1 -1 -1 -1 -1 -1 -1 -1 -1 -1 -1 -1 -1 -1 -1 -1 -1 -1 -1 -1 -1 -1
$$ -1 -1 -1 -1 -1 -1 -1 -1 -1 -1 -1 -1 -1 -1 -1 -1 -1 -1 -1 -1 -1 -1 -1 -1
$$ -1 -1 -1 -1 -1 -1 -1 -1 -1 -1 -1 -1 -1 -1 -1 -1 -1 -1 -1 -1 -1 -1 -1 -1
$$ -1 -1 -1 -1 -1 -1 -1 -1 -1 -1 -1 -1 -1 -1 -1 -1 -1 -1 -1 -1 -1 -1 -1 -1
$$ -1 -1 -1 -1 -1 -1 -1 -1 -1 -1 -1 -1 -1 -1 -1 -1 -1 -1 -1 -1 -1 -1 -1 -1
$$ -1 -1 -1 -1 -1 -1 -1 -1 -1 -1 -1 -1 -1 -1 -1 -1 -1 -1 -1 -1 -1 -1 -1 -1
$$ -1 -1 -1 -1 -1 -1 -1 -1 -1 -1 -1 -1 -1 -1 -1 -1 -1 -1 -1 -1 -1 -1 -1 -1
$$ -1 -1 -1 -1 -1 -1 -1 -1 -1 -1 -1 -1 -1 -1 -1 -1
$$ ##$RG_tab4= (0..255)
$$ -1 -1 -1 -1 -1 -1 -1 -1 -1 -1 -1 -1 -1 -1 -1 -1 -1 -1 -1 -1 -1 -1 -1 -1
$$ -1 -1 -1 -1 -1 -1 -1 -1 -1 -1 -1 -1 -1 -1 -1 -1 -1 -1 -1 -1 -1 -1 -1 -1
$$ -1 -1 -1 -1 -1 -1 -1 -1 -1 -1 -1 -1 -1 -1 -1 -1 -1 -1 -1 -1 -1 -1 -1 -1
$$ -1 -1 -1 -1 -1 -1 -1 -1 -1 -1 -1 -1 -1 -1 -1 -1 -1 -1 -1 -1 -1 -1 -1 -1
$$ -1 -1 -1 -1 -1 -1 -1 -1 -1 -1 -1 -1 -1 -1 -1 -1 -1 -1 -1 -1 -1 -1 -1 -1
$$ -1 -1 -1 -1 -1 -1 -1 -1 -1 -1 -1 -1 -1 -1 -1 -1 -1 -1 -1 -1 -1 -1 -1 -1
$$ -1 -1 -1 -1 -1 -1 -1 -1 -1 -1 -1 -1 -1 -1 -1 -1 -1 -1 -1 -1 -1 -1 -1 -1
$$ -1 -1 -1 -1 -1 -1 -1 -1 -1 -1 -1 -1 -1 -1 -1 -1 -1 -1 -1 -1 -1 -1 -1 -1
$$ -1 -1 -1 -1 -1 -1 -1 -1 -1 -1 -1 -1 -1 -1 -1 -1 -1 -1 -1 -1 -1 -1 -1 -1
$$ -1 -1 -1 -1 -1 -1 -1 -1 -1 -1 -1 -1 -1 -1 -1 -1 -1 -1 -1 -1 -1 -1 -1 -1
$$ -1 -1 -1 -1 -1 -1 -1 -1 -1 -1 -1 -1 -1 -1 -1 -1
$$ ##$RG_tab5= (0..255)
$$ -1 -1 -1 -1 -1 -1 -1 -1 -1 -1 -1 -1 -1 -1 -1 -1 -1 -1 -1 -1 -1 -1 -1 -1
$$ -1 -1 -1 -1 -1 -1 -1 -1 -1 -1 -1 -1 -1 -1 -1 -1 -1 -1 -1 -1 -1 -1 -1 -1
$$ -1 -1 -1 -1 -1 -1 -1 -1 -1 -1 -1 -1 -1 -1 -1 -1 -1 -1 -1 -1 -1 -1 -1 -1
$$ -1 -1 -1 -1 -1 -1 -1 -1 -1 -1 -1 -1 -1 -1 -1 -1 -1 -1 -1 -1 -1 -1 -1 -1
$$ -1 -1 -1 -1 -1 -1 -1 -1 -1 -1 -1 -1 -1 -1 -1 -1 -1 -1 -1 -1 -1 -1 -1 -1
$$ -1 -1 -1 -1 -1 -1 -1 -1 -1 -1 -1 -1 -1 -1 -1 -1 -1 -1 -1 -1 -1 -1 -1 -1
$$ -1 -1 -1 -1 -1 -1 -1 -1 -1 -1 -1 -1 -1 -1 -1 -1 -1 -1 -1 -1 -1 -1 -1 -1
$$ -1 -1 -1 -1 -1 -1 -1 -1 -1 -1 -1 -1 -1 -1 -1 -1 -1 -1 -1 -1 -1 -1 -1 -1
$$ -1 -1 -1 -1 -1 -1 -1 -1 -1 -1 -1 -1 -1 -1 -1 -1 -1 -1 -1 -1 -1 -1 -1 -1
$$ -1 -1 -1 -1 -1 -1 -1 -1 -1 -1 -1 -1 -1 -1 -1 -1 -1 -1 -1 -1 -1 -1 -1 -1
$$ -1 -1 -1 -1 -1 -1 -1 -1 -1 -1 -1 -1 -1 -1 -1 -1
$$ ##$RG_tab6= (0..255)
$$ -1 -1 -1 -1 -1 -1 -1 -1 -1 -1 -1 -1 -1 -1 -1 -1 -1 -1 -1 -1 -1 -1 -1 -1
$$ -1 -1 -1 -1 -1 -1 -1 -1 -1 -1 -1 -1 -1 -1 -1 -1 -1 -1 -1 -1 -1 -1 -1 -1
$$ -1 -1 -1 -1 -1 -1 -1 -1 -1 -1 -1 -1 -1 -1 -1 -1 -1 -1 -1 -1 -1 -1 -1 -1
$$ -1 -1 -1 -1 -1 -1 -1 -1 -1 -1 -1 -1 -1 -1 -1 -1 -1 -1 -1 -1 -1 -1 -1 -1
$$ -1 -1 -1 -1 -1 -1 -1 -1 -1 -1 -1 -1 -1 -1 -1 -1 -1 -1 -1 -1 -1 -1 -1 -1
$$ -1 -1 -1 -1 -1 -1 -1 -1 -1 -1 -1 -1 -1 -1 -1 -1 -1 -1 -1 -1 -1 -1 -1 -1
$$ -1 -1 -1 -1 -1 -1 -1 -1 -1 -1 -1 -1 -1 -1 -1 -1 -1 -1 -1 -1 -1 -1 -1 -1
$$ -1 -1 -1 -1 -1 -1 -1 -1 -1 -1 -1 -1 -1 -1 -1 -1 -1 -1 -1 -1 -1 -1 -1 -1
$$ -1 -1 -1 -1 -1 -1 -1 -1 -1 -1 -1 -1 -1 -1 -1 -1 -1 -1 -1 -1 -1 -1 -1 -1
$$ -1 -1 -1 -1 -1 -1 -1 -1 -1 -1 -1 -1 -1 -1 -1 -1 -1 -1 -1 -1 -1 -1 -1 -1
$$ -1 -1 -1 -1 -1 -1 -1 -1 -1 -1 -1 -1 -1 -1 -1 -1
$$ ##$RG_tab7= (0..255)
$$ -1 -1 -1 -1 -1 -1 -1 -1 -1 -1 -1 -1 -1 -1 -1 -1 -1 -1 -1 -1 -1 -1 -1 -1
$$ -1 -1 -1 -1 -1 -1 -1 -1 -1 -1 -1 -1 -1 -1 -1 -1 -1 -1 -1 -1 -1 -1 -1 -1
$$ -1 -1 -1 -1 -1 -1 -1 -1 -1 -1 -1 -1 -1 -1 -1 -1 -1 -1 -1 -1 -1 -1 -1 -1
$$ -1 -1 -1 -1 -1 -1 -1 -1 -1 -1 -1 -1 -1 -1 -1 -1 -1 -1 -1 -1 -1 -1 -1 -1
$$ -1 -1 -1 -1 -1 -1 -1 -1 -1 -1 -1 -1 -1 -1 -1 -1 -1 -1 -1 -1 -1 -1 -1 -1
$$ -1 -1 -1 -1 -1 -1 -1 -1 -1 -1 -1 -1 -1 -1 -1 -1 -1 -1 -1 -1 -1 -1 -1 -1
$$ -1 -1 -1 -1 -1 -1 -1 -1 -1 -1 -1 -1 -1 -1 -1 -1 -1 -1 -1 -1 -1 -1 -1 -1
$$ -1 -1 -1 -1 -1 -1 -1 -1 -1 -1 -1 -1 -1 -1 -1 -1 -1 -1 -1 -1 -1 -1 -1 -1
$$ -1 -1 -1 -1 -1 -1 -1 -1 -1 -1 -1 -1 -1 -1 -1 -1 -1 -1 -1 -1 -1 -1 -1 -1
$$ -1 -1 -1 -1 -1 -1 -1 -1 -1 -1 -1 -1 -1 -1 -1 -1 -1 -1 -1 -1 -1 -1 -1 -1
$$ -1 -1 -1 -1 -1 -1 -1 -1 -1 -1 -1 -1 -1 -1 -1 -1
$$ ##$RG_tab8= (0..255)
$$ -1 -1 -1 -1 -1 -1 -1 -1 -1 -1 -1 -1 -1 -1 -1 -1 -1 -1 -1 -1 -1 -1 -1 -1
$$ -1 -1 -1 -1 -1 -1 -1 -1 -1 -1 -1 -1 -1 -1 -1 -1 -1 -1 -1 -1 -1 -1 -1 -1
$$ -1 -1 -1 -1 -1 -1 -1 -1 -1 -1 -1 -1 -1 -1 -1 -1 -1 -1 -1 -1 -1 -1 -1 -1
$$ -1 -1 -1 -1 -1 -1 -1 -1 -1 -1 -1 -1 -1 -1 -1 -1 -1 -1 -1 -1 -1 -1 -1 -1
$$ -1 -1 -1 -1 -1 -1 -1 -1 -1 -1 -1 -1 -1 -1 -1 -1 -1 -1 -1 -1 -1 -1 -1 -1
$$ -1 -1 -1 -1 -1 -1 -1 -1 -1 -1 -1 -1 -1 -1 -1 -1 -1 -1 -1 -1 -1 -1 -1 -1
$$ -1 -1 -1 -1 -1 -1 -1 -1 -1 -1 -1 -1 -1 -1 -1 -1 -1 -1 -1 -1 -1 -1 -1 -1
$$ -1 -1 -1 -1 -1 -1 -1 -1 -1 -1 -1 -1 -1 -1 -1 -1 -1 -1 -1 -1 -1 -1 -1 -1
$$ -1 -1 -1 -1 -1 -1 -1 -1 -1 -1 -1 -1 -1 -1 -1 -1 -1 -1 -1 -1 -1 -1 -1 -1
$$ -1 -1 -1 -1 -1 -1 -1 -1 -1 -1 -1 -1 -1 -1 -1 -1 -1 -1 -1 -1 -1 -1 -1 -1
$$ -1 -1 -1 -1 -1 -1 -1 -1 -1 -1 -1 -1 -1 -1 -1 -1
$$ ##$RG_tabA= (0..255)
$$ 0.25 0.28 0.32 0.35 0.4 0.44 0.5 0.56 0.64 0.7 0.8 0.89 1 1.12 1.28 1.4
$$ 1.6 1.78 2 2.25 2.56 2.8 3.2 3.56 4 4.5 5 5.6 6.35 7.12 8 9 10 11.3 12.7
$$ 14.2 16 18 20.2 22.6 25.4 28.5 32 36 40.3 45.2 50.8 57 64 71.8 80.6 90.5
$$ 101 114 128 144 161 181 203 228 256 287 322 362 406 456 512 575 645 724
$$ 812 912 1030 1150 1290 1440 1620 1820 2050 -1 -1 -1 -1 -1 -1 -1 -1 -1 -1
$$ -1 -1 -1 -1 -1 -1 -1 -1 -1 -1 -1 -1 -1 -1 -1 -1 -1 -1 -1 -1 -1 -1 -1 -1
$$ -1 -1 -1 -1 -1 -1 -1 -1 -1 -1 -1 -1 -1 -1 -1 -1 -1 -1 -1 -1 -1 -1 -1 -1
$$ -1 -1 -1 -1 -1 -1 -1 -1 -1 -1 -1 -1 -1 -1 -1 -1 -1 -1 -1 -1 -1 -1 -1 -1
$$ -1 -1 -1 -1 -1 -1 -1 -1 -1 -1 -1 -1 -1 -1 -1 -1 -1 -1 -1 -1 -1 -1 -1 -1
$$ -1 -1 -1 -1 -1 -1 -1 -1 -1 -1 -1 -1 -1 -1 -1 -1 -1 -1 -1 -1 -1 -1 -1 -1
$$ -1 -1 -1 -1 -1 -1 -1 -1 -1 -1 -1 -1 -1 -1 -1 -1 -1 -1 -1 -1 -1 -1 -1 -1
$$ -1 -1 -1 -1 -1 -1 -1 -1 -1 -1 -1 -1 -1 -1 -1 -1 -1 -1 -1 -1 -1 -1 -1
$$ ##$ROBOTTY= <no>
$$ ##$ROUT14= (0..7)
$$ 0 0 0 0 0 0 0 0
$$ ##$ROUTER= -1
$$ ##$RX22TY= <no>
$$ ##$RXFMAX= (0..7)
$$ 1072.5 -1 -1 -1 -1 -1 -1 -1
$$ ##$RXFMIN= (0..7)
$$ 5 -1 -1 -1 -1 -1 -1 -1
$$ ##$RXINTLV= (0..7)
$$ 1 0 0 0 0 0 0 0
$$ ##$RXMSTY= <no>
$$ ##$RockSwitchEth= <no>
$$ ##$SCMTY= <no>
$$ ##$SGUC1= (0..15)
$$ 17 50 33 0 0 0 0 0 0 0 0 0 0 0 0 0
$$ ##$SGUC2= (0..15)
$$ 65 256 34 0 0 0 0 0 0 0 0 0 0 0 0 0
$$ ##$SLCBCONF= <SHNV>
$$ ##$SPECTR= 10
$$ ##$SY2FLAG= 0
$$ ##$SYNCTRIG= 11
$$ ##$SamChgEth= (0..3)
$$ <no> <no> <no> <no>
$$ ##$SamChgProtocol= (0..3)
$$ <> <> <> <>
$$ ##$ServiceNo= <>
$$ ##$Sgu1PowerLevels= (0..7)
$$ 0 0 0 0 0 0 0 0
$$ ##$Sgu2PowerLevels= (0..7)
$$ 0 0 0 0 0 0 0 0
$$ ##$Sgu3PowerLevels= (0..7)
$$ 0 0 0 0 0 0 0 0
$$ ##$Sgu4PowerLevels= (0..7)
$$ 0 0 0 0 0 0 0 0
$$ ##$Sgu5PowerLevels= (0..7)
$$ 0 0 0 0 0 0 0 0
$$ ##$Sgu6PowerLevels= (0..7)
$$ 0 0 0 0 0 0 0 0
$$ ##$Sgu7PowerLevels= (0..7)
$$ 0 0 0 0 0 0 0 0
$$ ##$Sgu8PowerLevels= (0..7)
$$ 0 0 0 0 0 0 0 0
$$ ##$SguType= 2
$$ ##$ShimMaxVal= 32760
$$ ##$ShimPow1Ch2Sh= (0..38)
$$ 0 0 0 0 0 0 0 0 0 0 0 0 0 0 0 0 0 0 0 0 0 0 0 0 0 0 0 0 0 0 0 0 0 0 0 0
$$ 0 0 0
$$ ##$ShimPow1Imax= (0..38)
$$ 0 0 0 0 0 0 0 0 0 0 0 0 0 0 0 0 0 0 0 0 0 0 0 0 0 0 0 0 0 0 0 0 0 0 0 0
$$ 0 0 0
$$ ##$ShimPow1NChan= 0
$$ ##$ShimPow1TotIMax= 0
$$ ##$ShimPow1Vmax= (0..38)
$$ 0 0 0 0 0 0 0 0 0 0 0 0 0 0 0 0 0 0 0 0 0 0 0 0 0 0 0 0 0 0 0 0 0 0 0 0
$$ 0 0 0
$$ ##$ShimPow2Ch2Sh= (0..38)
$$ 0 0 0 0 0 0 0 0 0 0 0 0 0 0 0 0 0 0 0 0 0 0 0 0 0 0 0 0 0 0 0 0 0 0 0 0
$$ 0 0 0
$$ ##$ShimPow2Imax= (0..38)
$$ 0 0 0 0 0 0 0 0 0 0 0 0 0 0 0 0 0 0 0 0 0 0 0 0 0 0 0 0 0 0 0 0 0 0 0 0
$$ 0 0 0
$$ ##$ShimPow2NChan= 0
$$ ##$ShimPow2TotIMax= 0
$$ ##$ShimPow2Vmax= (0..38)
$$ 0 0 0 0 0 0 0 0 0 0 0 0 0 0 0 0 0 0 0 0 0 0 0 0 0 0 0 0 0 0 0 0 0 0 0 0
$$ 0 0 0
$$ ##$ShimPow3Ch2Sh= (0..38)
$$ 0 0 0 0 0 0 0 0 0 0 0 0 0 0 0 0 0 0 0 0 0 0 0 0 0 0 0 0 0 0 0 0 0 0 0 0
$$ 0 0 0
$$ ##$ShimPow3Imax= (0..38)
$$ 0 0 0 0 0 0 0 0 0 0 0 0 0 0 0 0 0 0 0 0 0 0 0 0 0 0 0 0 0 0 0 0 0 0 0 0
$$ 0 0 0
$$ ##$ShimPow3NChan= 0
$$ ##$ShimPow3TotIMax= 0
$$ ##$ShimPow3Vmax= (0..38)
$$ 0 0 0 0 0 0 0 0 0 0 0 0 0 0 0 0 0 0 0 0 0 0 0 0 0 0 0 0 0 0 0 0 0 0 0 0
$$ 0 0 0
$$ ##$ShimPow4Ch2Sh= (0..38)
$$ 0 0 0 0 0 0 0 0 0 0 0 0 0 0 0 0 0 0 0 0 0 0 0 0 0 0 0 0 0 0 0 0 0 0 0 0
$$ 0 0 0
$$ ##$ShimPow4Imax= (0..38)
$$ 0 0 0 0 0 0 0 0 0 0 0 0 0 0 0 0 0 0 0 0 0 0 0 0 0 0 0 0 0 0 0 0 0 0 0 0
$$ 0 0 0
$$ ##$ShimPow4NChan= 0
$$ ##$ShimPow4TotIMax= 0
$$ ##$ShimPow4Vmax= (0..38)
$$ 0 0 0 0 0 0 0 0 0 0 0 0 0 0 0 0 0 0 0 0 0 0 0 0 0 0 0 0 0 0 0 0 0 0 0 0
$$ 0 0 0
$$ ##$ShimPowMaxUA= (0..63)
$$ 130000 130000 130000 130000 130000 130000 130000 130000 130000 130000 130000
$$ 130000 130000 130000 130000 130000 130000 130000 130000 130000 130000 130000
$$ 130000 130000 130000 130000 130000 130000 130000 130000 130000 130000 130000
$$ 130000 130000 130000 130000 130000 130000 130000 0 0 0 0 0 0 0 0 0 0 0
$$ 0 0 0 0 0 0 0 0 0 0 0 0 0
$$ ##$ShimPowMaxUC= (0..63)
$$ 130000 130000 130000 130000 130000 130000 130000 130000 130000 130000 130000
$$ 130000 130000 130000 130000 130000 130000 130000 130000 130000 130000 130000
$$ 130000 130000 130000 130000 130000 130000 130000 130000 130000 130000 130000
$$ 130000 130000 130000 130000 130000 130000 130000 0 0 0 0 0 0 0 0 0 0 0
$$ 0 0 0 0 0 0 0 0 0 0 0 0 0
$$ ##$ShimPowMaxUG= (0..63)
$$ 1000000 1000000 1000000 1000000 1000000 1000000 1000000 1000000 1000000
$$ 1000000 1000000 1000000 1000000 1000000 1000000 1000000 1000000 1000000
$$ 1000000 1000000 1000000 1000000 1000000 1000000 1000000 1000000 1000000
$$ 1000000 1000000 1000000 1000000 1000000 1000000 1000000 1000000 1000000
$$ 1000000 1000000 1000000 0 0 0 0 0 0 0 0 0 0 0 0 0 0 0 0 0 0 0 0 0 0 0 0
$$ 0
$$ ##$ShimPowNum= 0
$$ ##$ShimPowRcbType= 3
$$ ##$ShimPowRes= (0..63)
$$ 1e-20 1e-20 1e-20 1e-20 1e-20 1e-20 1e-20 1e-20 1e-20 1e-20 1e-20 1e-20
$$ 1e-20 1e-20 1e-20 1e-20 1e-20 1e-20 1e-20 1e-20 1e-20 1e-20 1e-20 1e-20
$$ 1e-20 1e-20 1e-20 1e-20 1e-20 1e-20 1e-20 1e-20 1e-20 1e-20 1e-20 1e-20
$$ 1e-20 1e-20 1e-20 1e-20 0 0 0 0 0 0 0 0 0 0 0 0 0 0 0 0 0 0 0 0 0 0 0 0
$$ ##$ShimPowRng0= (0..63)
$$ 1 1 1 1 1 1 1 1 1 1 1 1 1 1 1 1 1 1 1 1 1 1 1 1 1 1 1 1 1 1 1 1 1 1 1 1
$$ 1 1 1 1 0 0 0 0 0 0 0 0 0 0 0 0 0 0 0 0 0 0 0 0 0 0 0 0
$$ ##$ShimPowRng1= (0..63)
$$ 1 1 1 1 1 1 1 1 1 1 1 1 1 1 1 1 1 1 1 1 1 1 1 1 1 1 1 1 1 1 1 1 1 1 1 1
$$ 1 1 1 1 0 0 0 0 0 0 0 0 0 0 0 0 0 0 0 0 0 0 0 0 0 0 0 0
$$ ##$ShimPowRng2= (0..63)
$$ 1 1 1 1 1 1 1 1 1 1 1 1 1 1 1 1 1 1 1 1 1 1 1 1 1 1 1 1 1 1 1 1 1 1 1 1
$$ 1 1 1 1 0 0 0 0 0 0 0 0 0 0 0 0 0 0 0 0 0 0 0 0 0 0 0 0
$$ ##$ShimPowRng3= (0..63)
$$ 1 1 1 1 1 1 1 1 1 1 1 1 1 1 1 1 1 1 1 1 1 1 1 1 1 1 1 1 1 1 1 1 1 1 1 1
$$ 1 1 1 1 0 0 0 0 0 0 0 0 0 0 0 0 0 0 0 0 0 0 0 0 0 0 0 0
$$ ##$ShimPowType1= 0
$$ ##$ShimPowType2= 0
$$ ##$ShimPowType3= 0
$$ ##$ShimPowType4= 0
$$ ##$ShimSysAngle= <90 degree left>
$$ ##$ShimSysFunc= (0..63)
$$ 1 2 3 4 5 6 7 8 9 10 11 38 39 36 17 16 -15 -14 13 12 29 28 -27 -26 25 24
$$ 37 23 31 30 -21 22 35 34 -33 -32 18 19 -20 0 0 0 0 0 0 0 0 0 0 0 0 0 0
$$ 0 0 0 0 0 0 0 0 0 0 0
$$ ##$ShimSysMatId= <no>
$$ ##$ShimSysMatrix= 1
$$ ##$ShimSysOffset= <108mm>
$$ ##$ShimSysType= 6
$$ ##$ShimUnit= 0
$$ ##$TFXNUM= 0
$$ ##$TOSITY= <no>
$$ ##$TRIPLO2= 0
$$ ##$VTU= 1
$$ ##$VTUETH= <no>
$$ ##$VTUTY= <tty01>
$$ ##$WBREFAM= (0..15)
$$ 100 100 100 100 100 100 100 100 100 100 100 100 100 100 100 100
$$ ##$WBREFLM= (0..15)
$$ 1 0 1 1 0 0 0 0 0 0 0 0 0 0 0 0
$$ ##$WBREFPH= (0..15)
$$ 0.15 0 0 0 0 0 0 0 0 0 0 0 0 0 0 0
$$ ##$WBSGU= (0..15)
$$ 0 0 0 0 0 0 0 0 0 0 0 0 0 0 0 0
$$ ##$XFAC= 2
$$ ##END=
##$RELAX= 
##$BRUKER FILE PROC=peaklist
$$ H
$$ #frequency    half width   %gauss/100.
$$ 18210.385      988.77          0.0
$$ 17069.044      1525.88         0.0
$$ 15004.477      1147.46         0.0
$$ 14044.407      952.15          0.0
$$ 6141.598       683.59          0.0
##$RELAX= 
##$BRUKER FILE PROC=peaklist.xml
$$ <?xml version="1.0" encoding="UTF-8"?>
$$ <PeakList modified="2025-05-27T10:11:59">
$$   <PeakList1D>
$$     <PeakList1DHeader creator="Jacob" date="2025-05-27T10:11:59" expNo="7" name="250515_T.T. Br Liverpool" owner="" procNo="1" source="/Users/Jacob/nMOF/NMR/data/nmr">
$$       <PeakPickDetails>F1=149.530945ppm, F2=87.859993ppm, MI=5.24cm, MAXI=11.13cm, PC=0.200
$$       </PeakPickDetails>
$$     </PeakList1DHeader>
$$     <Peak1D F1="144.718414" intensity="6.906945" type="0"/>
$$     <Peak1D F1="135.648148" intensity="7.917347" type="0"/>
$$     <Peak1D F1="119.240982" intensity="10.0" type="0"/>
$$     <Peak1D F1="111.611275" intensity="7.958052" type="0"/>
$$   </PeakList1D>
$$   <PeakList1D>
$$     <PeakList1DHeader creator="Jacob" date="2025-05-27T10:11:59" expNo="7" name="250515_T.T. Br Liverpool" owner="" procNo="1" source="/Users/Jacob/nMOF/NMR/data/nmr">
$$       <PeakPickDetails>F1=64.205383ppm, F2=26.189037ppm, MI=2.78cm, MAXI=5.31cm, PC=0.200
$$       </PeakPickDetails>
$$     </PeakList1DHeader>
$$     <Peak1D F1="48.807442" intensity="4.52717" type="0"/>
$$   </PeakList1D>
$$ </PeakList>
##$RELAX= 
##$BRUKER FILE PROC=peakrng
$$ P    #regions in PPM
$$ # 2025-05-27 10:12:01 +0200  Jacob@dhcp-173-dist-b-168.epfl.ch
$$ # low field   high field   mi   maxi
$$   149.53095107778321  87.85999385361274  5.241  11.130  # for region 1
$$   64.20538012379392  26.189036629442256  2.782  5.306  # for region 2
##$RELAX= 
$$ Bruker specific parameters
$$ --------------------------
##$DATPATH= </Users/Jacob/nMOF/NMR/data/nmr>
##$EXPNO= 7
##$NAME= <250515_T.T. Br Liverpool>
##$PROCNO= 1
##$ACQT0= 1000000
##$AMP= (0..31)
100 100 100 100 100 100 100 100 100 100 100 100 100 100 100 100 100 100
100 100 100 100 100 100 100 100 100 100 100 100 100 100
##$AMPCOIL= (0..19)
-1 0 0 0 0 0 0 0 0 0 0 0 0 0 0 0 0 0 0 0
##$ANAVPT= -1
##$AQSEQ= 0
##$AQ_mod= 3
##$AUNM= <au_zgonly>
##$AUTOPOS= <>
##$BF1= 125.833224
##$BF2= 500.43
##$BF3= 500.43
##$BF4= 500.43
##$BF5= 500.43
##$BF6= 500.43
##$BF7= 500.43
##$BF8= 500.43
##$BWFAC= (0..63)
0 0 0 0 0 0 0 0 0 0 0 0 0 0 0 0 0 0 0 0 0 0 0 0 0 0 0 0 0 0 0 0 0 0 0 0
0 0 0 0 0 0 0 0 0 0 0 0 0 0 0 0 0 0 0 0 0 0 0 0 0 0 0 0
##$BYTORDA= 0
##$CAGPARS= (0..11)
0 0 0 0 0 0 0 0 0 0 0 0
##$CHEMSTR= <none>
##$CNST= (0..63)
1 1 1 1 1 1 1 1 1 1 1 1 1 1 1 1 1 1 1 1 1 0 1 1 1 40 1 1 1 1 1 10000 1
1 1 1 1 1 1 1 1 1 1 1 1 1 1 1 1 1 1 1 1 1 1 1 1 1 1 1 1 1 1 1
##$CPDPRG= (0..8)
<> <> <spinal64> <> <> <> <> <> <>
##$D= (0..63)
0 300 0.001 0 0 0 9.65e-05 0 0 0 0 0 0 0 0 0 0 0 0 0 0.005 0 0 0 0 0 0
0 0 0 0 0 0 0 0 0 0 0 0 0 0 0 0 0 0 0 0 0 0 0 0 0 0 0 0 0 0 0 0 0 0 0 0
0
##$DATE= 1747795171
##$DATE_START= 1747640358
##$DE= 20.60001
##$DECBNUC= <off>
##$DECIM= 400
##$DECNUC= <off>
##$DECSTAT= 4
##$DIGMOD= 3
##$DIGTYP= 12
##$DQDMODE= 0
##$DR= 21
##$DS= 4
##$DSPFIRM= 4
##$DSPFVS= 21
##$DTYPA= 0
##$EXP= <SOLIDS1H>
##$FCUCHAN= (0..9)
0 1 2 0 0 0 0 0 0 0
##$FL1= 0
##$FL2= 0
##$FL3= 0
##$FL4= 0
##$FN_INDIRECT= (0..7)
0 0 0 0 0 0 0 0
##$FOV= 0
##$FQ1LIST= <>
##$FQ2LIST= <>
##$FQ3LIST= <>
##$FQ4LIST= <>
##$FQ5LIST= <>
##$FQ6LIST= <>
##$FQ7LIST= <>
##$FQ8LIST= <>
##$FRQLO3= 1300000
##$FRQLO3N= 0
##$FS= (0..7)
83 83 83 83 83 83 83 83
##$FTLPGN= 0
##$FW= 4032000
##$FnILOOP= 0
##$FnMODE= 0
##$FnTYPE= 0
##$GPNAM= (0..31)
<> <> <> <> <> <> <> <> <> <> <> <> <> <> <> <> <> <> <> <> <> <> <> <>
<> <> <> <> <> <> <> <>
##$GPX= (0..31)
0 0 0 0 0 0 0 0 0 0 0 0 0 0 0 0 0 0 0 0 0 0 0 0 0 0 0 0 0 0 0 0
##$GPY= (0..31)
0 0 0 0 0 0 0 0 0 0 0 0 0 0 0 0 0 0 0 0 0 0 0 0 0 0 0 0 0 0 0 0
##$GPZ= (0..31)
0 0 0 0 0 0 0 0 0 0 0 0 0 0 0 0 0 0 0 0 0 0 0 0 0 0 0 0 0 0 0 0
##$GRDPROG= <>
##$GRPDLY= 76
##$HDDUTY= 20
##$HDRATE= 1
##$HGAIN= (0..3)
2000 0 0 0
##$HL1= 0
##$HL2= 0
##$HL3= 0
##$HL4= 0
##$HOLDER= 0
##$HPMOD= (0..7)
0 1 0 0 0 0 0 0
##$HPPRGN= 0
##$IN= (0..63)
0 0 0 0 0 0 0 0 0 0 0 0 0 0 0 0 0 0 0 0 0 0 0 0 0 0 0 0 0 0 0 0 0 0 0 0
0 0 0 0 0 0 0 0 0 0 0 0 0 0 0 0 0 0 0 0 0 0 0 0 0 0 0 0
##$INF= (0..7)
0 0 0 0 0 0 0 0
##$INP= (0..63)
0 0 0 0 0 0 0 0 0 0 0 0 0 0 0 0 0 0 0 0 0 0 0 0 0 0 0 0 0 0 0 0 0 0 0 0
0 0 0 0 0 0 0 0 0 0 0 0 0 0 0 0 0 0 0 0 0 0 0 0 0 0 0 0
##$INSTRUM= <spect>
##$INTEGFAC= (0..63)
0 0 0 0 0 0 0 0 0 0 0 0 0 0 0 0 0 0 0 0 0 0 0 0 0 0 0 0 0 0 0 0 0 0 0 0
0 0 0 0 0 0 0 0 0 0 0 0 0 0 0 0 0 0 0 0 0 0 0 0 0 0 0 0
##$L= (0..31)
1 1 1 1 1 1 1 1 1 1 1 15 1 1 1 1 1 1 1 1 30 1 1 1 1 1 1 1 1 1 1 1
##$LFILTER= -1
##$LGAIN= -1
##$LINPSTP= 0
##$LOCKED= no
##$LOCKFLD= -1
##$LOCKGN= -1
##$LOCKPOW= -1
##$LOCKPPM= -1
##$LOCNUC= <off>
##$LOCPHAS= -1
##$LOCSHFT= no
##$LOCSW= 0
##$LTIME= -1
##$MASR= 10000
##$MASRLST= <masrlst>
##$MULEXPNO= (0..15)
0 0 0 0 0 0 0 0 0 0 0 0 0 0 0 0
##$NBL= 1
##$NC= -5
##$NLOGCH= 3
##$NOVFLW= 0
##$NS= 512
##$NUC1= <13C>
##$NUC2= <1H>
##$NUC3= <off>
##$NUC4= <off>
##$NUC5= <off>
##$NUC6= <off>
##$NUC7= <off>
##$NUC8= <off>
##$NUCLEUS= <off>
##$NUSLIST= <automatic>
##$NusAMOUNT= 25
##$NusFPNZ= no
##$NusJSP= 0
##$NusSEED= 54321
##$NusSPTYPE= 0
##$NusT2= 1
##$NusTD= 0
##$O1= 12583.3224
##$O2= 2502.15
##$O3= 0
##$O4= 1000.86
##$O5= 1000.86
##$O6= 1000.86
##$O7= 1000.86
##$O8= 1000.86
##$OVERFLW= 0
##$P= (0..63)
0 3.5 7 2 0 0 0 0 0 2.35 92 0 0 0 0.6 500 0 0 0 0 0 2 0 0 0 0 0 0 0 0 -0.4
0 0 0 0 0 0 0 0 0 0 0 0 0 0 0 0 0 0 0 0 0 0 0 0 0 0 0 0 0 0 0 0 0
##$PACOIL= (0..15)
3 0 1 2 0 0 0 0 0 0 0 0 0 0 0 0
##$PAPS= 0
##$PARMODE= 0
##$PCPD= (0..9)
0 0 4.25 0 0 0 0 0 0 0
##$PEXSEL= (0..9)
1 1 1 1 1 1 1 1 1 1
##$PHCOR= (0..31)
0 0 0 0 0 0 0 0 0 75 0 0 0 0 0 0 0 0 0 0 0 0 0 0 0 0 0 0 0 0 0 0
##$PHLIST= <>
##$PHP= 1
##$PH_ref= 46
##$PL= (0..63)
120 120 120 120 120 120 120 120 120 120 120 120 120 120 120 120 120 120
120 120 120 120 120 120 120 120 120 120 120 120 120 120 120 120 120 120
120 120 120 120 120 120 120 120 120 120 120 120 120 120 120 120 120 120
120 120 120 120 120 120 120 120 120 120
##$PLSTEP= 3
##$PLSTRT= -6
##$PLW= (0..63)
0 100 0 85 0 0 0 0 0 0 33.49654 12 100 156 0 0 0 0.2142891 0 0 20 33.49654
0 0 0 0 0 0 0 0 0 0 0 0 0 0 0 0 0 0 0 0 0 0 0 0 0 0 0 0 0 0 0 0 0 0 0 0
0 0 0 0 0 0
##$PLWMAX= (0..7)
490.5 978.9 0 0 0 0 0 0
##$PQPHASE= 0
##$PQSCALE= 1
##$PR= 1
##$PRECHAN= (0..15)
-1 2 0 -1 3 -1 -1 -1 -1 -1 -1 -1 -1 -1 -1 -1
##$PRGAIN= 0
##$PROBHD= <H13340_0025 (PH MAS DVT 500W2 BL3.2 X/Y/H)>
##$PROBINPUTS= (0..15)
<31P-15N> <31P-15N> <1H> <> <> <> <> <> <> <> <> <> <> <> <> <>
##$PULPROG= <echo.bjw>
##$PW= 0
##$PYNM= <>
##$ProjAngle= 0
##$QNP= 0
##$RD= 0
##$RECCHAN= (0..15)
0 1 0 0 0 0 0 0 0 0 0 0 0 0 0 0
##$RECPH= 0
##$RECPRE= (0..15)
-1 2 -1 -1 -1 -1 -1 -1 -1 -1 -1 -1 -1 -1 -1 -1
##$RECPRFX= (0..15)
1 0 0 0 0 0 0 0 0 0 0 0 0 0 0 0
##$RECSEL= (0..15)
0 1 0 0 0 0 0 0 0 0 0 0 0 0 0 0
##$RG= 56.74
##$RO= 0
##$RSEL= (0..15)
0 1 2 0 0 0 0 0 0 0 0 0 0 0 0 0
##$S= (0..7)
83 83 83 83 83 83 83 83
##$SELREC= (0..9)
0 0 0 0 0 0 0 0 0 0
##$SFO1= 125.8458073224
##$SFO2= 500.43250215
##$SFO3= 500.43
##$SFO4= 500.43100086
##$SFO5= 500.43100086
##$SFO6= 500.43100086
##$SFO7= 500.43100086
##$SFO8= 500.43100086
##$SOLVENT= <Acetone>
##$SOLVOLD= <off>
##$SP= (0..63)
120 120 120 120 120 120 120 120 120 120 120 120 120 120 120 120 120 120
120 120 120 120 120 120 120 120 120 120 120 120 120 120 120 120 120 120
120 120 120 120 120 120 120 120 120 120 120 120 120 120 120 120 120 120
120 120 120 120 120 120 120 120 120 120
##$SPECTR= 0
##$SPINCNT= 0
##$SPNAM= (0..63)
<ramp90100.100> <LG4_180_c3_a55+0> <> <> <> <> <> <> <> <> <> <> <> <>
<> <> <> <> <> <> <> <> <> <> <> <> <> <> <> <> <> <> <> <> <> <> <> <>
<> <> <> <> <> <> <> <> <> <> <> <> <> <> <> <> <> <> <> <> <> <> <> <>
<> <>
##$SPOAL= (0..63)
0.5 0.6 0.5 0.5 0.5 0.5 0.5 0.5 0.5 0.5 0.5 0.5 0.5 0.5 0.5 0.5 0.5 0.5
0.5 0.5 0.5 0.5 0.5 0.5 0.5 0.5 0.5 0.5 0.5 0.5 0.5 0.5 0.5 0.5 0.5 0.5
0.5 0.5 0.5 0.5 0.5 0.5 0.5 0.5 0.5 0.5 0.5 0.5 0.5 0.5 0.5 0.5 0.5 0.5
0.5 0.5 0.5 0.5 0.5 0.5 0.5 0.5 0.5 0.5
##$SPOFFS= (0..63)
0 -550 0 0 0 0 0 0 0 0 0 0 0 0 0 0 0 0 0 0 0 0 0 0 0 0 0 0 0 0 0 0 0 0
0 0 0 0 0 0 0 0 0 0 0 0 0 0 0 0 0 0 0 0 0 0 0 0 0 0 0 0 0 0
##$SPPEX= (0..63)
0 0 0 0 0 0 0 0 0 0 0 0 0 0 0 0 0 0 0 0 0 0 0 0 0 0 0 0 0 0 0 0 0 0 0 0
0 0 0 0 0 0 0 0 0 0 0 0 0 0 0 0 0 0 0 0 0 0 0 0 0 0 0 0
##$SPW= (0..63)
70 0 0 0 0 0 0 0 0 0 0 0 0 0 0 0 0 0 0 0 0 0 0 0 0 0 0 0 0 0 0 0 0 0 0
0 0 0 0 0 0 0 0 0 0 0 0 0 0 0 0 0 0 0 0 0 0 0 0 0 0 0 0 0
##$SUBNAM= (0..9)
<> <> <> <> <> <> <> <> <> <>
##$SW= 397.311607465052
##$SWIBOX= (0..19)
0 1 2 0 0 0 0 0 0 0 0 0 0 0 0 0 0 0 0 0
##$SW_h= 50000
##$SWfinal= 0
##$SigLockShift= 0
##$TD= 2048
##$TD0= 1
##$TD_INDIRECT= (0..7)
0 0 0 0 0 0 0 0
##$TDav= 1
##$TE= 94.1
##$TE1= 296.9222
##$TE2= 0
##$TE3= 0
##$TE4= 0
##$TEG= 300
##$TE_MAGNET= 0
##$TE_PIDX= 0
##$TE_RAW= 0
##$TE_STAB= (0..9)
0 0 0 0 0 0 0 0 0 0
##$TL= (0..7)
120 120 120 120 120 120 120 120
##$TOTROT= (0..63)
0 0 0 0 0 0 0 0 0 0 0 0 0 0 0 0 0 0 0 0 0 0 0 0 0 0 0 0 0 0 0 0 0 0 0 0
0 0 0 0 0 0 0 0 0 0 0 0 0 0 0 0 0 0 0 0 0 0 0 0 0 0 0 0
##$TUBE_TYPE= <>
##$USERA1= <>
##$USERA2= <>
##$USERA3= <>
##$USERA4= <>
##$USERA5= <>
##$UUID= <5f4446ac-3484-11f0-8149-004e01fd7cc3>
##$V9= 5
##$VALIDCODE= -1
##$VALIST= <>
##$VCLIST= <>
##$VDLIST= <>
##$VPLIST= <>
##$VTLIST= <>
##$WBST= 1024
##$WBSW= 50
##$XGAIN= (0..3)
670 0 0 0
##$XL= 0
##$YL= 0
##$YMAX_a= 110299
##$YMIN_a= -222694
##$ZGOPTNS= <-Ddec>
##$ZL1= 120
##$ZL2= 120
##$ZL3= 120
##$ZL4= 120
##$scaledByNS= no
##$scaledByRG= no
##$ABSF1= 0
##$ABSF2= 0
##$ABSG= 0
##$ABSL= 0
##$ALPHA= 0
##$AQORDER= 0
##$ASSFAC= 0
##$ASSFACI= 0
##$ASSFACX= 0
##$ASSWID= 0
##$AUNMP= <proc_1d>
##$AXLEFT= 0
##$AXNAME= <>
##$AXNUC= <13C>
##$AXRIGHT= 0
##$AXTYPE= 0
##$AXUNIT= <>
##$AZFE= 0.1
##$AZFW= 0.5
##$BCFW= 0
##$BC_mod= 0
##$BYTORDP= 0
##$COROFFS= 0
##$CY= 10
##$DATMOD= 1
##$DC= 0
##$DFILT= <>
##$DTYPP= 0
##$ERETIC= no
##$F1P= 160.433980456545
##$F2P= 37.9424276691822
##$FCOR= 1
##$FTSIZE= 4096
##$FT_mod= 6
##$GAMMA= 0
##$GB= 0
##$INTBC= 1
##$INTSCL= 1
##$ISEN= 128
##$LB= 100
##$LEV0= 0
##$LPBIN= 0
##$MAXI= 50
##$MC2= 0
##$MEAN= 0
##$ME_mod= 0
##$MI= 0
##$MddCEXP= no
##$MddCT_SP= no
##$MddF180= no
##$MddLAMBDA= 0
##$MddMEMORY= 0
##$MddMERGE= 0
##$MddNCOMP= 0
##$MddNITER= 0
##$MddNOISE= 0
##$MddPHASE= 0
##$MddSEED= 0
##$MddSRSIZE= 0
##$Mdd_CsALG= 0
##$Mdd_CsLAMBDA= 0
##$Mdd_CsNITER= 0
##$Mdd_CsNORM= 0
##$Mdd_CsVE= no
##$Mdd_CsZF= 0
##$Mdd_LrLAMBDA= 0
##$Mdd_LrNITER= 0
##$Mdd_LrRANK= 0
##$Mdd_LrZF= 0
##$Mdd_mod= 0
##$NCOEF= 0
##$NC_proc= -13
##$NLEV= 6
##$NOISF1= 385.7398
##$NOISF2= 135.3771
##$NSP= 0
##$NTH_PI= 0
##$NZP= 0
##$OFFSET= 298.6757
##$PC= 0.2
##$PHC0= 10.00572
##$PHC1= 1772.95
##$PH_mod= 1
##$PKNL= yes
##$PPARMOD= 0
##$PPDIAG= 0
##$PPIPTYP= 0
##$PPMPNUM= 2147483647
##$PPRESOL= 1
##$PSCAL= 0
##$PSIGN= 0
##$PYNMP= <proc.py>
##$RDF1= 0
##$RDF2= 0
##$RDFWHM= 0
##$RDINT= 0
##$RDPOS= 0
##$REVERSE= no
##$SF= 125.833224
##$SI= 4096
##$SIGF1= 78.16754
##$SIGF2= 31.15373
##$SINO= 36.63945
##$SIOLD= 1024
##$SPECTYP= <>
##$SREF_mod= 1
##$SREGLST= <>
##$SSB= 0
##$STSI= 4096
##$STSR= 0
##$SW_p= 50000
##$SYMM= 0
##$S_DEV= 0
##$TDeff= 2048
##$TDoff= 0
##$TI= <>
##$TILT= no
##$TM1= 0
##$TM2= 0
##$TOPLEV= 0
##$USERP1= <>
##$USERP2= <>
##$USERP3= <>
##$USERP4= <>
##$USERP5= <>
##$WDW= 1
##$XDIM= 4096
##$YMAX_p= 469551400
##$YMIN_p= -16935753
##$CURPLOT= <Cups-PDF>
##$CURPRIN= <dconpeaks.txt>
##$DFORMAT= <normdp>
##$LAYOUT= <+/1D_BB.xwp>
##$LFORMAT= <normlp>
##$PFORMAT= <normpl>
$$ End of Bruker specific parameters
$$ ---------------------------------
##XUNITS= HZ
##YUNITS= ARBITRARY UNITS
##XFACTOR= 12.20703125
##YFACTOR= 1
##DELTAX= -12.20703125
##NPOINTS= 4096
##FIRSTX= 49987.79296875
##FIRSTY= 4310590
##LASTX= 0
##MAXY= 469551400
##MINY= -16935753
##XYDATA= (X++(Y..Y))
4095 4310590
4094 4501298
4093 4891235
4092 5424678
4091 6135210
4090 7037848
4089 8006884
4088 8831935
4087 9397882
4086 9769252
4085 10087456
4084 10412778
4083 10680724
4082 10797607
4081 10771660
4080 10764636
4079 11011971
4078 11651439
4077 12588613
4076 13526847
4075 14151553
4074 14309227
4073 14044034
4072 13521659
4071 12957790
4070 12579820
4069 12554001
4068 12871352
4067 13305405
4066 13532171
4065 13346777
4064 12816361
4063 12265859
4062 12105142
4061 12583418
4060 13610757
4059 14792070
4058 15686266
4057 16085625
4056 16058648
4055 15740885
4054 15138162
4053 14170917
4052 12874105
4051 11479085
4050 10270431
4049 9388443
4048 8782717
4047 8318992
4046 7894855
4045 7477786
4044 7097463
4043 6838209
4042 6819763
4041 7140792
4040 7802664
4039 8663142
4038 9461026
4037 9918442
4036 9876814
4035 9379990
4034 8640346
4033 7917436
4032 7405749
4031 7186544
4030 7216580
4029 7328381
4028 7281648
4027 6893539
4026 6166501
4025 5287727
4024 4491640
4023 3916519
4022 3566363
4021 3354456
4020 3149845
4019 2816201
4018 2275519
4017 1569263
4016 844244
4015 261199
4014 -85506
4013 -175981
4012 -36856
4011 268724
4010 645106
4009 993608
4008 1245062
4007 1363078
4006 1351515
4005 1305698
4004 1437214
4003 1954908
4002 2847885
4001 3807689
4000 4439291
3999 4586167
3998 4438690
3997 4330323
3996 4463943
3995 4834843
3994 5341750
3993 5887392
3992 6370129
3991 6651407
3990 6593056
3989 6138146
3988 5359721
3987 4453096
3986 3676048
3985 3226313
3984 3089320
3983 2983471
3982 2511714
3981 1441280
3980 -121997
3979 -1814658
3978 -3259443
3977 -4251907
3976 -4773329
3975 -4894067
3974 -4695918
3973 -4272315
3972 -3769690
3971 -3394947
3970 -3347786
3969 -3715688
3968 -4424885
3967 -5298946
3966 -6165043
3965 -6902017
3964 -7411910
3963 -7596958
3962 -7390492
3961 -6782974
3960 -5788779
3959 -4421157
3958 -2770217
3957 -1119208
3956 92410
3955 515307
3954 140514
3953 -691783
3952 -1518817
3951 -1987097
3950 -1924945
3949 -1308570
3948 -244552
3947 1024654
3946 2172594
3945 2917005
3944 3144768
3943 2944931
3942 2523365
3941 2041804
3940 1486333
3939 687699
3938 -490736
3937 -1963642
3936 -3438460
3935 -4631382
3934 -5453479
3933 -5984533
3932 -6314372
3931 -6455087
3930 -6376990
3929 -6055984
3928 -5471476
3927 -4619634
3926 -3567490
3925 -2453543
3924 -1392948
3923 -419870
3922 418392
3921 947241
3920 957939
3919 465032
3918 -196427
3917 -608600
3916 -598320
3915 -295011
3914 92568
3913 474614
3912 870879
3911 1327731
3910 1924947
3909 2796832
3908 4021830
3907 5463079
3906 6790723
3905 7709888
3904 8136064
3903 8122054
3902 7673037
3901 6724072
3900 5313480
3899 3707679
3898 2288659
3897 1309666
3896 768673
3895 489028
3894 271047
3893 -36448
3892 -531393
3891 -1218888
3890 -1943253
3889 -2430374
3888 -2503119
3887 -2295434
3886 -2207597
3885 -2591893
3884 -3475166
3883 -4597534
3882 -5673683
3881 -6539205
3880 -7056819
3879 -7023851
3878 -6311817
3877 -5089436
3876 -3792748
3875 -2809825
3874 -2226089
3873 -1895113
3872 -1685530
3871 -1590464
3870 -1648332
3869 -1871680
3868 -2271968
3867 -2856103
3866 -3533436
3865 -4084057
3864 -4303689
3863 -4175447
3862 -3848973
3861 -3468340
3860 -3086535
3859 -2736770
3858 -2479075
3857 -2311667
3856 -2105004
3855 -1725956
3854 -1227369
3853 -840140
3852 -754907
3851 -955788
3850 -1271929
3849 -1516010
3848 -1528710
3847 -1169358
3846 -392593
3845 629864
3844 1531221
3843 1957909
3842 1772614
3841 1076230
3840 92389
3839 -937440
3838 -1802296
3837 -2360452
3836 -2571647
3835 -2480044
3834 -2165528
3833 -1729900
3832 -1310983
3831 -1044107
3830 -968033
3829 -993127
3828 -998877
3827 -952103
3826 -903300
3825 -893543
3824 -930275
3823 -1074158
3822 -1494532
3821 -2375174
3820 -3751070
3819 -5448954
3818 -7177761
3817 -8660388
3816 -9703685
3815 -10211989
3814 -10198234
3813 -9803882
3812 -9290828
3811 -8967763
3810 -9051938
3809 -9531842
3808 -10146710
3807 -10547014
3806 -10534779
3805 -10169808
3804 -9639434
3803 -9034547
3802 -8265206
3801 -7177330
3800 -5724059
3799 -4044911
3798 -2447036
3797 -1336553
3796 -1087724
3795 -1846659
3794 -3392556
3793 -5219798
3792 -6823564
3791 -7956305
3790 -8648918
3789 -9036406
3788 -9198464
3787 -9146955
3786 -8907901
3785 -8579664
3784 -8322103
3783 -8301919
3782 -8616019
3781 -9203796
3780 -9798830
3779 -10004990
3778 -9519017
3777 -8375435
3776 -7003025
3775 -5988960
3774 -5698441
3773 -6056350
3772 -6667147
3771 -7133350
3770 -7269361
3769 -7077123
3768 -6631592
3767 -6063969
3766 -5612405
3765 -5570325
3764 -6108232
3763 -7155382
3762 -8482375
3761 -9878367
3760 -11215327
3759 -12369517
3758 -13164698
3757 -13450269
3756 -13230626
3755 -12696735
3754 -12129999
3753 -11762459
3752 -11671757
3751 -11747436
3750 -11759730
3749 -11526978
3748 -11075839
3747 -10644880
3746 -10509642
3745 -10789650
3744 -11411572
3743 -12226828
3742 -13133079
3741 -14088604
3740 -15049949
3739 -15926052
3738 -16591112
3737 -16935753
3736 -16924088
3735 -16629437
3734 -16214970
3733 -15841196
3732 -15543381
3731 -15176611
3730 -14499160
3729 -13355594
3728 -11820936
3727 -10178687
3726 -8738636
3725 -7643348
3724 -6821941
3723 -6106044
3722 -5371903
3721 -4575200
3720 -3686475
3719 -2643080
3718 -1393727
3717 6875
3716 1353387
3715 2351455
3714 2758924
3713 2519459
3712 1792862
3711 853032
3710 -59896
3709 -799488
3708 -1258589
3707 -1326016
3706 -963741
3705 -322619
3704 288494
3703 602151
3702 552488
3701 221581
3700 -329552
3699 -1107393
3698 -2064752
3697 -3019750
3696 -3773023
3695 -4294715
3694 -4730968
3693 -5198934
3692 -5614436
3691 -5771892
3690 -5602494
3689 -5325890
3688 -5317484
3687 -5809026
3686 -6708063
3685 -7697330
3684 -8495680
3683 -9020126
3682 -9328659
3681 -9475775
3680 -9476338
3679 -9384584
3678 -9323123
3677 -9384683
3676 -9543599
3675 -9723390
3674 -9935514
3673 -10273281
3672 -10735549
3671 -11115143
3670 -11134249
3669 -10692046
3668 -9936762
3667 -9090592
3666 -8245901
3665 -7348845
3664 -6341298
3663 -5278736
3662 -4321284
3661 -3638091
3660 -3307083
3659 -3268571
3658 -3373789
3657 -3518582
3656 -3750794
3655 -4216819
3654 -4966296
3653 -5814257
3652 -6422715
3651 -6525184
3650 -6072762
3649 -5207454
3648 -4177688
3647 -3313571
3646 -2998599
3645 -3510195
3644 -4789461
3643 -6390927
3642 -7746668
3641 -8536676
3640 -8805785
3639 -8733763
3638 -8357364
3637 -7581409
3636 -6441980
3635 -5262319
3634 -4478389
3633 -4326500
3632 -4742292
3631 -5531612
3630 -6543987
3629 -7642866
3628 -8598251
3627 -9141273
3626 -9166001
3625 -8822527
3624 -8366741
3623 -7940142
3622 -7520751
3621 -7045674
3620 -6507746
3619 -5918922
3618 -5237593
3617 -4386222
3616 -3342470
3615 -2196789
3614 -1127092
3613 -326241
3612 70457
3611 29882
3610 -388802
3609 -1100974
3608 -2058835
3607 -3234533
3606 -4541433
3605 -5796680
3604 -6776460
3603 -7292090
3602 -7206441
3601 -6432518
3600 -5009665
3599 -3222847
3598 -1590560
3597 -630579
3596 -561125
3595 -1202306
3594 -2157625
3593 -3088489
3592 -3846616
3591 -4417948
3590 -4806569
3589 -4973657
3588 -4835314
3587 -4286152
3586 -3257379
3585 -1813035
3584 -210799
3583 1167480
3582 1998328
3581 2169304
3580 1785532
3579 1066374
3578 254705
3577 -412554
3576 -729597
3575 -582602
3574 10152
3573 946206
3572 2133778
3571 3518044
3570 5002236
3569 6371268
3568 7351852
3567 7803143
3566 7868845
3565 7912675
3564 8240263
3563 8833168
3562 9359321
3561 9488131
3560 9222045
3559 8904581
3558 8885704
3557 9190768
3556 9525484
3555 9570095
3554 9231487
3553 8648782
3552 8058254
3551 7698517
3550 7757327
3549 8271901
3548 9035962
3547 9669244
3546 9850030
3545 9503048
3544 8784663
3543 7941853
3542 7207121
3541 6757492
3540 6674658
3539 6924375
3538 7420554
3537 8112664
3536 8950478
3535 9750142
3534 10190737
3533 10049026
3532 9437873
3531 8745080
3530 8318750
3529 8245294
3528 8409344
3527 8664076
3526 8890671
3525 8986296
3524 8926648
3523 8842057
3522 8918322
3521 9164089
3520 9345366
3519 9228875
3518 8864187
3517 8549896
3516 8515761
3515 8697742
3514 8844967
3513 8798942
3512 8640184
3511 8607379
3510 8919568
3509 9642276
3508 10649207
3507 11690701
3506 12539696
3505 13101705
3504 13378799
3503 13345081
3502 12921420
3501 12109434
3500 11103183
3499 10197600
3498 9584334
3497 9283678
3496 9265250
3495 9543689
3494 10096804
3493 10750124
3492 11249023
3491 11469542
3490 11504364
3489 11526842
3488 11634368
3487 11857057
3486 12230305
3485 12734583
3484 13164245
3483 13187845
3482 12645969
3481 11771039
3480 11042276
3479 10812919
3478 11105372
3477 11729677
3476 12495089
3475 13264902
3474 13903771
3473 14308610
3472 14519602
3471 14720256
3470 15063308
3469 15515476
3468 15916965
3467 16188719
3466 16445364
3465 16895417
3464 17648430
3463 18617933
3462 19580578
3461 20307579
3460 20654294
3459 20559878
3458 19996934
3457 18955931
3456 17506645
3455 15873284
3454 14407116
3453 13427098
3452 13045574
3451 13129456
3450 13422756
3449 13716066
3448 13935174
3447 14115826
3446 14321542
3445 14583871
3444 14908757
3443 15324938
3442 15897141
3441 16655188
3440 17497862
3439 18194533
3438 18523186
3437 18432217
3436 18079537
3435 17724188
3434 17568676
3433 17654546
3432 17853506
3431 17958699
3430 17840733
3429 17561658
3428 17332978
3427 17340977
3426 17611376
3425 18040095
3424 18519720
3423 19005488
3422 19489357
3421 19976075
3420 20502179
3419 21135602
3418 21932427
3417 22922566
3416 24142867
3415 25607955
3414 27172896
3413 28469334
3412 29114877
3411 29068561
3410 28745063
3409 28715750
3408 29282840
3407 30325248
3406 31468070
3405 32319781
3404 32607409
3403 32260635
3402 31471582
3401 30607463
3400 29944928
3399 29467597
3398 28974756
3397 28382452
3396 27837980
3395 27503670
3394 27299920
3393 26947478
3392 26258848
3391 25325259
3390 24401336
3389 23660050
3388 23104656
3387 22695070
3386 22497362
3385 22670262
3384 23301744
3383 24263618
3382 25227986
3381 25841555
3380 25927223
3379 25576882
3378 25097490
3377 24870582
3376 25207006
3375 26245269
3374 27913942
3373 29966215
3372 32072357
3371 33933099
3370 35380299
3369 36438512
3368 37303575
3367 38205528
3366 39228046
3365 40261112
3364 41175810
3363 42050890
3362 43167207
3361 44731703
3360 46636385
3359 48543158
3358 50194454
3357 51581770
3356 52811821
3355 53905408
3354 54816400
3353 55625243
3352 56617605
3351 58115118
3350 60233764
3349 62803635
3348 65481118
3347 67926565
3346 69949431
3345 71589228
3344 73087014
3343 74712815
3342 76542365
3341 78381111
3340 79926536
3339 81019170
3338 81741245
3337 82295028
3336 82821607
3335 83344592
3334 83848849
3333 84362058
3332 84945037
3331 85627179
3330 86374354
3329 87111561
3328 87751989
3327 88197970
3326 88339511
3325 88088998
3324 87440091
3323 86497955
3322 85451151
3321 84507981
3320 83837080
3319 83528244
3318 83569856
3317 83844287
3316 84149833
3315 84252584
3314 83964993
3313 83236574
3312 82209162
3311 81163998
3310 80341686
3309 79744060
3308 79093629
3307 78014641
3306 76294957
3305 74011475
3304 71441351
3303 68877555
3302 66514574
3301 64455568
3300 62768821
3299 61502091
3298 60631350
3297 60002609
3296 59359013
3295 58483666
3294 57353892
3293 56136733
3292 54991100
3291 53875520
3290 52595916
3289 51059158
3288 49428634
3287 47974152
3286 46784739
3285 45692870
3284 44500298
3283 43232041
3282 42138503
3281 41489141
3280 41408987
3279 41872049
3278 42745648
3277 43795378
3276 44723587
3275 45316802
3274 45593782
3273 45772939
3272 46067793
3271 46529445
3270 47092828
3269 47727722
3268 48483542
3267 49377139
3266 50275445
3265 50919711
3264 51071194
3263 50653275
3262 49807596
3261 48860180
3260 48212086
3259 48172136
3258 48799096
3257 49864612
3256 50990984
3255 51879767
3254 52464249
3253 52883020
3252 53322943
3251 53875549
3250 54513984
3249 55178781
3248 55875385
3247 56700792
3246 57793159
3245 59249935
3244 61055594
3243 63047226
3242 64956716
3241 66548426
3240 67775943
3239 68804903
3238 69842067
3237 70930211
3236 71942605
3235 72785122
3234 73535144
3233 74302627
3232 74971334
3231 75186697
3230 74679624
3229 73573688
3228 72299924
3227 71199165
3226 70256760
3225 69236180
3224 68007594
3223 66695247
3222 65546369
3221 64739503
3220 64329035
3219 64288380
3218 64518836
3217 64814852
3216 64889516
3215 64499135
3214 63567099
3213 62187575
3212 60515982
3211 58674843
3210 56776092
3209 55005505
3208 53611326
3207 52739798
3206 52281100
3205 51946637
3204 51556007
3203 51228298
3202 51234285
3201 51654751
3200 52233587
3199 52588550
3198 52527807
3197 52137493
3196 51617531
3195 51108480
3194 50667061
3193 50318547
3192 50073249
3191 49917890
3190 49834299
3189 49819530
3188 49861486
3187 49903536
3186 49854354
3185 49620268
3184 49112541
3183 48264982
3182 47112932
3181 45852275
3180 44738009
3179 43869913
3178 43112575
3177 42269848
3176 41302509
3175 40313999
3174 39348399
3173 38297126
3172 37038327
3171 35601795
3170 34140497
3169 32777046
3168 31538672
3167 30424608
3166 29467719
3165 28711311
3164 28167821
3163 27821856
3162 27649514
3161 27628998
3160 27768085
3159 28127637
3158 28758401
3157 29569281
3156 30301649
3155 30704429
3154 30726336
3153 30474511
3152 29994383
3151 29192483
3150 28039450
3149 26786450
3148 25877625
3147 25624143
3146 25996026
3145 26718967
3144 27510693
3143 28213717
3142 28782571
3141 29224988
3140 29547467
3139 29699566
3138 29556263
3137 28992971
3136 28006193
3135 26754730
3134 25475959
3133 24367309
3132 23536473
3131 23024705
3130 22842891
3129 22982468
3128 23403045
3127 24014930
3126 24686220
3125 25294776
3124 25788373
3123 26178706
3122 26465860
3121 26597557
3120 26537575
3119 26358339
3118 26216738
3117 26230775
3116 26426105
3115 26823213
3114 27515939
3113 28585851
3112 29937781
3111 31285121
3110 32337669
3109 32983487
3108 33266692
3107 33225391
3106 32818320
3105 32038042
3104 31067461
3103 30273816
3102 30003404
3101 30350262
3100 31115290
3099 32003637
3098 32875787
3097 33805277
3096 34896938
3095 36085745
3094 37154839
3093 37943949
3092 38493687
3091 38971065
3090 39500949
3089 40110834
3088 40800282
3087 41578764
3086 42407864
3085 43165894
3084 43735905
3083 44129746
3082 44485358
3081 44922853
3080 45413170
3079 45792747
3078 45902719
3077 45729935
3076 45449267
3075 45345117
3074 45662425
3073 46481779
3072 47697599
3071 49094671
3070 50444578
3069 51562619
3068 52334854
3067 52734222
3066 52800934
3065 52579837
3064 52091743
3063 51410382
3062 50762650
3061 50470153
3060 50705200
3059 51294590
3058 51810665
3057 51880379
3056 51396633
3055 50455088
3054 49178539
3053 47679299
3052 46151999
3051 44867286
3050 43970468
3049 43294602
3048 42449598
3047 41158502
3046 39529581
3045 38004573
3044 37030243
3043 36729922
3042 36818318
3041 36798099
3040 36283721
3039 35222579
3038 33856937
3037 32467992
3036 31136450
3035 29749704
3034 28240006
3033 26783024
3032 25717959
3031 25262809
3030 25339920
3029 25702707
3028 26202239
3027 26877375
3026 27784171
3025 28808137
3024 29713583
3023 30369638
3022 30862502
3021 31355775
3020 31888735
3019 32368799
3018 32737619
3017 33056436
3016 33386907
3015 33646508
3014 33655905
3013 33314426
3012 32652645
3011 31701037
3010 30405183
3009 28766259
3008 27039145
3007 25678606
3006 25019485
3005 25024884
3004 25368615
3003 25733211
3002 26003178
3001 26219010
3000 26425423
2999 26581343
2998 26570123
2997 26277564
2996 25700056
2995 25002028
2994 24428759
2993 24120125
2992 24026299
2991 24032710
2990 24125530
2989 24363642
2988 24702560
2987 24948863
2986 24950060
2985 24781496
2984 24680056
2983 24806110
2982 25107675
2981 25379163
2980 25379582
2979 24919796
2978 23964714
2977 22726203
2976 21587944
2975 20836434
2974 20457108
2973 20232864
2972 20010713
2971 19800933
2970 19641722
2969 19489863
2968 19294778
2967 19080770
2966 18857292
2965 18501488
2964 17852771
2963 16931221
2962 15957954
2961 15123426
2960 14431246
2959 13838902
2958 13461935
2957 13496811
2956 13935049
2955 14471570
2954 14761786
2953 14711613
2952 14453839
2951 14085908
2950 13520822
2949 12604404
2948 11312029
2947 9798469
2946 8298469
2945 7016410
2944 6072002
2943 5470100
2942 5086279
2941 4719085
2940 4215379
2939 3565947
2938 2859808
2937 2134435
2936 1306521
2935 306217
2934 -714068
2933 -1376542
2932 -1372758
2931 -787500
2930 -91536
2929 219269
2928 -20644
2927 -618495
2926 -1262071
2925 -1736076
2924 -1979807
2923 -2077650
2922 -2248498
2921 -2756877
2920 -3718562
2919 -4962441
2918 -6110170
2917 -6799950
2916 -6840995
2915 -6225288
2914 -5102068
2913 -3776421
2912 -2651725
2911 -2065861
2910 -2132033
2909 -2722083
2908 -3579646
2907 -4447113
2906 -5142683
2905 -5589054
2904 -5783698
2903 -5721105
2902 -5366851
2901 -4762724
2900 -4145767
2899 -3864708
2898 -4101699
2897 -4698137
2896 -5303894
2895 -5679164
2894 -5805212
2893 -5737531
2892 -5453705
2891 -4878229
2890 -3977871
2889 -2768021
2888 -1277227
2887 401104
2886 2019568
2885 3222142
2884 3736649
2883 3522190
2882 2737387
2881 1613120
2880 372218
2879 -795093
2878 -1767252
2877 -2527455
2876 -3132913
2875 -3630731
2874 -4011902
2873 -4239718
2872 -4296001
2871 -4198420
2870 -4005995
2869 -3825115
2868 -3783457
2867 -3962441
2866 -4343524
2865 -4813275
2864 -5200207
2863 -5307895
2862 -4968713
2861 -4137194
2860 -2950400
2859 -1665541
2858 -515261
2857 373463
2856 934669
2855 1091095
2854 763603
2853 -61496
2852 -1301215
2851 -2802599
2850 -4376958
2849 -5821762
2848 -6956272
2847 -7667193
2846 -7923138
2845 -7755336
2844 -7250822
2843 -6568365
2842 -5925580
2841 -5532674
2840 -5523879
2839 -5931900
2838 -6680371
2837 -7572151
2836 -8327516
2835 -8713517
2834 -8672165
2833 -8304213
2832 -7719487
2831 -6929786
2830 -5895612
2829 -4632035
2828 -3224026
2827 -1752377
2826 -246921
2825 1282490
2824 2792997
2823 4183361
2822 5299147
2821 5987146
2820 6212631
2819 6144203
2818 6059881
2817 6111706
2816 6214558
2815 6226271
2814 6205566
2813 6387904
2812 6873302
2811 7429791
2810 7699595
2809 7577164
2808 7303602
2807 7189993
2806 7335678
2805 7656449
2804 8105773
2803 8761326
2802 9686071
2801 10771946
2800 11750474
2799 12325396
2798 12293305
2797 11619047
2796 10488436
2795 9282231
2794 8393921
2793 7975782
2792 7848737
2791 7694880
2790 7349807
2789 6892330
2788 6463619
2787 6059504
2786 5543820
2785 4835496
2784 4018988
2783 3266670
2782 2721486
2781 2496751
2780 2719213
2779 3445974
2778 4501222
2777 5489565
2776 6085930
2775 6331370
2774 6589489
2773 7191809
2772 8162535
2771 9294737
2770 10411568
2769 11458710
2768 12352066
2767 12848263
2766 12667891
2765 11763263
2764 10430968
2763 9140065
2762 8243385
2761 7826780
2760 7780839
2759 7969311
2758 8319361
2757 8779246
2756 9237822
2755 9532290
2754 9561200
2753 9390291
2752 9235449
2751 9332070
2750 9804240
2749 10619895
2748 11622989
2747 12597235
2746 13343183
2745 13752634
2744 13833918
2743 13665857
2742 13341481
2741 12976854
2740 12750555
2739 12856667
2738 13352231
2737 14053947
2736 14636430
2735 14872257
2734 14791321
2733 14625490
2732 14618809
2731 14869297
2730 15287653
2729 15671391
2728 15868102
2727 15951455
2726 16255366
2725 17166314
2724 18806070
2723 20897206
2722 22945665
2721 24546768
2720 25522857
2719 25844164
2718 25532665
2717 24688342
2716 23545235
2715 22414322
2714 21547361
2713 21068403
2712 21008426
2711 21343191
2710 21987519
2709 22823890
2708 23802256
2707 24992261
2706 26473451
2705 28160050
2704 29779580
2703 31056309
2702 31903402
2701 32432843
2700 32822688
2699 33210637
2698 33673185
2697 34219958
2696 34780910
2695 35259581
2694 35654872
2693 36103634
2692 36740133
2691 37509853
2690 38179499
2689 38558693
2688 38667882
2687 38644799
2686 38523882
2685 38190547
2684 37569370
2683 36780565
2682 36041649
2681 35445899
2680 34923900
2679 34441518
2678 34154731
2677 34294502
2676 34925012
2675 35893850
2674 37032246
2673 38334154
2672 39896380
2671 41738297
2670 43750568
2669 45788840
2668 47713683
2667 49309959
2666 50269412
2665 50368383
2664 49670636
2663 48496505
2662 47184812
2661 45929411
2660 44833390
2659 44014552
2658 43574487
2657 43505676
2656 43724960
2655 44216784
2654 45084660
2653 46435100
2652 48247290
2651 50366178
2650 52560953
2649 54548556
2648 56029541
2647 56822352
2646 57008441
2645 56902068
2644 56837822
2643 56989438
2642 57378152
2641 57989295
2640 58831147
2639 59906313
2638 61175695
2637 62553067
2636 63918270
2635 65164841
2634 66278570
2633 67342479
2632 68387623
2631 69233977
2630 69579957
2629 69332722
2628 68812172
2627 68538064
2626 68797229
2625 69459853
2624 70205741
2623 70849791
2622 71418924
2621 71995248
2620 72576316
2619 73078759
2618 73408914
2617 73511975
2616 73395196
2615 73130333
2614 72825602
2613 72601437
2612 72609604
2611 73031914
2610 73958204
2609 75217658
2608 76399065
2607 77132338
2606 77362192
2605 77308980
2604 77183231
2603 77010574
2602 76742519
2601 76450325
2600 76339505
2599 76596496
2598 77259501
2597 78204062
2596 79199997
2595 80017974
2594 80583344
2593 81064127
2592 81742419
2591 82734567
2590 83852596
2589 84778300
2588 85359706
2587 85710193
2586 86053451
2585 86538422
2584 87201268
2583 88022062
2582 88956340
2581 89941706
2580 90941748
2579 92006238
2578 93261575
2577 94808016
2576 96596828
2575 98382934
2574 99809321
2573 100608229
2572 100799740
2571 100712192
2570 100772241
2569 101247122
2568 102179745
2567 103522646
2566 105243567
2565 107268607
2564 109410389
2563 111474087
2562 113465277
2561 115636299
2560 118281954
2559 121488991
2558 125070221
2557 128692643
2556 132060649
2555 135056751
2554 137800246
2553 140574857
2552 143632207
2551 147026431
2550 150656262
2549 154471280
2548 158593224
2547 163201293
2546 168315169
2545 173713844
2544 179056504
2543 184084698
2542 188772985
2541 193357838
2540 198201904
2539 203529295
2538 209230634
2537 214959890
2536 220469898
2535 225838323
2534 231339150
2533 237138254
2532 243185101
2531 249374588
2530 255686861
2529 262090614
2528 268379538
2527 274230608
2526 279460270
2525 284170533
2524 288617628
2523 292981008
2522 297286747
2521 301496551
2520 305585585
2519 309518548
2518 313200545
2517 316485565
2516 319223121
2515 321297560
2514 322667731
2513 323415187
2512 323749294
2511 323921822
2510 324095884
2509 324267310
2508 324279575
2507 323898394
2506 322907814
2505 321206858
2504 318860049
2503 316046768
2502 312937009
2501 309610666
2500 306092921
2499 302439703
2498 298762371
2497 295181108
2496 291778111
2495 288574703
2494 285499036
2493 282368328
2492 278971045
2491 275232267
2490 271284482
2489 267319037
2488 263357167
2487 259204856
2486 254642208
2485 249621075
2484 244277279
2483 238830573
2482 233545587
2481 228743457
2480 224712850
2479 221514811
2478 218887384
2477 216395441
2476 213702706
2475 210725743
2474 207587967
2473 204482026
2472 201562057
2471 198903324
2470 196529627
2469 194489135
2468 192900023
2467 191885218
2466 191449020
2465 191456755
2464 191766020
2463 192346190
2462 193227413
2461 194364486
2460 195636247
2459 197017040
2458 198707593
2457 201046225
2456 204276840
2455 208383923
2454 213097228
2453 218022717
2452 222820904
2451 227352100
2450 231688768
2449 235968013
2448 240231714
2447 244446230
2446 248675056
2445 253156777
2444 258144880
2443 263678519
2442 269544566
2441 275445830
2440 281167372
2439 286613768
2438 291787163
2437 296784722
2436 301772206
2435 306894117
2434 312198419
2433 317649494
2432 323164834
2431 328590647
2430 333686471
2429 338239610
2428 342234870
2427 345856892
2426 349285542
2425 352531346
2424 355511676
2423 358231802
2422 360799681
2421 363266549
2420 365543471
2419 367513210
2418 369153782
2417 370482050
2416 371412760
2415 371767001
2414 371452725
2413 370597867
2412 369478084
2411 368328315
2410 367222942
2409 366087298
2408 364778842
2407 363176317
2406 361250575
2405 359081697
2404 356793565
2403 354446816
2402 351984493
2401 349280361
2400 346247094
2399 342920811
2398 339466907
2397 336102724
2396 332980084
2395 330102857
2394 327336456
2393 324493632
2392 321427231
2391 318083520
2390 314518592
2389 310879996
2388 307338668
2387 303997936
2386 300861295
2385 297893233
2384 295088810
2383 292454479
2382 289936855
2381 287421353
2380 284816831
2379 282104662
2378 279286593
2377 276334346
2376 273246441
2375 270131429
2374 267159977
2373 264409805
2372 261801250
2371 259207070
2370 256577358
2369 253918959
2368 251207372
2367 248407532
2366 245577854
2365 242855793
2364 240279034
2363 237671731
2362 234791088
2361 231598012
2360 228342797
2359 225381978
2358 222950493
2357 221104645
2356 219793490
2355 218889320
2354 218143140
2353 217182437
2352 215625630
2351 213249813
2350 210107234
2349 206539588
2348 203075151
2347 200215750
2346 198203264
2345 196936341
2344 196127858
2343 195569168
2342 195247676
2341 195217680
2340 195389495
2339 195476020
2338 195152661
2337 194273667
2336 192963214
2335 191535999
2334 190329956
2333 189561678
2332 189274665
2331 189387980
2330 189788863
2329 190385525
2328 191087828
2327 191774390
2326 192323919
2325 192698053
2324 192975696
2323 193283373
2322 193699599
2321 194254564
2320 195022879
2319 196166188
2318 197820187
2317 199915251
2316 202135391
2315 204096579
2314 205592015
2313 206681039
2312 207571977
2311 208456336
2310 209454558
2309 210659323
2308 212150519
2307 213936576
2306 215912894
2305 217922926
2304 219875907
2303 221804068
2302 223817655
2301 226020182
2300 228451350
2299 231069047
2298 233766709
2297 236434081
2296 239030047
2295 241585990
2294 244117778
2293 246561214
2292 248852789
2291 251086186
2290 253527938
2289 256416765
2288 259753819
2287 263330986
2286 266962484
2285 270649322
2284 274522942
2283 278697288
2282 283215972
2281 288086423
2280 293280516
2279 298704126
2278 304246606
2277 309898356
2276 315763277
2275 321894063
2274 328141613
2273 334241775
2272 340072144
2271 345781185
2270 351642070
2269 357815456
2268 364285084
2267 370983817
2266 377903181
2265 385047530
2264 392321857
2263 399528203
2262 406507053
2261 413279543
2260 420022885
2259 426868557
2258 433702849
2257 440178565
2256 445951404
2255 450911190
2254 455168429
2253 458830644
2252 461851631
2251 464140376
2250 465777410
2249 467036532
2248 468150019
2247 469079444
2246 469551400
2245 469307347
2244 468295708
2243 466643417
2242 464499247
2241 461930857
2240 458935183
2239 455489317
2238 451572405
2237 447169506
2236 442298323
2235 437052016
2234 431604196
2233 426146436
2232 420804322
2231 415612213
2230 410561634
2229 405642253
2228 400802563
2227 395885497
2226 390674897
2225 385077527
2224 379271874
2223 373639235
2222 368513827
2221 363990299
2220 359958992
2219 356287878
2218 352939809
2217 349932150
2216 347234169
2215 344738935
2214 342338744
2213 340022551
2212 337893825
2211 336069778
2210 334528461
2209 333052234
2208 331373378
2207 329438150
2206 327537621
2205 326128711
2204 325467082
2203 325389109
2202 325456532
2201 325327685
2200 325011276
2199 324798962
2198 324990921
2197 325691070
2196 326820659
2195 328254575
2194 329891426
2193 331604136
2192 333202327
2191 334539408
2190 335701387
2189 337056448
2188 339041241
2187 341833154
2186 345199806
2185 348653605
2184 351748372
2183 354257197
2182 356146139
2181 357473455
2180 358358085
2179 359008092
2178 359701420
2177 360679697
2176 362036508
2175 363695738
2174 365483352
2173 367223471
2172 368804575
2171 370203518
2170 371457044
2169 372569067
2168 373401045
2167 373663012
2166 373075189
2165 371596484
2164 369502579
2163 367210859
2162 364998510
2161 362866242
2160 360639919
2159 358165635
2158 355405130
2157 352396080
2156 349186884
2155 345829719
2154 342396734
2153 338945803
2152 335444829
2151 331747417
2150 327681372
2149 323188828
2148 318379854
2147 313432573
2146 308433699
2145 303324573
2144 298001773
2143 292447194
2142 286745378
2141 281000359
2140 275274195
2139 269596516
2138 263981898
2137 258425895
2136 252945183
2135 247667468
2134 242821703
2133 238529370
2132 234585176
2131 230538645
2130 226076933
2129 221313988
2128 216659550
2127 212421130
2126 208565740
2125 204817804
2124 200892688
2123 196641381
2122 192100561
2121 187497794
2120 183146185
2119 179207553
2118 175524948
2117 171741254
2116 167606098
2115 163143894
2114 158547290
2113 153994229
2112 149600871
2111 145470638
2110 141701821
2109 138361464
2108 135502918
2107 133181320
2106 131383889
2105 129965369
2104 128749375
2103 127716990
2102 126999813
2101 126614188
2100 126259811
2099 125477943
2098 124017617
2097 122008978
2096 119811418
2095 117769836
2094 116099936
2093 114879857
2092 114061620
2091 113523584
2090 113170085
2089 112965110
2088 112846414
2087 112668966
2086 112309695
2085 111794682
2084 111224466
2083 110568206
2082 109629028
2081 108251331
2080 106477722
2079 104442197
2078 102194609
2077 99746967
2076 97266167
2075 95094462
2074 93536434
2073 92690375
2072 92500838
2071 92868890
2070 93630530
2069 94501047
2068 95174470
2067 95511429
2066 95580902
2065 95519511
2064 95411817
2063 95307698
2062 95257121
2061 95248441
2060 95143033
2059 94745750
2058 93967238
2057 92915457
2056 91850553
2055 91062402
2054 90732773
2053 90826302
2052 91091544
2051 91216119
2050 91020566
2049 90511077
2048 89783292
2047 88946698
2046 88151951
2045 87598765
2044 87424178
2043 87589329
2042 87927964
2041 88295583
2040 88613994
2039 88771978
2038 88559228
2037 87753646
2036 86265539
2035 84192573
2034 81773689
2033 79304870
2032 77038293
2031 75093156
2030 73466453
2029 72162362
2028 71285010
2027 70947828
2026 71102432
2025 71525703
2024 71991132
2023 72393049
2022 72684077
2021 72779825
2020 72617441
2019 72285325
2018 72006855
2017 71967323
2016 72188559
2015 72566844
2014 72975950
2013 73318091
2012 73531977
2011 73592792
2010 73480542
2009 73135316
2008 72499674
2007 71653724
2006 70865747
2005 70435028
2004 70481076
2003 70917299
2002 71584294
2001 72316978
2000 72901981
1999 73123478
1998 72951297
1997 72607921
1996 72329596
1995 72075001
1994 71568704
1993 70641031
1992 69438341
1991 68277284
1990 67375694
1989 66753581
1988 66280667
1987 65715967
1986 64779395
1985 63361773
1984 61722968
1983 60389929
1982 59774896
1981 59896298
1980 60467311
1979 61182026
1978 61877445
1977 62510556
1976 63106937
1975 63740542
1974 64466479
1973 65215181
1972 65782173
1971 65953871
1970 65633024
1969 64849420
1968 63703511
1967 62324766
1966 60831300
1965 59278083
1964 57677799
1963 56131222
1962 54909702
1961 54314334
1960 54408144
1959 54916262
1958 55403799
1957 55520296
1956 55090630
1955 54099229
1954 52719721
1953 51348512
1952 50467917
1951 50351472
1950 50871352
1949 51602744
1948 52115998
1947 52191087
1946 51828177
1945 51137339
1944 50243071
1943 49258990
1942 48305064
1941 47509482
1940 46961559
1939 46650287
1938 46465995
1937 46280838
1936 46018746
1935 45638118
1934 45085525
1933 44331156
1932 43463382
1931 42696991
1930 42245658
1929 42195782
1928 42509780
1927 43095407
1926 43808704
1925 44419539
1924 44684489
1923 44523338
1922 44094744
1921 43645329
1920 43290051
1919 42974328
1918 42633251
1917 42322016
1916 42158800
1915 42177357
1914 42283288
1913 42352078
1912 42335797
1911 42266662
1910 42190855
1909 42135518
1908 42139627
1907 42278732
1906 42613898
1905 43095542
1904 43530739
1903 43674507
1902 43373882
1901 42631327
1900 41540893
1899 40184693
1898 38602462
1897 36851162
1896 35081266
1895 33553469
1894 32566550
1893 32317473
1892 32773859
1891 33674316
1890 34695018
1889 35652763
1888 36551859
1887 37447283
1886 38307184
1885 39033079
1884 39567113
1883 39908721
1882 40026023
1881 39823925
1880 39247402
1879 38383502
1878 37411580
1877 36461257
1876 35555167
1875 34673509
1874 33809310
1873 32940041
1872 32010913
1871 31023505
1870 30144490
1869 29670722
1868 29842293
1867 30677092
1866 31971399
1865 33430291
1864 34795383
1863 35904054
1862 36704037
1861 37245699
1860 37637243
1859 37969989
1858 38272405
1857 38534722
1856 38760632
1855 38963786
1854 39102600
1853 39047285
1852 38656358
1851 37908757
1850 36956255
1849 36042625
1848 35379629
1847 35087699
1846 35193307
1845 35611882
1844 36131216
1843 36489682
1842 36546186
1841 36375919
1840 36160541
1839 35978864
1838 35734715
1837 35289873
1836 34621757
1835 33827702
1834 33020861
1833 32280756
1832 31694905
1831 31378768
1830 31408878
1829 31749827
1828 32272666
1827 32842231
1826 33377487
1825 33843093
1824 34209093
1823 34427614
1822 34446930
1821 34254821
1820 33909252
1819 33501994
1818 33066199
1817 32531763
1816 31806287
1815 30904886
1814 29973220
1813 29178862
1812 28615027
1811 28321962
1810 28346023
1809 28710420
1808 29331544
1807 30022295
1806 30607034
1805 31016683
1804 31274224
1803 31434283
1802 31557578
1801 31689516
1800 31801661
1799 31778407
1798 31544155
1797 31230537
1796 31152680
1795 31547726
1794 32329880
1793 33128158
1792 33560751
1791 33458525
1790 32860227
1789 31876593
1788 30608642
1787 29159412
1786 27644692
1785 26149539
1784 24691083
1783 23262063
1782 21930211
1781 20886235
1780 20369382
1779 20519672
1778 21282228
1777 22437737
1776 23714553
1775 24891213
1774 25858902
1773 26661173
1772 27479789
1771 28501610
1770 29717751
1769 30856365
1768 31572495
1767 31726083
1766 31443195
1765 30906344
1764 30157488
1763 29160885
1762 28003517
1761 26923243
1760 26108349
1759 25537636
1758 25069807
1757 24651794
1756 24381795
1755 24385930
1754 24696580
1753 25259795
1752 26003776
1751 26865807
1750 27788063
1749 28730705
1748 29676843
1747 30588723
1746 31364657
1745 31879473
1744 32088061
1743 32083664
1742 32061638
1741 32241315
1740 32791296
1739 33745486
1738 34935018
1737 36038310
1736 36779179
1735 37110929
1734 37188409
1733 37158211
1732 37010568
1731 36641997
1730 36005650
1729 35153087
1728 34170467
1727 33161353
1726 32309529
1725 31881312
1724 32092989
1723 32981102
1722 34432351
1721 36309449
1720 38482596
1719 40743739
1718 42790216
1717 44385574
1716 45537190
1715 46462937
1714 47360879
1713 48223626
1712 48869522
1711 49125115
1710 48984074
1709 48638468
1708 48370860
1707 48354813
1706 48499741
1705 48520627
1704 48242196
1703 47851745
1702 47782363
1701 48293872
1700 49202152
1699 50073942
1698 50670553
1697 51144440
1696 51804003
1695 52750358
1694 53770817
1693 54537330
1692 54870555
1691 54858637
1690 54790906
1689 54961728
1688 55445297
1687 56000292
1686 56221316
1685 55840656
1684 54909059
1683 53698957
1682 52469862
1681 51348207
1680 50383517
1679 49631699
1678 49147821
1677 48937752
1676 48957916
1675 49146733
1674 49420715
1673 49646694
1672 49661694
1671 49348441
1670 48691356
1669 47765662
1668 46699098
1667 45651799
1666 44785002
1665 44171312
1664 43695452
1663 43075977
1662 42059559
1661 40649590
1660 39148995
1659 37953020
1658 37277537
1657 37070167
1656 37144207
1655 37344139
1654 37573292
1653 37732717
1652 37722010
1651 37514248
1650 37179369
1649 36817792
1648 36524038
1647 36442221
1646 36776487
1645 37634417
1644 38853625
1643 40077349
1642 41056083
1641 41829990
1640 42578085
1639 43353260
1638 44047309
1637 44579558
1636 45002358
1635 45389565
1634 45718646
1633 45944230
1632 46144602
1631 46508552
1630 47168985
1629 48089312
1628 49094820
1627 49953993
1626 50445988
1625 50465660
1624 50151537
1623 49883115
1622 50078117
1621 50962687
1620 52521032
1619 54591757
1618 56931833
1617 59220758
1616 61137218
1615 62516210
1614 63395479
1613 63859835
1612 63886867
1611 63428002
1610 62633416
1609 61902587
1608 61647638
1607 62015485
1606 62852107
1605 63897541
1604 64978397
1603 66044068
1602 67090361
1601 68083251
1600 68936810
1599 69543813
1598 69839792
1597 69861387
1596 69748684
1595 69677602
1594 69766779
1593 70022372
1592 70351276
1591 70623905
1590 70734112
1589 70611827
1588 70201041
1587 69464686
1586 68437468
1585 67254045
1584 66084732
1583 65046342
1582 64221608
1581 63767293
1580 63912869
1579 64755240
1578 66061259
1577 67363530
1576 68308834
1575 68897295
1574 69371941
1573 69925485
1572 70554219
1571 71147360
1570 71631110
1569 72013315
1568 72355483
1567 72747161
1566 73280380
1565 74004997
1564 74898524
1563 75874479
1562 76794767
1561 77474587
1560 77742428
1559 77574885
1558 77185833
1557 76942794
1556 77171789
1555 78039692
1554 79583490
1553 81774177
1552 84521567
1551 87670434
1550 91049405
1549 94516564
1548 97938642
1547 101174027
1546 104154225
1545 106991463
1544 109950303
1543 113287141
1542 117140715
1541 121559823
1540 126536101
1539 131933960
1538 137443775
1537 142726535
1536 147653018
1535 152360114
1534 157050541
1533 161778965
1532 166458326
1531 171026143
1530 175550346
1529 180188824
1528 185084345
1527 190267035
1526 195575441
1525 200644133
1524 205028938
1523 208415680
1522 210731400
1521 212070152
1520 212563136
1519 212358078
1518 211676387
1517 210784690
1516 209845118
1515 208804892
1514 207466551
1513 205674540
1512 203432377
1511 200858710
1510 198060502
1509 195060153
1508 191832152
1507 188387292
1506 184799977
1505 181146413
1504 177437371
1503 173646803
1502 169808101
1501 166029973
1500 162364185
1499 158670701
1498 154679697
1497 150226357
1496 145401194
1495 140435995
1494 135457297
1493 130394395
1492 125137403
1491 119751972
1490 114514629
1489 109748235
1488 105633178
1487 102151651
1486 99165688
1485 96521301
1484 94090728
1483 91754369
1482 89386366
1481 86891288
1480 84268519
1479 81635256
1478 79174804
1477 77054695
1476 75383017
1475 74212820
1474 73544371
1473 73294305
1472 73270388
1471 73212543
1470 72900509
1469 72256580
1468 71371760
1467 70451650
1466 69734810
1465 69424615
1464 69629130
1463 70300493
1462 71216606
1461 72066052
1460 72615459
1459 72834686
1458 72874976
1457 72939801
1456 73178680
1455 73656816
1454 74338643
1453 75057261
1452 75560558
1451 75692841
1450 75569731
1449 75525221
1448 75833961
1447 76486669
1446 77249707
1445 77915101
1444 78461005
1443 79003810
1442 79668395
1441 80516858
1440 81528001
1439 82580041
1438 83476741
1437 84058055
1436 84307491
1435 84328399
1434 84213958
1433 83968409
1432 83549426
1431 82930053
1430 82085620
1429 80968355
1428 79571949
1427 78034158
1426 76619451
1425 75548654
1424 74837770
1423 74306563
1422 73728359
1421 72964665
1420 71993711
1419 70873592
1418 69713209
1417 68663566
1416 67896455
1415 67552045
1414 67673313
1413 68167757
1412 68835132
1411 69463848
1410 69937484
1409 70265370
1408 70509210
1407 70678601
1406 70700655
1405 70487500
1404 70020060
1403 69359640
1402 68595355
1401 67811834
1400 67118720
1399 66676632
1398 66632772
1397 66990581
1396 67546387
1395 67979491
1394 68023361
1393 67571249
1392 66665795
1391 65447003
1390 64124927
1389 62951776
1388 62154616
1387 61865551
1386 62107289
1385 62815678
1384 63842722
1383 64955903
1382 65898681
1381 66492448
1380 66673338
1379 66438575
1378 65818023
1377 64939972
1376 64068043
1375 63470074
1374 63225690
1373 63230120
1372 63426635
1371 63974086
1370 65106761
1369 66836386
1368 68853698
1367 70739511
1366 72243393
1365 73368656
1364 74254516
1363 75009914
1362 75616595
1361 75948716
1360 75914983
1359 75626174
1358 75393381
1357 75485952
1356 75870576
1355 76231097
1354 76265298
1353 75940373
1352 75472769
1351 75131074
1350 75079265
1349 75309538
1348 75616087
1347 75670465
1346 75269113
1345 74574926
1344 74036162
1343 73975177
1342 74266788
1341 74464177
1340 74207471
1339 73449824
1338 72332236
1337 70979744
1336 69487768
1335 68019173
1334 66790703
1333 65944740
1332 65484454
1331 65330619
1330 65375744
1329 65463934
1328 65392245
1327 65011584
1326 64328255
1325 63467080
1324 62532895
1323 61538688
1322 60466075
1321 59347135
1320 58255076
1319 57239077
1318 56307871
1317 55474521
1316 54777416
1315 54231885
1314 53775764
1313 53292220
1312 52697704
1311 52000796
1310 51275688
1309 50603230
1308 50071294
1307 49835569
1306 50128831
1305 51128179
1304 52754634
1303 54606518
1302 56143731
1301 57001283
1300 57169220
1299 56897709
1298 56449580
1297 55948681
1296 55435090
1295 55002980
1294 54826687
1293 55037741
1292 55599641
1291 56319689
1290 56966076
1289 57353287
1288 57345779
1287 56863751
1286 55950050
1285 54813556
1284 53737028
1283 52900077
1282 52296797
1281 51821661
1280 51392108
1279 50959857
1278 50447862
1277 49754879
1276 48845966
1275 47799585
1274 46740724
1273 45756818
1272 44908269
1271 44292415
1270 44035790
1269 44188134
1268 44616764
1267 44997209
1266 44920114
1265 44085103
1264 42502052
1263 40549870
1262 38783189
1261 37597902
1260 37044722
1259 36945724
1258 37142808
1257 37602075
1256 38335072
1255 39317355
1254 40490173
1253 41736315
1252 42785386
1251 43226112
1250 42764732
1249 41528904
1248 40052371
1247 38886704
1246 38212864
1245 37823930
1244 37436502
1243 36978343
1242 36604943
1241 36502188
1240 36688918
1239 36977492
1238 37113943
1237 36984638
1236 36699178
1235 36445513
1234 36253481
1233 35941461
1232 35336248
1231 34527840
1230 33862232
1229 33676592
1228 34061988
1227 34863111
1226 35840129
1225 36802593
1224 37654035
1223 38403323
1222 39156226
1221 40044442
1220 41119102
1219 42316167
1218 43529610
1217 44687941
1216 45733048
1215 46550397
1214 46974142
1213 46881192
1212 46261797
1211 45194267
1210 43784792
1209 42157035
1208 40471447
1207 38899641
1206 37559175
1205 36489343
1204 35688462
1203 35135808
1202 34757708
1201 34420414
1200 34027697
1199 33635734
1198 33417348
1197 33477550
1196 33734064
1195 34012804
1194 34226307
1193 34395851
1192 34509648
1191 34449957
1190 34115547
1189 33567869
1188 32986038
1187 32494182
1186 32104036
1185 31825692
1184 31736488
1183 31871014
1182 32093480
1181 32174814
1180 32016635
1179 31753464
1178 31622238
1177 31768050
1176 32171878
1175 32686594
1174 33088478
1173 33155155
1172 32804749
1171 32188181
1170 31583590
1169 31157772
1168 30857483
1167 30554271
1166 30246316
1165 30059038
1164 30064647
1163 30168042
1162 30190456
1161 30022533
1160 29671656
1159 29202211
1158 28682668
1157 28184847
1156 27787555
1155 27558637
1154 27548533
1153 27806013
1152 28368108
1151 29197423
1150 30125514
1149 30886387
1148 31243146
1147 31115796
1146 30613138
1145 29954189
1144 29349556
1143 28925483
1142 28712328
1141 28656404
1140 28621933
1139 28410066
1138 27837034
1137 26841372
1136 25525514
1135 24086603
1134 22704403
1133 21480545
1132 20437109
1131 19523367
1130 18629377
1129 17652979
1128 16597450
1127 15586559
1126 14747538
1125 14085825
1124 13513619
1123 13010470
1122 12717979
1121 12843121
1120 13476027
1119 14519199
1118 15775763
1117 17067206
1116 18262729
1115 19247564
1114 19925946
1113 20274701
1112 20367211
1111 20308232
1110 20127168
1109 19737914
1108 19016790
1107 17937960
1106 16651893
1105 15443985
1104 14608585
1103 14326278
1102 14609594
1101 15329094
1100 16293743
1099 17338598
1098 18364812
1097 19306085
1096 20065795
1095 20512965
1094 20570478
1093 20313615
1092 19953771
1091 19681902
1090 19497656
1089 19193917
1088 18543427
1087 17544675
1086 16500842
1085 15827343
1084 15731220
1083 16050204
1082 16406791
1081 16526096
1080 16408504
1079 16220246
1078 16066670
1077 15896016
1076 15587447
1075 15082118
1074 14433816
1073 13781797
1072 13288127
1071 13052041
1070 13041198
1069 13122724
1068 13193053
1067 13258090
1066 13345227
1065 13357089
1064 13090846
1063 12445087
1062 11573808
1061 10796483
1060 10370699
1059 10366368
1058 10696309
1057 11168091
1056 11496524
1055 11378704
1054 10676105
1053 9541745
1052 8315643
1051 7258517
1050 6381106
1049 5512663
1048 4501160
1047 3350410
1046 2214113
1045 1296162
1044 741437
1043 583716
1042 779314
1041 1283168
1040 2073152
1039 3090385
1038 4187631
1037 5186882
1036 6000090
1035 6660410
1034 7211214
1033 7587328
1032 7646736
1031 7335082
1030 6807203
1029 6367855
1028 6267888
1027 6521274
1026 6891477
1025 7061033
1024 6847836
1023 6288122
1022 5528580
1021 4657106
1020 3653899
1019 2495270
1018 1267179
1017 151282
1016 -693665
1015 -1226549
1014 -1519699
1013 -1688582
1012 -1822212
1011 -1949459
1010 -2046623
1009 -2071988
1008 -1990718
1007 -1763156
1006 -1324847
1005 -610259
1004 392726
1003 1633205
1002 3049454
1001 4589863
1000 6138293
999 7444879
998 8216827
997 8332865
996 7945379
995 7329937
994 6643986
993 5865132
992 4939024
991 3903139
990 2822523
989 1664293
988 332296
987 -1150368
986 -2553550
985 -3591536
984 -4157671
983 -4377148
982 -4431356
981 -4369742
980 -4114184
979 -3615086
978 -2950858
977 -2260136
976 -1615909
975 -1019291
974 -532097
973 -375815
972 -831285
971 -1984895
970 -3557311
969 -5005949
968 -5845785
967 -5934079
966 -5510392
965 -5007715
964 -4811220
963 -5103851
962 -5811787
961 -6624534
960 -7113143
959 -6953335
958 -6133779
957 -4963112
956 -3835505
955 -2952704
954 -2250355
953 -1562584
952 -827389
951 -142113
950 327806
949 458365
948 220261
947 -303455
946 -919662
945 -1384279
944 -1529038
943 -1374818
942 -1124773
941 -1026710
940 -1215199
939 -1663349
938 -2271922
937 -2993572
936 -3856347
935 -4861038
934 -5881600
933 -6712595
932 -7231202
931 -7476947
930 -7538188
929 -7394818
928 -6950839
927 -6244804
926 -5559405
925 -5244705
924 -5428889
923 -5943069
922 -6526814
921 -7053368
920 -7531663
919 -7941917
918 -8140484
917 -7945816
916 -7301689
915 -6355630
914 -5389057
913 -4652766
912 -4223159
911 -3984702
910 -3749916
909 -3408454
908 -2984714
907 -2601764
906 -2432116
905 -2648843
904 -3316391
903 -4256246
902 -5063558
901 -5357718
900 -5062529
899 -4418210
898 -3708920
897 -3005930
896 -2174111
895 -1068171
894 312650
893 1801593
892 3107931
891 3895015
890 3921629
889 3189755
888 1951576
887 540424
886 -811619
885 -2006407
884 -2998556
883 -3748333
882 -4250004
881 -4548431
880 -4692858
879 -4684536
878 -4479101
877 -4028876
876 -3325110
875 -2426479
874 -1454824
873 -527943
872 335123
871 1223766
870 2210661
869 3210023
868 3984732
867 4307043
866 4109692
865 3495791
864 2637864
863 1679736
862 705615
861 -232236
860 -1065300
859 -1685549
858 -1977958
857 -1885290
856 -1446847
855 -801075
854 -195079
853 16147
852 -514366
851 -1882890
850 -3779376
849 -5649952
848 -7087132
847 -8070763
846 -8835977
845 -9566180
844 -10258238
843 -10829073
842 -11246448
841 -11525437
840 -11660170
839 -11611562
838 -11350725
837 -10900518
836 -10358783
835 -9884196
834 -9601036
833 -9474048
832 -9324327
831 -9041868
830 -8766133
829 -8775494
828 -9183820
827 -9819644
826 -10435318
825 -10954331
824 -11436216
823 -11848067
822 -11980519
821 -11609756
820 -10679102
819 -9312435
818 -7732668
817 -6217991
816 -5070135
815 -4519713
814 -4626124
813 -5277200
812 -6262132
811 -7319630
810 -8173017
809 -8628561
808 -8679035
807 -8457465
806 -8056650
805 -7443218
804 -6588373
803 -5626906
802 -4806316
801 -4288270
800 -4069186
799 -4098965
798 -4396827
797 -5001872
796 -5853411
795 -6770248
794 -7526613
793 -7917282
792 -7799514
791 -7165394
790 -6191203
789 -5141971
788 -4169164
787 -3223238
786 -2202095
785 -1163867
784 -342872
783 50319
782 9204
781 -296801
780 -694483
779 -1122285
778 -1593771
777 -2092697
776 -2535823
775 -2843961
774 -3039284
773 -3257206
772 -3645576
771 -4235411
770 -4893537
769 -5389296
768 -5517648
767 -5202582
766 -4539063
765 -3761948
764 -3153734
763 -2934685
762 -3185997
761 -3818916
760 -4582346
759 -5139978
758 -5248511
757 -4941354
756 -4512326
755 -4238727
754 -4098484
753 -3807736
752 -3158314
751 -2275443
750 -1524779
749 -1230829
748 -1536649
747 -2451897
746 -3872564
745 -5500268
744 -6861917
743 -7551935
742 -7484448
741 -6875225
740 -5998697
739 -5015206
738 -4003054
737 -3044069
736 -2217511
735 -1564804
734 -1116934
733 -909775
732 -892348
731 -840172
730 -467016
729 319505
728 1316361
727 2222345
726 2900724
725 3392046
724 3698477
723 3659969
722 3109327
721 2119933
720 1033082
719 210575
718 -233823
717 -464387
716 -718841
715 -1094176
714 -1510945
713 -1832726
712 -1977800
711 -1924402
710 -1668170
709 -1235949
708 -748863
707 -426355
706 -480541
705 -991264
704 -1881552
703 -2991416
702 -4143813
701 -5145327
700 -5783110
699 -5896511
698 -5493325
697 -4792645
696 -4124987
695 -3754450
694 -3760639
693 -4053423
692 -4463049
691 -4797641
690 -4849436
689 -4442393
688 -3574037
687 -2526989
686 -1753013
685 -1533909
684 -1710218
683 -1771419
682 -1256692
681 -100604
680 1365349
679 2686936
678 3551840
677 3873697
676 3747582
675 3387449
674 3064323
673 3011825
672 3318380
671 3881288
670 4472977
669 4890205
668 5089256
667 5203816
666 5422982
665 5832130
664 6361340
663 6871161
662 7257525
661 7469161
660 7479919
659 7314394
658 7097527
657 7002208
656 7096455
655 7276715
654 7408395
653 7520453
652 7800999
651 8385483
650 9197228
649 10025945
648 10725806
647 11297267
646 11807235
645 12293416
644 12745488
643 13108817
642 13267349
641 13073360
640 12464837
639 11552366
638 10534010
637 9503687
636 8384955
635 7089194
634 5714651
633 4542052
632 3824939
631 3605304
630 3732228
629 4029489
628 4439011
627 5042544
626 5976049
625 7291375
624 8843246
623 10310025
622 11388220
621 12013212
620 12370853
619 12663593
618 12889864
617 12894403
616 12610386
615 12176117
614 11796210
613 11566314
612 11497013
611 11649089
610 12121563
609 12872974
608 13642580
607 14134804
606 14279466
605 14278989
604 14419636
603 14867400
602 15604386
601 16474018
600 17267339
599 17838252
598 18197388
597 18479119
596 18788629
595 19103010
594 19337391
593 19446589
592 19392378
591 19057065
590 18321016
589 17275203
588 16264770
587 15625772
586 15398603
585 15359977
584 15299039
583 15165020
582 14948276
581 14547971
580 13854961
579 12921705
578 11959609
577 11161258
576 10572914
575 10134699
574 9785447
573 9512855
572 9349890
571 9345558
570 9499090
569 9698553
568 9771213
567 9644828
566 9438554
565 9348777
564 9456148
563 9682184
562 9908462
561 10065562
560 10104474
559 9977138
558 9712535
557 9461953
556 9387002
555 9508657
554 9728711
553 9998785
552 10395327
551 10992698
550 11705681
549 12292146
548 12483148
547 12097195
546 11101116
545 9649097
544 8050489
543 6607933
542 5443646
541 4521592
540 3851699
539 3597662
538 3915249
537 4722442
536 5720859
535 6663951
534 7543268
533 8479617
532 9486718
531 10411961
530 11111677
529 11637391
528 12215994
527 13034239
526 14024321
525 14851556
524 15149017
523 14828472
522 14190053
521 13703158
520 13648878
519 13963366
518 14401820
517 14798873
516 15147611
515 15491544
514 15836867
513 16186508
512 16583010
511 17054813
510 17547311
509 17968654
508 18307193
507 18655199
506 19097816
505 19613291
504 20104507
503 20493453
502 20744457
501 20818554
500 20670287
499 20311919
498 19839050
497 19355791
496 18894579
495 18446439
494 18057398
493 17842713
492 17883704
491 18141188
490 18499174
489 18873746
488 19241082
487 19561286
486 19718696
485 19571710
484 19064840
483 18293272
482 17473288
481 16846253
480 16559815
479 16575496
478 16671126
477 16572238
476 16136351
475 15444175
474 14728886
473 14223392
472 14055255
471 14234075
470 14685355
469 15284602
468 15887722
467 16361653
466 16606384
465 16568648
464 16256926
463 15744748
462 15137035
461 14519952
460 13957335
459 13543480
458 13424402
457 13714165
456 14375478
455 15211385
454 15995294
453 16596933
452 16978038
451 17112898
450 16977809
449 16627676
448 16227222
447 15950964
446 15845185
445 15804377
444 15675364
443 15357875
442 14807091
441 13994423
440 12935364
439 11776990
438 10808451
437 10299124
436 10264690
435 10396752
434 10282066
433 9752900
432 9042221
431 8577952
430 8604638
429 8993761
428 9399685
427 9563382
426 9454972
425 9173866
424 8793028
423 8337289
422 7875925
421 7577511
420 7655754
419 8273284
418 9480873
417 11186957
416 13135808
415 14942068
414 16239116
413 16877525
412 17001922
411 16914924
410 16848169
409 16854871
408 16892877
407 16954068
406 17068846
405 17189401
404 17108767
403 16536067
402 15292973
401 13493336
400 11576313
399 10137019
398 9611008
397 9998518
396 10850649
395 11569876
394 11801796
393 11600522
392 11267451
391 11063331
390 11055139
389 11164715
388 11299690
387 11441094
386 11648206
385 11992176
384 12461937
383 12931969
382 13256776
381 13418114
380 13558691
379 13854614
378 14377059
377 15087844
376 15905729
375 16691979
374 17184360
373 17069187
372 16224835
371 14886113
370 13501057
369 12403354
368 11643514
367 11114006
366 10755310
365 10592020
364 10617998
363 10733199
362 10823381
361 10874156
360 10986738
359 11292912
358 11859097
357 12647082
356 13535932
355 14375203
354 15037234
353 15451559
352 15622997
351 15633010
350 15607929
349 15653488
348 15802413
347 16022212
346 16256170
345 16430112
344 16434714
343 16172745
342 15681074
341 15182715
340 14947972
339 15068647
338 15375986
337 15572278
336 15419566
335 14837083
334 13923277
333 12944689
332 12226077
331 11921613
330 11869099
329 11753152
328 11459869
327 11217238
326 11337647
325 11871273
324 12580935
323 13221548
322 13744114
321 14213694
320 14633131
319 14927815
318 15058742
317 15066075
316 15005450
315 14911595
314 14840560
313 14882553
312 15081323
311 15362284
310 15581564
309 15644536
308 15555353
307 15362214
306 15088114
305 14723172
304 14263683
303 13745737
302 13241814
301 12810208
300 12417809
299 11909486
298 11097125
297 9932377
296 8612670
295 7504588
294 6932735
293 6994137
292 7516011
291 8160185
290 8602681
289 8690979
288 8483526
287 8138968
286 7747128
285 7263180
284 6611165
283 5840550
282 5154476
281 4761053
280 4684953
279 4720418
278 4574286
277 4074553
276 3264852
275 2315705
274 1360403
273 433781
272 -430606
271 -1084851
270 -1311608
269 -1021823
268 -393098
267 228778
266 587187
265 669295
264 606069
263 449904
262 95894
261 -558885
260 -1406742
259 -2128202
258 -2422929
257 -2229549
256 -1704984
255 -1016343
254 -206106
253 726988
252 1670378
251 2383981
250 2650801
249 2418048
248 1804184
247 1017640
246 276463
245 -261135
244 -559224
243 -695100
242 -742126
241 -656400
240 -318509
239 302824
238 1067236
237 1758048
236 2218461
235 2364298
234 2117630
233 1421581
232 351147
231 -834344
230 -1789839
229 -2245377
228 -2102861
227 -1451020
226 -533422
225 337565
224 914188
223 1100946
222 917487
221 406289
220 -382605
219 -1338744
218 -2305860
217 -3189969
216 -4002091
215 -4733037
214 -5211677
213 -5172329
212 -4507616
211 -3433570
210 -2375353
209 -1679171
208 -1404215
207 -1328124
206 -1109882
205 -480892
204 632654
203 2091215
202 3600532
201 4791807
200 5305220
199 4904175
198 3602755
197 1700575
196 -346086
195 -2122346
194 -3352600
193 -3870968
192 -3598284
191 -2601493
190 -1133877
189 452760
188 1853729
187 2866129
186 3350880
185 3234724
184 2591624
183 1677477
182 822113
181 262888
180 66552
179 165900
178 435869
177 763902
176 1112640
175 1540220
174 2134766
173 2906172
172 3736710
171 4419099
170 4724865
169 4481020
168 3683828
167 2589882
166 1626013
165 1098875
164 961229
163 901385
162 669372
161 277738
160 -107056
159 -381902
158 -557835
157 -651436
156 -622179
155 -433431
154 -121508
153 215644
152 463361
151 519542
150 338641
149 -13884
148 -393917
147 -727383
146 -1121705
145 -1782943
144 -2816489
143 -4135767
142 -5541779
141 -6811624
140 -7685258
139 -7868368
138 -7191510
137 -5816026
136 -4223940
135 -2927462
134 -2148726
133 -1758553
132 -1494168
131 -1224194
130 -1036360
129 -1117134
128 -1562898
127 -2293516
126 -3138911
125 -4012908
124 -4998077
123 -6240823
122 -7750397
121 -9311965
120 -10620590
119 -11513462
118 -12065180
117 -12443602
116 -12673080
115 -12560863
114 -11885248
113 -10666312
112 -9232724
111 -7994676
110 -7136856
109 -6523323
108 -5875860
107 -5023056
106 -4009511
105 -3052381
104 -2452644
103 -2501181
102 -3345960
101 -4859161
100 -6638761
99 -8200657
98 -9221357
97 -9631078
96 -9521424
95 -9016700
94 -8245707
93 -7387769
92 -6672681
91 -6290691
90 -6297714
89 -6617925
88 -7134888
87 -7761489
86 -8415644
85 -8965099
84 -9264993
83 -9294898
82 -9240172
81 -9382900
80 -9879412
79 -10642806
78 -11429257
77 -12004865
76 -12235705
75 -12099743
74 -11695739
73 -11219634
72 -10824750
71 -10443080
70 -9793619
69 -8643989
68 -7069940
67 -5420259
66 -4034811
65 -3040308
64 -2402087
63 -2072499
62 -2016242
61 -2137394
60 -2278830
59 -2316233
58 -2204451
57 -1926060
56 -1472230
55 -934479
54 -563969
53 -629572
52 -1171878
51 -1945101
50 -2652101
49 -3219212
48 -3795677
47 -4494042
46 -5199095
45 -5675739
44 -5830276
43 -5796891
42 -5749924
41 -5686423
40 -5453354
39 -4980540
38 -4420466
37 -4010637
36 -3814183
35 -3640866
34 -3238514
33 -2544256
32 -1740401
31 -1084569
30 -701261
29 -524021
28 -412483
27 -314199
26 -313848
25 -519789
24 -897284
23 -1225533
22 -1239873
21 -822858
20 -57065
19 881824
18 1841072
17 2705586
16 3371263
15 3779486
14 3981951
13 4120030
12 4306571
11 4533541
10 4697161
9 4693918
8 4493349
7 4158173
6 3820496
5 3605553
4 3530318
3 3484002
2 3354953
1 3185372
0 3159756
##END=
