# Supplementary material for: Polar Triptycene-Based Nonmetal Organic Frameworks Show Enhanced Hydrogen Adsorption
Source: J Am Chem Soc. 2025 Oct 16;147(43):39351–8. doi: 10.1021/jacs.5c11317 (PMC12576833; doi:10.1021/jacs.5c11317)
Supplement: Supplementary file 2 [file ja5c11317_si_002.zip › SI NMR/BaBa_2.dx]

##TITLE=1H 100 kHz MAS
Tset = 285K
Tsample = 298 K
##JCAMPDX= 6.0         $$ Bruker NMR JCAMP-DX V2.0
##DATA TYPE= nD NMR SPECTRUM
##DATA CLASS= NTUPLES
##NUM DIM= 2
##ORIGIN= Bruker BioSpin GmbH & Co. KG
##OWNER= jholmes
##LONG DATE= 2025/05/06 00:58:18+0000
$$ 1.90.2.5 TopSpin 3.6.3
$$ 2025-05-11 22:16:02.092 +0200  Jacob@LRMC011295.local
$$ Compression mode = fixed
##.OBSERVE FREQUENCY= 900.1535021
##.OBSERVE NUCLEUS= ^1H
##.ACQUISITION MODE= SIMULTANEOUS (DQD)
##.ACQUISITION SCHEME= States-TPPI
##.AVERAGES= 128
##.DIGITISER RES= 32
##SPECTROMETER/DATA SYSTEM= CAB AV4 900 MHz EXT
##.PULSE SEQUENCE= babaDQ.aab
##.SOLVENT NAME= D2O
##.SHIFT REFERENCE= INTERNAL, D2O, 1, 141.0428
##AUDIT TRAIL= $$ (NUMBER, WHEN, WHO, WHERE, PROCESS, VERSION, WHAT)
$$ ##TITLE= Audit trail, TopSpin 3.6.3
$$ ##JCAMPDX= 5.01
$$ ##ORIGIN= Bruker BioSpin GmbH
$$ ##OWNER= Jacob
$$ $$ /Users/Jacob/nMOF/NMR/data/nmr/20250505_TT.Br_Liverpool_13mm/23/pdata/1/auditp.txt
$$ ##AUDIT TRAIL=  $$ (NUMBER, WHEN, WHO, WHERE, PROCESS, VERSION, WHAT)
(   1,<2025-05-05T18:24:09.044+0200>,<jholmes>,<nmr1512>,<cprserver>,<TopSpin 4.4.0>,
      <new/edc EXPNO=23 PROCNO=1>)
(   2,<2025-05-05T18:24:20.810+0200>,<jholmes>,<nmr1512>,<cprserver>,<TopSpin 4.4.0>,
      <changed parameter F2 L1 to 2>)
(   3,<2025-05-05T21:00:44.150+0000>,<jholmes>,<nmr1512>,<go4>,<TopSpin 4.4.0>,
      <acquisition in progress>)
(   4,<2025-05-06T00:58:18.611+0000>,<jholmes>,<nmr1512>,<go4>,<TopSpin 4.4.0>,
      <created by zg on 'CAB AV4 900 MHz EXT' (nmr1512) by user 'jholmes'
       on data set with UUID '028bf3dc-29f4-11f0-83bc-0013951a3abd'
       started at 2025-05-05 21:00:44.150 +0000, POWCHK disabled, PULCHK disabled,
       completed at 2025-05-06 00:58:18.610 +0000
       configuration hash MD5:
       58 B1 73 97 66 54 EF B3 AF A7 90 CD C7 BA 81 33
       double data hash MD5: 4K * 128
       28 62 0C B8 8F 65 F2 96 46 D3 4B 55 99 FA 7B 92>)
(   5,<2025-05-11 22:12:28.298 +0200>,<Jacob>,<LRMC011295.local>,<proc2d>,<TopSpin 3.6.3>,
      <Start of raw data processing
       xfb F2: TDeff = 2K SI = 8K WDW = 1 LB = 10 FT_mod = 6 PKNL = 1 PHC0 = -267.2387 PHC1 = -818.6 F1: SI = 1K BC_mod = 1 WDW = 1 LB = 10 FT_mod = 4 FCOR = 0.5 PHC0 = -26.31552 PHC1 = 4.200001
       data hash MD5: 8K * 1K
       5B A4 37 0D 58 B7 82 4B 0C 4C 61 B8 85 96 D3 F3>)
$$ ##END=
$$ 
$$ $$ hash MD5
$$ $$ 9C 67 44 2C 75 9B 90 F3 C1 5D 4E A5 93 65 A5 43
##$RELAX= 
##$BRUKER FILE EXP=format.temp
$$ EDIT_PAR COMMAND FILE
$$ 
$$ DI_MODE         LONG
$$ ED_ENTRY        ACQU
$$ ORDER           FILE
$$ 
$$ 
$$ HEADER		"F2 - Acquisition Parameters"
$$ T_NAME		Date_
$$ 		TYPE	R64
$$ 		CLASS	ACQU
$$ 		SUBRANGE 0.0 50000000
$$ 		REL	"Date_=itodate(DATE)"
$$ 		INV_REL	"DATE=datetoi(Date_,DATE)"
$$ 		FORMAT	"%14.0f"
$$ 		TEXT	" "
$$ END
$$ T_NAME		Time
$$ 		TYPE	R32
$$ 		CLASS	ACQU
$$ 		SUBRANGE 0.0 1000000
$$ 		REL	"Time=itotime(DATE)"
$$ 		INV_REL	"DATE=timetoi(Time,DATE)"
$$ 		FORMAT	"%14.2f h"
$$ 		TEXT	" "
$$ END
$$ NAME		INSTRUM
$$ 		TEXT	" "
$$ END
$$ NAME		PROBHD
$$ 		FORMAT	"%14.14s"
$$ 		TEXT	" "
$$ END
$$ NAME		PULPROG
$$ 		TEXT	" "
$$ END
$$ NAME		TD
$$ 		TEXT	" "
$$ END
$$ NAME		SOLVENT
$$ 		TEXT	" "
$$ END
$$ NAME		NS
$$ 		TEXT	" "
$$ END
$$ NAME		DS
$$ 		TEXT	" "
$$ END
$$ T_NAME		SWH
$$ 		TYPE	R64
$$ 		CLASS	ACQU
$$ 		SUBRANGE 0.0 1e8
$$ 		REL	"SWH=SW*SFO1"
$$ 		INV_REL "SW=SWH/SFO1"
$$ 		UNIT	"Hz"
$$ 		FORMAT	"%14.3f Hz"
$$ 		TEXT	" "
$$ END
$$ T_NAME          FIDRES
$$                 TYPE    R32
$$                 CLASS   ACQU
$$                 SUBRANGE 0.0 100000
$$                 REL     "FIDRES=2*SW*SFO1/TD"
$$                 INV_REL "TD = nextpow(2*SW*SFO1/FIDRES)"
$$ 		UNIT	"Hz"
$$ 		FORMAT	"%14.6f Hz"
$$ 		TEXT	" "
$$ END
$$ T_NAME          AQ
$$ 		TYPE	R32
$$ 		CLASS	ACQU
$$ 		SUBRANGE 0.0 1000
$$ 		REL	"AQ=aqcalc(SW,SFO1,TD,DIGTYP)"
$$ 		INV_REL	"TD=tdcalc(SW,SFO1,1.0e6*AQ,DIGTYP)"
$$ 		UNIT	"sec"
$$ 		FORMAT	"%14.7f sec"
$$ 		TEXT	" "
$$ END
$$ NAME		RG
$$ 		TEXT	" "
$$ END
$$ T_NAME          DW
$$ 		TYPE	R32
$$ 		CLASS	ACQU
$$ 		SUBRANGE 0.0 1000000
$$ 		REL	"DW=1/(2*SW*SFO1)"
$$ 		INV_REL	"SW=1000000/(2*(0.005+DW)*SFO1)"
$$ 		UNIT	"usec"
$$ 		FORMAT	"%14.3lf usec"
$$ 		TEXT	" "
$$ END
$$ NAME		DE
$$ 		FORMAT	"%14.2f usec"
$$ 		TEXT	" "
$$ END
$$ NAME		TE
$$ 		FORMAT	"%14.1f K"
$$ 		TEXT	" "
$$ END
$$ T_NAME		CNST11
$$ 		TYPE	R32
$$ 		CLASS	ACQU
$$ 		SUBRANGE -1e38 1e38
$$ 		REL	"CNST11=CNST[11]"
$$ 		INV_REL	"CNST[11]=CNST11"
$$ 		FORMAT	"%14.7f"
$$ 		TEXT	" "
$$ END
$$ T_NAME		CNST31
$$ 		TYPE	R32
$$ 		CLASS	ACQU
$$ 		SUBRANGE -1e38 1e38
$$ 		REL	"CNST31=CNST[31]"
$$ 		INV_REL	"CNST[31]=CNST31"
$$ 		FORMAT	"%14.7f"
$$ 		TEXT	" "
$$ END
$$ T_NAME		D0
$$ 		TYPE	R32
$$ 		CLASS	ACQU
$$ 		SUBRANGE 0.0 1e38
$$ 		REL	"D0=D[0]"
$$ 		INV_REL	"D[0]=D0"
$$ 		UNIT	"sec"
$$ 		FORMAT	"%14.8f sec"
$$ 		TEXT	" "
$$ END
$$ T_NAME		D1
$$ 		TYPE	R32
$$ 		CLASS	ACQU
$$ 		SUBRANGE 0.0 1e38
$$ 		REL	"D1=D[1]"
$$ 		INV_REL	"D[1]=D1"
$$ 		UNIT	"sec"
$$ 		FORMAT	"%14.8f sec"
$$ 		TEXT	" "
$$ END
$$ T_NAME		D5
$$ 		TYPE	R32
$$ 		CLASS	ACQU
$$ 		SUBRANGE 0.0 1e38
$$ 		REL	"D5=D[5]"
$$ 		INV_REL	"D[5]=D5"
$$ 		UNIT	"sec"
$$ 		FORMAT	"%14.8f sec"
$$ 		TEXT	" "
$$ END
$$ T_NAME		D20
$$ 		TYPE	R32
$$ 		CLASS	ACQU
$$ 		SUBRANGE 0.0 1e38
$$ 		REL	"D20=D[20]"
$$ 		INV_REL	"D[20]=D20"
$$ 		UNIT	"sec"
$$ 		FORMAT	"%14.8f sec"
$$ 		TEXT	" "
$$ END
$$ T_NAME		IN0
$$ 		TYPE	R32
$$ 		CLASS	ACQU
$$ 		SUBRANGE 0.0 1e38
$$ 		REL	"IN0=IN[0]"
$$ 		INV_REL	"IN[0]=IN0"
$$ 		UNIT	"sec"
$$ 		FORMAT	"%14.8f sec"
$$ 		TEXT	" "
$$ END
$$ T_NAME		L1
$$ 		TYPE	R32
$$ 		CLASS	ACQU
$$ 		SUBRANGE 0.0 1e38
$$ 		REL	"L1=L[1]"
$$ 		INV_REL	"L[1]=L1"
$$ 		FORMAT	"%14.0f"
$$ 		TEXT	" "
$$ END
$$ T_NAME		L20
$$ 		TYPE	R32
$$ 		CLASS	ACQU
$$ 		SUBRANGE 0.0 1e38
$$ 		REL	"L20=L[20]"
$$ 		INV_REL	"L[20]=L20"
$$ 		FORMAT	"%14.0f"
$$ 		TEXT	" "
$$ END
$$ NAME		TDav
$$ 		TEXT	" "
$$ END
$$ NAME		ZGOPTNS
$$ 		TEXT	" "
$$ END
$$ NAME		SFO1
$$ 		FORMAT	"%14.7f MHz"
$$ 		TEXT	" "
$$ END
$$ NAME		NUC1
$$ 		NONEDIT
$$ 		TEXT	" "
$$ END
$$ T_NAME		P1
$$ 		TYPE	R32
$$ 		CLASS	ACQU
$$ 		SUBRANGE 0.0 1.0e10
$$ 		REL	"P1=P[1]"
$$ 		INV_REL	"P[1]=P1"
$$ 		UNIT	"usec"
$$ 		FORMAT	"%14.2f usec"
$$ 		TEXT	" "
$$ END
$$ T_NAME		P20
$$ 		TYPE	R32
$$ 		CLASS	ACQU
$$ 		SUBRANGE 0.0 1.0e10
$$ 		REL	"P20=P[20]"
$$ 		INV_REL	"P[20]=P20"
$$ 		UNIT	"usec"
$$ 		FORMAT	"%14.2f usec"
$$ 		TEXT	" "
$$ END
$$ T_NAME		PLW1
$$ 		TYPE	R32
$$ 		CLASS	ACQU
$$ 		REL	"PLW1=PLW[1]"
$$ 		INV_REL	"PLW[1]=PLW1"
$$ 		UNIT	"W"
$$ 		FORMAT	"%14.8f W"
$$ 		TEXT	"power PLW1 "
$$ END
$$ T_NAME		PLW20
$$ 		TYPE	R32
$$ 		CLASS	ACQU
$$ 		REL	"PLW20=PLW[20]"
$$ 		INV_REL	"PLW[20]=PLW20"
$$ 		UNIT	"W"
$$ 		FORMAT	"%14.8f W"
$$ 		TEXT	"power PLW20 "
$$ END
$$ HEADER		"======== F1 INDIRECT DIMENSION ========"
$$ T_NAME		td1
$$ 		TYPE	I32
$$ 		CLASS	ACQU
$$ 		SUBRANGE 1 2.14748e09
$$ 		REL	"td1=128"
$$ 		FORMAT	"%d"
$$ 		TEXT	"F1 Time domain size"
$$ 		NONEDIT
$$ END
$$ T_NAME		sw_F1
$$ 		TYPE	R32
$$ 		CLASS	ACQU
$$ 		SUBRANGE 0 1e38
$$ 		REL	"sw_F1=44.436865"
$$ 		UNIT	"ppm"
$$ 		FORMAT	"%f"
$$ 		TEXT	"F1 Sweep width [ppm]"
$$ 		NONEDIT
$$ END
##$RELAX= 
##$BRUKER FILE EXP=scon2
$$ ##TITLE= Parameter file, TopSpin 4.4.0
$$ ##JCAMPDX= 5.0
$$ ##DATATYPE= Parameter Values
$$ ##NPOINTS= 1	$$ modification sequence number
$$ ##ORIGIN= Bruker BioSpin GmbH & Co. KG
$$ ##OWNER= jholmes
$$ $$ 2025-05-05 23:00:41.189 +0200  jholmes@nmr1512
$$ $$ /opt/data/jholmes/nmr/20250505_TT.Br_Liverpool_13mm/23/scon2
$$ $$ process /opt/topspin4.4.0/prog/mod/acqdataserver
$$ ##$BLKTR= (0..32)
$$ 3 3 3 3 3 3 3 3 3 3 3 3 3 3 3 3 3 3 3 3 3 3 3 3 3 3 3 3 3 3 3 3 3
$$ ##$DE1= 4.5
$$ ##$DEADC= 0.5
$$ ##$DEPA= 4.5
$$ ##$DERX= 1.5
$$ ##$GRADPRE= (0..1)
$$ 10 10
$$ ##$HD_BLKTR= (0..32)
$$ 1 1 1 1 1 1 1 1 1 1 1 1 1 1 1 1 1 1 1 1 1 1 1 1 1 1 1 1 1 1 1 1 1
$$ ##$HD_DE1= 5
$$ ##$HD_DEADC= 0
$$ ##$HD_DEPA= 2.5
$$ ##$HD_DERX= 0
$$ ##END=
##$RELAX= 
##$BRUKER FILE EXP=shimvalues
$$ # Mon May  5 21:02:51 2025
$$ #$$PROBEIDENTIFIER=H156209_0001
$$ #$$PROBENAME=PH MASDVT900W6 BL1.3 N/D/C/H
$$ #$$MAGNETID=BR.075.090.271
$$ #$$CRYOSTATID=M1009060
$$ #$$SHIMID=272623
$$ #
$$ # Active Shim Gradients
$$ #
$$ Z           		-17500          
$$ Z2          		12000           
$$ Z3          		-3000           
$$ Z4          		-13000          
$$ Z5          		0               
$$ Z6          		0               
$$ X           		-5000           
$$ XZ          		0               
$$ XZ2         		0               
$$ XZ3         		0               
$$ XZ4         		0               
$$ Y           		-97000          
$$ YZ          		0               
$$ YZ2         		0               
$$ YZ3         		0               
$$ YZ4         		0               
$$ XY          		0               
$$ XYZ         		0               
$$ XYZ2        		0               
$$ XYZ3        		0               
$$ (X2-Y2)     		0               
$$ (X2-Y2)Z    		0               
$$ (X2-Y2)Z2   		0               
$$ (X2-Y2)Z3   		0               
$$ X3          		0               
$$ X3Z         		0               
$$ Y3          		0               
$$ Y3Z         		0               
$$ #
$$ # Lock Parameter
$$ #
$$ FIELD		2913.449
$$ LOCKPHASE		 216.000
$$ LOCKPOWER		  -8.000
$$ LOCKGAIN		  88.000
$$ LOCKDC		 -75.000
$$ LOCKSHIFT		   0.000
$$ LOOPGAIN		   5.000
$$ LOOPTIME		   0.250
$$ LOOPFILTER		 500.000
$$ #
$$ IEEE64_VERSION_CODE 1
$$ #
$$ # Shim currents 
$$ #
$$ SHIM_SETTING [ 1]    -4543.91718291
$$ SHIM_SETTING [ 2]      204.07799670
$$ SHIM_SETTING [ 3]      768.06288605
$$ SHIM_SETTING [ 4]    -2070.80859713
$$ SHIM_SETTING [ 5]    -3783.49992076
$$ SHIM_SETTING [ 6]     -531.21004728
$$ SHIM_SETTING [ 7]    -1646.08531084
$$ SHIM_SETTING [ 8]    -3077.82543527
$$ SHIM_SETTING [ 9]    -1657.68079732
$$ SHIM_SETTING [10]     1674.77475603
$$ SHIM_SETTING [11]    -2071.97512011
$$ SHIM_SETTING [12]        0.00000000
$$ SHIM_SETTING [13]        0.00000000
$$ SHIM_SETTING [14]        0.00000000
$$ SHIM_SETTING [15]    -1128.84779514
$$ SHIM_SETTING [16]    -1128.84758586
$$ SHIM_SETTING [17]     1250.00008904
$$ SHIM_SETTING [18]     1249.99996213
$$ SHIM_SETTING [19]     -591.59220196
$$ SHIM_SETTING [20]     -591.59172667
$$ SHIM_SETTING [21]       -0.00042862
$$ SHIM_SETTING [22]       -0.00042862
$$ SHIM_SETTING [23]       -0.00000219
$$ SHIM_SETTING [24]       -0.00000219
$$ SHIM_SETTING [25]        0.00049390
$$ SHIM_SETTING [26]        0.00049390
$$ SHIM_SETTING [27]        0.00000000
$$ SHIM_SETTING [28]   -21899.64151161
$$ SHIM_SETTING [29]       -0.00083692
$$ SHIM_SETTING [30]       -0.00083692
$$ SHIM_SETTING [31]    24249.99888963
$$ SHIM_SETTING [32]   -21899.64167295
$$ SHIM_SETTING [33]        0.00026972
$$ SHIM_SETTING [34]        0.00026972
$$ SHIM_SETTING [35]       -0.00041691
$$ SHIM_SETTING [36]       -0.00041691
$$ SHIM_SETTING [37]   -11476.89134416
$$ SHIM_SETTING [38]   -11476.89046342
$$ SHIM_SETTING [39]    24249.99933598
$$ SHIM_SETTING [40]        0.00000000
##$RELAX= 
##$BRUKER FILE EXP=uxnmr.par
$$ ##TITLE= Parameter file, TopSpin 4.4.0
$$ ##JCAMPDX= 5.0
$$ ##DATATYPE= Parameter Values
$$ ##NPOINTS= 1	$$ modification sequence number
$$ ##ORIGIN= Bruker BioSpin GmbH & Co. KG
$$ ##OWNER= root
$$ $$ 2025-05-05 08:54:31.744 +0000  root@BladeEpu
$$ $$ /opt/topspin/conf/instr/spect/uxnmr.par
$$ $$ process /opt/topspin/prog/mod/cfserver
$$ ##$ACBTAT= (0..64)
$$ 0 66 66 66 66 66 72 72 50 0 0 0 0 0 0 0 0 0 0 0 0 0 0 0 0 0 0 0 0 0 0 0
$$ 0 0 0 0 0 0 0 0 0 0 0 0 0 0 0 0 0 0 0 0 0 0 0 0 0 0 0 0 0 0 0 0 0
$$ ##$ACBTBLK= (0..64)
$$ 0 36 1 35 1 34 33 1 41 0 0 0 0 0 0 0 0 0 0 0 0 0 0 0 0 0 0 0 0 0 0 0 0
$$ 0 0 0 0 0 0 0 0 0 0 0 0 0 0 0 0 0 0 0 0 0 0 0 0 0 0 0 0 0 0 0 0
$$ ##$ACBTCTL= (0..64)
$$ 0 6 6 6 6 6 6 6 6 0 0 0 0 0 0 0 0 0 0 0 0 0 0 0 0 0 0 0 0 0 0 0 0 0 0 0
$$ 0 0 0 0 0 0 0 0 0 0 0 0 0 0 0 0 0 0 0 0 0 0 0 0 0 0 0 0 0
$$ ##$ACBTDI= (0..64)
$$ 0 -1062706418 -1062706418 -1062706419 -1062706419 -1062706420 -1062706421
$$ -1062706421 -1062706422 0 0 0 0 0 0 0 0 0 0 0 0 0 0 0 0 0 0 0 0 0 0 0 0
$$ 0 0 0 0 0 0 0 0 0 0 0 0 0 0 0 0 0 0 0 0 0 0 0 0 0 0 0 0 0 0 0 0
$$ ##$ACBTDM= (0..64)
$$ 0 5 10 5 10 10 5 20 10 0 0 0 0 0 0 0 0 0 0 0 0 0 0 0 0 0 0 0 0 0 0 0 0
$$ 0 0 0 0 0 0 0 0 0 0 0 0 0 0 0 0 0 0 0 0 0 0 0 0 0 0 0 0 0 0 0 0
$$ ##$ACBTFHI= (0..64)
$$ 0 600 600 600 600 600 900 900 139 0 0 0 0 0 0 0 0 0 0 0 0 0 0 0 0 0 0 0
$$ 0 0 0 0 0 0 0 0 0 0 0 0 0 0 0 0 0 0 0 0 0 0 0 0 0 0 0 0 0 0 0 0 0 0 0 0
$$ 0
$$ ##$ACBTFL= (0..64)
$$ 0 248 248 248 248 248 248 248 8 0 0 0 0 0 0 0 0 0 0 0 0 0 0 0 0 0 0 0 0
$$ 0 0 0 0 0 0 0 0 0 0 0 0 0 0 0 0 0 0 0 0 0 0 0 0 0 0 0 0 0 0 0 0 0 0 0 0
$$ ##$ACBTFLO= (0..64)
$$ 0 15 15 15 15 15 650 650 137 0 0 0 0 0 0 0 0 0 0 0 0 0 0 0 0 0 0 0 0 0
$$ 0 0 0 0 0 0 0 0 0 0 0 0 0 0 0 0 0 0 0 0 0 0 0 0 0 0 0 0 0 0 0 0 0 0 0
$$ ##$ACBTINP= (0..64)
$$ 0 4 4 3 3 2 1 1 9 0 0 0 0 0 0 0 0 0 0 0 0 0 0 0 0 0 0 0 0 0 0 0 0 0 0 0
$$ 0 0 0 0 0 0 0 0 0 0 0 0 0 0 0 0 0 0 0 0 0 0 0 0 0 0 0 0 0
$$ ##$ACBTOUT= (0..64)
$$ 0 0 0 0 0 0 1 1 1 0 0 0 0 0 0 0 0 0 0 0 0 0 0 0 0 0 0 0 0 0 0 0 0 0 0 0
$$ 0 0 0 0 0 0 0 0 0 0 0 0 0 0 0 0 0 0 0 0 0 0 0 0 0 0 0 0 0
$$ ##$ACBTPO= (0..64)
$$ 0 1000000 100000 1000000 100000 500000 1000000 100000 5000 0 0 0 0 0 0
$$ 0 0 0 0 0 0 0 0 0 0 0 0 0 0 0 0 0 0 0 0 0 0 0 0 0 0 0 0 0 0 0 0 0 0 0 0
$$ 0 0 0 0 0 0 0 0 0 0 0 0 0 0
$$ ##$ACBTPW= (0..64)
$$ 0 100 100 100 100 100 100 100 1000 0 0 0 0 0 0 0 0 0 0 0 0 0 0 0 0 0 0
$$ 0 0 0 0 0 0 0 0 0 0 0 0 0 0 0 0 0 0 0 0 0 0 0 0 0 0 0 0 0 0 0 0 0 0 0 0
$$ 0 0
$$ ##$ACBTSB= (0..64)
$$ 0 8227 0 8227 0 8227 0 0 0 0 0 0 0 0 0 0 0 0 0 0 0 0 0 0 0 0 0 0 0 0 0
$$ 0 0 0 0 0 0 0 0 0 0 0 0 0 0 0 0 0 0 0 0 0 0 0 0 0 0 0 0 0 0 0 0 0 0
$$ ##$ACBTSDT= (0..64)
$$ 0 2 2 2 2 2 2 2 2 0 0 0 0 0 0 0 0 0 0 0 0 0 0 0 0 0 0 0 0 0 0 0 0 0 0 0
$$ 0 0 0 0 0 0 0 0 0 0 0 0 0 0 0 0 0 0 0 0 0 0 0 0 0 0 0 0 0
$$ ##$AMPDFLT= no
$$ ##$AdmCrpWbWiring= (0..1)
$$ 0 0
$$ ##$AppEth= <no>
$$ ##$AppPort= <no>
$$ ##$BACSAIR= no
$$ ##$BACSCAP= 0
$$ ##$BACSDEL= 10
$$ ##$BACSOPT= <>
$$ ##$BFREQ= 900.14
$$ ##$BGAETH= (0..9)
$$ <no> <no> <no> <no> <no> <no> <no> <no> <no> <no>
$$ ##$BIRDS= yes
$$ ##$BMPC= 0
$$ ##$BMPCTY= <no>
$$ ##$BPSUTY= </dev/tty01>
$$ ##$BSAETH= (0..9)
$$ <no> <no> <no> <no> <no> <no> <no> <no> <no> <no>
$$ ##$BSMS= 2
$$ ##$BSMS19FLock= no
$$ ##$BSMSETH= <192.168.99.10>
$$ ##$BgaChFac2= (0..9)
$$ 0 0 0 0 0 0 0 0 0 0
$$ ##$BgaChMap= (0..9)
$$ 0 0 0 0 0 0 0 0 0 0
$$ ##$BgaChMaxv= (0..9)
$$ 0 0 0 0 0 0 0 0 0 0
$$ ##$BgaChRouting= (0..63)
$$ 0 0 0 0 0 0 0 0 0 0 0 0 0 0 0 0 0 0 0 0 0 0 0 0 0 0 0 0 0 0 0 0 0 0 0 0
$$ 0 0 0 0 0 0 0 0 0 0 0 0 0 0 0 0 0 0 0 0 0 0 0 0 0 0 0 0
$$ ##$BgaChShimMap= (0..9)
$$ 0 0 0 0 0 0 0 0 0 0
$$ ##$BgaChShimMaxv= (0..9)
$$ 0 0 0 0 0 0 0 0 0 0
$$ ##$BlaEth= (0..31)
$$ <192.168.99.14> <192.168.99.13> <192.168.99.12> <192.168.99.11> <192.168.99.10>
$$ <no> <no> <no> <no> <no> <no> <no> <no> <no> <no> <no> <no> <no> <no> <no>
$$ <no> <no> <no> <no> <no> <no> <no> <no> <no> <no> <no> <no>
$$ ##$BlaHpLpViaTTL= (0..31)
$$ 0 0 0 0 0 0 0 0 0 0 0 0 0 0 0 0 0 0 0 0 0 0 0 0 0 0 0 0 0 0 0 0
$$ ##$BlaNam= (0..31)
$$ <AV4 BLABB1000 15-600> <AV4 BLABB1000 15-600> <AV4 BLABB500 15-600> <AV4 BLAH1000 700-900>
$$ <BSMS/2 LOCK TRANSCEIVER 900> <> <> <> <> <> <> <> <> <> <> <> <> <> <>
$$ <> <> <> <> <> <> <> <> <> <> <> <> <>
$$ ##$BlaPN= (0..31)
$$ <W144060> <W144060> <W144059> <W144058> <Z109895> <> <> <> <> <> <> <>
$$ <> <> <> <> <> <> <> <> <> <> <> <> <> <> <> <> <> <> <> <>
$$ ##$BlaSN= (0..31)
$$ <000016> <000015> <000021> <000002> <00206> <> <> <> <> <> <> <> <> <>
$$ <> <> <> <> <> <> <> <> <> <> <> <> <> <> <> <> <> <>
$$ ##$BmpcEth= <no>
$$ ##$BmpcFw= <no>
$$ ##$BmpcPn= <no>
$$ ##$BmpcPort= <no>
$$ ##$BmpcSn= <no>
$$ ##$BmuEth= <no>
$$ ##$BmuFw= <no>
$$ ##$BmuPn= <no>
$$ ##$BmuSn= <no>
$$ ##$BnlEth= <no>
$$ ##$BnlFw= <no>
$$ ##$BnlPn= <no>
$$ ##$BnlSn= <no>
$$ ##$BpduEth= (0..7)
$$ <no> <no> <no> <no> <no> <no> <no> <no>
$$ ##$BsaChMap1= (0..9)
$$ 0 0 0 0 0 0 0 0 0 0
$$ ##$BsaChMap2= (0..9)
$$ 0 0 0 0 0 0 0 0 0 0
$$ ##$BsaChShimMaxv= (0..9)
$$ 0 0 0 0 0 0 0 0 0 0
$$ ##$BsmsAuxEth= <no>
$$ ##$BsmsLockNuclei= (0..15)
$$ <2H> <no> <no> <no> <no> <no> <no> <no> <no> <no> <no> <no> <no> <no> <no>
$$ <no>
$$ ##$CSW1= (0..31)
$$ 4 3 2 1 9 0 0 0 0 0 0 0 0 0 0 0 0 0 0 0 0 0 0 0 0 0 0 0 0 0 0 0
$$ ##$CSW2= (0..31)
$$ 0 0 0 0 0 0 0 0 0 0 0 0 0 0 0 0 0 0 0 0 0 0 0 0 0 0 0 0 0 0 0 0
$$ ##$CSWNUM= (0..15)
$$ 1 1 1 1 1 0 0 0 0 0 0 0 0 0 0 0
$$ ##$CmrEth= <no>
$$ ##$CmrPartNo= <no>
$$ ##$CmrPort= <no>
$$ ##$CmrSerNo= <no>
$$ ##$CmrType= -1
$$ ##$ConsolePnSn= <H03128T2 / 0646>
$$ ##$CryoCoolHasBsnl= no
$$ ##$CryoCoolUnitEth= <no>
$$ ##$CryoCoolUnitFw= <no>
$$ ##$CryoCoolUnitPn= <no>
$$ ##$CryoCoolUnitSn= <no>
$$ ##$CryoProAccPnSn= <>
$$ ##$Ctb1Eth= <no>
$$ ##$CustRegisterNo= <>
$$ ##$DATSTAT= no
$$ ##$DPPFAC= 1
$$ ##$DateTimeCreated= <2025-05-05T08:54:31+0000>
$$ ##$Description= <CAB AV4 900 MHz EXT>
$$ ##$DrxFiltGrpDel= (0..23)
$$ <68,36,20,9,5,3,2> <68,36,20,9,5,3,2> <68,36,20,9,5,3,2> <68,36,20,9,5,3,2>
$$ <> <> <> <> <> <> <> <> <> <> <> <> <> <> <> <> <> <> <> <>
$$ ##$EcuType= 1
$$ ##$EpuMacAddress= <00:13:95:1a:3a:bd>
$$ ##$FCubeDrxDevice= (0..23)
$$ </dev/bbu/drx3.5> </dev/bbu/drx4.5> </dev/bbu/drx5.5> </dev/bbu/drx6.5>
$$ <> <> <> <> <> <> <> <> <> <> <> <> <> <> <> <> <> <> <> <>
$$ ##$FCubeEth= (0..23)
$$ <192.168.180.14> <192.168.180.18> <192.168.180.22> <192.168.180.26> <no>
$$ <no> <no> <no> <no> <no> <no> <no> <no> <no> <no> <no> <no> <no> <no> <no>
$$ <no> <no> <no> <no>
$$ ##$FCubeRtdDevice= (0..23)
$$ </dev/bbu/rtd3.4> </dev/bbu/rtd4.4> </dev/bbu/rtd5.4> </dev/bbu/rtd6.4>
$$ <> <> <> <> <> <> <> <> <> <> <> <> <> <> <> <> <> <> <> <>
$$ ##$FCubeSeqDevice= (0..23)
$$ <> <> <> <> <> <> <> <> <> <> <> <> <> <> <> <> <> <> <> <> <> <> <> <>
$$ ##$FUNCMOD= <>
$$ ##$FuncModBisDat= (0..7)
$$ 0 0 0 0 0 0 0 0
$$ ##$FuncModFRange= (0..7)
$$ <> <> <> <> <> <> <> <>
$$ ##$FuncModPN= (0..7)
$$ <> <> <> <> <> <> <> <>
$$ ##$FuncModSN= (0..7)
$$ <> <> <> <> <> <> <> <>
$$ ##$GCUTYPE= 20
$$ ##$GCubeEth= <192.168.180.38>
$$ ##$GCubeFpfAddr= (0..9)
$$ -1 -1 -1 -1 -1 -1 -1 -1 -1 -1
$$ ##$GCubeProcDevice= (0..1)
$$ </dev/bbu/gproc9.7> <no>
$$ ##$GCubeRtdDevice= (0..1)
$$ </dev/bbu/rtd9.4> <no>
$$ ##$GCubeSeqDevice= (0..1)
$$ <> <>
$$ ##$GCubeSpfAddr= (0..63)
$$ -1 -1 -1 -1 -1 -1 -1 -1 -1 -1 -1 -1 -1 -1 -1 -1 -1 -1 -1 -1 -1 -1 -1 -1
$$ -1 -1 -1 -1 -1 -1 -1 -1 -1 -1 -1 -1 -1 -1 -1 -1 -1 -1 -1 -1 -1 -1 -1 -1
$$ -1 -1 -1 -1 -1 -1 -1 -1 -1 -1 -1 -1 -1 -1 -1 -1
$$ ##$GRADRES= 1
$$ ##$Gctu2Eth= <no>
$$ ##$GcubeSaCtrEth= <no>
$$ ##$GradAmpMaxCurX= (0..10)
$$ 0 0 0 0 0 0 0 0 0 0 0
$$ ##$GradAmpMaxCurY= (0..10)
$$ 0 0 0 0 0 0 0 0 0 0 0
$$ ##$GradAmpMaxCurZ= (0..10)
$$ 9.99999904632568 0 0 0 0 0 0 0 0 0 0
$$ ##$GradAmpName= (0..9)
$$ <GAB in BSMS> <> <> <> <> <> <> <> <> <>
$$ ##$GradAmpPN= (0..9)
$$ <> <> <> <> <> <> <> <> <> <>
$$ ##$GradAmpSN= (0..9)
$$ <> <> <> <> <> <> <> <> <> <>
$$ ##$GradAmpType= (0..10)
$$ 2 0 0 0 0 0 0 0 0 0 0
$$ ##$GradPowClkTime= (0..9)
$$ 0 0 0 0 0 0 0 0 0 0
$$ ##$GradPowIcw= (0..9)
$$ 0 0 0 0 0 0 0 0 0 0
$$ ##$GradPowImax= (0..9)
$$ 0 0 0 0 0 0 0 0 0 0
$$ ##$GradPowType= (0..9)
$$ 0 0 0 0 0 0 0 0 0 0
$$ ##$GradPowVmax= (0..9)
$$ 0 0 0 0 0 0 0 0 0 0
$$ ##$HpprCoverType= 2
$$ ##$LDUETH= <no>
$$ ##$LOCKCONF= <DLM>
$$ ##$LOCSWID= 0
$$ ##$LOCSWIF= 0
$$ ##$Location= <Room BCH 1512>
$$ ##$LtMasEth= <no>
$$ ##$LtMasType= 0
$$ ##$MAS= 3
$$ ##$MASETIME= 4
$$ ##$MASITIME= 4
$$ ##$MAS_CT= 60
$$ ##$MAS_SG= 0
$$ ##$MAS_TO= 0
$$ ##$MagnCoilPnSn= <BR.075.090.271>
$$ ##$MagnDewarPnSn= <M1009060>
$$ ##$MagnetPolarity= 2
$$ ##$MasEth= <192.168.98.2>
$$ ##$MwscuEth= <no>
$$ ##$MwscuPort= <no>
$$ ##$NAMPD= (0..32)
$$ <> <HPLNA 19F1H> <2H> <HPLNA BB31P> <HPLNA BB31P> <HPLNA BB31P> <> <> <>
$$ <> <> <> <> <> <> <> <> <> <> <> <> <> <> <> <> <> <> <> <> <> <> <> <>
$$ ##$NFCU= 4
$$ ##$NRCU= 4
$$ ##$NSGU= 4
$$ ##$NumActDetuneCtr= 0
$$ ##$NumVpu= 0
$$ ##$OrderNo= <10210794>
$$ ##$POWCHK= no
$$ ##$PRAMD1= (0..7)
$$ 6 0 0 1610612736 0 0 0 0
$$ ##$PRAMD10= (0..7)
$$ 0 0 0 0 0 0 0 0
$$ ##$PRAMD11= (0..7)
$$ 0 0 0 0 0 0 0 0
$$ ##$PRAMD12= (0..7)
$$ 0 0 0 0 0 0 0 0
$$ ##$PRAMD13= (0..7)
$$ 0 0 0 0 0 0 0 0
$$ ##$PRAMD14= (0..7)
$$ 0 0 0 0 0 0 0 0
$$ ##$PRAMD15= (0..7)
$$ 0 0 0 0 0 0 0 0
$$ ##$PRAMD16= (0..7)
$$ 0 0 0 0 0 0 0 0
$$ ##$PRAMD17= (0..7)
$$ 0 0 0 0 0 0 0 0
$$ ##$PRAMD18= (0..7)
$$ 0 0 0 0 0 0 0 0
$$ ##$PRAMD19= (0..7)
$$ 0 0 0 0 0 0 0 0
$$ ##$PRAMD2= (0..7)
$$ 0 1048576 0 536870912 0 1048576 0 536870912
$$ ##$PRAMD20= (0..7)
$$ 0 0 0 0 0 0 0 0
$$ ##$PRAMD21= (0..7)
$$ 0 0 0 0 0 0 0 0
$$ ##$PRAMD22= (0..7)
$$ 0 0 0 0 0 0 0 0
$$ ##$PRAMD23= (0..7)
$$ 0 0 0 0 0 0 0 0
$$ ##$PRAMD24= (0..7)
$$ 0 0 0 0 0 0 0 0
$$ ##$PRAMD25= (0..7)
$$ 0 0 0 0 0 0 0 0
$$ ##$PRAMD26= (0..7)
$$ 0 0 0 0 0 0 0 0
$$ ##$PRAMD27= (0..7)
$$ 0 0 0 0 0 0 0 0
$$ ##$PRAMD28= (0..7)
$$ 0 0 0 0 0 0 0 0
$$ ##$PRAMD29= (0..7)
$$ 0 0 0 0 0 0 0 0
$$ ##$PRAMD3= (0..7)
$$ 2147483584 2147483647 2147483647 1610743807 0 0 0 0
$$ ##$PRAMD30= (0..7)
$$ 0 0 0 0 0 0 0 0
$$ ##$PRAMD31= (0..7)
$$ 0 0 0 0 0 0 0 0
$$ ##$PRAMD32= (0..7)
$$ 0 0 0 0 0 0 0 0
$$ ##$PRAMD4= (0..7)
$$ 2147483584 2147483647 2147483647 1610743807 0 0 0 0
$$ ##$PRAMD5= (0..7)
$$ 2147483584 2147483647 2147483647 1610743807 0 0 0 0
$$ ##$PRAMD6= (0..7)
$$ 0 0 0 0 0 0 0 0
$$ ##$PRAMD7= (0..7)
$$ 0 0 0 0 0 0 0 0
$$ ##$PRAMD8= (0..7)
$$ 0 0 0 0 0 0 0 0
$$ ##$PRAMD9= (0..7)
$$ 0 0 0 0 0 0 0 0
$$ ##$PRAMLED= (0..1)
$$ 0 0
$$ ##$PRAMPTP= 1
$$ ##$PREEMPTYPE= 0
$$ ##$PREREC= (0..31)
$$ 1 1 2 3 4 0 0 0 0 0 0 0 0 0 0 0 0 0 0 0 0 0 0 0 0 0 0 0 0 0 0 0
$$ ##$PTSFMX= (0..23)
$$ 1290 1290 1290 1290 0 0 0 0 0 0 0 0 0 0 0 0 0 0 0 0 0 0 0 0
$$ ##$PULCHK= no
$$ ##$PduEth= (0..7)
$$ <192.168.99.99> <192.168.99.101> <no> <no> <no> <no> <no> <no>
$$ ##$PramDutyCycPerc= (0..31)
$$ 4 2 4 4 4 0 0 0 0 0 0 0 0 0 0 0 0 0 0 0 0 0 0 0 0 0 0 0 0 0 0 0
$$ ##$PramPPowNucW1= (0..127)
$$ <> <> <> <> <> <> <> <> <> <> <> <> <> <> <> <> <> <> <> <> <> <> <> <>
$$ <> <> <> <> <> <> <> <> <> <> <> <> <> <> <> <> <> <> <> <> <> <> <> <>
$$ <> <> <> <> <> <> <> <> <> <> <> <> <> <> <> <> <> <> <> <> <> <> <> <>
$$ <> <> <> <> <> <> <> <> <> <> <> <> <> <> <> <> <> <> <> <> <> <> <> <>
$$ <> <> <> <> <> <> <> <> <> <> <> <> <> <> <> <> <> <> <> <> <> <> <> <>
$$ <> <> <> <> <> <> <> <>
$$ ##$PramPPowNucW10= (0..127)
$$ <> <> <> <> <> <> <> <> <> <> <> <> <> <> <> <> <> <> <> <> <> <> <> <>
$$ <> <> <> <> <> <> <> <> <> <> <> <> <> <> <> <> <> <> <> <> <> <> <> <>
$$ <> <> <> <> <> <> <> <> <> <> <> <> <> <> <> <> <> <> <> <> <> <> <> <>
$$ <> <> <> <> <> <> <> <> <> <> <> <> <> <> <> <> <> <> <> <> <> <> <> <>
$$ <> <> <> <> <> <> <> <> <> <> <> <> <> <> <> <> <> <> <> <> <> <> <> <>
$$ <> <> <> <> <> <> <> <>
$$ ##$PramPPowNucW11= (0..127)
$$ <> <> <> <> <> <> <> <> <> <> <> <> <> <> <> <> <> <> <> <> <> <> <> <>
$$ <> <> <> <> <> <> <> <> <> <> <> <> <> <> <> <> <> <> <> <> <> <> <> <>
$$ <> <> <> <> <> <> <> <> <> <> <> <> <> <> <> <> <> <> <> <> <> <> <> <>
$$ <> <> <> <> <> <> <> <> <> <> <> <> <> <> <> <> <> <> <> <> <> <> <> <>
$$ <> <> <> <> <> <> <> <> <> <> <> <> <> <> <> <> <> <> <> <> <> <> <> <>
$$ <> <> <> <> <> <> <> <>
$$ ##$PramPPowNucW12= (0..127)
$$ <> <> <> <> <> <> <> <> <> <> <> <> <> <> <> <> <> <> <> <> <> <> <> <>
$$ <> <> <> <> <> <> <> <> <> <> <> <> <> <> <> <> <> <> <> <> <> <> <> <>
$$ <> <> <> <> <> <> <> <> <> <> <> <> <> <> <> <> <> <> <> <> <> <> <> <>
$$ <> <> <> <> <> <> <> <> <> <> <> <> <> <> <> <> <> <> <> <> <> <> <> <>
$$ <> <> <> <> <> <> <> <> <> <> <> <> <> <> <> <> <> <> <> <> <> <> <> <>
$$ <> <> <> <> <> <> <> <>
$$ ##$PramPPowNucW13= (0..127)
$$ <> <> <> <> <> <> <> <> <> <> <> <> <> <> <> <> <> <> <> <> <> <> <> <>
$$ <> <> <> <> <> <> <> <> <> <> <> <> <> <> <> <> <> <> <> <> <> <> <> <>
$$ <> <> <> <> <> <> <> <> <> <> <> <> <> <> <> <> <> <> <> <> <> <> <> <>
$$ <> <> <> <> <> <> <> <> <> <> <> <> <> <> <> <> <> <> <> <> <> <> <> <>
$$ <> <> <> <> <> <> <> <> <> <> <> <> <> <> <> <> <> <> <> <> <> <> <> <>
$$ <> <> <> <> <> <> <> <>
$$ ##$PramPPowNucW14= (0..127)
$$ <> <> <> <> <> <> <> <> <> <> <> <> <> <> <> <> <> <> <> <> <> <> <> <>
$$ <> <> <> <> <> <> <> <> <> <> <> <> <> <> <> <> <> <> <> <> <> <> <> <>
$$ <> <> <> <> <> <> <> <> <> <> <> <> <> <> <> <> <> <> <> <> <> <> <> <>
$$ <> <> <> <> <> <> <> <> <> <> <> <> <> <> <> <> <> <> <> <> <> <> <> <>
$$ <> <> <> <> <> <> <> <> <> <> <> <> <> <> <> <> <> <> <> <> <> <> <> <>
$$ <> <> <> <> <> <> <> <>
$$ ##$PramPPowNucW15= (0..127)
$$ <> <> <> <> <> <> <> <> <> <> <> <> <> <> <> <> <> <> <> <> <> <> <> <>
$$ <> <> <> <> <> <> <> <> <> <> <> <> <> <> <> <> <> <> <> <> <> <> <> <>
$$ <> <> <> <> <> <> <> <> <> <> <> <> <> <> <> <> <> <> <> <> <> <> <> <>
$$ <> <> <> <> <> <> <> <> <> <> <> <> <> <> <> <> <> <> <> <> <> <> <> <>
$$ <> <> <> <> <> <> <> <> <> <> <> <> <> <> <> <> <> <> <> <> <> <> <> <>
$$ <> <> <> <> <> <> <> <>
$$ ##$PramPPowNucW16= (0..127)
$$ <> <> <> <> <> <> <> <> <> <> <> <> <> <> <> <> <> <> <> <> <> <> <> <>
$$ <> <> <> <> <> <> <> <> <> <> <> <> <> <> <> <> <> <> <> <> <> <> <> <>
$$ <> <> <> <> <> <> <> <> <> <> <> <> <> <> <> <> <> <> <> <> <> <> <> <>
$$ <> <> <> <> <> <> <> <> <> <> <> <> <> <> <> <> <> <> <> <> <> <> <> <>
$$ <> <> <> <> <> <> <> <> <> <> <> <> <> <> <> <> <> <> <> <> <> <> <> <>
$$ <> <> <> <> <> <> <> <>
$$ ##$PramPPowNucW17= (0..127)
$$ <> <> <> <> <> <> <> <> <> <> <> <> <> <> <> <> <> <> <> <> <> <> <> <>
$$ <> <> <> <> <> <> <> <> <> <> <> <> <> <> <> <> <> <> <> <> <> <> <> <>
$$ <> <> <> <> <> <> <> <> <> <> <> <> <> <> <> <> <> <> <> <> <> <> <> <>
$$ <> <> <> <> <> <> <> <> <> <> <> <> <> <> <> <> <> <> <> <> <> <> <> <>
$$ <> <> <> <> <> <> <> <> <> <> <> <> <> <> <> <> <> <> <> <> <> <> <> <>
$$ <> <> <> <> <> <> <> <>
$$ ##$PramPPowNucW18= (0..127)
$$ <> <> <> <> <> <> <> <> <> <> <> <> <> <> <> <> <> <> <> <> <> <> <> <>
$$ <> <> <> <> <> <> <> <> <> <> <> <> <> <> <> <> <> <> <> <> <> <> <> <>
$$ <> <> <> <> <> <> <> <> <> <> <> <> <> <> <> <> <> <> <> <> <> <> <> <>
$$ <> <> <> <> <> <> <> <> <> <> <> <> <> <> <> <> <> <> <> <> <> <> <> <>
$$ <> <> <> <> <> <> <> <> <> <> <> <> <> <> <> <> <> <> <> <> <> <> <> <>
$$ <> <> <> <> <> <> <> <>
$$ ##$PramPPowNucW19= (0..127)
$$ <> <> <> <> <> <> <> <> <> <> <> <> <> <> <> <> <> <> <> <> <> <> <> <>
$$ <> <> <> <> <> <> <> <> <> <> <> <> <> <> <> <> <> <> <> <> <> <> <> <>
$$ <> <> <> <> <> <> <> <> <> <> <> <> <> <> <> <> <> <> <> <> <> <> <> <>
$$ <> <> <> <> <> <> <> <> <> <> <> <> <> <> <> <> <> <> <> <> <> <> <> <>
$$ <> <> <> <> <> <> <> <> <> <> <> <> <> <> <> <> <> <> <> <> <> <> <> <>
$$ <> <> <> <> <> <> <> <>
$$ ##$PramPPowNucW2= (0..127)
$$ <> <> <> <> <> <> <> <> <> <> <> <> <> <> <> <> <> <> <> <> <> <> <> <>
$$ <> <> <> <> <> <> <> <> <> <> <> <> <> <> <> <> <> <> <> <> <> <> <> <>
$$ <> <> <> <> <> <> <> <> <> <> <> <> <> <> <> <> <> <> <> <> <> <> <> <>
$$ <> <> <> <> <> <> <> <> <> <> <> <> <> <> <> <> <> <> <> <> <> <> <> <>
$$ <> <> <> <> <> <> <> <> <> <> <> <> <> <> <> <> <> <> <> <> <> <> <> <>
$$ <> <> <> <> <> <> <> <>
$$ ##$PramPPowNucW20= (0..127)
$$ <> <> <> <> <> <> <> <> <> <> <> <> <> <> <> <> <> <> <> <> <> <> <> <>
$$ <> <> <> <> <> <> <> <> <> <> <> <> <> <> <> <> <> <> <> <> <> <> <> <>
$$ <> <> <> <> <> <> <> <> <> <> <> <> <> <> <> <> <> <> <> <> <> <> <> <>
$$ <> <> <> <> <> <> <> <> <> <> <> <> <> <> <> <> <> <> <> <> <> <> <> <>
$$ <> <> <> <> <> <> <> <> <> <> <> <> <> <> <> <> <> <> <> <> <> <> <> <>
$$ <> <> <> <> <> <> <> <>
$$ ##$PramPPowNucW21= (0..127)
$$ <> <> <> <> <> <> <> <> <> <> <> <> <> <> <> <> <> <> <> <> <> <> <> <>
$$ <> <> <> <> <> <> <> <> <> <> <> <> <> <> <> <> <> <> <> <> <> <> <> <>
$$ <> <> <> <> <> <> <> <> <> <> <> <> <> <> <> <> <> <> <> <> <> <> <> <>
$$ <> <> <> <> <> <> <> <> <> <> <> <> <> <> <> <> <> <> <> <> <> <> <> <>
$$ <> <> <> <> <> <> <> <> <> <> <> <> <> <> <> <> <> <> <> <> <> <> <> <>
$$ <> <> <> <> <> <> <> <>
$$ ##$PramPPowNucW22= (0..127)
$$ <> <> <> <> <> <> <> <> <> <> <> <> <> <> <> <> <> <> <> <> <> <> <> <>
$$ <> <> <> <> <> <> <> <> <> <> <> <> <> <> <> <> <> <> <> <> <> <> <> <>
$$ <> <> <> <> <> <> <> <> <> <> <> <> <> <> <> <> <> <> <> <> <> <> <> <>
$$ <> <> <> <> <> <> <> <> <> <> <> <> <> <> <> <> <> <> <> <> <> <> <> <>
$$ <> <> <> <> <> <> <> <> <> <> <> <> <> <> <> <> <> <> <> <> <> <> <> <>
$$ <> <> <> <> <> <> <> <>
$$ ##$PramPPowNucW23= (0..127)
$$ <> <> <> <> <> <> <> <> <> <> <> <> <> <> <> <> <> <> <> <> <> <> <> <>
$$ <> <> <> <> <> <> <> <> <> <> <> <> <> <> <> <> <> <> <> <> <> <> <> <>
$$ <> <> <> <> <> <> <> <> <> <> <> <> <> <> <> <> <> <> <> <> <> <> <> <>
$$ <> <> <> <> <> <> <> <> <> <> <> <> <> <> <> <> <> <> <> <> <> <> <> <>
$$ <> <> <> <> <> <> <> <> <> <> <> <> <> <> <> <> <> <> <> <> <> <> <> <>
$$ <> <> <> <> <> <> <> <>
$$ ##$PramPPowNucW24= (0..127)
$$ <> <> <> <> <> <> <> <> <> <> <> <> <> <> <> <> <> <> <> <> <> <> <> <>
$$ <> <> <> <> <> <> <> <> <> <> <> <> <> <> <> <> <> <> <> <> <> <> <> <>
$$ <> <> <> <> <> <> <> <> <> <> <> <> <> <> <> <> <> <> <> <> <> <> <> <>
$$ <> <> <> <> <> <> <> <> <> <> <> <> <> <> <> <> <> <> <> <> <> <> <> <>
$$ <> <> <> <> <> <> <> <> <> <> <> <> <> <> <> <> <> <> <> <> <> <> <> <>
$$ <> <> <> <> <> <> <> <>
$$ ##$PramPPowNucW25= (0..127)
$$ <> <> <> <> <> <> <> <> <> <> <> <> <> <> <> <> <> <> <> <> <> <> <> <>
$$ <> <> <> <> <> <> <> <> <> <> <> <> <> <> <> <> <> <> <> <> <> <> <> <>
$$ <> <> <> <> <> <> <> <> <> <> <> <> <> <> <> <> <> <> <> <> <> <> <> <>
$$ <> <> <> <> <> <> <> <> <> <> <> <> <> <> <> <> <> <> <> <> <> <> <> <>
$$ <> <> <> <> <> <> <> <> <> <> <> <> <> <> <> <> <> <> <> <> <> <> <> <>
$$ <> <> <> <> <> <> <> <>
$$ ##$PramPPowNucW26= (0..127)
$$ <> <> <> <> <> <> <> <> <> <> <> <> <> <> <> <> <> <> <> <> <> <> <> <>
$$ <> <> <> <> <> <> <> <> <> <> <> <> <> <> <> <> <> <> <> <> <> <> <> <>
$$ <> <> <> <> <> <> <> <> <> <> <> <> <> <> <> <> <> <> <> <> <> <> <> <>
$$ <> <> <> <> <> <> <> <> <> <> <> <> <> <> <> <> <> <> <> <> <> <> <> <>
$$ <> <> <> <> <> <> <> <> <> <> <> <> <> <> <> <> <> <> <> <> <> <> <> <>
$$ <> <> <> <> <> <> <> <>
$$ ##$PramPPowNucW27= (0..127)
$$ <> <> <> <> <> <> <> <> <> <> <> <> <> <> <> <> <> <> <> <> <> <> <> <>
$$ <> <> <> <> <> <> <> <> <> <> <> <> <> <> <> <> <> <> <> <> <> <> <> <>
$$ <> <> <> <> <> <> <> <> <> <> <> <> <> <> <> <> <> <> <> <> <> <> <> <>
$$ <> <> <> <> <> <> <> <> <> <> <> <> <> <> <> <> <> <> <> <> <> <> <> <>
$$ <> <> <> <> <> <> <> <> <> <> <> <> <> <> <> <> <> <> <> <> <> <> <> <>
$$ <> <> <> <> <> <> <> <>
$$ ##$PramPPowNucW28= (0..127)
$$ <> <> <> <> <> <> <> <> <> <> <> <> <> <> <> <> <> <> <> <> <> <> <> <>
$$ <> <> <> <> <> <> <> <> <> <> <> <> <> <> <> <> <> <> <> <> <> <> <> <>
$$ <> <> <> <> <> <> <> <> <> <> <> <> <> <> <> <> <> <> <> <> <> <> <> <>
$$ <> <> <> <> <> <> <> <> <> <> <> <> <> <> <> <> <> <> <> <> <> <> <> <>
$$ <> <> <> <> <> <> <> <> <> <> <> <> <> <> <> <> <> <> <> <> <> <> <> <>
$$ <> <> <> <> <> <> <> <>
$$ ##$PramPPowNucW29= (0..127)
$$ <> <> <> <> <> <> <> <> <> <> <> <> <> <> <> <> <> <> <> <> <> <> <> <>
$$ <> <> <> <> <> <> <> <> <> <> <> <> <> <> <> <> <> <> <> <> <> <> <> <>
$$ <> <> <> <> <> <> <> <> <> <> <> <> <> <> <> <> <> <> <> <> <> <> <> <>
$$ <> <> <> <> <> <> <> <> <> <> <> <> <> <> <> <> <> <> <> <> <> <> <> <>
$$ <> <> <> <> <> <> <> <> <> <> <> <> <> <> <> <> <> <> <> <> <> <> <> <>
$$ <> <> <> <> <> <> <> <>
$$ ##$PramPPowNucW3= (0..127)
$$ <> <> <> <> <> <> <> <> <> <> <> <> <> <> <> <> <> <> <> <> <> <> <> <>
$$ <> <> <> <> <> <> <> <> <> <> <> <> <> <> <> <> <> <> <> <> <> <> <> <>
$$ <> <> <> <> <> <> <> <> <> <> <> <> <> <> <> <> <> <> <> <> <> <> <> <>
$$ <> <> <> <> <> <> <> <> <> <> <> <> <> <> <> <> <> <> <> <> <> <> <> <>
$$ <> <> <> <> <> <> <> <> <> <> <> <> <> <> <> <> <> <> <> <> <> <> <> <>
$$ <> <> <> <> <> <> <> <>
$$ ##$PramPPowNucW30= (0..127)
$$ <> <> <> <> <> <> <> <> <> <> <> <> <> <> <> <> <> <> <> <> <> <> <> <>
$$ <> <> <> <> <> <> <> <> <> <> <> <> <> <> <> <> <> <> <> <> <> <> <> <>
$$ <> <> <> <> <> <> <> <> <> <> <> <> <> <> <> <> <> <> <> <> <> <> <> <>
$$ <> <> <> <> <> <> <> <> <> <> <> <> <> <> <> <> <> <> <> <> <> <> <> <>
$$ <> <> <> <> <> <> <> <> <> <> <> <> <> <> <> <> <> <> <> <> <> <> <> <>
$$ <> <> <> <> <> <> <> <>
$$ ##$PramPPowNucW31= (0..127)
$$ <> <> <> <> <> <> <> <> <> <> <> <> <> <> <> <> <> <> <> <> <> <> <> <>
$$ <> <> <> <> <> <> <> <> <> <> <> <> <> <> <> <> <> <> <> <> <> <> <> <>
$$ <> <> <> <> <> <> <> <> <> <> <> <> <> <> <> <> <> <> <> <> <> <> <> <>
$$ <> <> <> <> <> <> <> <> <> <> <> <> <> <> <> <> <> <> <> <> <> <> <> <>
$$ <> <> <> <> <> <> <> <> <> <> <> <> <> <> <> <> <> <> <> <> <> <> <> <>
$$ <> <> <> <> <> <> <> <>
$$ ##$PramPPowNucW32= (0..127)
$$ <> <> <> <> <> <> <> <> <> <> <> <> <> <> <> <> <> <> <> <> <> <> <> <>
$$ <> <> <> <> <> <> <> <> <> <> <> <> <> <> <> <> <> <> <> <> <> <> <> <>
$$ <> <> <> <> <> <> <> <> <> <> <> <> <> <> <> <> <> <> <> <> <> <> <> <>
$$ <> <> <> <> <> <> <> <> <> <> <> <> <> <> <> <> <> <> <> <> <> <> <> <>
$$ <> <> <> <> <> <> <> <> <> <> <> <> <> <> <> <> <> <> <> <> <> <> <> <>
$$ <> <> <> <> <> <> <> <>
$$ ##$PramPPowNucW4= (0..127)
$$ <> <> <> <> <> <> <> <> <> <> <> <> <> <> <> <> <> <> <> <> <> <> <> <>
$$ <> <> <> <> <> <> <> <> <> <> <> <> <> <> <> <> <> <> <> <> <> <> <> <>
$$ <> <> <> <> <> <> <> <> <> <> <> <> <> <> <> <> <> <> <> <> <> <> <> <>
$$ <> <> <> <> <> <> <> <> <> <> <> <> <> <> <> <> <> <> <> <> <> <> <> <>
$$ <> <> <> <> <> <> <> <> <> <> <> <> <> <> <> <> <> <> <> <> <> <> <> <>
$$ <> <> <> <> <> <> <> <>
$$ ##$PramPPowNucW5= (0..127)
$$ <> <> <> <> <> <> <> <> <> <> <> <> <> <> <> <> <> <> <> <> <> <> <> <>
$$ <> <> <> <> <> <> <> <> <> <> <> <> <> <> <> <> <> <> <> <> <> <> <> <>
$$ <> <> <> <> <> <> <> <> <> <> <> <> <> <> <> <> <> <> <> <> <> <> <> <>
$$ <> <> <> <> <> <> <> <> <> <> <> <> <> <> <> <> <> <> <> <> <> <> <> <>
$$ <> <> <> <> <> <> <> <> <> <> <> <> <> <> <> <> <> <> <> <> <> <> <> <>
$$ <> <> <> <> <> <> <> <>
$$ ##$PramPPowNucW6= (0..127)
$$ <> <> <> <> <> <> <> <> <> <> <> <> <> <> <> <> <> <> <> <> <> <> <> <>
$$ <> <> <> <> <> <> <> <> <> <> <> <> <> <> <> <> <> <> <> <> <> <> <> <>
$$ <> <> <> <> <> <> <> <> <> <> <> <> <> <> <> <> <> <> <> <> <> <> <> <>
$$ <> <> <> <> <> <> <> <> <> <> <> <> <> <> <> <> <> <> <> <> <> <> <> <>
$$ <> <> <> <> <> <> <> <> <> <> <> <> <> <> <> <> <> <> <> <> <> <> <> <>
$$ <> <> <> <> <> <> <> <>
$$ ##$PramPPowNucW7= (0..127)
$$ <> <> <> <> <> <> <> <> <> <> <> <> <> <> <> <> <> <> <> <> <> <> <> <>
$$ <> <> <> <> <> <> <> <> <> <> <> <> <> <> <> <> <> <> <> <> <> <> <> <>
$$ <> <> <> <> <> <> <> <> <> <> <> <> <> <> <> <> <> <> <> <> <> <> <> <>
$$ <> <> <> <> <> <> <> <> <> <> <> <> <> <> <> <> <> <> <> <> <> <> <> <>
$$ <> <> <> <> <> <> <> <> <> <> <> <> <> <> <> <> <> <> <> <> <> <> <> <>
$$ <> <> <> <> <> <> <> <>
$$ ##$PramPPowNucW8= (0..127)
$$ <> <> <> <> <> <> <> <> <> <> <> <> <> <> <> <> <> <> <> <> <> <> <> <>
$$ <> <> <> <> <> <> <> <> <> <> <> <> <> <> <> <> <> <> <> <> <> <> <> <>
$$ <> <> <> <> <> <> <> <> <> <> <> <> <> <> <> <> <> <> <> <> <> <> <> <>
$$ <> <> <> <> <> <> <> <> <> <> <> <> <> <> <> <> <> <> <> <> <> <> <> <>
$$ <> <> <> <> <> <> <> <> <> <> <> <> <> <> <> <> <> <> <> <> <> <> <> <>
$$ <> <> <> <> <> <> <> <>
$$ ##$PramPPowNucW9= (0..127)
$$ <> <> <> <> <> <> <> <> <> <> <> <> <> <> <> <> <> <> <> <> <> <> <> <>
$$ <> <> <> <> <> <> <> <> <> <> <> <> <> <> <> <> <> <> <> <> <> <> <> <>
$$ <> <> <> <> <> <> <> <> <> <> <> <> <> <> <> <> <> <> <> <> <> <> <> <>
$$ <> <> <> <> <> <> <> <> <> <> <> <> <> <> <> <> <> <> <> <> <> <> <> <>
$$ <> <> <> <> <> <> <> <> <> <> <> <> <> <> <> <> <> <> <> <> <> <> <> <>
$$ <> <> <> <> <> <> <> <>
$$ ##$PramPeakPowerW= (0..31)
$$ 4000 500 4000 4000 4000 0 0 0 0 0 0 0 0 0 0 0 0 0 0 0 0 0 0 0 0 0 0 0 0
$$ 0 0 0
$$ ##$PramPowerSwitch= (0..31)
$$ 0 0 0 0 0 0 0 0 0 0 0 0 0 0 0 0 0 0 0 0 0 0 0 0 0 0 0 0 0 0 0 0
$$ ##$PramPulWidthMs= (0..31)
$$ 10 0.1 0.05 0.05 0.05 0 0 0 0 0 0 0 0 0 0 0 0 0 0 0 0 0 0 0 0 0 0 0 0 0
$$ 0 0
$$ ##$PreampModBisDat= (0..31)
$$ 20160906 20160713 20220630 20220630 20160824 0 0 0 0 0 0 0 0 0 0 0 0 0
$$ 0 0 0 0 0 0 0 0 0 0 0 0 0 0
$$ ##$PreampModMulAtm= (0..31)
$$ 0 0 0 0 0 0 0 0 0 0 0 0 0 0 0 0 0 0 0 0 0 0 0 0 0 0 0 0 0 0 0 0
$$ ##$PreampModPN= (0..31)
$$ <Z103209> <Z003477> <Z111098> <Z111098> <Z111098> <> <> <> <> <> <> <>
$$ <> <> <> <> <> <> <> <> <> <> <> <> <> <> <> <> <> <> <> <>
$$ ##$PreampModSN= (0..31)
$$ <00211> <00207> <00232> <00233> <00213> <> <> <> <> <> <> <> <> <> <> <>
$$ <> <> <> <> <> <> <> <> <> <> <> <> <> <> <> <>
$$ ##$ProdigyEth= <no>
$$ ##$ProdigyFw= <no>
$$ ##$ProdigyPn= <no>
$$ ##$ProdigySn= <no>
$$ ##$RGTYPE= (0..31)
$$ 9 9 9 9 0 0 0 0 0 0 0 0 0 0 0 0 0 0 0 0 0 0 0 0 0 0 0 0 0 0 0 0
$$ ##$RG_max= (0..31)
$$ 101 101 101 101 -1 -1 -1 -1 -1 -1 -1 -1 -1 -1 -1 -1 -1 -1 -1 -1 -1 -1 -1
$$ -1 -1 -1 -1 -1 -1 -1 -1 -1
$$ ##$RG_min= (0..31)
$$ 0.25 0.25 0.25 0.25 -1 -1 -1 -1 -1 -1 -1 -1 -1 -1 -1 -1 -1 -1 -1 -1 -1
$$ -1 -1 -1 -1 -1 -1 -1 -1 -1 -1 -1
$$ ##$RG_tab1= (0..127)
$$ 0.25 0.28 0.32 0.35 0.4 0.44 0.5 0.56 0.64 0.7 0.8 0.89 1 1.12 1.28 1.4
$$ 1.6 1.78 2 2.25 2.56 2.8 3.2 3.56 4 4.5 5 5.6 6.35 7.12 8 9 10 11.3 12.7
$$ 14.2 16 18 20.2 22.6 25.4 28.5 32 36 40.3 45.2 50.8 57 64 71.8 80.6 90.5
$$ 101 -1 -1 -1 -1 -1 -1 -1 -1 -1 -1 -1 -1 -1 -1 -1 -1 -1 -1 -1 -1 -1 -1 -1
$$ -1 -1 -1 -1 -1 -1 -1 -1 -1 -1 -1 -1 -1 -1 -1 -1 -1 -1 -1 -1 -1 -1 -1 -1
$$ -1 -1 -1 -1 -1 -1 -1 -1 -1 -1 -1 -1 -1 -1 -1 -1 -1 -1 -1 -1 -1 -1 -1 -1
$$ -1 -1 -1 -1
$$ ##$RG_tab10= (0..127)
$$ -1 -1 -1 -1 -1 -1 -1 -1 -1 -1 -1 -1 -1 -1 -1 -1 -1 -1 -1 -1 -1 -1 -1 -1
$$ -1 -1 -1 -1 -1 -1 -1 -1 -1 -1 -1 -1 -1 -1 -1 -1 -1 -1 -1 -1 -1 -1 -1 -1
$$ -1 -1 -1 -1 -1 -1 -1 -1 -1 -1 -1 -1 -1 -1 -1 -1 -1 -1 -1 -1 -1 -1 -1 -1
$$ -1 -1 -1 -1 -1 -1 -1 -1 -1 -1 -1 -1 -1 -1 -1 -1 -1 -1 -1 -1 -1 -1 -1 -1
$$ -1 -1 -1 -1 -1 -1 -1 -1 -1 -1 -1 -1 -1 -1 -1 -1 -1 -1 -1 -1 -1 -1 -1 -1
$$ -1 -1 -1 -1 -1 -1 -1 -1
$$ ##$RG_tab11= (0..127)
$$ -1 -1 -1 -1 -1 -1 -1 -1 -1 -1 -1 -1 -1 -1 -1 -1 -1 -1 -1 -1 -1 -1 -1 -1
$$ -1 -1 -1 -1 -1 -1 -1 -1 -1 -1 -1 -1 -1 -1 -1 -1 -1 -1 -1 -1 -1 -1 -1 -1
$$ -1 -1 -1 -1 -1 -1 -1 -1 -1 -1 -1 -1 -1 -1 -1 -1 -1 -1 -1 -1 -1 -1 -1 -1
$$ -1 -1 -1 -1 -1 -1 -1 -1 -1 -1 -1 -1 -1 -1 -1 -1 -1 -1 -1 -1 -1 -1 -1 -1
$$ -1 -1 -1 -1 -1 -1 -1 -1 -1 -1 -1 -1 -1 -1 -1 -1 -1 -1 -1 -1 -1 -1 -1 -1
$$ -1 -1 -1 -1 -1 -1 -1 -1
$$ ##$RG_tab12= (0..127)
$$ -1 -1 -1 -1 -1 -1 -1 -1 -1 -1 -1 -1 -1 -1 -1 -1 -1 -1 -1 -1 -1 -1 -1 -1
$$ -1 -1 -1 -1 -1 -1 -1 -1 -1 -1 -1 -1 -1 -1 -1 -1 -1 -1 -1 -1 -1 -1 -1 -1
$$ -1 -1 -1 -1 -1 -1 -1 -1 -1 -1 -1 -1 -1 -1 -1 -1 -1 -1 -1 -1 -1 -1 -1 -1
$$ -1 -1 -1 -1 -1 -1 -1 -1 -1 -1 -1 -1 -1 -1 -1 -1 -1 -1 -1 -1 -1 -1 -1 -1
$$ -1 -1 -1 -1 -1 -1 -1 -1 -1 -1 -1 -1 -1 -1 -1 -1 -1 -1 -1 -1 -1 -1 -1 -1
$$ -1 -1 -1 -1 -1 -1 -1 -1
$$ ##$RG_tab13= (0..127)
$$ -1 -1 -1 -1 -1 -1 -1 -1 -1 -1 -1 -1 -1 -1 -1 -1 -1 -1 -1 -1 -1 -1 -1 -1
$$ -1 -1 -1 -1 -1 -1 -1 -1 -1 -1 -1 -1 -1 -1 -1 -1 -1 -1 -1 -1 -1 -1 -1 -1
$$ -1 -1 -1 -1 -1 -1 -1 -1 -1 -1 -1 -1 -1 -1 -1 -1 -1 -1 -1 -1 -1 -1 -1 -1
$$ -1 -1 -1 -1 -1 -1 -1 -1 -1 -1 -1 -1 -1 -1 -1 -1 -1 -1 -1 -1 -1 -1 -1 -1
$$ -1 -1 -1 -1 -1 -1 -1 -1 -1 -1 -1 -1 -1 -1 -1 -1 -1 -1 -1 -1 -1 -1 -1 -1
$$ -1 -1 -1 -1 -1 -1 -1 -1
$$ ##$RG_tab14= (0..127)
$$ -1 -1 -1 -1 -1 -1 -1 -1 -1 -1 -1 -1 -1 -1 -1 -1 -1 -1 -1 -1 -1 -1 -1 -1
$$ -1 -1 -1 -1 -1 -1 -1 -1 -1 -1 -1 -1 -1 -1 -1 -1 -1 -1 -1 -1 -1 -1 -1 -1
$$ -1 -1 -1 -1 -1 -1 -1 -1 -1 -1 -1 -1 -1 -1 -1 -1 -1 -1 -1 -1 -1 -1 -1 -1
$$ -1 -1 -1 -1 -1 -1 -1 -1 -1 -1 -1 -1 -1 -1 -1 -1 -1 -1 -1 -1 -1 -1 -1 -1
$$ -1 -1 -1 -1 -1 -1 -1 -1 -1 -1 -1 -1 -1 -1 -1 -1 -1 -1 -1 -1 -1 -1 -1 -1
$$ -1 -1 -1 -1 -1 -1 -1 -1
$$ ##$RG_tab15= (0..127)
$$ -1 -1 -1 -1 -1 -1 -1 -1 -1 -1 -1 -1 -1 -1 -1 -1 -1 -1 -1 -1 -1 -1 -1 -1
$$ -1 -1 -1 -1 -1 -1 -1 -1 -1 -1 -1 -1 -1 -1 -1 -1 -1 -1 -1 -1 -1 -1 -1 -1
$$ -1 -1 -1 -1 -1 -1 -1 -1 -1 -1 -1 -1 -1 -1 -1 -1 -1 -1 -1 -1 -1 -1 -1 -1
$$ -1 -1 -1 -1 -1 -1 -1 -1 -1 -1 -1 -1 -1 -1 -1 -1 -1 -1 -1 -1 -1 -1 -1 -1
$$ -1 -1 -1 -1 -1 -1 -1 -1 -1 -1 -1 -1 -1 -1 -1 -1 -1 -1 -1 -1 -1 -1 -1 -1
$$ -1 -1 -1 -1 -1 -1 -1 -1
$$ ##$RG_tab16= (0..127)
$$ -1 -1 -1 -1 -1 -1 -1 -1 -1 -1 -1 -1 -1 -1 -1 -1 -1 -1 -1 -1 -1 -1 -1 -1
$$ -1 -1 -1 -1 -1 -1 -1 -1 -1 -1 -1 -1 -1 -1 -1 -1 -1 -1 -1 -1 -1 -1 -1 -1
$$ -1 -1 -1 -1 -1 -1 -1 -1 -1 -1 -1 -1 -1 -1 -1 -1 -1 -1 -1 -1 -1 -1 -1 -1
$$ -1 -1 -1 -1 -1 -1 -1 -1 -1 -1 -1 -1 -1 -1 -1 -1 -1 -1 -1 -1 -1 -1 -1 -1
$$ -1 -1 -1 -1 -1 -1 -1 -1 -1 -1 -1 -1 -1 -1 -1 -1 -1 -1 -1 -1 -1 -1 -1 -1
$$ -1 -1 -1 -1 -1 -1 -1 -1
$$ ##$RG_tab17= (0..127)
$$ -1 -1 -1 -1 -1 -1 -1 -1 -1 -1 -1 -1 -1 -1 -1 -1 -1 -1 -1 -1 -1 -1 -1 -1
$$ -1 -1 -1 -1 -1 -1 -1 -1 -1 -1 -1 -1 -1 -1 -1 -1 -1 -1 -1 -1 -1 -1 -1 -1
$$ -1 -1 -1 -1 -1 -1 -1 -1 -1 -1 -1 -1 -1 -1 -1 -1 -1 -1 -1 -1 -1 -1 -1 -1
$$ -1 -1 -1 -1 -1 -1 -1 -1 -1 -1 -1 -1 -1 -1 -1 -1 -1 -1 -1 -1 -1 -1 -1 -1
$$ -1 -1 -1 -1 -1 -1 -1 -1 -1 -1 -1 -1 -1 -1 -1 -1 -1 -1 -1 -1 -1 -1 -1 -1
$$ -1 -1 -1 -1 -1 -1 -1 -1
$$ ##$RG_tab18= (0..127)
$$ -1 -1 -1 -1 -1 -1 -1 -1 -1 -1 -1 -1 -1 -1 -1 -1 -1 -1 -1 -1 -1 -1 -1 -1
$$ -1 -1 -1 -1 -1 -1 -1 -1 -1 -1 -1 -1 -1 -1 -1 -1 -1 -1 -1 -1 -1 -1 -1 -1
$$ -1 -1 -1 -1 -1 -1 -1 -1 -1 -1 -1 -1 -1 -1 -1 -1 -1 -1 -1 -1 -1 -1 -1 -1
$$ -1 -1 -1 -1 -1 -1 -1 -1 -1 -1 -1 -1 -1 -1 -1 -1 -1 -1 -1 -1 -1 -1 -1 -1
$$ -1 -1 -1 -1 -1 -1 -1 -1 -1 -1 -1 -1 -1 -1 -1 -1 -1 -1 -1 -1 -1 -1 -1 -1
$$ -1 -1 -1 -1 -1 -1 -1 -1
$$ ##$RG_tab19= (0..127)
$$ -1 -1 -1 -1 -1 -1 -1 -1 -1 -1 -1 -1 -1 -1 -1 -1 -1 -1 -1 -1 -1 -1 -1 -1
$$ -1 -1 -1 -1 -1 -1 -1 -1 -1 -1 -1 -1 -1 -1 -1 -1 -1 -1 -1 -1 -1 -1 -1 -1
$$ -1 -1 -1 -1 -1 -1 -1 -1 -1 -1 -1 -1 -1 -1 -1 -1 -1 -1 -1 -1 -1 -1 -1 -1
$$ -1 -1 -1 -1 -1 -1 -1 -1 -1 -1 -1 -1 -1 -1 -1 -1 -1 -1 -1 -1 -1 -1 -1 -1
$$ -1 -1 -1 -1 -1 -1 -1 -1 -1 -1 -1 -1 -1 -1 -1 -1 -1 -1 -1 -1 -1 -1 -1 -1
$$ -1 -1 -1 -1 -1 -1 -1 -1
$$ ##$RG_tab2= (0..127)
$$ 0.25 0.28 0.32 0.35 0.4 0.44 0.5 0.56 0.64 0.7 0.8 0.89 1 1.12 1.28 1.4
$$ 1.6 1.78 2 2.25 2.56 2.8 3.2 3.56 4 4.5 5 5.6 6.35 7.12 8 9 10 11.3 12.7
$$ 14.2 16 18 20.2 22.6 25.4 28.5 32 36 40.3 45.2 50.8 57 64 71.8 80.6 90.5
$$ 101 -1 -1 -1 -1 -1 -1 -1 -1 -1 -1 -1 -1 -1 -1 -1 -1 -1 -1 -1 -1 -1 -1 -1
$$ -1 -1 -1 -1 -1 -1 -1 -1 -1 -1 -1 -1 -1 -1 -1 -1 -1 -1 -1 -1 -1 -1 -1 -1
$$ -1 -1 -1 -1 -1 -1 -1 -1 -1 -1 -1 -1 -1 -1 -1 -1 -1 -1 -1 -1 -1 -1 -1 -1
$$ -1 -1 -1 -1
$$ ##$RG_tab20= (0..127)
$$ -1 -1 -1 -1 -1 -1 -1 -1 -1 -1 -1 -1 -1 -1 -1 -1 -1 -1 -1 -1 -1 -1 -1 -1
$$ -1 -1 -1 -1 -1 -1 -1 -1 -1 -1 -1 -1 -1 -1 -1 -1 -1 -1 -1 -1 -1 -1 -1 -1
$$ -1 -1 -1 -1 -1 -1 -1 -1 -1 -1 -1 -1 -1 -1 -1 -1 -1 -1 -1 -1 -1 -1 -1 -1
$$ -1 -1 -1 -1 -1 -1 -1 -1 -1 -1 -1 -1 -1 -1 -1 -1 -1 -1 -1 -1 -1 -1 -1 -1
$$ -1 -1 -1 -1 -1 -1 -1 -1 -1 -1 -1 -1 -1 -1 -1 -1 -1 -1 -1 -1 -1 -1 -1 -1
$$ -1 -1 -1 -1 -1 -1 -1 -1
$$ ##$RG_tab21= (0..127)
$$ -1 -1 -1 -1 -1 -1 -1 -1 -1 -1 -1 -1 -1 -1 -1 -1 -1 -1 -1 -1 -1 -1 -1 -1
$$ -1 -1 -1 -1 -1 -1 -1 -1 -1 -1 -1 -1 -1 -1 -1 -1 -1 -1 -1 -1 -1 -1 -1 -1
$$ -1 -1 -1 -1 -1 -1 -1 -1 -1 -1 -1 -1 -1 -1 -1 -1 -1 -1 -1 -1 -1 -1 -1 -1
$$ -1 -1 -1 -1 -1 -1 -1 -1 -1 -1 -1 -1 -1 -1 -1 -1 -1 -1 -1 -1 -1 -1 -1 -1
$$ -1 -1 -1 -1 -1 -1 -1 -1 -1 -1 -1 -1 -1 -1 -1 -1 -1 -1 -1 -1 -1 -1 -1 -1
$$ -1 -1 -1 -1 -1 -1 -1 -1
$$ ##$RG_tab22= (0..127)
$$ -1 -1 -1 -1 -1 -1 -1 -1 -1 -1 -1 -1 -1 -1 -1 -1 -1 -1 -1 -1 -1 -1 -1 -1
$$ -1 -1 -1 -1 -1 -1 -1 -1 -1 -1 -1 -1 -1 -1 -1 -1 -1 -1 -1 -1 -1 -1 -1 -1
$$ -1 -1 -1 -1 -1 -1 -1 -1 -1 -1 -1 -1 -1 -1 -1 -1 -1 -1 -1 -1 -1 -1 -1 -1
$$ -1 -1 -1 -1 -1 -1 -1 -1 -1 -1 -1 -1 -1 -1 -1 -1 -1 -1 -1 -1 -1 -1 -1 -1
$$ -1 -1 -1 -1 -1 -1 -1 -1 -1 -1 -1 -1 -1 -1 -1 -1 -1 -1 -1 -1 -1 -1 -1 -1
$$ -1 -1 -1 -1 -1 -1 -1 -1
$$ ##$RG_tab23= (0..127)
$$ -1 -1 -1 -1 -1 -1 -1 -1 -1 -1 -1 -1 -1 -1 -1 -1 -1 -1 -1 -1 -1 -1 -1 -1
$$ -1 -1 -1 -1 -1 -1 -1 -1 -1 -1 -1 -1 -1 -1 -1 -1 -1 -1 -1 -1 -1 -1 -1 -1
$$ -1 -1 -1 -1 -1 -1 -1 -1 -1 -1 -1 -1 -1 -1 -1 -1 -1 -1 -1 -1 -1 -1 -1 -1
$$ -1 -1 -1 -1 -1 -1 -1 -1 -1 -1 -1 -1 -1 -1 -1 -1 -1 -1 -1 -1 -1 -1 -1 -1
$$ -1 -1 -1 -1 -1 -1 -1 -1 -1 -1 -1 -1 -1 -1 -1 -1 -1 -1 -1 -1 -1 -1 -1 -1
$$ -1 -1 -1 -1 -1 -1 -1 -1
$$ ##$RG_tab24= (0..127)
$$ -1 -1 -1 -1 -1 -1 -1 -1 -1 -1 -1 -1 -1 -1 -1 -1 -1 -1 -1 -1 -1 -1 -1 -1
$$ -1 -1 -1 -1 -1 -1 -1 -1 -1 -1 -1 -1 -1 -1 -1 -1 -1 -1 -1 -1 -1 -1 -1 -1
$$ -1 -1 -1 -1 -1 -1 -1 -1 -1 -1 -1 -1 -1 -1 -1 -1 -1 -1 -1 -1 -1 -1 -1 -1
$$ -1 -1 -1 -1 -1 -1 -1 -1 -1 -1 -1 -1 -1 -1 -1 -1 -1 -1 -1 -1 -1 -1 -1 -1
$$ -1 -1 -1 -1 -1 -1 -1 -1 -1 -1 -1 -1 -1 -1 -1 -1 -1 -1 -1 -1 -1 -1 -1 -1
$$ -1 -1 -1 -1 -1 -1 -1 -1
$$ ##$RG_tab3= (0..127)
$$ 0.25 0.28 0.32 0.35 0.4 0.44 0.5 0.56 0.64 0.7 0.8 0.89 1 1.12 1.28 1.4
$$ 1.6 1.78 2 2.25 2.56 2.8 3.2 3.56 4 4.5 5 5.6 6.35 7.12 8 9 10 11.3 12.7
$$ 14.2 16 18 20.2 22.6 25.4 28.5 32 36 40.3 45.2 50.8 57 64 71.8 80.6 90.5
$$ 101 -1 -1 -1 -1 -1 -1 -1 -1 -1 -1 -1 -1 -1 -1 -1 -1 -1 -1 -1 -1 -1 -1 -1
$$ -1 -1 -1 -1 -1 -1 -1 -1 -1 -1 -1 -1 -1 -1 -1 -1 -1 -1 -1 -1 -1 -1 -1 -1
$$ -1 -1 -1 -1 -1 -1 -1 -1 -1 -1 -1 -1 -1 -1 -1 -1 -1 -1 -1 -1 -1 -1 -1 -1
$$ -1 -1 -1 -1
$$ ##$RG_tab4= (0..127)
$$ 0.25 0.28 0.32 0.35 0.4 0.44 0.5 0.56 0.64 0.7 0.8 0.89 1 1.12 1.28 1.4
$$ 1.6 1.78 2 2.25 2.56 2.8 3.2 3.56 4 4.5 5 5.6 6.35 7.12 8 9 10 11.3 12.7
$$ 14.2 16 18 20.2 22.6 25.4 28.5 32 36 40.3 45.2 50.8 57 64 71.8 80.6 90.5
$$ 101 -1 -1 -1 -1 -1 -1 -1 -1 -1 -1 -1 -1 -1 -1 -1 -1 -1 -1 -1 -1 -1 -1 -1
$$ -1 -1 -1 -1 -1 -1 -1 -1 -1 -1 -1 -1 -1 -1 -1 -1 -1 -1 -1 -1 -1 -1 -1 -1
$$ -1 -1 -1 -1 -1 -1 -1 -1 -1 -1 -1 -1 -1 -1 -1 -1 -1 -1 -1 -1 -1 -1 -1 -1
$$ -1 -1 -1 -1
$$ ##$RG_tab5= (0..127)
$$ -1 -1 -1 -1 -1 -1 -1 -1 -1 -1 -1 -1 -1 -1 -1 -1 -1 -1 -1 -1 -1 -1 -1 -1
$$ -1 -1 -1 -1 -1 -1 -1 -1 -1 -1 -1 -1 -1 -1 -1 -1 -1 -1 -1 -1 -1 -1 -1 -1
$$ -1 -1 -1 -1 -1 -1 -1 -1 -1 -1 -1 -1 -1 -1 -1 -1 -1 -1 -1 -1 -1 -1 -1 -1
$$ -1 -1 -1 -1 -1 -1 -1 -1 -1 -1 -1 -1 -1 -1 -1 -1 -1 -1 -1 -1 -1 -1 -1 -1
$$ -1 -1 -1 -1 -1 -1 -1 -1 -1 -1 -1 -1 -1 -1 -1 -1 -1 -1 -1 -1 -1 -1 -1 -1
$$ -1 -1 -1 -1 -1 -1 -1 -1
$$ ##$RG_tab6= (0..127)
$$ -1 -1 -1 -1 -1 -1 -1 -1 -1 -1 -1 -1 -1 -1 -1 -1 -1 -1 -1 -1 -1 -1 -1 -1
$$ -1 -1 -1 -1 -1 -1 -1 -1 -1 -1 -1 -1 -1 -1 -1 -1 -1 -1 -1 -1 -1 -1 -1 -1
$$ -1 -1 -1 -1 -1 -1 -1 -1 -1 -1 -1 -1 -1 -1 -1 -1 -1 -1 -1 -1 -1 -1 -1 -1
$$ -1 -1 -1 -1 -1 -1 -1 -1 -1 -1 -1 -1 -1 -1 -1 -1 -1 -1 -1 -1 -1 -1 -1 -1
$$ -1 -1 -1 -1 -1 -1 -1 -1 -1 -1 -1 -1 -1 -1 -1 -1 -1 -1 -1 -1 -1 -1 -1 -1
$$ -1 -1 -1 -1 -1 -1 -1 -1
$$ ##$RG_tab7= (0..127)
$$ -1 -1 -1 -1 -1 -1 -1 -1 -1 -1 -1 -1 -1 -1 -1 -1 -1 -1 -1 -1 -1 -1 -1 -1
$$ -1 -1 -1 -1 -1 -1 -1 -1 -1 -1 -1 -1 -1 -1 -1 -1 -1 -1 -1 -1 -1 -1 -1 -1
$$ -1 -1 -1 -1 -1 -1 -1 -1 -1 -1 -1 -1 -1 -1 -1 -1 -1 -1 -1 -1 -1 -1 -1 -1
$$ -1 -1 -1 -1 -1 -1 -1 -1 -1 -1 -1 -1 -1 -1 -1 -1 -1 -1 -1 -1 -1 -1 -1 -1
$$ -1 -1 -1 -1 -1 -1 -1 -1 -1 -1 -1 -1 -1 -1 -1 -1 -1 -1 -1 -1 -1 -1 -1 -1
$$ -1 -1 -1 -1 -1 -1 -1 -1
$$ ##$RG_tab8= (0..127)
$$ -1 -1 -1 -1 -1 -1 -1 -1 -1 -1 -1 -1 -1 -1 -1 -1 -1 -1 -1 -1 -1 -1 -1 -1
$$ -1 -1 -1 -1 -1 -1 -1 -1 -1 -1 -1 -1 -1 -1 -1 -1 -1 -1 -1 -1 -1 -1 -1 -1
$$ -1 -1 -1 -1 -1 -1 -1 -1 -1 -1 -1 -1 -1 -1 -1 -1 -1 -1 -1 -1 -1 -1 -1 -1
$$ -1 -1 -1 -1 -1 -1 -1 -1 -1 -1 -1 -1 -1 -1 -1 -1 -1 -1 -1 -1 -1 -1 -1 -1
$$ -1 -1 -1 -1 -1 -1 -1 -1 -1 -1 -1 -1 -1 -1 -1 -1 -1 -1 -1 -1 -1 -1 -1 -1
$$ -1 -1 -1 -1 -1 -1 -1 -1
$$ ##$RG_tab9= (0..127)
$$ -1 -1 -1 -1 -1 -1 -1 -1 -1 -1 -1 -1 -1 -1 -1 -1 -1 -1 -1 -1 -1 -1 -1 -1
$$ -1 -1 -1 -1 -1 -1 -1 -1 -1 -1 -1 -1 -1 -1 -1 -1 -1 -1 -1 -1 -1 -1 -1 -1
$$ -1 -1 -1 -1 -1 -1 -1 -1 -1 -1 -1 -1 -1 -1 -1 -1 -1 -1 -1 -1 -1 -1 -1 -1
$$ -1 -1 -1 -1 -1 -1 -1 -1 -1 -1 -1 -1 -1 -1 -1 -1 -1 -1 -1 -1 -1 -1 -1 -1
$$ -1 -1 -1 -1 -1 -1 -1 -1 -1 -1 -1 -1 -1 -1 -1 -1 -1 -1 -1 -1 -1 -1 -1 -1
$$ -1 -1 -1 -1 -1 -1 -1 -1
$$ ##$RXFMAX= (0..23)
$$ 1290 1290 1290 1290 -1 -1 -1 -1 -1 -1 -1 -1 -1 -1 -1 -1 -1 -1 -1 -1 -1
$$ -1 -1 -1
$$ ##$RXFMIN= (0..23)
$$ 5 5 5 5 -1 -1 -1 -1 -1 -1 -1 -1 -1 -1 -1 -1 -1 -1 -1 -1 -1 -1 -1 -1
$$ ##$RheoNmrEth= <no>
$$ ##$SGUC1= (0..23)
$$ 65 49 33 17 0 0 0 0 0 0 0 0 0 0 0 0 0 0 0 0 0 0 0 0
$$ ##$SGUC2= (0..23)
$$ 81 0 0 0 0 0 0 0 0 0 0 0 0 0 0 0 0 0 0 0 0 0 0 0
$$ ##$SLCBCONF= <SHNV>
$$ ##$SPECTR= 13
$$ ##$SYNCTRIG= 0
$$ ##$SamChgEth= (0..3)
$$ <no> <no> <no> <no>
$$ ##$SamChgPort= (0..3)
$$ <no> <no> <no> <no>
$$ ##$SamChgProtocol= (0..3)
$$ <> <> <> <>
$$ ##$ServiceNo= <>
$$ ##$Sgu10PowerLevel= (0..7)
$$ 0 0 0 0 0 0 0 0
$$ ##$Sgu11PowerLevel= (0..7)
$$ 0 0 0 0 0 0 0 0
$$ ##$Sgu12PowerLevel= (0..7)
$$ 0 0 0 0 0 0 0 0
$$ ##$Sgu13PowerLevel= (0..7)
$$ 0 0 0 0 0 0 0 0
$$ ##$Sgu14PowerLevel= (0..7)
$$ 0 0 0 0 0 0 0 0
$$ ##$Sgu15PowerLevel= (0..7)
$$ 0 0 0 0 0 0 0 0
$$ ##$Sgu16PowerLevel= (0..7)
$$ 0 0 0 0 0 0 0 0
$$ ##$Sgu17PowerLevel= (0..7)
$$ 0 0 0 0 0 0 0 0
$$ ##$Sgu18PowerLevel= (0..7)
$$ 0 0 0 0 0 0 0 0
$$ ##$Sgu19PowerLevel= (0..7)
$$ 0 0 0 0 0 0 0 0
$$ ##$Sgu1PowerLevels= (0..7)
$$ 90 74 58 42 26 10 0 0
$$ ##$Sgu20PowerLevel= (0..7)
$$ 0 0 0 0 0 0 0 0
$$ ##$Sgu21PowerLevel= (0..7)
$$ 0 0 0 0 0 0 0 0
$$ ##$Sgu22PowerLevel= (0..7)
$$ 0 0 0 0 0 0 0 0
$$ ##$Sgu23PowerLevel= (0..7)
$$ 0 0 0 0 0 0 0 0
$$ ##$Sgu24PowerLevel= (0..7)
$$ 0 0 0 0 0 0 0 0
$$ ##$Sgu2PowerLevels= (0..7)
$$ 90 74 58 42 26 10 0 0
$$ ##$Sgu3PowerLevels= (0..7)
$$ 90 74 58 42 26 10 0 0
$$ ##$Sgu4PowerLevels= (0..7)
$$ 90 74 58 42 26 10 0 0
$$ ##$Sgu5PowerLevels= (0..7)
$$ 0 0 0 0 0 0 0 0
$$ ##$Sgu6PowerLevels= (0..7)
$$ 0 0 0 0 0 0 0 0
$$ ##$Sgu7PowerLevels= (0..7)
$$ 0 0 0 0 0 0 0 0
$$ ##$Sgu8PowerLevels= (0..7)
$$ 0 0 0 0 0 0 0 0
$$ ##$Sgu9PowerLevels= (0..7)
$$ 0 0 0 0 0 0 0 0
$$ ##$SguType= 4
$$ ##$ShimMaxVal= 520000
$$ ##$ShimPow1Ch2Sh= (0..38)
$$ 1 21 21 13 1 4 4 2 2 4 4 26 26 25 7 7 20 20 19 19 0 0 0 0 0 0 0 0 0 0 0
$$ 0 0 0 0 0 0 0 0
$$ ##$ShimPow1Imax= (0..38)
$$ 1 1 1 1 1 1 1 1 1 1 1 1 1 1 1 1 1 1 1 1 0 0 0 0 0 0 0 0 0 0 0 0 0 0 0 0
$$ 0 0 0
$$ ##$ShimPow1NChan= 20
$$ ##$ShimPow1TotIMax= 6
$$ ##$ShimPow1Vmax= (0..38)
$$ 20 20 20 20 20 20 20 20 20 20 20 20 20 20 20 20 20 20 20 20 0 0 0 0 0 0
$$ 0 0 0 0 0 0 0 0 0 0 0 0 0
$$ ##$ShimPow2Ch2Sh= (0..38)
$$ 15 15 33 33 18 18 25 8 24 24 23 8 14 14 36 36 22 22 23 63 0 0 0 0 0 0 0
$$ 0 0 0 0 0 0 0 0 0 0 0 0
$$ ##$ShimPow2Imax= (0..38)
$$ 1 1 1 1 1 1 1 1 1 1 1 1 1 1 1 1 1 1 1 1 0 0 0 0 0 0 0 0 0 0 0 0 0 0 0 0
$$ 0 0 0
$$ ##$ShimPow2NChan= 20
$$ ##$ShimPow2TotIMax= 6
$$ ##$ShimPow2Vmax= (0..38)
$$ 20 20 20 20 20 20 20 20 20 20 20 20 20 20 20 20 20 20 20 20 0 0 0 0 0 0
$$ 0 0 0 0 0 0 0 0 0 0 0 0 0
$$ ##$ShimPow3Ch2Sh= (0..38)
$$ 0 0 0 0 0 0 0 0 0 0 0 0 0 0 0 0 0 0 0 0 0 0 0 0 0 0 0 0 0 0 0 0 0 0 0 0
$$ 0 0 0
$$ ##$ShimPow3Imax= (0..38)
$$ 0 0 0 0 0 0 0 0 0 0 0 0 0 0 0 0 0 0 0 0 0 0 0 0 0 0 0 0 0 0 0 0 0 0 0 0
$$ 0 0 0
$$ ##$ShimPow3NChan= 0
$$ ##$ShimPow3TotIMax= 0
$$ ##$ShimPow3Vmax= (0..38)
$$ 0 0 0 0 0 0 0 0 0 0 0 0 0 0 0 0 0 0 0 0 0 0 0 0 0 0 0 0 0 0 0 0 0 0 0 0
$$ 0 0 0
$$ ##$ShimPow4Ch2Sh= (0..38)
$$ 0 0 0 0 0 0 0 0 0 0 0 0 0 0 0 0 0 0 0 0 0 0 0 0 0 0 0 0 0 0 0 0 0 0 0 0
$$ 0 0 0
$$ ##$ShimPow4Imax= (0..38)
$$ 0 0 0 0 0 0 0 0 0 0 0 0 0 0 0 0 0 0 0 0 0 0 0 0 0 0 0 0 0 0 0 0 0 0 0 0
$$ 0 0 0
$$ ##$ShimPow4NChan= 0
$$ ##$ShimPow4TotIMax= 0
$$ ##$ShimPow4Vmax= (0..38)
$$ 0 0 0 0 0 0 0 0 0 0 0 0 0 0 0 0 0 0 0 0 0 0 0 0 0 0 0 0 0 0 0 0 0 0 0 0
$$ 0 0 0
$$ ##$ShimPow5Ch2Sh= (0..38)
$$ 0 0 0 0 0 0 0 0 0 0 0 0 0 0 0 0 0 0 0 0 0 0 0 0 0 0 0 0 0 0 0 0 0 0 0 0
$$ 0 0 0
$$ ##$ShimPow5Imax= (0..38)
$$ 0 0 0 0 0 0 0 0 0 0 0 0 0 0 0 0 0 0 0 0 0 0 0 0 0 0 0 0 0 0 0 0 0 0 0 0
$$ 0 0 0
$$ ##$ShimPow5NChan= 0
$$ ##$ShimPow5TotIMax= 0
$$ ##$ShimPow5Vmax= (0..38)
$$ 0 0 0 0 0 0 0 0 0 0 0 0 0 0 0 0 0 0 0 0 0 0 0 0 0 0 0 0 0 0 0 0 0 0 0 0
$$ 0 0 0
$$ ##$ShimPow6Ch2Sh= (0..38)
$$ 0 0 0 0 0 0 0 0 0 0 0 0 0 0 0 0 0 0 0 0 0 0 0 0 0 0 0 0 0 0 0 0 0 0 0 0
$$ 0 0 0
$$ ##$ShimPow6Imax= (0..38)
$$ 0 0 0 0 0 0 0 0 0 0 0 0 0 0 0 0 0 0 0 0 0 0 0 0 0 0 0 0 0 0 0 0 0 0 0 0
$$ 0 0 0
$$ ##$ShimPow6NChan= 0
$$ ##$ShimPow6TotIMax= 0
$$ ##$ShimPow6Vmax= (0..38)
$$ 0 0 0 0 0 0 0 0 0 0 0 0 0 0 0 0 0 0 0 0 0 0 0 0 0 0 0 0 0 0 0 0 0 0 0 0
$$ 0 0 0
$$ ##$ShimPow7Ch2Sh= (0..38)
$$ 0 0 0 0 0 0 0 0 0 0 0 0 0 0 0 0 0 0 0 0 0 0 0 0 0 0 0 0 0 0 0 0 0 0 0 0
$$ 0 0 0
$$ ##$ShimPow7Imax= (0..38)
$$ 0 0 0 0 0 0 0 0 0 0 0 0 0 0 0 0 0 0 0 0 0 0 0 0 0 0 0 0 0 0 0 0 0 0 0 0
$$ 0 0 0
$$ ##$ShimPow7NChan= 0
$$ ##$ShimPow7TotIMax= 0
$$ ##$ShimPow7Vmax= (0..38)
$$ 0 0 0 0 0 0 0 0 0 0 0 0 0 0 0 0 0 0 0 0 0 0 0 0 0 0 0 0 0 0 0 0 0 0 0 0
$$ 0 0 0
$$ ##$ShimPow8Ch2Sh= (0..38)
$$ 0 0 0 0 0 0 0 0 0 0 0 0 0 0 0 0 0 0 0 0 0 0 0 0 0 0 0 0 0 0 0 0 0 0 0 0
$$ 0 0 0
$$ ##$ShimPow8Imax= (0..38)
$$ 0 0 0 0 0 0 0 0 0 0 0 0 0 0 0 0 0 0 0 0 0 0 0 0 0 0 0 0 0 0 0 0 0 0 0 0
$$ 0 0 0
$$ ##$ShimPow8NChan= 0
$$ ##$ShimPow8TotIMax= 0
$$ ##$ShimPow8Vmax= (0..38)
$$ 0 0 0 0 0 0 0 0 0 0 0 0 0 0 0 0 0 0 0 0 0 0 0 0 0 0 0 0 0 0 0 0 0 0 0 0
$$ 0 0 0
$$ ##$ShimPowMaxUA= (0..63)
$$ 130000 130000 130000 130000 130000 130000 130000 130000 130000 130000 130000
$$ 130000 130000 130000 130000 130000 130000 130000 130000 130000 130000 130000
$$ 130000 130000 130000 130000 130000 130000 130000 130000 130000 130000 130000
$$ 130000 130000 130000 130000 130000 130000 130000 0 0 0 0 0 0 0 0 0 0 0
$$ 0 0 0 0 0 0 0 0 0 0 0 0 0
$$ ##$ShimPowMaxUG= (0..63)
$$ 1000000 1000000 1000000 1000000 1000000 1000000 1000000 1000000 1000000
$$ 1000000 1000000 1000000 1000000 1000000 1000000 1000000 1000000 1000000
$$ 1000000 1000000 1000000 1000000 1000000 1000000 1000000 1000000 1000000
$$ 1000000 1000000 1000000 1000000 1000000 1000000 1000000 1000000 1000000
$$ 1000000 1000000 1000000 0 0 0 0 0 0 0 0 0 0 0 0 0 0 0 0 0 0 0 0 0 0 0 0
$$ 0
$$ ##$ShimPowNum= 2
$$ ##$ShimPowRcbType= 3
$$ ##$ShimPowRes= (0..63)
$$ 1e-20 1e-20 1e-20 1e-20 1e-20 1e-20 1e-20 1e-20 1e-20 1e-20 1e-20 1e-20
$$ 1e-20 1e-20 1e-20 1e-20 1e-20 1e-20 1e-20 1e-20 1e-20 1e-20 1e-20 1e-20
$$ 1e-20 1e-20 1e-20 1e-20 1e-20 1e-20 1e-20 1e-20 1e-20 1e-20 1e-20 1e-20
$$ 1e-20 1e-20 1e-20 1e-20 0 0 0 0 0 0 0 0 0 0 0 0 0 0 0 0 0 0 0 0 0 0 0 0
$$ ##$ShimPowRng0= (0..63)
$$ 1 1 1 1 1 1 1 1 1 1 1 1 1 1 1 1 1 1 1 1 1 1 1 1 1 1 1 1 1 1 1 1 1 1 1 1
$$ 1 1 1 1 0 0 0 0 0 0 0 0 0 0 0 0 0 0 0 0 0 0 0 0 0 0 0 0
$$ ##$ShimPowRng1= (0..63)
$$ 1 1 1 1 1 1 1 1 1 1 1 1 1 1 1 1 1 1 1 1 1 1 1 1 1 1 1 1 1 1 1 1 1 1 1 1
$$ 1 1 1 1 0 0 0 0 0 0 0 0 0 0 0 0 0 0 0 0 0 0 0 0 0 0 0 0
$$ ##$ShimPowRng2= (0..63)
$$ 1 1 1 1 1 1 1 1 1 1 1 1 1 1 1 1 1 1 1 1 1 1 1 1 1 1 1 1 1 1 1 1 1 1 1 1
$$ 1 1 1 1 0 0 0 0 0 0 0 0 0 0 0 0 0 0 0 0 0 0 0 0 0 0 0 0
$$ ##$ShimPowRng3= (0..63)
$$ 1 1 1 1 1 1 1 1 1 1 1 1 1 1 1 1 1 1 1 1 1 1 1 1 1 1 1 1 1 1 1 1 1 1 1 1
$$ 1 1 1 1 0 0 0 0 0 0 0 0 0 0 0 0 0 0 0 0 0 0 0 0 0 0 0 0
$$ ##$ShimPowType1= 8
$$ ##$ShimPowType2= 8
$$ ##$ShimPowType3= 0
$$ ##$ShimPowType4= 0
$$ ##$ShimPowType5= 0
$$ ##$ShimPowType6= 0
$$ ##$ShimPowType7= 0
$$ ##$ShimPowType8= 0
$$ ##$ShimSysActGrad= (0..63)
$$ 1 2 3 4 13 5 7 11 10 9 6 8 12 18 19 20 21 15 22 23 24 14 25 16 26 17 33
$$ 36 0 0 0 0 0 0 0 0 0 0 0 0 0 0 0 0 0 0 0 0 0 0 0 0 0 0 0 0 0 0 0 0 0 0
$$ 0 0
$$ ##$ShimSysAngle= <0>
$$ ##$ShimSysFunc= (0..63)
$$ 1 2 3 4 5 6 7 8 9 10 11 38 39 36 17 16 -15 -14 13 12 29 28 -27 -26 25 24
$$ 37 23 31 30 -21 22 35 34 -33 -32 18 19 -20 0 0 0 0 0 0 0 0 0 0 0 0 0 0
$$ 0 0 0 0 0 0 0 0 0 0 0
$$ ##$ShimSysMatId= <272623fb.dat>
$$ ##$ShimSysMatrix= 1
$$ ##$ShimSysMinMaxUG= 520000
$$ ##$ShimSysOffset= <1600 Center from top flange>
$$ ##$ShimSysType= 6
$$ ##$ShimUnit= 3
$$ ##$SpectrOsVersion= <4.5.190.20250121>
$$ ##$TCubeEth= <192.168.180.38>
$$ ##$TCubeSeqDevice= <>
$$ ##$TopSpinVersion= <TopSpin 4.4.0>
$$ ##$TrxFreqFormula= (0..23)
$$ <TrxFreqFormula(2.0,900140000.000000,'TRX',Trx(1.0,'TRX 1200.1',1,5.000000,1290.000000))>
$$ <TrxFreqFormula(2.0,900140000.000000,'TRX',Trx(1.0,'TRX 1200.2',1,5.000000,1290.000000))>
$$ <TrxFreqFormula(2.0,900140000.000000,'TRX',Trx(1.0,'TRX 1200.3',1,5.000000,1290.000000))>
$$ <TrxFreqFormula(2.0,900140000.000000,'TRX',Trx(1.0,'TRX 1200.4',1,5.000000,1290.000000))>
$$ <> <> <> <> <> <> <> <> <> <> <> <> <> <> <> <> <> <> <> <>
$$ ##$TrxPN= (0..23)
$$ <Z148391> <Z148391> <Z148391> <Z148391> <> <> <> <> <> <> <> <> <> <> <>
$$ <> <> <> <> <> <> <> <> <>
$$ ##$TrxSN= (0..23)
$$ <00128> <00130> <00132> <00129> <> <> <> <> <> <> <> <> <> <> <> <> <>
$$ <> <> <> <> <> <> <>
$$ ##$VCubeEth= (0..23)
$$ <no> <no> <no> <no> <no> <no> <no> <no> <no> <no> <no> <no> <no> <no> <no>
$$ <no> <no> <no> <no> <no> <no> <no> <no> <no>
$$ ##$VTU= 2
$$ ##$VTUETH= <192.168.99.10>
$$ ##$ValueLine= no
$$ ##$VpuPN= (0..23)
$$ <no> <no> <no> <no> <no> <no> <no> <no> <no> <no> <no> <no> <no> <no> <no>
$$ <no> <no> <no> <no> <no> <no> <no> <no> <no>
$$ ##$VpuSN= (0..23)
$$ <no> <no> <no> <no> <no> <no> <no> <no> <no> <no> <no> <no> <no> <no> <no>
$$ <no> <no> <no> <no> <no> <no> <no> <no> <no>
$$ ##$WBREFAM= (0..31)
$$ 100.2 100 100 100 100 100 100 100 100 100 100 100 100 100 100 100 100 100
$$ 100 100 100 100 100 100 100 100 100 100 100 100 100 100
$$ ##$WBREFLM= (0..31)
$$ 1 0 1 1 1 0 0 0 0 0 0 0 0 0 0 0 0 0 0 0 0 0 0 0 0 0 0 0 0 0 0 0
$$ ##$WBREFPH= (0..31)
$$ -0.03 0 0 0 0 0 0 0 0 0 0 0 0 0 0 0 0 0 0 0 0 0 0 0 0 0 0 0 0 0 0 0
$$ ##$WBSGU= (0..31)
$$ 1 1 2 4 8 0 0 0 0 0 0 0 0 0 0 0 0 0 0 0 0 0 0 0 0 0 0 0 0 0 0 0
$$ ##END=
##$RELAX= 
##$BRUKER FILE PROC=clevels
$$ ##TITLE= Parameter file, TopSpin 4.4.0
$$ ##JCAMPDX= 5.0
$$ ##DATATYPE= Parameter Values
$$ ##NPOINTS= 1	$$ modification sequence number
$$ ##ORIGIN= Bruker BioSpin GmbH & Co. KG
$$ ##OWNER= jholmes
$$ $$ 2025-05-05 18:24:09.040 +0200  jholmes@nmr1512
$$ $$ /opt/data/jholmes/nmr/20250505_TT.Br_Liverpool_13mm/23/pdata/1/clevels
$$ $$ process /opt/topspin4.4.0/prog/mod/edparproc
$$ ##$LEVELS= (0..255)
$$ -34564040000 -31421860000 -28565330000 -25968480000 -23607710000 -21461550000
$$ -19510500000 -17736820000 -16124380000 -14658530000 -13325940000 -12114490000
$$ -11013170000 -10011970000 -9101793262.9 -8274357511.7 -7522143192.5 -6838311993.2
$$ -6216647266.5 -5651497515 -5137725013.7 -4670659103.3 -4246053730.3 -3860048845.7
$$ -3509135314.3 -3190123013 -2900111830 -2636465300 -2396786636.4 -2178896942.1
$$ -1980815402 -1800741274.5 1800741274.5 1980815402 2178896942.1 2396786636.4
$$ 2636465300 2900111830 3190123013 3509135314.3 3860048845.7 4246053730.3
$$ 4670659103.3 5137725013.7 5651497515 6216647266.5 6838311993.2 7522143192.5
$$ 8274357511.7 9101793262.9 10011970000 11013170000 12114490000 13325940000
$$ 14658530000 16124380000 17736820000 19510500000 21461550000 23607710000
$$ 25968480000 28565330000 31421860000 34564040000 0 0 0 0 0 0 0 0 0 0 0 0
$$ 0 0 0 0 0 0 0 0 0 0 0 0 0 0 0 0 0 0 0 0 0 0 0 0 0 0 0 0 0 0 0 0 0 0 0 0
$$ 0 0 0 0 0 0 0 0 0 0 0 0 0 0 0 0 0 0 0 0 0 0 0 0 0 0 0 0 0 0 0 0 0 0 0 0
$$ 0 0 0 0 0 0 0 0 0 0 0 0 0 0 0 0 0 0 0 0 0 0 0 0 0 0 0 0 0 0 0 0 0 0 0 0
$$ 0 0 0 0 0 0 0 0 0 0 0 0 0 0 0 0 0 0 0 0 0 0 0 0 0 0 0 0 0 0 0 0 0 0 0 0
$$ 0 0 0 0 0 0 0 0 0 0 0 0 0 0 0 0 0 0 0 0 0 0 0 0 0 0 0 0 0 0 0 0 0 0 0 0
$$ ##$LEVSIGN= 3
$$ ##$MAXLEV= 64
$$ ##$METHOD= 0
$$ ##$NEGBASE= -1800741274.5
$$ ##$NEGINCR= 1.1
$$ ##$POSBASE= 1800741274.5
$$ ##$POSINCR= 1.1
$$ ##END=
##$RELAX= 
$$ Bruker specific parameters
$$ --------------------------
##$DATPATH= </Users/Jacob/nMOF/NMR/data/nmr>
##$EXPNO= 23
##$NAME= <20250505_TT.Br_Liverpool_13mm>
##$PROCNO= 1
##$ACQT0= 0
##$AMP= (0..31)
100 100 100 100 100 100 100 100 100 100 100 100 100 100 100 100 100 100
100 100 100 100 100 100 100 100 100 100 100 100 100 100
##$AMPCOIL= (0..19)
-1 0 0 0 0 0 0 0 0 0 0 0 0 0 0 0 0 0 0 0
##$ANAVPT= 1
##$AQSEQ= 0
##$AQ_mod= 3
##$AUNM= <>
##$AUTOPOS= <>
##$BF1= 900.14
##$BF2= 900.14
##$BF3= 900.14
##$BF4= 900.14
##$BF5= 900.14
##$BF6= 900.14
##$BF7= 900.14
##$BF8= 900.14
##$BWFAC= (0..63)
0 0 0 0 0 0 0 0 0 0 0 0 0 0 0 0 0 0 0 0 0 0 0 0 0 0 0 0 0 0 0 0 0 0 0 0
0 0 0 0 0 0 0 0 0 0 0 0 0 0 0 0 0 0 0 0 0 0 0 0 0 0 0 0
##$BYTORDA= 0
##$CAGPARS= (0..11)
0 0 0 0 0 0 0 0 0 0 0 0
##$CHEMSTR= <none>
##$CNST= (0..63)
1 1 1 1 1 1 1 1 1 1 1 0 1 1 1 1 1 1 1 1 1 1 1 1 1 1 1 1 1 1 1 40000 1 1
1 1 1 1 1 1 1 1 1 1 1 1 1 1 1 1 0 4 3 1 190 180 0 1 1 1 1 1 1 1
##$CPDPRG= (0..8)
<> <> <spinal64> <> <> <> <> <> <>
##$D= (0..63)
0 0.75 0 0 0 1e-05 0.002 0 0 0 0 0 0 0 0 0 0 0 0 0 0.003 0 0 0 0 0 0 0
0 0 0 0 0 0 0 0 0 0 0 0 0 0 0 0 0 0 0 0 0 0 0 0 0 0 0 0 0 0 0 0 15 0 0
0
##$DATE= 1746493098
##$DATE_START= 1746478844
##$DE= 10
##$DECBNUC= <off>
##$DECIM= 88
##$DECNUC= <off>
##$DECSTAT= 4
##$DIGMOD= 1
##$DIGTYP= 17
##$DQDMODE= 0
##$DR= 32
##$DS= 16
##$DSPFIRM= 0
##$DSPFVS= 20
##$DTYPA= 2
##$EXP= <NPT_13C_MAS_sino_cp1h_13c>
##$FCUCHAN= (0..9)
0 1 0 0 0 0 0 0 0 0
##$FL1= 90
##$FL2= 90
##$FL3= 90
##$FL4= 90
##$FN_INDIRECT= (0..7)
0 2 0 0 0 0 0 0
##$FOV= 20
##$FQ1LIST= <>
##$FQ2LIST= <>
##$FQ3LIST= <>
##$FQ4LIST= <>
##$FQ5LIST= <>
##$FQ6LIST= <>
##$FQ7LIST= <>
##$FQ8LIST= <>
##$FRQLO3= 0
##$FRQLO3N= 0
##$FS= (0..7)
83 83 83 83 83 83 83 83
##$FTLPGN= 0
##$FW= 2.4e+08
##$FnILOOP= 0
##$FnMODE= 0
##$FnTYPE= 0
##$GPNAM= (0..31)
<> <> <> <> <> <> <> <> <> <> <> <> <> <> <> <> <> <> <> <> <> <> <> <>
<> <> <> <> <> <> <> <>
##$GPX= (0..31)
0 0 0 0 0 0 0 0 0 0 0 0 0 0 0 0 0 0 0 0 0 0 0 0 0 0 0 0 0 0 0 0
##$GPY= (0..31)
0 0 0 0 0 0 0 0 0 0 0 0 0 0 0 0 0 0 0 0 0 0 0 0 0 0 0 0 0 0 0 0
##$GPZ= (0..31)
0 0 0 0 0 0 0 0 0 0 0 0 0 0 0 0 0 0 0 0 0 0 0 0 0 0 0 0 0 0 0 0
##$GRDPROG= <>
##$GRPDLY= 68
##$HDDUTY= 20
##$HDRATE= 1
##$HGAIN= (0..3)
2000 0 0 0
##$HL1= 90
##$HL2= 90
##$HL3= 90
##$HL4= 90
##$HOLDER= 0
##$HPMOD= (0..7)
0 1 0 0 0 0 0 0
##$HPPRGN= 0
##$IN= (0..63)
2.5e-05 0 0 0 0 0 0 0 0 0 0 0 0 0 0 0 0 0 0 0 0 0 0 0 0 0 0 0 0 0 0 0 0
0 0 0 0 0 0 0 0 0 0 0 0 0 0 0 0 0 0 0 0 0 0 0 0 0 0 0 0 0 0 0
##$INF= (0..7)
0 25 0 0 0 0 0 0
##$INP= (0..63)
0 0 0 0 0 0 0 0 0 0 0 0 0 0 0 0 0 0 0 0 0 0 0 0 0 0 0 0 0 0 0 0 0 0 0 0
0 0 0 0 0 0 0 0 0 0 0 0 0 0 0 0 0 0 0 0 0 0 0 0 0 0 0 0
##$INSTRUM= <CAB AV4 900 MHz EXT>
##$INTEGFAC= (0..63)
0 0 0 0 0 0 0 0 0 0 0 0 0 0 0 0 0 0 0 0 0 0 0 0 0 0 0 0 0 0 0 0 0 0 0 0
0 0 0 0 0 0 0 0 0 0 0 0 0 0 0 0 0 0 0 0 0 0 0 0 0 0 0 0
##$L= (0..31)
1 2 1 1 1 1 10 1 1 1 1 1 2000 1 1 1 1 1 1 1 33 1 25 1 1 1 1 1 1 0 6 1
##$LFILTER= -1
##$LGAIN= -1
##$LINPSTP= 0
##$LOCKED= no
##$LOCKFLD= -1
##$LOCKGN= -1
##$LOCKPOW= -1
##$LOCKPPM= -1
##$LOCNUC= <off>
##$LOCPHAS= -1
##$LOCSHFT= no
##$LOCSW= 0
##$LTIME= -1
##$MASR= 40000
##$MASRLST= <masrlst>
##$MULEXPNO= (0..15)
0 0 0 0 0 0 0 0 0 0 0 0 0 0 0 0
##$NBL= 1
##$NC= 0
##$NLOGCH= 4
##$NOVFLW= 0
##$NS= 128
##$NUC1= <1H>
##$NUC2= <off>
##$NUC3= <off>
##$NUC4= <off>
##$NUC5= <off>
##$NUC6= <off>
##$NUC7= <off>
##$NUC8= <off>
##$NUCLEUS= <off>
##$NUSLIST= <automatic>
##$NusAMOUNT= 100
##$NusFPNZ= no
##$NusJSP= 0
##$NusSEED= 54321
##$NusSPTYPE= 0
##$NusT2= 1
##$NusTD= 0
##$O1= 13502.1
##$O2= 0
##$O3= 0
##$O4= 0
##$O5= 24897.44
##$O6= 24897.44
##$O7= 24897.44
##$O8= 24897.44
##$OVERFLW= 0
##$P= (0..63)
4 2.5 1.6 3 5 0 0 0 0 0 0 0.8625 0 0 0 2000 0 0 2.6375 0 2.5 2.75 0 0 0
0 0 0 0 0 4.4 4.8 0 0 0 0 0 0 0 0 0 0 0 0 0 0 0 0 0 0 0 0 0 0 0 0 0 0 0
0 0 0 0 0
##$PACOIL= (0..15)
1 0 3 0 2 0 0 0 0 0 0 0 0 0 0 0
##$PAPS= 0
##$PARMODE= 1
##$PCPD= (0..9)
0 4.8 5.8 0 0 0 0 0 0 0
##$PEXSEL= (0..9)
1 1 1 1 1 1 1 1 1 1
##$PHCOR= (0..31)
0 0 0 0 0 0 0 0 0 75 0 0 0 0 0 0 0 0 0 0 0 0 0 0 0 0 0 0 0 0 0 0
##$PHLIST= <>
##$PHP= 1
##$PH_ref= 0
##$PL= (0..63)
120 120 120 120 120 120 120 120 120 120 120 120 120 120 120 120 120 120
120 120 120 120 120 120 120 120 120 120 120 120 120 120 120 120 120 120
120 120 120 120 120 120 120 120 120 120 120 120 120 120 120 120 120 120
120 120 120 120 120 120 120 120 120 120
##$PLSTEP= 0.1
##$PLSTRT= -6
##$PLW= (0..63)
190 20 0 0 0 0 0 0 0 0 0 28.82 5 257.1 2.592 0 0 0 0 0 20 0 0 0 0 0 0 0
0 0 0 0 0 0 0 0 0 0 0 0 0 0 0 0 0 0 0 0 0 0 0 0 0 0 0 0 0 0 0 0 0 0 0 0
##$PLWMAX= (0..7)
664 0 0 0 0 0 0 0
##$PQPHASE= 0
##$PQSCALE= 1
##$PR= 1
##$PRECHAN= (0..15)
-1 0 2 -1 3 -1 -1 -1 -1 -1 -1 -1 -1 -1 -1 -1
##$PRGAIN= 0
##$PROBHD= <H156209_0001 (PH MASDVT900W6 BL1.3 N/D/C/H)>
##$PROBINPUTS= (0..15)
<1H> <13C/79Br> <2H> <15N> <> <> <> <> <> <> <> <> <> <> <> <>
##$PULPROG= <babaDQ.aab>
##$PW= 0
##$PYNM= <>
##$ProjAngle= 0
##$QNP= 0
##$RD= 0
##$RECCHAN= (0..15)
0 1 0 0 0 0 0 0 0 0 -1 -1 -1 -1 -1 -1
##$RECPH= 0
##$RECPRE= (0..15)
-1 0 -1 -1 -1 -1 -1 -1 -1 -1 -1 -1 -1 -1 -1 -1
##$RECPRFX= (0..15)
1 0 1 1 1 0 0 0 0 0 0 0 0 0 0 0
##$RECSEL= (0..15)
0 0 0 0 0 0 0 0 0 0 0 0 0 0 0 0
##$RG= 9
##$RO= 0
##$RSEL= (0..15)
0 1 0 0 0 0 0 0 0 0 0 0 0 0 0 0
##$S= (0..7)
83 83 83 83 83 83 83 83
##$SELREC= (0..9)
0 0 0 0 0 0 0 0 0 0
##$SFO1= 900.1535021
##$SFO2= 900.14
##$SFO3= 900.14
##$SFO4= 900.14
##$SFO5= 900.16489744
##$SFO6= 900.16489744
##$SFO7= 900.16489744
##$SFO8= 900.16489744
##$SOLVENT= <D2O>
##$SOLVOLD= <off>
##$SP= (0..63)
120 120 120 120 120 120 120 120 120 120 120 120 120 120 120 120 120 120
120 120 120 120 120 120 120 120 120 120 120 120 120 120 120 120 120 120
120 120 120 120 120 120 120 120 120 120 120 120 120 120 120 120 120 120
120 120 120 120 120 120 120 120 120 120
##$SPECTR= 0
##$SPINCNT= 0
##$SPNAM= (0..63)
<ramp50100.100> <tacn50> <> <> <> <> <> <> <> <> <> <> <> <> <> <> <> <>
<> <> <> <> <> <> <> <> <> <> <> <> <> <> <> <> <> <> <> <> <> <> <> <>
<> <> <> <> <> <> <> <> <> <> <> <> <> <> <> <> <> <> <> <> <> <>
##$SPOAL= (0..63)
0.5 0.5 0.5 0.5 0.5 0.5 0.5 0.5 0.5 0.5 0.5 0.5 0.5 0.5 0.5 0.5 0.5 0.5
0.5 0.5 0.5 0.5 0.5 0.5 0.5 0.5 0.5 0.5 0.5 0.5 0.5 0.5 0.5 0.5 0.5 0.5
0.5 0.5 0.5 0.5 0.5 0.5 0.5 0.5 0.5 0.5 0.5 0.5 0.5 0.5 0.5 0.5 0.5 0.5
0.5 0.5 0.5 0.5 0.5 0.5 0.5 0.5 0.5 0.5
##$SPOFFS= (0..63)
0 0 0 0 0 0 0 0 0 0 0 0 0 0 0 0 0 0 0 0 0 0 0 0 0 0 0 0 0 0 0 0 0 0 0 0
0 0 0 0 0 0 0 0 0 0 0 0 0 0 0 0 0 0 0 0 0 0 0 0 0 0 0 0
##$SPPEX= (0..63)
0 0 0 0 0 0 0 0 0 0 0 0 0 0 0 0 0 0 0 0 0 0 0 0 0 0 0 0 0 0 0 0 0 0 0 0
0 0 0 0 0 0 0 0 0 0 0 0 0 0 0 0 0 0 0 0 0 0 0 0 0 0 0 0
##$SPW= (0..63)
90 241.22 0 0 0 0 0 0 0 0 0 0 0 0 0 0 0 0 0 0 0 0 0 0 0 0 0 0 0 0 0 0 0
0 0 0 0 0 0 0 0 0 0 0 0 0 0 0 0 0 0 0 0 0 0 0 0 0 0 0 0 0 0 0
##$SUBNAM= (0..9)
<> <> <> <> <> <> <> <> <> <>
##$SW= 252.482189695996
##$SWIBOX= (0..19)
0 1 0 0 0 0 0 0 0 0 0 0 0 0 0 0 0 0 0 0
##$SW_h= 227272.727272727
##$SWfinal= 0
##$SigLockShift= 0
##$TD= 4096
##$TD0= 1
##$TD_INDIRECT= (0..7)
0 128 0 0 0 0 0 0
##$TDav= 1
##$TE= 284.998
##$TE1= 284.998
##$TE2= 0
##$TE3= 0
##$TE4= 0
##$TEG= 300
##$TE_MAGNET= 0
##$TE_PIDX= 1
##$TE_RAW= 284.998
##$TE_STAB= (0..9)
1 1 0 0 0 0 0 0 0 0
##$TL= (0..7)
120 120 120 120 120 120 120 120
##$TOTROT= (0..63)
0 0 0 0 0 0 0 0 0 0 0 0 0 0 0 0 0 0 0 0 0 0 0 0 0 0 0 0 0 0 0 0 0 0 0 0
0 0 0 0 0 0 0 0 0 0 0 0 0 0 0 0 0 0 0 0 0 0 0 0 0 0 0 0
##$TUBE_TYPE= <>
##$USERA1= <>
##$USERA2= <>
##$USERA3= <>
##$USERA4= <>
##$USERA5= <>
##$UUID= <028bf3dc-29f4-11f0-83bc-0013951a3abd>
##$V9= 5
##$VALIDCODE= -1
##$VALIST= <>
##$VCLIST= <>
##$VDLIST= <>
##$VPLIST= <>
##$VTLIST= <>
##$WBST= 1000
##$WBSW= 8
##$XGAIN= (0..3)
0 0 0 0
##$XL= 0
##$YL= 0
##$YMAX_a= 138999862.460938
##$YMIN_a= -96256510.140625
##$ZGOPTNS= <-Dfid -Dsat>
##$ZL1= 120
##$ZL2= 120
##$ZL3= 120
##$ZL4= 120
##$scaledByNS= no
##$scaledByRG= no
##$ABSF1= 0
##$ABSF2= 0
##$ABSG= 0
##$ABSL= 0
##$ALPHA= 0
##$AQORDER= 0
##$ASSFAC= 0
##$ASSFACI= 0
##$ASSFACX= 0
##$ASSWID= 0
##$AUNMP= <>
##$AXLEFT= 0
##$AXNAME= <F2>
##$AXNUC= <1H>
##$AXRIGHT= 0
##$AXTYPE= 0
##$AXUNIT= <>
##$AZFE= 0.1
##$AZFW= 0.5
##$BCFW= 0
##$BC_mod= 0
##$BYTORDP= 0
##$COROFFS= 0
##$CY= 11
##$DATMOD= 1
##$DC= 0
##$DFILT= <>
##$DTYPP= 0
##$ERETIC= no
##$F1P= 40.0347743544674
##$F2P= -31.1381578312524
##$FCOR= 1
##$FTSIZE= 8192
##$FT_mod= 6
##$GAMMA= 0
##$GB= 0
##$INTBC= 1
##$INTSCL= 1
##$ISEN= 128
##$LB= 10
##$LEV0= 0
##$LPBIN= 0
##$MAXI= 50
##$MC2= 0
##$MEAN= 0
##$ME_mod= 0
##$MI= 0
##$MddCEXP= no
##$MddCT_SP= no
##$MddF180= no
##$MddLAMBDA= 0
##$MddMEMORY= 0
##$MddMERGE= 0
##$MddNCOMP= 0
##$MddNITER= 0
##$MddNOISE= 0
##$MddPHASE= 0
##$MddSEED= 0
##$MddSRSIZE= 0
##$Mdd_CsALG= 0
##$Mdd_CsLAMBDA= 0
##$Mdd_CsNITER= 0
##$Mdd_CsNORM= 0
##$Mdd_CsVE= no
##$Mdd_CsZF= 0
##$Mdd_LrLAMBDA= 0
##$Mdd_LrNITER= 0
##$Mdd_LrRANK= 0
##$Mdd_LrZF= 0
##$Mdd_mod= 0
##$NCOEF= 0
##$NC_proc= 9
##$NLEV= 6
##$NOISF1= 163.3334
##$NOISF2= 143.3334
##$NSP= 0
##$NTH_PI= 0
##$NZP= 0
##$OFFSET= 141.0428
##$PC= 0.2
##$PHC0= -267.2387
##$PHC1= -818.6
##$PH_mod= 1
##$PKNL= yes
##$PPARMOD= 1
##$PPDIAG= 0
##$PPIPTYP= 0
##$PPMPNUM= 2147483647
##$PPRESOL= 1
##$PSCAL= 0
##$PSIGN= 0
##$PYNMP= <proc.py>
##$RDF1= 0
##$RDF2= 0
##$RDFWHM= 0
##$RDINT= 0
##$RDPOS= 0
##$REVERSE= no
##$SF= 900.140180190002
##$SI= 8192
##$SIGF1= 0
##$SIGF2= 0
##$SINO= 420.0579
##$SIOLD= 32768
##$SPECTYP= <>
##$SREF_mod= 1
##$SREGLST= <>
##$SSB= 0
##$STSI= 8192
##$STSR= 0
##$SW_p= 227272.727272727
##$SYMM= 0
##$S_DEV= 271526
##$TDeff= 2048
##$TDoff= 0
##$TI= <>
##$TILT= no
##$TM1= 0
##$TM2= 0
##$TOPLEV= 0
##$USERP1= <>
##$USERP2= <>
##$USERP3= <>
##$USERP4= <>
##$USERP5= <>
##$WDW= 1
##$XDIM= 8192
##$YMAX_p= 23134437
##$YMIN_p= -4995318
##$CURPLOT= <>
##$CURPRIN= <$>
##$DFORMAT= <normdp>
##$LAYOUT= <+/layouts.npt/NPT_13C_MAS_sino_cp1h_13c.xwp>
##$LFORMAT= <normlp>
##$PFORMAT= <normpl>
$$ Bruker specific parameters for F1
$$ ---------------------------------
##$ACQT0= 0
##$BF1= 900.14
##$FnILOOP= 1
##$FnMODE= 5
##$NUC1= <1H>
##$NusJSP= 0
##$NusT2= 1
##$NusTD= 128
##$O1= 13502.1
##$ProjAngle= 0
##$SFO1= 900.1535021
##$SW= 44.4368653864953
##$SW_h= 40000
##$TD= 128
##$ABSF1= 0
##$ABSF2= 0
##$ABSG= 0
##$ABSL= 0
##$ALPHA= 0
##$AQORDER= 0
##$ASSFAC= 0
##$ASSFACI= 0
##$ASSFACX= 0
##$ASSWID= 0
##$AUNMP= <>
##$AXLEFT= 0
##$AXNAME= <F1>
##$AXNUC= <1H>
##$AXRIGHT= 0
##$AXTYPE= 0
##$AXUNIT= <>
##$AZFE= 0.1
##$AZFW= 0.5
##$BCFW= 0
##$BC_mod= 1
##$BYTORDP= 0
##$COROFFS= 0
##$CY= 15
##$DATMOD= 1
##$DC= 0
##$DFILT= <>
##$DTYPP= 0
##$ERETIC= no
##$F1P= 0
##$F2P= 0
##$FCOR= 0.5
##$FTSIZE= 1024
##$FT_mod= 4
##$GAMMA= 0
##$GB= 0
##$INTBC= 1
##$INTSCL= 1
##$ISEN= 128
##$LB= 10
##$LEV0= 0
##$LPBIN= 0
##$MAXI= 10000
##$MC2= 4
##$MEAN= 0
##$ME_mod= 0
##$MI= 0
##$MddCEXP= no
##$MddCT_SP= no
##$MddF180= no
##$MddLAMBDA= 0
##$MddMEMORY= 0
##$MddMERGE= 0
##$MddNCOMP= 0
##$MddNITER= 0
##$MddNOISE= 0
##$MddPHASE= 0
##$MddSEED= 0
##$MddSRSIZE= 0
##$Mdd_CsALG= 0
##$Mdd_CsLAMBDA= 0
##$Mdd_CsNITER= 0
##$Mdd_CsNORM= 0
##$Mdd_CsVE= yes
##$Mdd_CsZF= 0
##$Mdd_LrLAMBDA= 0
##$Mdd_LrNITER= 0
##$Mdd_LrRANK= 0
##$Mdd_LrZF= 0
##$Mdd_mod= 0
##$NCOEF= 0
##$NC_proc= 9
##$NLEV= 6
##$NOISF1= 0
##$NOISF2= 0
##$NSP= 0
##$NTH_PI= 0
##$NZP= 0
##$OFFSET= 51.98042
##$PC= 4
##$PHC0= -26.31552
##$PHC1= 4.200001
##$PH_mod= 1
##$PKNL= no
##$PPARMOD= 1
##$PPDIAG= 0
##$PPIPTYP= 0
##$PPMPNUM= 0
##$PPRESOL= 1
##$PSCAL= 1
##$PSIGN= 0
##$PYNMP= <proc.py>
##$RDF1= 0
##$RDF2= 0
##$RDFWHM= 0
##$RDINT= 0
##$RDPOS= 0
##$REVERSE= no
##$SF= 900.126713139648
##$SI= 1024
##$SIGF1= 0
##$SIGF2= 0
##$SINO= 0
##$SIOLD= 1024
##$SPECTYP= <>
##$SREF_mod= 1
##$SREGLST= <>
##$SSB= 0
##$STSI= 1024
##$STSR= 0
##$SW_p= 40000
##$SYMM= 0
##$S_DEV= 271526
##$TDeff= 128
##$TDoff= 0
##$TI= <>
##$TILT= no
##$TM1= 0
##$TM2= 0
##$TOPLEV= 0
##$USERP1= <>
##$USERP2= <>
##$USERP3= <>
##$USERP4= <>
##$USERP5= <>
##$WDW= 1
##$XDIM= 1024
##$YMAX_p= 23134437
##$YMIN_p= -4995318
$$ End of Bruker specific parameters
$$ ---------------------------------
##NTUPLES= nD NMR SPECTRUM
##VAR_NAME=  FREQUENCY1,    FREQUENCY2,      SPECTRUM
##SYMBOL=    F1,            F2,              Y
##.NUCLEUS=  1H,            1H
##VAR_TYPE=  INDEPENDENT,   INDEPENDENT,     DEPENDENT
##VAR_FORM=  AFFN,          AFFN,            ASDF
##VAR_DIM=   1024,          8192,            8192
##UNITS=     HZ,            HZ,              ARBITRARY UNITS
##FACTOR=    39.0625,       27.7432528409091, 1
##FIRST=     46788.9638451538, 227244.984019886, -9341
##LAST=      6828.02634515384, 0,            135354
##MIN=       6828.02634515384, 0,            -4995318
##MAX=       46788.9638451538, 227244.984019886, 23134437
##PAGE= F1=46788.96384515
##FIRST=     46788.9638451538, 227244.984019886, -9341
##DATA TABLE= (F2++(Y..Y)), PROFILE
8191 -9341
8190 76610
8189 189798
8188 286124
8187 324363
8186 282721
8185 167783
8184 12435
8183 -136142
8182 -233473
8181 -253093
8180 -194541
8179 -81618
8178 47591
8177 154472
8176 211994
8175 211098
8174 160015
8173 78065
8172 -12659
8171 -94209
8170 -156067
8169 -194660
8168 -210619
8167 -205965
8166 -182879
8165 -144413
8164 -96207
8163 -47609
8162 -10895
8161 1703
8160 -17767
8159 -69257
8158 -143221
8157 -222363
8156 -286283
8155 -317591
8154 -307373
8153 -258108
8152 -182982
8151 -101814
8150 -34937
8149 2940
8148 6904
8147 -17300
8146 -55904
8145 -92292
8144 -112948
8143 -112098
8142 -93449
8141 -68420
8140 -51485
8139 -54328
8138 -80963
8137 -125664
8136 -174549
8135 -210290
8134 -218238
8133 -191689
8132 -134341
8131 -59080
8130 16365
8129 75212
8128 106689
8127 108666
8126 87174
8125 53395
8124 19552
8123 -4724
8122 -14463
8121 -9648
8120 5711
8119 24936
8118 39880
8117 41936
8116 23218
8115 -21732
8114 -93810
8113 -187532
8112 -290630
8111 -385929
8110 -455464
8109 -485687
8108 -471796
8107 -419237
8106 -341485
8105 -254804
8104 -172188
8103 -99226
8102 -33924
8101 29359
8100 93757
8099 154745
8098 199045
8097 208861
8096 170094
8095 80995
8094 -43062
8093 -171673
8092 -268469
8091 -304054
8090 -267625
8089 -172198
8088 -50811
8087 55218
8086 111436
8085 102708
8084 37945
8083 -54699
8082 -139919
8081 -189342
8080 -191689
8079 -154989
8078 -100517
8077 -51763
8076 -23787
8075 -17772
8074 -22903
8073 -24076
8072 -11220
8071 14603
8070 41411
8069 52663
8068 36516
8067 -6781
8066 -63265
8065 -110486
8064 -127364
8063 -104062
8062 -47168
8061 22469
8060 78489
8059 100513
8058 83213
8057 38804
8056 -8263
8055 -32124
8054 -17083
8053 35162
8052 105863
8051 167052
8050 193545
8049 174013
8048 116445
8047 45647
8046 -6273
8045 -12697
8044 36444
8043 129627
8042 236632
8041 318393
8040 340290
8039 284298
8038 155858
8037 -16779
8036 -190527
8035 -320240
8034 -372321
8033 -334996
8032 -222095
8031 -69146
8030 77124
8029 172728
8028 189519
8027 123349
8026 -5362
8025 -158817
8024 -294379
8023 -378159
8022 -394950
8021 -351142
8020 -269879
8019 -180673
8018 -107795
8017 -62145
8016 -39705
8015 -26766
8014 -9171
8013 18983
8012 51417
8011 72525
8010 65782
8009 23758
8008 -45200
8007 -117238
8006 -160773
8005 -148904
8004 -71254
8003 59942
8002 212481
8001 344825
8000 420687
7999 421774
7998 353743
7997 243228
7996 127456
7995 40817
7994 3668
7993 17299
7992 66184
7991 125658
7990 171281
7989 186110
7988 163655
7987 106521
7986 22594
7985 -78786
7984 -188870
7983 -299423
7982 -401550
7981 -484918
7980 -538475
7979 -552640
7978 -521992
7977 -447102
7976 -334661
7975 -195986
7974 -44854
7973 104265
7972 237014
7971 339408
7970 398606
7969 405105
7968 356300
7967 260040
7966 135929
7965 12497
7964 -80093
7963 -119874
7962 -101719
7961 -40789
7960 31616
7959 79109
7958 74331
7957 10456
7956 -94980
7955 -206040
7954 -282138
7953 -294111
7952 -235885
7951 -126768
7950 -3355
7949 95454
7948 143840
7947 138241
7946 96604
7945 48446
7944 20606
7943 25317
7942 55922
7941 91802
7940 109677
7939 95503
7938 51112
7937 -7518
7936 -59227
7935 -89100
7934 -96370
7933 -94556
7932 -103546
7931 -137508
7930 -194871
7929 -255893
7928 -289873
7927 -269366
7926 -185103
7925 -54492
7924 80970
7923 169290
7922 167534
7921 59495
7920 -135970
7919 -369653
7918 -578193
7917 -705614
7916 -721953
7915 -632110
7914 -472061
7913 -294510
7912 -149929
7911 -70143
7910 -60050
7909 -99495
7908 -153435
7907 -185782
7906 -171726
7905 -104652
7904 3722
7903 128879
7902 241994
7901 318411
7900 343776
7899 316747
7898 248241
7897 157952
7896 69148
7895 2936
7894 -26800
7893 -16609
7892 26085
7891 85571
7890 142857
7889 181562
7888 192695
7887 176612
7886 141486
7885 99004
7884 59202
7883 26689
7882 -148
7881 -26802
7880 -58468
7879 -96253
7878 -135705
7877 -168442
7876 -186017
7875 -184018
7874 -164237
7873 -133731
7872 -101208
7871 -72619
7870 -48264
7869 -23014
7868 10396
7867 56679
7866 114432
7865 175729
7864 229319
7863 265980
7862 283304
7861 287337
7860 289895
7859 302563
7858 330148
7857 366821
7856 397112
7855 401700
7854 365676
7853 285728
7852 173032
7851 50548
7850 -54222
7849 -118059
7848 -128982
7847 -88995
7846 -12218
7845 80093
7844 165235
7843 223448
7842 240348
7841 208034
7840 126076
7839 3006
7838 -142363
7837 -281545
7836 -380673
7835 -408865
7834 -348746
7833 -205232
7832 -8203
7831 193584
7830 346609
7829 410202
7828 370962
7827 247754
7826 84574
7825 -66452
7824 -165202
7823 -198361
7822 -182453
7821 -153645
7820 -148817
7819 -186516
7818 -256726
7817 -324586
7816 -346831
7815 -293641
7814 -165714
7813 1915
7812 152029
7811 228723
7810 202158
7809 83337
7808 -78327
7807 -214423
7806 -266092
7805 -209520
7804 -67103
7803 100943
7802 221338
7801 238478
7800 138043
7799 -46626
7798 -248117
7797 -392638
7796 -429987
7795 -353222
7794 -200058
7793 -36062
7792 72584
7791 84904
7790 -1176
7789 -152092
7788 -316141
7787 -446448
7786 -518847
7785 -537204
7784 -524991
7783 -508401
7782 -499989
7781 -491150
7780 -457075
7779 -371623
7778 -224616
7777 -32829
7776 161208
7775 302810
7774 345623
7773 270277
7772 93205
7771 -138100
7770 -361355
7769 -520523
7768 -583267
7767 -548489
7766 -442157
7765 -304466
7764 -174495
7763 -78539
7762 -25735
7761 -10798
7760 -20656
7759 -40803
7758 -58547
7757 -62919
7756 -43371
7755 9953
7754 102838
7753 231453
7752 377838
7751 510066
7750 589111
7749 581213
7748 471355
7747 272021
7746 22673
7745 -221039
7744 -404872
7743 -493697
7742 -482283
7741 -394780
7740 -273330
7739 -160817
7738 -85197
7737 -51897
7736 -46934
7735 -48394
7734 -40171
7733 -21028
7732 -4584
7731 -10464
7730 -51350
7729 -122819
7728 -201643
7727 -254115
7726 -250966
7725 -181957
7724 -62985
7723 68213
7722 166484
7721 197713
7720 153159
7719 53189
7718 -61396
7717 -146663
7716 -173830
7715 -140507
7714 -70146
7713 -322
7712 34540
7711 18097
7710 -41856
7709 -118349
7708 -178250
7707 -196834
7706 -167104
7705 -100077
7704 -16845
7703 62738
7702 128598
7701 181894
7700 229188
7699 273254
7698 306417
7697 311091
7696 268295
7695 170280
7694 30575
7693 -114802
7692 -217401
7691 -234617
7690 -148676
7689 22392
7688 227674
7687 400196
7686 481518
7685 444187
7684 302719
7683 108412
7682 -69931
7681 -171465
7680 -164676
7679 -56487
7678 113615
7677 290825
7676 425644
7675 489421
7674 479450
7673 413500
7672 318203
7671 217705
7670 127534
7669 55063
7668 4061
7667 -21042
7666 -14728
7665 25681
7664 94509
7663 175002
7662 242661
7661 274486
7660 260183
7659 209361
7658 149888
7657 116598
7656 134624
7655 205108
7654 300882
7653 375642
7652 383785
7651 302505
7650 145743
7649 -37497
7648 -181164
7647 -229529
7646 -162068
7645 -4318
7644 181001
7643 319637
7642 357407
7641 283877
7640 137308
7639 -11816
7638 -91764
7637 -61555
7636 70186
7635 247912
7634 392261
7633 433456
7632 340378
7631 132862
7630 -127618
7629 -364083
7628 -514987
7627 -556363
7626 -506182
7625 -410358
7624 -318191
7623 -259338
7622 -232966
7621 -213282
7620 -167617
7619 -77309
7618 49323
7617 178362
7616 265243
7615 275788
7614 202965
7613 71179
7612 -73951
7611 -185426
7610 -234859
7609 -223342
7608 -178368
7607 -138744
7606 -135015
7605 -174802
7604 -239853
7603 -295800
7602 -309614
7601 -266214
7600 -176408
7599 -72605
7598 5390
7597 27751
7596 -12809
7595 -98636
7594 -195378
7593 -266597
7592 -287910
7591 -254687
7590 -180758
7589 -89862
7588 -4617
7587 61768
7586 107827
7585 140266
7584 167386
7583 193339
7582 216036
7581 229168
7580 226577
7579 206236
7578 171729
7577 130825
7576 92414
7575 63750
7574 49317
7573 51294
7572 70336
7571 105278
7570 151350
7569 198062
7568 228938
7567 224936
7566 171533
7565 67041
7564 -71979
7563 -212011
7562 -311848
7561 -337326
7560 -275762
7559 -143443
7558 18207
7557 157442
7556 232493
7555 228798
7554 165229
7553 85843
7552 40073
7551 59750
7550 143269
7549 254475
7548 337454
7547 341221
7546 243541
7545 63146
7544 -145515
7543 -313142
7542 -383244
7541 -334653
7540 -189174
7539 -1280
7538 165279
7537 263387
7536 279521
7535 234699
7534 169800
7533 122819
7532 109177
7531 114495
7530 103183
7529 38657
7528 -94606
7527 -277941
7526 -461041
7525 -579841
7524 -582355
7523 -451424
7522 -214498
7521 63911
7520 304248
7519 439591
7518 438217
7517 312716
7516 113050
7515 -92743
7514 -242163
7513 -297387
7512 -253905
7511 -137250
7510 9096
7509 139064
7508 217145
7507 225968
7506 167693
7505 60712
7504 -66128
7503 -180085
7502 -251016
7501 -257578
7500 -192595
7499 -66385
7498 93643
7497 248368
7496 356987
7495 389330
7494 336424
7493 215104
7492 64110
7491 -67829
7490 -138227
7489 -125623
7488 -37351
7487 92854
7486 216797
7485 289052
7484 283209
7483 201272
7482 72949
7481 -54661
7480 -133035
7479 -128120
7478 -30783
7477 141315
7476 350362
7475 550686
7474 702247
7473 780973
7472 783124
7471 723090
7470 626183
7469 519360
7468 423045
7467 346516
7466 287857
7465 237907
7464 186351
7463 127522
7462 63743
7461 5020
7460 -34712
7459 -43284
7458 -15622
7457 43398
7456 119794
7455 194721
7454 250471
7453 275874
7452 269027
7451 236468
7450 189440
7449 139084
7448 92743
7447 52818
7446 18254
7445 -12599
7444 -39617
7443 -60461
7442 -72243
7441 -74126
7440 -68954
7439 -62441
7438 -59847
7437 -61729
7436 -61324
7435 -45714
7434 -1219
7433 78936
7432 188301
7431 305941
7430 402057
7429 449147
7428 434336
7427 367219
7426 278816
7425 210797
7424 198551
7423 254887
7422 361682
7421 473930
7420 535650
7419 501898
7418 358117
7417 128692
7416 -129316
7415 -345286
7414 -459750
7413 -445121
7412 -314499
7411 -115491
7410 87976
7409 238315
7408 302529
7407 279653
7406 195733
7405 89860
7404 -2103
7403 -59404
7402 -79926
7401 -75500
7400 -62574
7399 -53227
7398 -50438
7397 -48926
7396 -40008
7395 -17357
7394 19338
7393 64212
7392 107965
7391 141650
7390 159578
7389 160367
7388 146507
7387 123471
7386 99218
7385 84026
7384 89681
7383 126961
7382 201283
7381 307850
7380 428879
7379 535366
7378 594329
7377 579838
7376 483863
7375 322160
7374 131849
7373 -39393
7372 -148951
7371 -173659
7370 -117142
7369 -7009
7368 116838
7367 217745
7366 275041
7365 288794
7364 275189
7363 255522
7362 244571
7361 244103
7360 244335
7359 232008
7358 200269
7357 154695
7356 111895
7355 91145
7354 103411
7353 143750
7352 191647
7351 219846
7350 207774
7349 152934
7348 74231
7347 4905
7346 -22188
7345 9814
7344 92817
7343 196065
7342 279068
7341 309283
7340 276285
7339 195608
7338 100372
7337 24677
7336 -13153
7335 -19239
7334 -20293
7333 -49007
7332 -125749
7331 -245730
7330 -378309
7329 -479364
7328 -511222
7327 -460756
7326 -346810
7325 -212951
7324 -108466
7323 -66185
7322 -87490
7321 -141707
7320 -180554
7319 -161280
7318 -67998
7317 78633
7316 228078
7315 320271
7314 310879
7313 190485
7312 -10529
7311 -233338
7310 -413154
7309 -503189
7308 -490174
7307 -395630
7306 -263391
7305 -139660
7304 -54496
7303 -12302
7302 5653
7301 29029
7300 82780
7299 175212
7298 294471
7297 414158
7296 504804
7295 545863
7294 533290
7293 480196
7292 411121
7291 352822
7290 325276
7289 335852
7288 377969
7287 433916
7286 480456
7285 495553
7284 464667
7283 385360
7282 269108
7281 139520
7280 26757
7279 -40943
7278 -46447
7277 9508
7276 106879
7275 211643
7274 286815
7273 305507
7272 261094
7271 170172
7270 66675
7269 -10892
7268 -34109
7267 4801
7266 90893
7265 193650
7264 280125
7263 328223
7262 334335
7261 312239
7260 284283
7259 269398
7258 273844
7257 289051
7256 297347
7255 282433
7254 239169
7253 177638
7252 119368
7251 87536
7250 96010
7249 142647
7248 210160
7247 274101
7246 313963
7245 321938
7244 305107
7243 280198
7242 263825
7241 263368
7240 273240
7239 278463
7238 263609
7237 222310
7236 162159
7235 102146
7234 63628
7233 59306
7232 85934
7231 124829
7230 150412
7229 142951
7228 99326
7227 36322
7226 -15609
7225 -25640
7224 23096
7223 124798
7222 252125
7221 366883
7220 435559
7219 442755
7218 396607
7217 323953
7216 257684
7215 222176
7214 223268
7213 246973
7212 266944
7211 256852
7210 201909
7209 104642
7208 -16985
7207 -137433
7206 -233322
7205 -290696
7204 -307251
7203 -289714
7202 -248757
7201 -194443
7200 -134138
7199 -72904
7198 -14797
7197 36771
7196 80380
7195 118713
7194 159369
7193 212574
7192 285699
7191 376783
7190 470683
7189 541023
7188 558711
7187 504363
7186 379370
7185 209976
7184 41236
7183 -77902
7182 -112790
7181 -56840
7180 65458
7179 208166
7178 322375
7177 375561
7176 363198
7175 307362
7174 243084
7173 199028
7172 181933
7171 172699
7170 136475
7169 42305
7168 -117149
7167 -315836
7166 -500288
7165 -609852
7164 -602663
7163 -475582
7162 -268395
7161 -49341
7160 112472
7159 175951
7158 145258
7157 67274
7156 9803
7155 29747
7154 145295
7153 324788
7152 497808
7151 584303
7150 529476
7149 329357
7148 35741
7147 -262033
7146 -471099
7145 -530694
7144 -434617
7143 -231367
7142 -2379
7141 172016
7140 244377
7139 216483
7138 134026
7137 62845
7136 57652
7135 137015
7134 275203
7133 413869
7132 487990
7131 454510
7130 311397
7129 99296
7128 -114432
7127 -262086
7126 -301203
7125 -229007
7124 -80532
7123 87745
7122 221112
7121 286752
7120 282961
7119 234770
7118 179206
7117 147467
7116 151936
7115 183097
7114 216684
7113 226904
7112 199242
7111 137152
7110 60119
7109 -5365
7108 -37331
7107 -27036
7106 18724
7105 82153
7104 143085
7103 187465
7102 211836
7101 222325
7100 229294
7099 240840
7098 258546
7097 277423
7096 289698
7095 290051
7094 279273
7093 264250
7092 254223
7091 255316
7090 266345
7089 278332
7088 278306
7087 255729
7086 208464
7085 145292
7084 83559
7083 42864
7082 37620
7081 71802
7080 138123
7079 221672
7078 305914
7077 377946
7076 430575
7075 460715
7074 465804
7073 441175
7072 380801
7071 281797
7070 150528
7069 6560
7068 -119014
7067 -191899
7066 -187209
7065 -101213
7064 43516
7063 203087
7062 326666
7061 375105
7060 336195
7059 229757
7058 99839
7057 -3140
7056 -42869
7055 -11365
7054 69288
7053 158408
7052 216045
7051 221158
7050 180086
7049 121348
7048 79314
7047 74835
7046 102610
7045 132078
7044 122184
7043 43417
7042 -103481
7041 -281834
7040 -430384
7039 -487768
7038 -419722
7037 -236647
7036 7038
7035 232511
7034 367336
7033 374426
7032 266695
7031 100996
7030 -46017
7029 -109625
7028 -62769
7027 74922
7026 247897
7025 389558
7024 449764
7023 412945
7022 299855
7021 153849
7020 19548
7019 -75396
7018 -127242
7017 -149853
7016 -160168
7015 -164398
7014 -153062
7013 -107840
7012 -16456
7011 113006
7010 247249
7009 336787
7008 336130
7007 226187
7006 27857
7005 -200919
7004 -385008
7003 -461246
7002 -404504
7001 -239033
7000 -29610
6999 144156
6998 219573
6997 175190
6996 37580
6995 -131800
6994 -263346
6993 -307707
6992 -253735
6991 -129090
6990 15426
6989 129645
6988 184789
6987 182339
6986 148257
6985 116747
6984 112225
6983 138266
6982 178229
6981 206246
6980 202296
6979 163471
6978 105883
6977 56558
6976 39670
6975 64060
6974 118158
6973 174630
6972 202457
6971 180788
6970 108415
6969 5056
6968 -95559
6967 -157391
6966 -153689
6965 -74475
6964 71709
6963 260886
6962 459274
6961 629414
6960 735927
6959 751188
6958 661316
6957 471830
6956 210841
6955 -73014
6954 -319696
6953 -473037
6952 -498002
6951 -393646
6950 -195893
6949 32428
6948 221856
6947 319816
6946 308395
6945 209191
6944 73095
6943 -40881
6942 -89073
6941 -59307
6940 26585
6939 124285
6938 186900
6937 184323
6936 113907
6935 -1350
6934 -125021
6933 -223296
6932 -277163
6931 -285629
6930 -259783
6929 -212185
6928 -148129
6927 -63882
6926 47134
6925 183955
6924 329868
6923 452111
6922 511321
6921 477486
6920 345340
6919 141639
6918 -80098
6917 -256332
6916 -335451
6915 -296136
6914 -154628
6913 41927
6912 233113
6911 366519
6910 414240
6909 378717
6908 286868
6907 176325
6906 80292
6905 17217
6904 -11577
6903 -17066
6902 -14245
6901 -14905
6900 -24432
6899 -42885
6898 -68265
6897 -99105
6896 -134508
6895 -171876
6894 -204326
6893 -220316
6892 -206812
6891 -155180
6890 -67073
6889 43001
6888 150504
6887 228669
6886 258403
6885 236070
6884 175640
6883 103999
6882 51134
6881 39116
6880 74225
6879 145164
6878 227712
6877 293646
6876 320338
6875 297625
6874 230021
6873 134322
6872 34128
6871 -46572
6870 -89019
6869 -83511
6868 -31198
6867 56179
6866 158578
6865 251921
6864 313867
6863 329850
6862 297482
6861 227397
6860 139624
6859 56311
6858 -6514
6857 -44599
6856 -65711
6855 -83934
6854 -110379
6853 -144768
6852 -172478
6851 -169411
6850 -113377
6849 2879
6848 163367
6847 330131
6846 454970
6845 497536
6844 442280
6843 306534
6842 135421
6841 -15044
6840 -99903
6839 -102917
6838 -42190
6837 38836
6836 91117
6835 81680
6834 7636
6833 -103661
6832 -208098
6831 -265484
6830 -257796
6829 -196619
6828 -116618
6827 -58484
6826 -49683
6825 -92161
6824 -162614
6823 -224739
6822 -247096
6821 -217619
6820 -147710
6819 -64209
6818 6254
6817 52130
6816 82955
6815 122969
6814 195238
6813 304408
6812 427526
6811 518875
6810 528156
6809 424525
6808 215460
6807 -49099
6806 -290816
6805 -430653
6804 -419303
6803 -257698
6802 1319
6801 271361
6800 463839
6799 519897
6798 430446
6797 236897
6796 13100
6795 -163534
6794 -240012
6793 -204210
6792 -84575
6791 65158
6790 188798
6789 248445
6788 235541
6787 169285
6786 84883
6785 17708
6784 -9868
6783 5645
6782 51222
6781 105410
6780 147883
6779 166400
6778 159056
6777 132049
6776 95007
6775 56439
6774 21191
6773 -9502
6772 -36111
6771 -58429
6770 -74071
6769 -78545
6768 -66842
6767 -35795
6766 13748
6765 75849
6764 140008
6763 193306
6762 223647
6761 223154
6760 190620
6759 132085
6758 59180
6757 -14310
6756 -76494
6755 -120475
6754 -145304
6753 -154488
6752 -152884
6751 -143655
6750 -126958
6749 -101138
6748 -65762
6747 -24606
6746 13573
6745 37674
6744 39590
6743 19737
6742 -10542
6741 -31949
6740 -25344
6739 18159
6738 90065
6737 164746
6736 208515
6735 194660
6734 118012
6733 1696
6732 -108627
6731 -162319
6730 -126553
6729 -4274
6728 161832
6727 303103
6726 352290
6725 273666
6724 82512
6723 -155895
6722 -349238
6721 -414823
6720 -314908
6719 -75242
6718 222183
6717 470292
6716 579574
6715 514324
6714 306869
6713 43423
6712 -172487
6711 -263248
6710 -208296
6709 -49814
6708 129037
6707 243145
6706 243930
6705 140017
6704 -8872
6703 -121456
6702 -133864
6701 -29955
6700 150866
6699 331643
6698 433078
6697 409612
6696 269937
6695 72938
6694 -98501
6693 -173441
6692 -122144
6691 34034
6690 235484
6689 412673
6688 516104
6687 534140
6686 491560
6685 431374
6684 390336
6683 380949
6682 388722
6681 385064
6680 347975
6679 278715
6678 204804
6677 167028
6676 196737
6675 295244
6674 426759
6673 529948
6672 544018
6671 437678
6670 227154
6669 -26063
6668 -237941
6667 -335760
6666 -288381
6665 -119506
6664 102030
6663 290681
6662 378829
6661 342645
6660 208419
6659 37563
6658 -102029
6657 -164963
6656 -144908
6655 -72356
6654 3961
6653 42211
6652 27015
6651 -25339
6650 -77538
6649 -91632
6648 -48811
6647 41005
6646 143978
6645 218694
6644 235782
6643 191285
6642 107640
6641 22228
6640 -30598
6639 -35275
6638 -1136
6637 43670
6636 67217
6635 50421
6634 -2658
6633 -65551
6632 -100698
6631 -76105
6630 20137
6629 173724
6628 348769
6627 500900
6626 593120
6625 608055
6624 552163
6623 451119
6622 339086
6621 246562
6620 191374
6619 175454
6618 187502
6617 209479
6616 224005
6615 220064
6614 195629
6613 157085
6612 116267
6611 86307
6610 77422
6609 93610
6608 131012
6607 178447
6606 220265
6605 240995
6604 230557
6603 188332
6602 124462
6601 57549
6600 9217
6599 -2700
6598 30028
6597 103334
6596 202136
6595 304926
6594 389755
6593 439370
6592 443976
6591 401406
6590 315689
6589 195516
6588 53611
6587 -93093
6586 -223625
6585 -314949
6584 -346482
6583 -306352
6582 -197170
6581 -38485
6580 136089
6579 287106
6578 380556
6577 398258
6576 343423
6575 239134
6574 120186
6573 21382
6572 -33369
6571 -37273
6570 -400
6569 56114
6568 108495
6567 137852
6566 134289
6565 97063
6564 32089
6563 -51066
6562 -141013
6561 -224900
6560 -288378
6559 -316773
6558 -298390
6557 -229357
6556 -117891
6555 14612
6554 137399
6553 218711
6552 236078
6551 184576
6550 79494
6549 -48118
6548 -161632
6547 -230948
6546 -241879
6545 -199293
6544 -123167
6543 -39607
6542 29138
6541 71586
6540 88455
6539 88869
6538 83851
6537 80582
6536 80093
6535 79092
6534 74426
6533 67409
6532 65429
6531 79739
6530 120323
6529 190251
6528 282252
6527 379240
6526 458764
6525 499669
6524 488417
6523 422802
6522 312031
6521 173613
6520 28566
6519 -103219
6518 -206191
6517 -270479
6516 -291804
6515 -270721
6514 -211876
6513 -123541
6512 -17284
6511 92571
6510 189994
6509 258955
6508 285732
6507 261653
6506 185895
6505 67745
6504 -72596
6503 -205717
6502 -297927
6501 -319196
6500 -252479
6499 -101494
6498 106448
6497 325031
6496 500970
6495 590471
6494 574551
6493 467028
6492 311044
6491 164117
6490 76570
6489 71551
6488 135046
6487 220789
6486 269013
6485 231898
6484 95186
6483 -113595
6482 -334517
6481 -498978
6480 -558021
6479 -503009
6478 -369348
6477 -221123
6476 -122966
6475 -111374
6474 -178305
6473 -274693
6472 -332760
6471 -297490
6470 -153277
6469 66380
6468 290875
6467 441290
6466 463525
6465 351228
6464 148455
6463 -69028
6462 -225455
6461 -275729
6460 -221732
6459 -107573
6458 3331
6457 58389
6456 39259
6455 -31855
6454 -105309
6453 -129775
6452 -78177
6451 38455
6450 175615
6449 276032
6448 296619
6447 228950
6446 103745
6445 -22672
6444 -93648
6443 -77575
6442 18131
6441 150607
6440 260789
6439 299467
6438 248459
6437 127745
6436 -14107
6435 -121430
6434 -155079
6433 -107980
6432 -6393
6431 102740
6430 172112
6429 172930
6428 104692
6427 -7350
6426 -124684
6425 -211738
6424 -248734
6423 -236441
6422 -192122
6421 -139778
6420 -99623
6419 -81173
6418 -81962
6417 -91088
6416 -94979
6415 -82514
6414 -47805
6413 9447
6412 84956
6411 171008
6410 257305
6409 331863
6408 382733
6407 400826
6406 383134
6405 334812
6404 268577
6403 200948
6402 146446
6401 112228
6400 95822
6399 87412
6398 75927
6397 56100
6396 32840
6395 20205
6394 34791
6393 86219
6392 169244
6391 261776
6390 330714
6389 343944
6388 283787
6387 156030
6386 -9795
6385 -169681
6384 -280605
6383 -316069
6382 -275340
6381 -182580
6380 -76246
6379 6782
6378 45795
6377 43592
6376 23816
6375 19661
6374 58890
6373 151373
6372 284110
6371 425475
6370 536687
6369 585802
6368 558858
6367 464233
6366 329086
6365 189729
6364 79730
6363 19986
6362 13877
6361 48540
6360 101214
6359 148048
6358 172255
6357 169020
6356 145785
6355 118123
6354 102841
6353 110854
6352 142506
6351 187212
6350 227788
6349 248037
6348 240679
6347 212233
6346 182309
6345 176838
6344 217292
6343 310026
6342 440329
6341 574380
6340 669291
6339 687997
6338 613406
6337 456041
6336 251731
6335 49815
6334 -103703
6333 -181425
6332 -182198
6331 -128289
6330 -53724
6329 10811
6328 49782
6327 66276
6326 76149
6325 96208
6324 132614
6323 175490
6322 202611
6321 190541
6320 127788
6319 23319
6318 -94192
6317 -186700
6316 -222371
6315 -189459
6314 -102030
6313 5269
6312 91220
6311 124611
6310 96059
6309 19953
6308 -73955
6307 -155040
6306 -205408
6305 -226302
6304 -234642
6303 -251828
6302 -290691
6301 -347239
6300 -401407
6299 -426508
6298 -402755
6297 -328142
6296 -221189
6295 -113968
6294 -38490
6293 -12829
6292 -33515
6291 -77844
6290 -115090
6289 -121398
6288 -91436
6287 -41352
6286 -1619
6285 -3007
6284 -61992
6283 -172121
6282 -305106
6281 -421064
6280 -483409
6279 -472107
6278 -390074
6277 -260669
6276 -118086
6275 4899
6274 86836
6273 121858
6272 117815
6271 90326
6270 56017
6269 27675
6268 12416
6267 12225
6266 25322
6265 47031
6264 69938
6263 84132
6262 78696
6261 44908
6260 -19636
6259 -107838
6258 -202853
6257 -281727
6256 -322114
6255 -309601
6254 -242625
6253 -132837
6252 -729
6251 131517
6250 246769
6249 336384
6248 399195
6247 437138
6246 450300
6245 434402
6244 382328
6243 289104
6242 157724
6241 2550
6240 -151969
6239 -277325
6238 -349439
6237 -356133
6236 -300498
6235 -198983
6234 -75417
6233 46173
6232 146921
6231 214981
6230 244347
6229 232619
6228 180040
6227 90851
6226 -23971
6225 -145057
6224 -246601
6223 -302830
6222 -297254
6221 -230766
6220 -124237
6219 -13097
6218 65080
6217 85418
6216 46601
6215 -27525
6214 -97197
6213 -123499
6212 -85621
6211 9111
6210 127361
6209 223609
6208 259899
6207 222693
6206 129046
6205 18932
6204 -63126
6203 -88927
6202 -60275
6201 -8862
6200 18167
6199 -19197
6198 -133221
6197 -299399
6196 -463718
6195 -563707
6194 -554549
6193 -429069
6192 -222817
6191 -1822
6190 162077
6189 218171
6188 155145
6187 3622
6186 -177359
6185 -323628
6184 -389043
6183 -359415
6182 -252666
6181 -106835
6180 37567
6179 152765
6178 230491
6177 278945
6176 313146
6175 344518
6174 375038
6173 398205
6172 405237
6171 392251
6170 363983
6169 331899
6168 307845
6167 297042
6166 294655
6165 288246
6164 265082
6163 220425
6162 162014
6161 107711
6160 76771
6159 78808
6158 106261
6157 134971
6156 133827
6155 79843
6154 -28137
6153 -164104
6152 -281672
6151 -331450
6150 -282364
6149 -137859
6148 60666
6147 245886
6146 348278
6145 322685
6144 167102
6143 -74130
6142 -324588
6141 -502397
6140 -549264
6139 -450961
6138 -241656
6137 9159
6136 221849
6135 334188
6134 321183
6133 200458
6132 22295
6131 -150824
6130 -266849
6129 -300548
6128 -258390
6127 -171397
6126 -80017
6125 -17538
6124 1610
6123 -15109
6122 -44064
6121 -56753
6120 -31838
6119 36654
6118 137571
6117 247262
6116 338320
6115 388950
6114 389717
6113 345690
6112 273767
6111 196553
6110 135080
6109 102750
6108 102231
6107 125947
6106 159681
6105 187884
6104 198927
6103 188594
6102 160807
6101 125422
6100 93950
6099 74730
6098 69323
6097 71503
6096 69398
6095 50166
6094 5636
6093 -63152
6092 -144385
6091 -217827
6090 -260726
6089 -255554
6088 -197060
6087 -96066
6086 21702
6085 121901
6084 171430
6083 148948
6082 52635
6081 -97585
6080 -264598
6079 -404458
6078 -479615
6077 -470866
6076 -383978
6075 -248450
6074 -108399
6073 -8227
6072 22247
6071 -21926
6070 -118915
6069 -227541
6068 -301707
6067 -306798
6066 -232125
6065 -94758
6064 66786
6063 206727
6062 288687
6061 298480
6060 248036
6059 169038
6058 98931
6057 65118
6056 73907
6055 108805
6054 138836
6053 133286
6052 76461
6051 -23993
6050 -138999
6049 -229534
6048 -262892
6047 -226757
6046 -134979
6045 -22467
6044 68686
6043 105992
6042 79126
6041 3062
6040 -89307
6039 -161581
6038 -188808
6037 -166558
6036 -110454
6035 -46998
6034 -416
6033 18103
6032 13805
6031 3133
6030 2890
6029 19572
6028 44573
6027 58039
6026 39793
6025 -18002
6024 -103000
6023 -184232
6022 -223385
6021 -191359
6020 -82808
6019 78242
6018 244966
6017 364493
6016 398216
6015 337234
6014 206357
6013 54876
6012 -62163
6011 -104506
6010 -60793
6009 49070
6008 183521
6007 296172
6006 352560
6005 340162
6004 268570
6003 161324
6002 44282
6001 -63706
6000 -154077
5999 -225581
5998 -278193
5997 -308345
5996 -308735
5995 -272959
5994 -202125
5993 -109070
5992 -16835
5991 48978
5990 70797
5989 47387
5988 -4770
5987 -58566
5986 -89102
5985 -86327
5984 -61063
5983 -40748
5982 -56086
5981 -124428
5980 -237880
5979 -362523
5978 -450301
5977 -459166
5976 -372774
5975 -210584
5974 -22964
5973 127533
5972 191261
5971 152183
5970 34998
5969 -104851
5968 -204347
5967 -219415
5966 -143361
5965 -9227
5964 124907
5963 201188
5962 186719
5961 87050
5960 -57222
5959 -188841
5958 -258804
5957 -246704
5956 -167773
5955 -64093
5954 15372
5953 36484
5952 -6474
5951 -90968
5950 -179253
5949 -237450
5948 -251288
5947 -231123
5946 -204255
5945 -198780
5944 -227264
5943 -278483
5942 -321507
5941 -320311
5940 -251947
5939 -119486
5938 46707
5937 200329
5936 298137
5935 318013
5934 267833
5933 181133
5932 101590
5931 63437
5930 76688
5929 123753
5928 168704
5927 174699
5926 121433
5925 14698
5924 -116078
5923 -230860
5922 -296341
5921 -299589
5920 -251958
5919 -181913
5918 -120580
5917 -87078
5916 -80550
5915 -82423
5914 -67485
5913 -18213
5912 64704
5911 160791
5910 238010
5909 267006
5908 234706
5907 150899
5906 44638
5905 -48022
5904 -99480
5903 -102278
5902 -71817
5901 -38865
5900 -35211
5899 -78815
5898 -165006
5897 -267571
5896 -349268
5895 -377233
5894 -336717
5893 -237422
5892 -109888
5891 6386
5890 78075
5889 90211
5888 50645
5887 -14673
5886 -73315
5885 -99971
5884 -86559
5883 -45044
5882 -2207
5881 11219
5880 -27345
5879 -123623
5878 -264168
5877 -420928
5876 -560586
5875 -655062
5874 -689459
5873 -665009
5872 -596558
5871 -506090
5870 -414965
5869 -337666
5868 -278956
5867 -234917
5866 -196881
5865 -156397
5864 -109225
5863 -56981
5862 -6106
5861 35115
5860 60090
5859 66522
5858 57146
5857 38448
5856 18083
5855 2145
5854 -6590
5853 -8855
5852 -7657
5851 -6396
5850 -7312
5849 -11002
5848 -17123
5847 -25723
5846 -38268
5845 -57561
5844 -86282
5843 -124721
5842 -168809
5841 -209688
5840 -235481
5839 -235016
5838 -202255
5837 -139661
5836 -58965
5835 21322
5834 81035
5833 104389
5832 84833
5831 26990
5830 -54863
5829 -141072
5828 -211903
5827 -252017
5826 -252814
5825 -212490
5824 -134624
5823 -26594
5822 101184
5821 235094
5820 358022
5819 450213
5818 492156
5817 469357
5816 377565
5815 226237
5814 38237
5813 -154999
5812 -321743
5811 -438917
5810 -498352
5809 -507722
5808 -485628
5807 -452681
5806 -422303
5805 -395207
5804 -360117
5803 -300600
5802 -205095
5801 -75624
5800 69039
5799 197770
5798 277768
5797 287388
5796 225722
5795 114608
5794 -8234
5793 -102534
5792 -140034
5791 -114391
5790 -42350
5789 44214
5788 111970
5787 139619
5786 125520
5785 86315
5784 47505
5783 30499
5782 42221
5781 72158
5780 98237
5779 98727
5778 64386
5777 4769
5776 -54842
5775 -85027
5774 -67275
5773 -5388
5772 72702
5771 124597
5770 111217
5769 15342
5768 -147498
5767 -331388
5766 -475809
5765 -529121
5764 -470253
5763 -319283
5762 -131766
5761 21715
5760 83058
5759 30220
5758 -112889
5757 -284662
5756 -409343
5755 -426838
5754 -317028
5753 -108991
5752 128573
5751 312039
5750 373124
5749 283296
5748 63349
5747 -224836
5746 -500570
5745 -691886
5744 -758199
5743 -700515
5742 -556778
5741 -385494
5740 -244563
5739 -173063
5738 -181624
5737 -253233
5736 -352522
5735 -439152
5734 -480518
5733 -460238
5732 -380993
5731 -262114
5730 -133472
5729 -27499
5728 28949
5727 21455
5726 -47780
5725 -159638
5724 -282329
5723 -379771
5722 -422181
5721 -395715
5720 -307662
5719 -184805
5718 -64841
5717 16481
5716 37879
5715 -156
5714 -76301
5713 -157379
5712 -211819
5711 -222065
5710 -190761
5709 -138191
5708 -92174
5707 -74957
5706 -92884
5705 -133385
5704 -170545
5703 -176702
5702 -134919
5701 -46913
5700 66853
5699 174705
5698 245448
5697 259232
5696 213383
5695 121509
5694 7288
5693 -103698
5692 -190479
5691 -239575
5690 -244548
5689 -204288
5688 -122321
5687 -8091
5686 120888
5685 238577
5684 314076
5683 319951
5682 242942
5681 92612
5680 -96802
5679 -273892
5678 -385624
5677 -395804
5676 -299292
5675 -125813
5674 68981
5673 222438
5672 286847
5671 245996
5670 119983
5669 -43356
5668 -186746
5667 -264097
5666 -255561
5665 -171806
5664 -46946
5663 75950
5662 160449
5661 187537
5660 158559
5659 90858
5658 9438
5657 -61341
5656 -103249
5655 -106292
5654 -68702
5653 3464
5652 96399
5651 189037
5650 255717
5649 272124
5648 223783
5647 114084
5646 -32308
5645 -173856
5644 -264489
5643 -270177
5642 -183207
5641 -27598
5640 147800
5639 286807
5638 347306
5637 317511
5636 219736
5635 99514
5634 4460
5633 -37793
5632 -32428
5631 -14719
5630 -32430
5629 -121027
5628 -283139
5627 -482290
5626 -654784
5625 -735398
5624 -685965
5623 -514133
5622 -273485
5621 -44235
5620 97669
5619 110003
5618 -340
5617 -182463
5616 -364585
5615 -484800
5614 -515900
5613 -473577
5612 -404959
5611 -363293
5610 -380723
5609 -451744
5608 -534826
5607 -571375
5606 -513317
5605 -346809
5604 -101463
5603 158965
5602 360257
5601 445493
5600 395213
5599 232086
5598 9185
5597 -211981
5596 -383703
5595 -485360
5594 -523399
5593 -519959
5592 -497029
5591 -464327
5590 -416425
5589 -339622
5588 -224103
5587 -74535
5586 86686
5585 225421
5584 308255
5583 315529
5582 248891
5581 130042
5580 -8367
5579 -135195
5578 -230824
5577 -290553
5576 -320650
5575 -330018
5574 -322356
5573 -293154
5572 -233038
5571 -135546
5570 -4937
5569 140507
5568 272099
5567 360238
5566 385770
5565 348056
5564 265901
5563 170659
5562 94271
5561 57272
5560 61781
5559 92262
5558 123464
5557 131920
5556 106020
5555 50511
5554 -16185
5553 -70348
5552 -93246
5551 -78989
5550 -36832
5549 12753
5548 46415
5547 47215
5546 11304
5545 -50418
5544 -116063
5543 -160443
5542 -163943
5541 -119660
5540 -36539
5539 62404
5538 146286
5537 185235
5536 159494
5535 66108
5534 -78864
5533 -243611
5532 -388723
5531 -478204
5530 -490104
5529 -423401
5528 -298626
5527 -151634
5526 -22242
5525 58638
5524 78960
5523 49014
5522 -2970
5521 -41641
5520 -37913
5519 19925
5518 121452
5517 237391
5516 329676
5515 364545
5514 323911
5513 211069
5512 49018
5511 -127574
5510 -283552
5509 -393573
5508 -448198
5507 -454283
5506 -430320
5505 -398985
5504 -379681
5503 -383381
5502 -410824
5501 -453865
5500 -498855
5499 -530716
5498 -536604
5497 -508600
5496 -445238
5495 -351891
5494 -240037
5493 -125376
5492 -24958
5491 46293
5490 78863
5489 70851
5488 28359
5487 -36132
5486 -106930
5485 -168828
5484 -210223
5483 -224840
5482 -211894
5481 -175148
5480 -121619
5479 -60539
5478 -2719
5477 40100
5476 56520
5475 37728
5474 -19573
5473 -110590
5472 -221566
5471 -331688
5470 -417832
5469 -460961
5468 -452000
5467 -394850
5466 -305057
5465 -204299
5464 -112635
5463 -41569
5462 9100
5461 49111
5460 90967
5459 141366
5458 194764
5457 232395
5456 227977
5455 158475
5454 15810
5453 -185501
5452 -408657
5451 -603785
5450 -723465
5449 -739059
5448 -651596
5447 -492563
5446 -313681
5445 -168955
5444 -95531
5443 -100601
5442 -159541
5441 -226201
5440 -251545
5439 -203509
5438 -80328
5437 87924
5436 250240
5435 353803
5434 363892
5433 276857
5432 121295
5431 -52759
5430 -192092
5429 -258774
5428 -241807
5427 -158028
5426 -42816
5425 64802
5424 136222
5423 160993
5422 145955
5421 107450
5420 61157
5419 14721
5418 -33525
5417 -89732
5416 -156720
5415 -227811
5414 -286062
5413 -309898
5412 -282855
5411 -202887
5410 -86575
5409 34276
5408 122822
5407 150198
5406 106119
5405 2750
5404 -129611
5403 -253128
5402 -334933
5401 -356773
5400 -318592
5399 -235671
5398 -131527
5397 -30064
5396 50016
5395 97334
5394 107244
5393 80452
5392 22484
5391 -55703
5390 -137212
5389 -200672
5388 -224868
5387 -195795
5386 -113485
5385 4955
5384 128675
5383 222753
5382 261079
5381 237205
5380 168098
5379 88346
5378 36469
5377 38695
5376 97175
5375 188041
5374 270679
5373 304591
5372 266718
5371 161625
5370 19924
5369 -114529
5368 -203097
5367 -228326
5366 -200343
5365 -150871
5364 -117693
5363 -126694
5362 -179693
5361 -253595
5360 -311180
5359 -318492
5358 -260826
5357 -150002
5356 -19672
5355 89086
5354 145252
5353 140494
5352 91425
5351 30769
5350 -8187
5349 -6636
5348 31984
5347 84626
5346 119953
5345 112770
5344 54870
5343 -42342
5342 -153973
5341 -252976
5340 -321012
5339 -353854
5338 -359449
5337 -350543
5336 -336372
5335 -318066
5334 -290121
5333 -246829
5332 -189716
5331 -131374
5330 -92843
5329 -95118
5328 -148622
5327 -245910
5326 -361708
5325 -461035
5324 -512331
5323 -499939
5322 -430320
5321 -329086
5320 -230011
5319 -160843
5318 -132163
5317 -134194
5316 -142852
5315 -132179
5314 -87470
5313 -13182
5312 67927
5311 124055
5310 127947
5309 69002
5308 -41223
5307 -172347
5306 -285837
5305 -348675
5304 -344670
5303 -279315
5302 -176805
5301 -70866
5300 6842
5299 36536
5298 15180
5297 -44649
5296 -120827
5295 -190124
5294 -236040
5293 -253546
5292 -249456
5291 -238549
5290 -236869
5289 -254460
5288 -290108
5287 -330171
5286 -352407
5285 -334020
5284 -261399
5283 -137950
5282 13500
5281 155636
5280 248133
5279 262081
5278 191899
5277 59600
5276 -91279
5275 -210698
5274 -260799
5273 -230901
5272 -142299
5271 -40183
5270 24703
5269 17480
5268 -65392
5267 -193543
5266 -314770
5265 -377255
5264 -352673
5263 -250133
5262 -114363
5261 -8130
5260 14239
5259 -68783
5258 -234299
5257 -421595
5256 -554960
5255 -573743
5254 -457390
5253 -235084
5252 24171
5251 237142
5250 337381
5249 299258
5248 145678
5247 -63064
5246 -254139
5245 -370246
5244 -389609
5243 -330414
5242 -238990
5241 -167685
5240 -152256
5239 -198152
5238 -280763
5237 -358558
5236 -392680
5235 -364310
5234 -282521
5233 -179809
5232 -97788
5231 -69519
5230 -105985
5229 -192130
5228 -293704
5227 -371658
5226 -398002
5225 -366707
5224 -295528
5223 -218372
5222 -171538
5221 -179360
5220 -244818
5219 -348564
5218 -456539
5217 -533118
5216 -554749
5215 -518912
5214 -445037
5213 -366992
5212 -319868
5211 -325974
5210 -385339
5209 -474504
5208 -554387
5207 -584638
5206 -539308
5205 -417914
5204 -247468
5203 -74254
5202 51972
5201 95677
5200 48506
5199 -67521
5198 -207948
5197 -322074
5196 -371235
5195 -342193
5194 -250571
5193 -133229
5192 -32922
5191 18448
5190 11266
5189 -40021
5188 -104961
5187 -151105
5186 -157772
5185 -123765
5184 -66145
5183 -11153
5182 18237
5181 12430
5180 -21405
5179 -63806
5178 -92888
5177 -94829
5176 -70094
5175 -32696
5174 -3083
5173 1852
5172 -23050
5171 -68577
5170 -115113
5169 -141303
5168 -133454
5167 -91551
5166 -29441
5165 30633
5164 66568
5163 64301
5162 21959
5161 -51012
5160 -138816
5159 -225852
5158 -302019
5157 -364838
5156 -418051
5155 -467843
5154 -518581
5153 -569860
5152 -615830
5151 -646765
5150 -652132
5149 -624100
5148 -560563
5147 -467003
5146 -356743
5145 -249307
5144 -166838
5143 -128955
5142 -147069
5141 -219791
5140 -331204
5139 -453290
5138 -552510
5137 -598942
5136 -575165
5135 -481762
5134 -337303
5133 -172638
5132 -21493
5131 89235
5130 145993
5129 149863
5128 112801
5127 51056
5126 -21076
5125 -94615
5124 -165528
5123 -231868
5122 -290788
5121 -337641
5120 -367914
5119 -380744
5118 -381555
5117 -381425
5116 -392457
5115 -420777
5114 -460544
5113 -492625
5112 -489795
5111 -427358
5110 -295167
5109 -105726
5108 105884
5107 291303
5106 404469
5105 417601
5104 331146
5103 173537
5102 -9257
5101 -170188
5100 -276948
5099 -320982
5098 -316573
5097 -291226
5096 -272129
5095 -274812
5094 -298591
5093 -329985
5092 -351571
5091 -351474
5090 -328879
5089 -293296
5088 -258547
5087 -235023
5086 -224360
5085 -219164
5084 -207708
5083 -180973
5082 -138301
5081 -88828
5080 -48081
5079 -31545
5078 -48367
5077 -98006
5076 -170915
5075 -252263
5074 -326417
5073 -380035
5072 -403025
5071 -388296
5070 -332054
5069 -235892
5068 -110160
5067 23672
5066 134599
5065 189233
5064 163374
5063 53755
5062 -115759
5061 -298003
5060 -436962
5059 -488417
5058 -438608
5057 -312307
5056 -165348
5055 -63112
5054 -53032
5053 -142738
5052 -294008
5051 -436505
5050 -496719
5049 -430412
5048 -244540
5047 1589
5046 217581
5045 317536
5044 255290
5043 44310
5042 -246561
5041 -520020
5040 -688684
5039 -708751
5038 -594863
5037 -410336
5036 -237678
5035 -142734
5034 -148209
5033 -227690
5032 -321775
5031 -368003
5030 -330323
5029 -214639
5028 -63842
5027 64488
5026 126519
5025 112936
5024 52242
5023 -4731
5022 -11392
5021 49935
5020 157255
5019 257441
5018 290307
5017 217078
5016 39985
5015 -196193
5014 -421531
5013 -569523
5012 -604046
5011 -532848
5010 -401953
5009 -274085
5008 -201198
5007 -203470
5006 -263671
5005 -338517
5004 -380866
5003 -362079
5002 -284387
5001 -178277
5000 -87062
4999 -46589
4998 -69758
4997 -142694
4996 -233489
4995 -308471
4994 -347740
4993 -352573
4992 -341705
4991 -339077
4990 -359668
4989 -400653
4988 -442217
4987 -457417
4986 -426064
4985 -345755
4984 -234717
4983 -125145
4982 -50177
4981 -30465
4980 -66172
4979 -137498
4978 -212887
4977 -260895
4976 -260664
4975 -207308
4974 -111283
4973 6533
4972 121039
4971 207966
4970 247070
4969 224327
4968 134493
4967 -15618
4966 -204543
4965 -396826
4964 -549162
4963 -622005
4962 -593547
4961 -470572
4960 -290639
4959 -112712
4958 1915
4957 11965
4956 -87013
4955 -258765
4954 -437996
4953 -553831
4952 -556136
4951 -434206
4950 -220242
4949 23750
4948 230104
4947 350578
4946 372151
4945 317543
4944 231220
4943 157886
4942 123299
4941 125679
4940 140694
4939 136644
4938 92007
4937 6830
4936 -97133
4935 -187021
4934 -234557
4933 -228991
4932 -181141
4931 -116977
4930 -64421
4929 -40186
4928 -43241
4927 -57866
4926 -64309
4925 -51175
4924 -22881
4923 1904
4922 154
4921 -42354
4920 -121552
4919 -214510
4918 -288671
4917 -316736
4916 -290050
4915 -223773
4914 -150916
4913 -107670
4912 -116735
4911 -176488
4910 -261187
4909 -332256
4908 -355469
4907 -316101
4906 -225119
4905 -113794
4904 -19600
4903 29712
4902 26347
4901 -17455
4900 -78836
4899 -137795
4898 -187485
4897 -235821
4896 -297656
4895 -381865
4894 -480682
4893 -567842
4892 -607791
4891 -572478
4890 -457851
4889 -291477
4888 -126240
4887 -21348
4886 -18076
4885 -120749
4884 -291873
4883 -464554
4882 -567860
4881 -554955
4880 -422300
4879 -211777
4878 5325
4877 155887
4876 192781
4875 111725
4874 -49223
4873 -226530
4872 -356733
4871 -399879
4870 -351628
4869 -240201
4868 -110959
4867 -6347
4866 49851
4865 57803
4864 35515
4863 5591
4862 -18079
4861 -37275
4860 -67158
4859 -126447
4858 -225245
4857 -356574
4856 -495665
4855 -607396
4854 -658607
4853 -630090
4852 -523550
4851 -361217
4850 -178935
4849 -15913
4848 94996
4847 133621
4846 94480
4845 -14629
4844 -175718
4843 -363952
4842 -550815
4841 -707534
4840 -809379
4839 -840720
4838 -799635
4837 -700104
4836 -570030
4835 -444659
4834 -356838
4833 -327153
4832 -357509
4831 -430680
4830 -516293
4829 -581228
4828 -600791
4827 -566694
4826 -489188
4825 -392837
4824 -307767
4823 -259576
4822 -261328
4821 -309963
4820 -387821
4819 -468318
4818 -523759
4817 -533020
4816 -487162
4815 -391825
4814 -266001
4813 -137557
4812 -36471
4811 12727
4810 -2521
4809 -79101
4808 -198567
4807 -331699
4806 -446131
4805 -514771
4804 -522420
4803 -468564
4802 -365765
4801 -234722
4800 -98264
4799 23384
4798 114696
4797 164548
4796 165158
4795 112209
4794 7158
4793 -139025
4792 -303147
4791 -450988
4790 -544146
4789 -551588
4788 -462196
4787 -292950
4786 -88145
4785 91936
4784 190061
4783 172232
4782 41101
4781 -163324
4780 -376871
4779 -533831
4778 -590451
4777 -540030
4776 -413542
4775 -265632
4774 -151877
4773 -106790
4772 -131658
4771 -196880
4770 -257222
4769 -272832
4768 -226646
4767 -130762
4766 -19584
4765 66423
4764 98441
4763 70255
4762 -2204
4761 -91749
4760 -175281
4759 -245621
4758 -313780
4757 -400576
4756 -521923
4755 -675503
4754 -836073
4753 -962597
4752 -1014602
4751 -970468
4750 -838989
4749 -658349
4748 -482298
4747 -359239
4746 -313346
4745 -336090
4744 -391906
4743 -435379
4742 -432110
4741 -373803
4740 -280881
4739 -191690
4738 -143577
4737 -154791
4736 -215695
4735 -293343
4734 -347195
4733 -348525
4732 -294345
4731 -209229
4730 -134042
4729 -106727
4728 -144023
4727 -232686
4726 -334470
4725 -402898
4724 -404422
4723 -334472
4722 -221076
4721 -114120
4720 -64653
4719 -102994
4718 -224941
4717 -391986
4716 -545496
4715 -629051
4714 -609864
4713 -490819
4712 -308654
4711 -119502
4710 22108
4709 82461
4708 58979
4707 -21538
4706 -115129
4705 -177897
4704 -181468
4703 -121237
4702 -15240
4701 104837
4700 206297
4699 266744
4698 280224
4697 256740
4696 216223
4695 179847
4694 162103
4693 166315
4692 184775
4691 202957
4690 205973
4689 184812
4688 140145
4687 82361
4686 27805
4685 -7493
4684 -14357
4683 5215
4682 37822
4681 62991
4680 60863
4679 20484
4678 -54551
4677 -145751
4676 -225368
4675 -266435
4674 -253512
4673 -189840
4672 -97603
4671 -10619
4670 38154
4669 29540
4668 -33815
4667 -127846
4666 -216195
4665 -264638
4664 -254986
4663 -192592
4662 -104086
4661 -26027
4660 10876
4659 -4739
4658 -59676
4657 -121762
4656 -154167
4655 -132371
4654 -56341
4653 47739
4652 137457
4651 172038
4650 130594
4649 22801
4648 -113050
4647 -224348
4646 -265229
4645 -215688
4644 -90591
4643 65530
4642 196055
4641 255085
4640 226021
4639 128042
4638 7656
4637 -81201
4636 -100179
4635 -42896
4634 62281
4633 164298
4632 211221
4631 172571
4630 52719
4629 -110336
4628 -260230
4627 -345044
4626 -338038
4625 -247660
4624 -112912
4623 13598
4622 87378
4621 89201
4620 30629
4619 -53898
4618 -124238
4617 -152912
4616 -136352
4615 -94239
4614 -57779
4613 -52859
4612 -86364
4611 -142299
4610 -189699
4609 -198608
4608 -156436
4607 -76623
4606 5083
4605 45679
4604 14792
4603 -89637
4602 -237473
4601 -376773
4600 -454589
4599 -439402
4598 -335345
4597 -181639
4596 -36937
4595 45117
4594 38813
4593 -42120
4592 -149615
4591 -221156
4590 -206358
4589 -89166
4588 103627
4587 311189
4586 461304
4585 497756
4584 401511
4583 197487
4582 -55335
4581 -286065
4580 -437242
4579 -483572
4578 -437386
4577 -339794
4576 -242113
4575 -185559
4574 -187131
4573 -236441
4572 -303511
4571 -353272
4570 -360400
4569 -318666
4568 -241840
4567 -156741
4566 -91951
4565 -66887
4564 -85165
4563 -134116
4562 -189909
4561 -225941
4560 -221459
4559 -167824
4558 -70892
4557 50718
4556 170692
4555 261958
4554 303791
4553 287354
4552 218283
4551 115473
4550 6198
4549 -81307
4548 -125716
4547 -118498
4546 -65888
4545 13832
4544 96787
4543 161396
4542 194812
4541 195616
4540 171988
4539 136445
4538 99626
4537 65892
4536 32610
4535 -6734
4534 -57207
4533 -117514
4532 -177912
4531 -222128
4530 -232686
4529 -197544
4528 -115432
4527 2200
4526 133363
4525 251042
4524 330152
4523 353794
4522 317128
4521 228126
4520 105391
4519 -26174
4518 -140808
4517 -217395
4516 -244032
4515 -220712
4514 -159290
4513 -80390
4512 -7661
4511 39202
4510 50469
4509 29169
4508 -10689
4507 -50152
4506 -73432
4505 -74770
4504 -60905
4503 -47711
4502 -52075
4501 -82447
4500 -132431
4499 -180809
4498 -198713
4497 -161399
4496 -59752
4495 93635
4494 266895
4493 419299
4492 515628
4491 538577
4490 494027
4489 407077
4488 310771
4487 232609
4486 184751
4485 161957
4484 147576
4483 124189
4482 83444
4481 30315
4480 -20056
4479 -50956
4478 -53421
4477 -31290
4476 769
4475 25302
4474 31973
4473 23998
4472 17395
4471 32947
4470 84616
4469 170174
4468 269077
4467 349238
4466 380018
4465 345625
4464 252628
4463 127989
4462 8365
4461 -74398
4460 -104929
4459 -87937
4458 -42531
4457 9451
4456 54967
4455 95226
4454 142479
4453 210051
4452 301209
4451 403160
4450 489936
4449 533318
4448 516592
4447 444087
4446 341220
4445 244297
4444 184525
4443 173847
4442 199722
4441 231818
4440 237818
4439 200838
4438 129803
4437 57185
4436 24497
4435 61948
4434 171852
4433 324056
4432 466246
4431 545103
4430 529000
4429 421991
4428 262571
4427 107619
4426 8637
4425 -9074
4424 44829
4423 132628
4422 207349
4421 234508
4420 206712
4419 144779
4418 85586
4417 63092
4416 91968
4415 161550
4414 242534
4413 302446
4412 321794
4411 302737
4410 266194
4409 239328
4408 240271
4407 268284
4406 304646
4405 323873
4404 309362
4403 264981
4402 215973
4401 197917
4400 238687
4399 342374
4398 483684
4397 616571
4396 693947
4395 689603
4394 611870
4393 501914
4392 416608
4391 403189
4390 477139
4389 613630
4388 756962
4387 844280
4386 833232
4385 721261
4384 547811
4383 378289
4382 276741
4381 279176
4380 379038
4379 530863
4378 670053
4377 739764
4376 713167
4375 601848
4374 447641
4373 302533
4372 206228
4371 171302
4370 181810
4369 204730
4368 207891
4367 175625
4366 115090
4365 51127
4364 13017
4363 20049
4362 72831
4361 154030
4360 237434
4359 300323
4358 332903
4357 340501
4356 338066
4355 340451
4354 353810
4353 372603
4352 383509
4351 373870
4350 339911
4349 290127
4348 241797
4347 212256
4346 209402
4345 226551
4344 244759
4343 242036
4342 205323
4341 139395
4340 67909
4339 25255
4338 42105
4337 130735
4336 276692
4335 441047
4334 573099
4333 628954
4332 588756
4331 465604
4330 302367
4329 157269
4328 83544
4327 110717
4326 234444
4325 418541
4324 608218
4323 749452
4322 807287
4321 776518
4320 681236
4319 563902
4318 468445
4317 423857
4316 434350
4315 479493
4314 523936
4313 532774
4312 486566
4311 390243
4310 272482
4309 175694
4308 140311
4307 189194
4306 317997
4305 495138
4304 671564
4303 796867
4302 836049
4301 781006
4300 652773
4299 493963
4298 354266
4297 274273
4296 273137
4295 344005
4294 458149
4293 575716
4292 658997
4291 683715
4290 645061
4289 557317
4288 448076
4287 349470
4286 289171
4285 283405
4284 333242
4283 424548
4282 531336
4281 621906
4280 666751
4279 646756
4278 559653
4277 422553
4276 268947
4275 140057
4274 72442
4273 85652
4272 174446
4271 309063
4270 444397
4269 535471
4268 553792
4267 498271
4266 396095
4265 292699
4264 234380
4263 250302
4262 341149
4261 479113
4260 619313
4259 717948
4258 749613
4257 716571
4256 646213
4255 578029
4254 545907
4253 563491
4252 618885
4251 680737
4250 712743
4249 689979
4248 609855
4247 493109
4246 374805
4245 289700
4244 258665
4243 281976
4242 341927
4241 412847
4240 473350
4239 515006
4238 543627
4237 573154
4236 615649
4235 672608
4234 731947
4233 772074
4232 771010
4231 716149
4230 610139
4229 470384
4228 322774
4227 192845
4226 98464
4225 46911
4224 36752
4223 62406
4222 118204
4221 199465
4220 300272
4219 409920
4218 511163
4217 582654
4216 605681
4215 572583
4214 492691
4213 392084
4212 306013
4211 266329
4210 288954
4209 367000
4208 473022
4207 570028
4206 626855
4205 631335
4204 595431
4203 549870
4202 530475
4201 562111
4200 647314
4199 764663
4198 877615
4197 949910
4196 960714
4195 912862
4194 830693
4193 748658
4192 695973
4191 684245
4190 703518
4189 728299
4188 730576
4187 693795
4186 621437
4185 536390
4184 471515
4183 455658
4182 501273
4181 598902
4180 720623
4179 830646
4178 898311
4177 908083
4176 862790
4175 779558
4174 681001
4173 585939
4172 503598
4171 433180
4170 368070
4169 301975
4168 233804
4167 169210
4166 118576
4165 92976
4164 100300
4163 143168
4162 218948
4161 320914
4160 439187
4159 560710
4158 668749
4157 743452
4156 765014
4155 719791
4154 607740
4153 447884
4152 278203
4151 147903
4150 103091
4149 170212
4148 343578
4147 582806
4146 822754
4145 993748
4144 1045374
4143 964950
4142 783133
4141 563709
4140 380755
4139 291565
4138 315792
4137 429041
4136 573603
4135 682082
4134 704439
4133 627556
4132 479447
4131 316650
4130 200261
4129 170753
4128 232069
4127 351393
4126 474259
4125 548120
4124 544086
4123 467601
4122 353915
4121 251006
4120 198043
4119 209210
4118 269942
4117 346695
4116 405061
4115 427187
4114 419972
4113 410010
4112 427808
4111 489143
4110 583119
4109 673590
4108 714295
4107 671369
4106 542825
4105 365352
4104 204040
4103 128287
4102 183639
4101 371647
4100 646797
4099 932411
4098 1149181
4097 1244468
4096 1210135
4095 1081732
4094 920051
4093 783774
4092 705632
4091 682501
4090 683169
4089 669160
4088 617957
4087 536945
4086 460994
4085 434625
4084 487347
4083 614434
4082 773248
4081 898110
4080 927898
4079 834167
4078 636671
4077 398377
4076 201095
4075 111742
4074 153851
4073 297050
4072 469623
4071 589135
4070 598100
4069 489230
4068 309198
4067 139097
4066 59861
4065 117386
4064 302200
4063 552211
4062 777208
4061 894674
4060 861983
4059 692004
4058 446471
4057 210807
4056 61494
4055 39366
4054 138837
4053 315771
4052 508892
4051 664617
4050 754956
4049 782227
4048 770695
4047 750790
4046 743963
4045 754800
4044 772770
4043 781196
4042 767963
4041 732351
4040 684963
4039 641435
4038 613694
4037 603384
4036 600685
4035 588868
4034 552133
4033 482943
4032 385619
4031 274992
4030 171225
4029 93416
4028 54619
4027 59697
4026 105814
4025 184267
4024 282279
4023 384227
4022 472830
4021 531309
4020 547062
4019 516155
4018 446729
4017 359049
4016 280890
4015 238945
4014 249081
4013 309391
4012 399406
4011 486533
4010 537758
4009 532164
4008 469204
4007 369173
4006 265526
4005 192111
4004 170527
4003 202772
4002 272039
4001 351012
4000 413897
3999 446953
3998 453164
3997 449331
3996 457195
3995 492597
3994 557350
3993 637091
3992 705834
3991 735191
3990 704641
3989 609070
3988 461159
3987 288178
3986 124573
3985 2821
3984 -54893
3983 -42171
3982 30060
3981 136171
3980 242117
3979 314130
3978 327885
3977 275742
3976 169635
3975 38111
3974 -82316
3973 -159165
3972 -175287
3971 -135061
3970 -62497
3969 8746
3968 49958
3967 50686
3966 24779
3965 5714
3964 32207
3963 129557
3962 294687
3961 492007
3960 663148
3959 747784
3958 707676
3957 544028
3956 300379
3955 48874
3954 -135341
3953 -201721
3952 -142807
3951 4004
3950 172251
3949 293347
3948 323658
3947 260670
3946 141856
3945 27134
3944 -27376
3943 6852
3942 119264
3941 265379
3940 385874
3939 431115
3938 380753
3937 250550
3936 84371
3935 -64453
3934 -153995
3933 -168133
3932 -119215
3931 -39068
3930 36586
3929 82964
3928 94058
3927 80988
3926 62883
3925 55481
3924 63118
3923 77598
3922 83815
3921 68757
3920 29149
3919 -25994
3918 -78898
3917 -110604
3916 -108752
3915 -71864
3914 -8440
3913 68213
3912 146420
3911 220479
3910 290865
3909 360568
3908 429905
3907 492953
3906 537852
3905 551171
3904 524333
3903 458899
3902 367910
3901 272290
3900 193675
3899 146748
3898 134441
3897 148081
3896 172302
3895 192380
3894 200641
3893 199083
3892 197188
3891 206112
3890 232068
3889 271987
3888 313450
3887 338912
3886 332360
3885 285593
3884 201562
3883 93586
3882 -19025
3881 -117047
3880 -186794
3879 -223145
3878 -229504
3877 -215239
3876 -191896
3875 -169575
3874 -154483
3873 -147999
3872 -147178
3871 -146309
3870 -139172
3869 -121534
3868 -93354
3867 -59975
3866 -31547
3865 -20352
3864 -36413
3863 -82775
3862 -152416
3861 -228678
3860 -289952
3859 -317603
3858 -304350
3857 -259477
3856 -207894
3855 -182278
3854 -210419
3853 -302444
3852 -443358
3851 -594913
3850 -707344
3849 -737404
3848 -666029
3847 -508384
3846 -311455
3845 -139026
3844 -49045
3843 -71816
3842 -197721
3841 -379804
3840 -550874
3839 -648952
3838 -641315
3837 -537667
3836 -387002
3835 -259131
3834 -217859
3833 -296199
3832 -483211
3831 -727526
3830 -956053
3829 -1100520
3828 -1121661
3827 -1022029
3826 -843152
3825 -648909
3824 -502144
3823 -443687
3822 -481318
3821 -591782
3820 -733633
3819 -864699
3818 -956811
3817 -1002435
3816 -1011767
3815 -1003073
3814 -991540
3813 -981958
3812 -968201
3811 -939014
3810 -886671
3809 -813885
3808 -735397
3807 -673289
3806 -648072
3805 -669529
3804 -731464
3803 -812753
3802 -884433
3801 -919983
3800 -904770
3799 -841006
3798 -746527
3797 -648128
3796 -572200
3795 -536188
3794 -543799
3793 -585169
3792 -641349
3791 -690991
3790 -716703
3789 -709084
3788 -667616
3787 -598874
3786 -513309
3785 -422068
3784 -334880
3783 -259313
3782 -201022
3781 -164250
3780 -151902
3779 -164875
3778 -200872
3777 -253323
3776 -311174
3775 -360120
3774 -385354
3773 -375309
3772 -325327
3771 -240005
3770 -133164
3769 -25096
3768 62398
3767 111757
3766 114374
3765 72659
3764 -1304
3763 -90017
3762 -176114
3761 -247083
3760 -297372
3759 -327280
3758 -339491
3757 -335246
3756 -312327
3755 -266148
3754 -193608
3753 -97725
3752 9669
3751 109351
3750 180558
3749 209344
3748 195824
3747 156598
3746 120341
3745 117496
3744 167907
3743 271673
3742 407666
3741 541161
3740 637994
3739 679485
3738 671494
3737 643064
3736 634496
3735 679456
3734 788774
3733 943415
3732 1100427
3731 1210153
3730 1237721
3729 1179509
3728 1066879
3727 954683
3726 898629
3725 930718
3724 1043326
3723 1189270
3722 1298667
3721 1306278
3720 1178391
3719 928201
3718 613194
3717 315387
3716 112229
3715 49654
3714 127685
3713 303551
3712 510133
3711 681495
3710 775067
3709 782232
3708 724616
3707 639522
3706 562123
3705 512417
3704 491757
3703 488737
3702 489825
3701 488386
3700 487372
3699 494823
3698 515443
3697 543711
3696 563180
3695 553191
3694 500067
3693 406979
3692 296784
3691 205197
3690 166377
3689 197005
3688 286330
3687 397455
3686 480407
3685 492139
3684 415223
3683 267077
3682 95334
3681 -39317
3680 -86118
3679 -23835
3678 130925
3677 329950
3676 511516
3675 622986
3674 638960
3673 568201
3672 447354
3671 324816
3670 241770
3669 217990
3668 247454
3667 304477
3666 356790
3665 379563
3664 364643
3663 321778
3662 272232
3661 238206
3660 232834
3659 254776
3658 289187
3657 314112
3656 309337
3655 264099
3654 180850
3653 74014
3652 -35368
3651 -126898
3650 -187285
3649 -213892
3648 -214364
3647 -202723
3646 -193425
3645 -195525
3644 -209000
3643 -224609
3642 -227477
3641 -203303
3640 -144997
3639 -57192
3638 43404
3637 132478
3636 186215
3635 190243
3634 145957
3633 71408
3632 -4131
3631 -50335
3630 -47058
3629 7750
3628 96789
3627 189572
3626 253821
3625 267611
3624 227390
3623 148610
3622 58797
3621 -13932
3620 -51962
3619 -54156
3618 -34293
3617 -12954
3616 -6765
3615 -20101
3614 -43159
3613 -57351
3612 -45467
3611 -1755
3610 63055
3609 124532
3608 154302
3607 132717
3606 58793
3605 -47178
3604 -149851
3603 -211594
3602 -206628
3601 -130743
3600 -2716
3599 142977
3598 268888
3597 347426
3596 368729
3595 340906
3594 283468
3593 217588
3592 157850
3591 109014
3590 68542
3589 32754
3588 2752
3587 -13486
3586 -4330
3585 38340
3584 111668
3583 198187
3582 268676
3581 291235
3580 243385
3579 122311
3578 -51219
3577 -237349
3576 -388822
3575 -465740
3574 -448051
3573 -341321
3572 -173974
3571 12580
3570 177023
3569 289639
3568 338574
3567 329506
3566 279960
3565 211324
3564 141865
3563 83037
3562 39493
3561 11576
3560 -1774
3559 -1406
3558 11748
3557 35157
3556 63373
3555 88271
3554 101210
3553 96379
3552 73703
3551 39729
3550 5703
3549 -16614
3548 -19711
3547 -3592
3546 23987
3545 50532
3544 63824
3543 56784
3542 30055
3541 -8833
3540 -49263
3539 -82488
3538 -105432
3537 -121500
3536 -138020
3535 -161534
3534 -193257
3533 -227016
3532 -250878
3531 -251960
3530 -222320
3529 -163223
3528 -85659
3527 -6671
3526 57042
3525 95422
3524 108395
3523 104684
3522 96635
3521 93499
3520 96503
3519 98251
3518 87047
3517 54208
3516 829
3515 -59687
3514 -105265
3513 -114071
3512 -75152
3511 4071
3510 97424
3509 167893
3508 181407
3507 121170
3506 -3533
3505 -158323
3504 -294928
3503 -368801
3502 -356407
3501 -265191
3500 -131883
3499 -9362
3498 53085
3497 28510
3496 -77318
3495 -227998
3494 -370265
3493 -454048
3492 -450990
3491 -364332
3490 -226583
3489 -86224
3488 11051
3487 39196
3486 431
3485 -77202
3484 -151805
3483 -183989
3482 -151261
3481 -55230
3480 80396
3479 219449
3478 326291
3477 377183
3476 366208
3475 304481
3474 213995
3473 119182
3472 39488
3471 -14748
3470 -42603
3469 -50062
3468 -46499
3467 -41709
3466 -44204
3465 -60558
3464 -94976
3463 -148453
3462 -217479
3461 -293000
3460 -360739
3459 -403670
3458 -406609
3457 -361732
3456 -273053
3455 -157787
3454 -43355
3453 39720
3452 67155
3451 29417
3450 -63717
3449 -184687
3448 -295848
3447 -361245
3446 -358649
3445 -287634
3444 -170545
3443 -45569
3442 46050
3441 74357
3440 31450
3439 -65384
3438 -179567
3437 -268221
3436 -297578
3435 -255083
3434 -153627
3433 -26333
3432 86001
3431 149816
3430 150152
3429 94106
3428 5345
3427 -87557
3426 -163606
3425 -217112
3424 -257284
3423 -300136
3422 -356749
3421 -423778
3420 -481222
3419 -499189
3418 -451202
3417 -328259
3416 -147091
3415 51724
3414 215928
3413 299563
3412 279640
3411 164655
3410 -8602
3409 -188613
3408 -327460
3407 -396492
3406 -393276
3405 -337778
3404 -260420
3403 -187955
3402 -133613
3401 -95436
3400 -62589
3399 -25554
3398 15543
3397 48988
3396 56978
3395 25651
3394 -45701
3393 -141367
3392 -234042
3391 -295890
3390 -310648
3389 -280836
3388 -226317
3387 -174568
3386 -147162
3385 -148989
3384 -165670
3383 -170812
3382 -139997
3381 -64913
3380 39340
3379 137890
3378 189739
3377 165755
3376 62978
3375 -91466
3374 -249164
3373 -358641
3372 -385484
3371 -325848
3370 -207585
3369 -78485
3368 13342
3367 38723
3366 -1697
3365 -79154
3364 -149921
3363 -174047
3362 -131727
3361 -30736
3360 97643
3359 211891
3358 276818
3357 276654
3356 219766
3355 133861
3354 54335
3353 10812
3352 17034
3351 67383
3350 140493
3349 207797
3348 243546
3347 232877
3346 175764
3345 86259
3344 -12186
3343 -93730
3342 -137578
3341 -134067
3340 -87834
3339 -17020
3338 51727
3337 91508
3336 84457
3335 28952
3334 -58239
3333 -146525
3332 -201988
3331 -200514
3330 -138616
3329 -37284
3328 63521
3327 118493
3326 94008
3325 -17990
3324 -194992
3323 -390260
3322 -548490
3321 -624941
3320 -600651
3319 -487943
3318 -324331
3317 -157654
3316 -28675
3315 41936
3314 57533
3313 39740
3312 16469
3311 9431
3310 26385
3309 60687
3308 97081
3307 120015
3306 120147
3305 96313
3304 53007
3303 -4170
3302 -71819
3301 -148725
3300 -232821
3299 -317627
3298 -391273
3297 -439897
3296 -454452
3295 -437408
3294 -405004
3293 -382320
3292 -391966
3291 -440996
3290 -512618
3289 -568128
3288 -560344
3287 -454300
3286 -246683
3285 25252
3284 291093
3283 470123
3282 501728
3281 371240
3280 119895
3279 -166626
3278 -387945
3277 -466038
3276 -374971
3275 -151113
3274 120751
3273 340216
3272 429940
3271 364693
3270 179197
3269 -48093
3268 -228189
3267 -297840
3266 -243993
3265 -106824
3264 39148
3263 117249
3262 80329
3261 -71100
3260 -291082
3259 -508806
3258 -657978
3257 -702273
3256 -646541
3255 -530148
3254 -406671
3253 -319712
3252 -285625
3251 -290146
3250 -299304
3249 -278611
3248 -211163
3247 -106308
3246 4722
3245 83714
3244 103656
3243 61715
3242 -18881
3241 -98762
3240 -139536
3239 -120466
3238 -47426
3237 49503
3236 128473
3235 152772
3234 105070
3233 -6628
3232 -153111
3231 -295727
3230 -400437
3229 -448462
3228 -439902
3227 -390023
3226 -320961
3225 -252998
3224 -198966
3223 -163210
3222 -144188
3221 -138278
3220 -142345
3219 -153958
3218 -169852
3217 -184414
3216 -189925
3215 -179100
3214 -148894
3213 -103408
3212 -53901
3211 -15201
3210 253
3209 -11900
3208 -45377
3207 -85293
3206 -114186
3205 -119284
3204 -97602
3203 -56341
3202 -8397
3201 34694
3200 68615
3199 97574
3198 129999
3197 170596
3196 213053
3195 237967
3194 218454
3193 132204
3192 -24852
3191 -229842
3190 -434482
3189 -578170
3188 -608852
3187 -503875
3186 -282125
3185 -1518
3184 258429
3183 423151
3182 448806
3181 337305
3180 134641
3179 -86840
3178 -255215
3177 -324210
3176 -287213
3175 -175183
3174 -40368
3173 66567
3172 116077
3171 108048
3170 66366
3169 23395
3168 2309
3167 5759
3166 15962
3165 5706
3164 -45440
3163 -137883
3162 -248414
3161 -338440
3160 -370539
3159 -325869
3158 -214354
3157 -72694
3156 49376
3155 108922
3154 87299
3153 -2159
3152 -119537
3151 -214552
3150 -246801
3149 -201717
3148 -95911
3147 29899
3146 127078
3145 157589
3144 107559
3143 -8958
3142 -156680
3141 -292763
3140 -381672
3139 -405638
3138 -367489
3137 -285976
3136 -186562
3135 -91924
3134 -15792
3133 38188
3132 73208
3131 93974
3130 102110
3129 94348
3128 64139
3127 5771
3126 -80894
3125 -187160
3124 -295266
3123 -381682
3122 -423180
3121 -403957
3120 -321529
3119 -189233
3118 -34060
3117 110054
3116 211743
3115 251529
3114 227650
3113 156026
3112 64014
3111 -19946
3110 -76848
3109 -103445
3108 -111592
3107 -120682
3106 -146456
3105 -191392
3104 -241575
3103 -272207
3102 -259864
3101 -196055
3100 -95282
3099 7282
3098 68945
3097 58623
3096 -26383
3095 -154315
3094 -267875
3093 -306032
3092 -230389
3091 -44892
3090 200473
3089 425033
3088 546785
3087 514265
3086 327737
3085 40472
3084 -260925
3083 -489303
3082 -589341
3081 -556134
3080 -432575
3079 -287342
3078 -183679
3077 -152936
3076 -184264
3075 -234286
3074 -251295
3073 -202074
3072 -88542
3071 53387
3070 171668
3069 223581
3068 196125
3067 111258
3066 13464
3065 -54042
3064 -72417
3063 -57569
3062 -51968
3061 -101189
3060 -226433
3059 -406951
3058 -582225
3057 -674717
3056 -624006
3055 -417085
3054 -100353
3053 233524
3052 479640
3051 561925
3050 463781
3049 234879
3048 -29159
3047 -225779
3046 -286690
3045 -203892
3044 -29883
3043 147323
3042 242938
3041 210900
3040 61109
3039 -148133
3038 -337982
3037 -444025
3036 -442713
3035 -358068
3034 -246772
3033 -169444
3032 -161725
3031 -218276
3030 -296415
3029 -337076
3028 -293048
3027 -151612
3026 58375
3025 277663
3024 440665
3023 501678
3022 452062
3021 321635
3020 164555
3019 36464
3018 -27147
3017 -22636
3016 24005
3015 71191
3014 80923
3013 34937
3012 -58385
3011 -168274
3010 -254427
3009 -282863
3008 -238676
3007 -131410
3006 8124
3005 137773
3004 216922
3003 218206
3002 134780
3001 -18452
3000 -209523
2999 -398392
2998 -547718
2997 -632488
2996 -645882
2995 -599675
2994 -519026
2993 -433259
2992 -365723
2991 -326374
2990 -309875
2989 -300034
2988 -278776
2987 -235833
2986 -174736
2985 -112148
2984 -70367
2983 -66068
2982 -100367
2981 -155122
2980 -197939
2979 -194553
2978 -123733
2977 11657
2976 182626
2975 342582
2974 443545
2973 453683
2972 369119
2971 215152
2970 36442
2969 -119754
2968 -220373
2967 -256627
2966 -243702
2965 -210876
2964 -186900
2963 -187231
2962 -208533
2961 -232368
2960 -235845
2959 -204005
2958 -138174
2957 -56546
2956 13156
2955 45563
2954 28827
2953 -29747
2952 -105961
2951 -167845
2950 -187865
2949 -153340
2948 -71099
2947 35170
2946 133602
2945 195461
2944 204934
2943 164079
2942 91474
2941 15300
2940 -36610
2939 -46423
2938 -12475
2937 50018
2936 114020
2935 149966
2934 136349
2933 68025
2932 -40816
2931 -160496
2930 -255647
2929 -297853
2928 -276569
2927 -203976
2926 -111363
2925 -37797
2924 -15055
2923 -54667
2922 -142579
2921 -244158
2920 -318103
2919 -333920
2918 -285710
2917 -196087
2916 -107950
2915 -66883
2914 -101252
2913 -208398
2912 -353226
2911 -480427
2910 -535863
2909 -488535
2908 -344070
2907 -143931
2906 49591
2905 176649
2904 202029
2903 127380
2902 -11182
2901 -158706
2900 -263511
2899 -296657
2898 -261112
2897 -187591
2896 -119604
2895 -94537
2894 -128689
2893 -211990
2892 -313711
2891 -395896
2890 -428445
2889 -399769
2888 -319372
2887 -212401
2886 -109303
2885 -35150
2884 -2492
2883 -9549
2882 -43146
2881 -84309
2880 -114103
2879 -118126
2878 -89169
2877 -28315
2876 55151
2875 145050
2874 221166
2873 263803
2872 259352
2871 205230
2870 112059
2869 1505
2868 -100204
2867 -171117
2866 -201307
2865 -196132
2864 -173210
2863 -154007
2862 -153485
2861 -172428
2860 -196144
2859 -200573
2858 -163449
2857 -75763
2856 51647
2855 189582
2854 299778
2853 348366
2852 318006
2851 213837
2850 61080
2849 -104246
2848 -247313
2847 -344210
2846 -385993
2845 -376546
2844 -326626
2843 -247856
2842 -149778
2841 -40828
2840 68446
2839 163088
2838 225042
2837 238618
2836 197969
2835 112643
2834 7575
2833 -83832
2832 -131541
2831 -120848
2830 -59119
2829 26268
2828 98500
2827 126282
2826 96799
2825 20910
2824 -71926
2823 -146929
2822 -179715
2821 -167457
2820 -130411
2819 -102985
2818 -118184
2817 -192228
2816 -316145
2815 -458082
2814 -575404
2813 -631468
2812 -609993
2811 -521145
2810 -397077
2809 -279167
2808 -202472
2807 -183727
2806 -217306
2805 -279927
2804 -341265
2803 -375595
2802 -369800
2801 -325311
2800 -254477
2799 -174159
2798 -99923
2797 -43158
2796 -11307
2795 -9624
2794 -42134
2793 -110368
2792 -210157
2791 -328477
2790 -442965
2789 -525783
2788 -551489
2787 -506318
2786 -395018
2785 -241866
2784 -84551
2783 37468
2782 96040
2781 83902
2780 16935
2779 -71946
2778 -145077
2777 -173845
2776 -148796
2775 -82276
2774 -2782
2773 56620
2772 71237
2771 34081
2770 -41797
2769 -128652
2768 -194765
2767 -216359
2766 -186186
2765 -115726
2764 -30367
2763 40416
2762 74133
2761 63509
2760 18946
2759 -35560
2758 -71461
2757 -66347
2756 -12494
2755 79727
2754 184724
2753 269805
2752 305779
2751 276475
2750 184087
2749 48709
2748 -97613
2747 -220272
2746 -291862
2745 -299361
2744 -246772
2743 -152808
2742 -44754
2741 49379
2740 108073
2739 121037
2738 90596
2737 29856
2736 -41455
2735 -102231
2734 -135046
2733 -130061
2732 -87046
2731 -15172
2730 69441
2729 148006
2728 204234
2727 229062
2726 223440
2725 198060
2724 169708
2723 155154
2722 164491
2721 196379
2720 237228
2719 265125
2718 257536
2717 200295
2716 94597
2715 -40770
2714 -173215
2713 -265266
2712 -285859
2711 -220329
2710 -75794
2709 119776
2708 324464
2707 493037
2706 588089
2705 588649
2704 494274
2703 324163
2702 112190
2701 -100534
2700 -273834
2699 -375938
2698 -389289
2697 -313973
2696 -168183
2695 14715
2694 192544
2693 323368
2692 375504
2691 335979
2690 214804
2689 43226
2688 -134188
2687 -271764
2686 -335717
2685 -313871
2684 -218851
2683 -83585
2682 49517
2681 142158
2680 172003
2679 138903
2678 63565
2677 -20668
2676 -79919
2675 -91536
2674 -51550
2673 24552
2672 107795
2671 166191
2670 176090
2669 130546
2668 41943
2667 -61940
2666 -147095
2665 -184595
2664 -160346
2663 -80000
2662 32588
2661 142903
2660 216786
2659 231253
2658 181452
2657 81437
2656 -41367
2655 -155897
2654 -237733
2653 -276189
2652 -275717
2651 -251505
2650 -221431
2649 -198026
2648 -183956
2647 -172894
2646 -155129
2645 -125015
2644 -86392
2643 -52947
2642 -42822
2641 -69611
2640 -133892
2639 -219617
2638 -297855
2637 -337119
2636 -316428
2635 -235557
2634 -117692
2633 -2628
2632 67392
2631 63791
2630 -16814
2629 -150579
2628 -294997
2627 -404834
2626 -449043
2625 -421839
2624 -343513
2623 -250823
2622 -181138
2621 -157042
2620 -177740
2619 -220663
2618 -252269
2617 -243247
2616 -181641
2615 -78520
2614 35891
2613 123653
2612 153200
2611 110368
2610 2325
2609 -146448
2608 -303694
2607 -440068
2606 -536741
2605 -587556
2604 -596089
2603 -570110
2602 -516697
2601 -440337
2600 -344434
2599 -234664
2598 -121638
2597 -20737
2596 51504
2595 83195
2594 72494
2593 29995
2592 -23405
2591 -62761
2590 -67336
2589 -27851
2588 49921
2587 146541
2586 234757
2585 287859
2584 287801
2583 230648
2582 127869
2581 3304
2580 -113181
2579 -193588
2578 -219191
2577 -185666
2576 -104641
2575 -1181
2574 92387
2573 144983
2572 135508
2571 59404
2570 -69057
2569 -219815
2568 -354926
2567 -439256
2566 -450824
2565 -387530
2564 -267996
2563 -126122
2562 -974
2561 74757
2560 84071
2559 29855
2558 -67161
2557 -175736
2556 -264096
2555 -309284
2554 -303001
2553 -252466
2552 -176492
2551 -98482
2550 -38808
2549 -8960
2548 -9068
2547 -29210
2546 -53745
2545 -67082
2544 -59001
2543 -27887
2542 19013
2541 68270
2540 104889
2539 117252
2538 100701
2537 58543
2536 238
2535 -62382
2534 -119269
2533 -164889
2532 -198420
2531 -221467
2530 -234547
2529 -234369
2528 -213647
2527 -164077
2526 -81465
2525 29335
2524 152416
2523 263472
2522 336964
2521 355387
2520 316894
2519 237708
2518 147576
2517 79383
2516 56653
2515 83948
2514 144302
2513 205165
2512 230853
2511 196714
2510 99344
2509 -41272
2508 -188611
2507 -302628
2506 -353751
2505 -332336
2504 -250211
2503 -134321
2502 -15741
2501 81054
2500 144356
2499 174988
2498 180935
2497 170296
2496 146444
2495 107727
2494 51383
2493 -20949
2492 -99680
2491 -168192
2490 -208372
2489 -208365
2488 -168731
2487 -103701
2486 -36417
2485 10157
2484 22776
2483 3673
2482 -30098
2481 -53583
2480 -44186
2479 9052
2478 100951
2477 212038
2476 315585
2475 386614
2474 409170
2473 379413
2472 304232
2471 197095
2470 73672
2469 -50769
2468 -161828
2467 -245439
2466 -288218
2465 -279900
2464 -217539
2463 -109512
2462 23229
2461 150442
2460 240203
2459 268439
2458 226656
2457 124543
2456 -13857
2455 -158965
2454 -285789
2453 -381111
2452 -444851
2451 -485470
2450 -512074
2449 -527378
2448 -525188
2447 -493748
2446 -423318
2445 -314121
2444 -180456
2443 -48468
2442 51957
2441 97892
2440 82057
2439 15701
2438 -75589
2437 -161322
2436 -216773
2435 -230561
2434 -206427
2433 -159179
2432 -107284
2431 -65664
2430 -41619
2429 -34893
2428 -40743
2427 -53645
2426 -69476
2425 -85365
2424 -98109
2423 -103000
2422 -94612
2421 -69690
2420 -30616
2419 12926
2418 45932
2417 53725
2416 29083
2415 -22647
2414 -83585
2413 -129464
2412 -139882
2411 -108274
2410 -46795
2409 16847
2408 50034
2407 29221
2406 -48736
2405 -163149
2404 -275934
2403 -345595
2402 -343044
2401 -262661
2400 -124060
2399 35901
2398 177084
2397 269863
2396 303058
2395 283407
2394 228063
2393 154715
2392 74588
2391 -8501
2390 -93458
2389 -175278
2388 -241309
2387 -273618
2386 -257154
2385 -189712
2384 -88036
2383 14376
2382 78332
2381 74847
2380 -1164
2379 -126220
2378 -255794
2377 -341674
2376 -351982
2375 -284962
2374 -170000
2373 -54922
2372 15093
2371 17672
2370 -36743
2369 -109735
2368 -152594
2367 -128910
2366 -31730
2365 112609
2364 255796
2363 348817
2362 363418
2361 303899
2360 203912
2359 109992
2358 59698
2357 64734
2356 106932
2355 148837
2354 153590
2353 104408
2352 14140
2351 -79852
2350 -133152
2349 -115774
2348 -27384
2347 101181
2346 220987
2345 286625
2344 276235
2343 200512
2342 96472
2341 9047
2340 -30648
2339 -19959
2338 14801
2337 32188
2336 -2883
2335 -100431
2334 -238674
2333 -372800
2332 -455315
2331 -458440
2330 -387867
2329 -281126
2328 -190969
2327 -161262
2326 -206459
2325 -304217
2324 -404689
2323 -452406
2322 -410893
2321 -278968
2320 -91543
2319 95169
2318 227120
2317 273948
2316 239209
2315 155392
2314 66870
2313 9279
2312 -5064
2311 10608
2310 27767
2309 19502
2308 -24556
2307 -92629
2306 -156859
2305 -187632
2304 -168664
2303 -105234
2302 -21528
2301 51391
2300 90780
2299 92808
2298 73166
2297 57363
2296 65629
2295 100191
2294 141638
2293 156719
2292 114290
2291 1943
2290 -164717
2289 -344990
2288 -487383
2287 -549255
2286 -513223
2285 -393223
2284 -227837
2283 -64185
2282 60237
2281 129837
2280 152463
2279 150505
2278 146616
2277 151264
2276 157941
2275 147800
2274 100852
2273 7777
2272 -123514
2271 -269596
2270 -400288
2269 -489909
2268 -525555
2267 -508811
2266 -450973
2265 -365157
2264 -260089
2263 -139052
2262 -4241
2261 136566
2260 265771
2259 357832
2258 387651
2257 342036
2256 228465
2255 76005
2254 -73393
2253 -180294
2252 -223280
2251 -207357
2250 -160869
2249 -121739
2248 -119021
2247 -158251
2246 -217752
2245 -258110
2244 -240957
2243 -148561
2242 4984
2241 176623
2240 310575
2239 361062
2238 311478
2237 181336
2236 17781
2235 -124625
2234 -206783
2233 -220371
2232 -188868
2231 -154111
2230 -154851
2229 -207322
2228 -296815
2227 -383985
2226 -422815
2225 -381767
2224 -258368
2223 -80672
2222 104735
2221 252325
2220 335565
2219 355104
2218 333934
2217 302581
2216 282067
2215 273224
2214 257643
2213 209635
2212 113090
2211 -25451
2210 -174489
2209 -287906
2208 -323729
2207 -262939
2206 -119678
2205 62058
2204 224105
2203 315571
2202 311013
2201 217960
2200 71329
2199 -81971
2198 -200984
2197 -263475
2196 -268931
2195 -232134
2194 -172025
2193 -102226
2192 -27938
2191 50061
2190 127752
2189 192077
2188 221578
2187 194372
2186 100051
2185 -50683
2184 -224505
2183 -374372
2182 -456206
2181 -446508
2180 -352998
2179 -212973
2178 -79361
2177 -19
2176 964
2175 -68144
2174 -171992
2173 -264839
2172 -311190
2171 -301098
2170 -253306
2169 -204973
2168 -192785
2167 -234203
2166 -317506
2165 -405288
2164 -450024
2163 -414829
2162 -290300
2161 -100014
2160 107646
2159 277791
2158 369587
2157 370550
2156 299042
2155 194671
2154 101412
2153 50960
2152 53071
2151 96023
2150 155634
2149 207673
2148 237617
2147 243658
2146 232631
2145 212065
2144 183310
2143 139774
2142 71350
2141 -27320
2140 -149360
2139 -273384
2138 -368518
2137 -405190
2136 -367246
2135 -259975
2134 -110197
2133 42080
2132 157306
2131 209904
2130 196331
2129 134719
2128 56667
2127 -5087
2126 -28037
2125 -6074
2124 51180
2123 124502
2122 193192
2121 241482
2120 260970
2119 249199
2118 206479
2117 133689
2116 32805
2115 -90105
2114 -221561
2113 -339910
2112 -419043
2111 -436270
2110 -381593
2109 -264224
2108 -112713
2107 32522
2106 132239
2105 162146
2104 121813
2103 34644
2102 -61576
2101 -130106
2100 -150425
2099 -126757
2098 -86067
2097 -66021
2096 -97693
2095 -190256
2094 -324335
2093 -457290
2092 -538778
2091 -530564
2090 -422607
2089 -238728
2088 -29337
2087 146142
2086 240293
2085 233960
2084 141509
2083 3369
2082 -130719
2081 -220697
2080 -249730
2079 -227187
2078 -180558
2077 -140453
2076 -125601
2075 -134411
2074 -146585
2073 -133722
2072 -73915
2071 36294
2070 177970
2069 315640
2068 410461
2067 435117
2066 384208
2065 275962
2064 144794
2063 28047
2062 -47546
2061 -74355
2060 -64314
2059 -41893
2058 -32992
2057 -54549
2056 -108794
2055 -183811
2054 -259332
2053 -314777
2052 -336163
2051 -319551
2050 -270566
2049 -201147
2048 -125490
2047 -56799
2046 -5502
2045 21425
2044 20826
2043 -6071
2042 -53113
2041 -109449
2040 -161335
2039 -195533
2038 -203348
2037 -183618
2036 -143103
2035 -93736
2034 -47702
2033 -12551
2032 11302
2031 29332
2030 48428
2029 71515
2028 94255
2027 106068
2026 95513
2025 57719
2024 23
2023 -57674
2022 -89095
2021 -72413
2020 -1190
2019 109861
2018 227757
2017 312613
2016 333345
2015 281132
2014 174485
2013 53028
2012 -38034
2011 -66548
2010 -27164
2009 55959
2008 139084
2007 177524
2006 145075
2005 45810
2004 -87059
2003 -204932
2002 -264334
2001 -245316
2000 -159715
1999 -45707
1998 48893
1997 87171
1996 58424
1995 -18437
1994 -104740
1993 -160552
1992 -163454
1991 -119071
1990 -58655
1989 -24772
1988 -51467
1987 -147728
1986 -291570
1985 -437426
1984 -533741
1983 -543336
1982 -458051
1981 -301773
1980 -120944
1979 33185
1978 123110
1977 137125
1976 90650
1975 17270
1974 -46007
1973 -72884
1972 -55838
1971 -5787
1970 55310
1969 104848
1968 128259
1967 122735
1966 95376
1965 57663
1964 19447
1963 -14686
1962 -45462
1961 -76076
1960 -108534
1959 -141358
1958 -169842
1957 -188590
1956 -194814
1955 -190528
1954 -182383
1953 -179095
1952 -187609
1951 -209734
1950 -240726
1949 -270448
1948 -286588
1947 -278664
1946 -241357
1945 -176115
1944 -90775
1943 2385
1942 89333
1941 156921
1940 195009
1939 197926
1938 165348
1937 102629
1936 20440
1935 -66500
1934 -141775
1933 -190531
1932 -203053
1931 -177705
1930 -122191
1929 -52404
1928 11203
1927 49023
1926 48025
1925 6090
1924 -66620
1923 -150035
1922 -219927
1921 -255531
1920 -246636
1919 -197669
1918 -127011
1917 -61306
1916 -26328
1915 -37445
1914 -93245
1913 -175037
1912 -252972
1911 -296937
1910 -288299
1909 -227833
1908 -136312
1907 -46949
1906 7784
1905 9880
1904 -35657
1903 -101396
1902 -147572
1901 -138101
1900 -56181
1899 87001
1898 254378
1897 395476
1896 464518
1895 436992
1894 318113
1893 139991
1892 -50988
1891 -211043
1890 -313115
1889 -352808
1888 -344623
1887 -311367
1886 -272436
1885 -236630
1884 -202383
1883 -164227
1882 -121032
1881 -80691
1880 -58039
1879 -66666
1878 -109063
1877 -171003
1876 -224443
1875 -238984
1874 -197234
1873 -106595
1872 -787
1871 71321
1870 65971
1869 -34589
1868 -210295
1867 -406978
1866 -555464
1865 -598803
1864 -516233
1863 -333177
1862 -112263
1861 71470
1860 160937
1859 139958
1858 38832
1857 -79926
1856 -149458
1855 -127783
1854 -15612
1853 144887
1852 289456
1851 360286
1850 330862
1849 216213
1848 64500
1847 -65570
1846 -130756
1845 -120775
1844 -59717
1843 8496
1842 43007
1841 26020
1840 -29574
1839 -88264
1838 -111317
1837 -77819
1836 3049
1835 94513
1834 148358
1833 127119
1832 21856
1831 -142695
1830 -317811
1829 -450574
1828 -504578
1827 -472299
1826 -374236
1825 -246355
1824 -122742
1823 -22135
1822 55597
1821 122415
1820 189380
1819 255905
1818 307252
1817 321900
1816 284812
1815 199182
1814 89613
1813 -6045
1812 -53049
1811 -36541
1810 29864
1809 108734
1808 155444
1807 139439
1806 60011
1805 -51414
1804 -144388
1803 -172512
1802 -115979
1801 7149
1800 146836
1799 242163
1798 248547
1797 158742
1796 7825
1795 -140650
1794 -221648
1793 -197028
1792 -72769
1791 102721
1790 258641
1789 331523
1788 291830
1787 156024
1786 -20808
1785 -168242
1784 -229454
1783 -183532
1782 -52156
1781 111262
1780 244422
1779 300705
1778 265291
1777 157039
1776 16949
1775 -110367
1774 -193519
1773 -222567
1772 -206502
1771 -163022
1770 -106845
1769 -42712
1768 33852
1767 129311
1766 243046
1765 361900
1764 461719
1763 515564
1762 504805
1761 427769
1760 301739
1759 157246
1758 27186
1757 -64427
1756 -109310
1755 -114812
1754 -97666
1753 -75047
1752 -57301
1751 -45485
1750 -34184
1749 -17468
1748 5598
1747 28960
1746 42116
1745 35808
1744 7750
1743 -34704
1742 -76562
1741 -101082
1740 -96879
1739 -62921
1738 -9071
1737 48077
1736 92202
1735 113927
1734 114284
1733 103544
1732 96089
1731 103653
1730 129846
1729 168162
1728 204175
1727 220893
1726 205197
1725 153037
1724 71750
1723 -21069
1722 -101682
1721 -146107
1720 -136385
1719 -65817
1718 58042
1717 213518
1716 368514
1715 487468
1714 540263
1713 510857
1712 402915
1711 240120
1710 60295
1709 -95466
1708 -195401
1707 -227067
1706 -200927
1705 -145803
1704 -97547
1703 -85004
1702 -118676
1701 -186617
1700 -259365
1699 -302069
1698 -288982
1697 -214401
1696 -95524
1695 34012
1694 137286
1693 188473
1692 182529
1691 136211
1690 80152
1689 45518
1688 50977
1687 95507
1686 159955
1685 216435
1684 241272
1683 225740
1682 179888
1681 127851
1680 96812
1679 104537
1678 151019
1677 217942
1676 276234
1675 298448
1674 270625
1673 198479
1672 105215
1671 21860
1670 -25835
1669 -28381
1668 3220
1667 41799
1666 55161
1665 19491
1664 -70414
1663 -198205
1662 -331437
1661 -433183
1660 -475167
1659 -447315
1658 -360217
1657 -239892
1656 -117289
1655 -16884
1654 51170
1653 92547
1652 123789
1651 163388
1650 222806
1649 301119
1648 385278
1647 455547
1646 493583
1645 489700
1644 446367
1643 376727
1642 299065
1641 229757
1640 177737
1639 142666
1638 117264
1637 92440
1636 62665
1635 29055
1634 -1247
1633 -19044
1632 -18456
1631 -1086
1630 23210
1629 39604
1628 34443
1627 1712
1626 -53114
1625 -113749
1624 -158449
1623 -168145
1622 -134200
1621 -62582
1620 27452
1619 109898
1618 161413
1617 169966
1616 139292
1615 87279
1614 38790
1613 15637
1612 27645
1611 68375
1610 117322
1609 147856
1608 137894
1607 79132
1606 -18827
1605 -131191
1604 -226616
1603 -278521
1602 -274751
1601 -221868
1600 -142461
1599 -66550
1598 -20495
1597 -17735
1596 -54941
1595 -114879
1594 -174585
1593 -215269
1592 -229690
1591 -223883
1590 -212584
1589 -210475
1588 -223346
1587 -243399
1586 -251292
1585 -224534
1584 -148908
1583 -27888
1582 114571
1581 240006
1580 308686
1579 295319
1578 200865
1577 55118
1576 -91934
1575 -187502
1574 -195901
1573 -113267
1572 29099
1571 174767
1570 262372
1569 248616
1568 125231
1567 -76855
1566 -298144
1565 -472178
1564 -549967
1563 -517790
1562 -401423
1561 -255150
1560 -139912
1559 -99282
1558 -142797
1557 -243186
1556 -348432
1555 -403600
1554 -373496
1553 -256984
1552 -87342
1551 81178
1550 194772
1549 220538
1548 157667
1547 35195
1546 -102085
1545 -212956
1544 -275727
1543 -293986
1542 -290050
1541 -289716
1540 -305884
1539 -329228
1538 -330884
1537 -276547
1536 -145852
1535 52040
1534 274675
1533 457596
1532 537395
1531 477694
1530 287199
1529 21524
1528 -233306
1527 -390317
1526 -393073
1525 -236950
1524 28385
1523 316701
1522 536549
1521 624287
1520 566117
1519 400835
1518 202633
1517 51085
1516 321
1515 59368
1514 190890
1513 328013
1512 401874
1511 368596
1510 225233
1509 9121
1508 -217992
1507 -393818
1506 -477511
1505 -461508
1504 -369708
1503 -244314
1502 -127927
1501 -48628
1500 -13541
1499 -12029
1498 -25411
1497 -37623
1496 -41738
1495 -39929
1494 -38113
1493 -39067
1492 -38297
1491 -25155
1490 11321
1489 74991
1488 157730
1487 239987
1486 297018
1485 308185
1484 265161
1483 175370
1482 59244
1481 -57250
1480 -151287
1479 -209234
1478 -227833
1477 -210914
1476 -164198
1475 -91585
1474 4888
1473 121567
1472 248630
1471 367932
1470 455666
1469 489777
1468 459224
1467 370620
1466 248375
1465 127148
1464 39021
1463 620
1462 5917
1461 28381
1460 32134
1459 -12290
1458 -114230
1457 -257255
1456 -404295
1455 -511616
1454 -545920
1453 -497507
1452 -384166
1451 -244431
1450 -123293
1449 -56349
1448 -58629
1447 -121898
1446 -220447
1445 -321967
1444 -398605
1443 -434074
1442 -425205
1441 -379053
1440 -308271
1439 -227361
1438 -150814
1437 -92349
1436 -63543
1435 -70736
1434 -110846
1433 -168502
1432 -217405
1431 -227411
1430 -176026
1429 -60022
1428 98399
1427 255153
1426 357962
1425 365944
1424 267397
1423 87833
1422 -116292
1421 -276895
1420 -339495
1419 -284242
1418 -133766
1417 55798
1416 217230
1415 298827
1414 284077
1413 196201
1412 85955
1411 8350
1410 -1314
1409 58349
1408 156284
1407 244881
1406 282683
1405 253475
1404 173356
1403 83056
1402 29546
1401 45572
1400 136240
1399 278085
1398 430083
1397 550776
1396 613415
1395 612764
1394 561799
1393 481519
1392 390086
1391 296988
1390 204539
1389 114582
1388 35260
1387 -17209
1386 -23848
1385 26994
1384 130309
1383 261684
1382 383976
1381 461342
1380 474373
1379 428826
1378 353064
1377 284645
1376 252013
1375 260081
1374 287106
1373 295019
1372 248776
1371 135585
1370 -25609
1369 -189687
1368 -304087
1367 -332355
1366 -271338
1365 -153500
1364 -32668
1363 40473
1362 41691
1361 -15984
1360 -89518
1359 -128146
1358 -100167
1357 -11104
1356 96273
1355 161134
1354 134739
1353 7534
1352 -180212
1351 -350613
1350 -419218
1349 -332020
1348 -92076
1347 236625
1346 550839
1345 746980
1344 761321
1343 594805
1342 312243
1341 16502
1340 -191322
1339 -249280
1338 -154691
1337 39937
1336 251773
1335 401617
1334 442490
1333 372010
1332 225608
1331 56107
1330 -89725
1329 -187079
1328 -235807
1327 -251119
1326 -249016
1325 -234908
1324 -201227
1323 -134560
1322 -27716
1321 110355
1320 252579
1319 361265
1318 401912
1317 356956
1316 233257
1315 60183
1314 -120512
1313 -268302
1312 -355340
1311 -371758
1310 -324193
1309 -229945
1308 -110524
1307 12567
1306 119255
1305 191145
1304 212949
1303 176230
1302 84327
1301 -44606
1300 -179640
1299 -285352
1298 -334146
1297 -317550
1296 -250791
1295 -167296
1294 -104304
1293 -85394
1292 -108036
1291 -142838
1290 -146202
1289 -81737
1288 58972
1287 246407
1286 420008
1285 510656
1284 470077
1283 294517
1282 31525
1281 -234572
1280 -413846
1279 -446285
1278 -326845
1277 -108997
1276 115474
1275 252697
1274 244292
1273 90858
1272 -148355
1271 -379426
1270 -511440
1269 -492390
1268 -328787
1267 -81467
1266 159985
1265 313181
1264 334418
1263 233414
1262 66300
1261 -89085
1260 -164756
1259 -128164
1258 7662
1257 192086
1256 358273
1255 448674
1254 434651
1253 323745
1252 153545
1251 -23771
1250 -159450
1249 -222256
1248 -204859
1247 -122213
1246 -4281
1245 113464
1244 198916
1243 230022
1242 198900
1241 113365
1240 -4293
1239 -121728
1238 -204164
1237 -224177
1236 -171073
1235 -56439
1234 87121
1233 214965
1232 285025
1231 273249
1230 183947
1229 50449
1228 -75124
1227 -139898
1226 -109663
1225 17628
1224 209624
1223 409690
1222 555741
1221 600880
1220 528331
1219 355613
1218 127083
1217 -101627
1216 -281135
1215 -381552
1214 -397552
1213 -344917
1212 -251365
1211 -146036
1210 -51505
1209 19694
1208 64423
1207 86028
1206 91306
1205 88515
1204 86330
1203 92795
1202 113477
1201 148978
1200 193011
1199 232713
1198 252137
1197 238333
1196 187748
1195 109893
1194 25905
1193 -38255
1192 -61726
1191 -37678
1190 22846
1189 94400
1188 146889
1187 157687
1186 120780
1185 48728
1184 -33643
1183 -101078
1182 -139770
1181 -153566
1180 -161238
1179 -185781
1178 -240645
1177 -319666
1176 -396137
1175 -432442
1174 -396679
1173 -279027
1172 -100154
1171 93022
1170 243443
1169 305704
1168 264471
1167 141441
1166 -12560
1165 -137424
1164 -187401
1163 -148627
1162 -43185
1161 81865
1160 175589
1159 205114
1158 168939
1157 96037
1156 31520
1155 15526
1154 64834
1153 165247
1152 277861
1151 356081
1150 365663
1149 299004
1148 177800
1147 43559
1146 -59267
1145 -99930
1144 -70931
1143 12597
1142 121968
1141 227218
1140 306679
1139 350206
1138 356268
1137 326365
1136 261282
1135 161940
1134 34280
1133 -105524
1132 -230142
1131 -307190
1130 -311224
1129 -236574
1128 -104374
1127 41144
1126 147348
1125 173715
1124 109464
1123 -20070
1122 -162228
1121 -258196
1120 -267847
1119 -187288
1118 -50920
1117 83489
1116 160456
1115 151737
1114 69142
1113 -40970
1112 -119348
1111 -121861
1110 -40895
1109 90152
1108 211887
1107 266945
1106 228208
1105 113859
1104 -18399
1103 -96190
1102 -65676
1101 81781
1100 302014
1099 513720
1098 631378
1097 601474
1096 426366
1095 165283
1094 -88312
1093 -243599
1092 -248117
1091 -107627
1090 117655
1089 338178
1088 470476
1087 468198
1086 336650
1085 126373
1084 -89839
1083 -245746
1082 -304254
1081 -265736
1080 -160907
1079 -33677
1078 77244
1077 150158
1076 182095
1075 182185
1074 161977
1073 128405
1072 82579
1071 23704
1070 -45423
1069 -115515
1068 -172662
1067 -204056
1066 -204128
1065 -177255
1064 -135125
1063 -89944
1062 -47277
1061 -2800
1060 54706
1059 135271
1058 238734
1057 350070
1056 442396
1055 487235
1054 467590
1053 387441
1052 272403
1051 160237
1050 84867
1049 60985
1048 76613
1047 97631
1046 82884
1045 3405
1044 -142841
1043 -327594
1042 -502175
1041 -616531
1040 -639174
1039 -569361
1038 -436305
1037 -286077
1036 -162290
1035 -89218
1034 -64608
1033 -64756
1032 -58792
1031 -25044
1030 38195
1029 112249
1028 167616
1027 178576
1026 135721
1025 50610
1024 -49280
1023 -132579
1022 -177129
1021 -178164
1020 -148163
1019 -109077
1018 -81132
1017 -73697
1016 -82355
1015 -93021
1014 -90560
1013 -67373
1012 -27744
1011 13920
1010 39762
1009 36615
1008 1743
1007 -56283
1006 -121496
1005 -176981
1004 -210704
1003 -218304
1002 -202261
1001 -168702
1000 -124093
999 -73608
998 -21650
997 26524
996 63875
995 82658
994 77544
993 49292
992 6793
991 -34182
990 -55704
989 -44194
988 4003
987 80595
986 167965
985 245529
984 297190
983 316785
982 309294
981 287489
980 265652
979 253138
978 250478
977 249449
976 236816
975 200033
974 132626
973 37368
972 -73615
971 -181567
970 -265689
969 -308360
968 -299859
967 -241616
966 -147195
965 -40325
964 50169
963 97913
962 87188
961 19148
960 -86675
959 -197122
958 -275717
957 -295366
956 -248682
955 -151433
954 -36959
953 56906
952 103430
951 98447
950 62346
949 31008
948 39057
947 102556
946 209095
945 320426
944 387411
943 371375
942 262632
941 87598
940 -99438
939 -237175
938 -282281
937 -227772
936 -106550
935 21889
934 96259
933 79369
932 -25980
931 -177895
930 -312685
929 -371113
928 -322414
927 -176109
926 22910
925 213209
924 341012
923 379394
922 334954
921 240412
920 137825
919 60803
918 23673
917 21433
916 38834
915 62588
914 89739
913 127826
912 187231
911 270465
910 364949
909 444074
908 476972
907 442687
906 341715
905 198704
904 54125
903 -51943
902 -96736
901 -84509
900 -44184
899 -15583
898 -30280
897 -95810
896 -190683
895 -272873
894 -298341
893 -241483
892 -108355
891 63417
890 218340
889 304666
888 294805
887 195919
886 46399
885 -100031
884 -195672
883 -216647
882 -169999
881 -87735
880 -11059
879 27963
878 19434
877 -21878
876 -64973
875 -77720
874 -41798
873 38917
872 139725
871 225112
870 262754
869 235495
868 146625
867 16940
866 -124314
865 -250208
864 -343893
863 -400590
862 -423921
861 -419407
860 -389082
859 -330308
858 -239527
857 -118879
856 18157
855 145916
854 232308
853 249896
852 188125
851 61320
850 -91908
849 -219017
848 -270834
847 -219726
846 -71581
845 133646
844 333906
843 465742
842 486258
841 388088
840 201547
839 -16981
838 -205927
837 -320514
836 -347268
835 -305551
834 -236038
833 -181457
832 -167997
831 -195329
830 -239209
829 -265011
828 -245701
827 -175865
826 -75308
825 19390
824 71420
823 60647
822 -6978
821 -101948
820 -184465
819 -222291
818 -204790
817 -146626
816 -79421
815 -35451
814 -31269
813 -59269
812 -91420
811 -93582
810 -43579
809 55778
808 175383
807 271412
806 304859
805 260038
804 153293
803 27400
802 -66288
801 -90220
800 -37504
799 64443
798 165359
797 213824
796 179771
795 68035
794 -82855
793 -215978
792 -278724
791 -243349
790 -117096
789 61590
788 238288
787 362373
786 403344
785 358057
784 247646
783 107182
782 -26636
781 -124988
780 -171330
779 -161368
778 -100931
777 -3981
776 108692
775 211268
774 276928
773 284778
772 227992
771 119562
770 -8229
769 -112423
768 -154218
767 -114627
766 -4098
765 139001
764 261728
763 317041
762 283118
761 173075
760 30452
759 -88104
758 -135822
757 -94672
756 17888
755 156990
754 269331
753 314514
752 279467
751 180276
750 51786
749 -69058
748 -157751
747 -208014
746 -227215
745 -225340
744 -204736
743 -157149
742 -70283
741 59566
740 216244
739 361374
738 444403
737 422175
736 279674
735 41861
734 -230287
733 -459583
732 -580894
731 -566116
730 -434885
729 -245978
728 -72706
727 27291
726 34937
725 -24402
724 -94217
723 -113136
722 -42519
721 116519
720 323480
719 515267
718 631442
717 636935
716 533124
715 353984
714 150647
713 -27826
712 -149200
711 -203414
710 -198694
709 -152751
708 -84669
707 -11192
706 52493
705 90586
704 86946
703 29751
702 -81054
701 -228004
700 -376835
699 -485817
698 -521238
697 -472572
696 -359717
695 -227454
694 -127894
693 -97712
692 -140228
691 -221166
690 -281290
689 -261576
688 -130456
687 98876
686 369370
685 599728
684 715087
683 676109
682 494366
681 227744
680 -41869
679 -238975
678 -320238
677 -285621
676 -171618
675 -31249
674 89299
673 166979
672 204971
671 223115
670 242064
669 269896
668 297792
667 306242
666 277623
665 207909
664 111003
663 13300
662 -58695
661 -91142
660 -89273
659 -73930
658 -69812
657 -91373
656 -133639
655 -172924
654 -177569
653 -123823
652 -9276
651 142781
650 290575
649 389756
648 411103
647 352247
646 238381
645 111852
644 15337
643 -24104
642 -3625
641 57100
640 126218
639 173542
638 181941
637 152015
636 99248
635 46073
634 12901
633 11730
632 43937
631 101611
630 170503
629 232853
628 269631
627 262974
626 200000
625 78130
624 -89676
623 -272784
622 -426755
621 -504170
620 -470107
619 -317038
618 -72753
617 203321
616 435970
615 557728
614 531920
613 366410
612 112245
611 -153023
610 -351599
609 -431639
608 -383690
607 -241362
606 -66362
605 75983
604 141162
603 120630
602 42430
601 -42222
600 -80574
599 -39574
598 81180
597 249164
596 410702
595 509951
594 508005
593 395633
592 195857
591 -43701
590 -265545
589 -419014
588 -473933
587 -427521
586 -303186
585 -142190
584 9083
583 112508
582 148595
581 121064
580 54434
579 -14638
578 -49686
577 -26636
576 58010
575 185843
574 322649
573 430041
572 478638
571 458110
570 380421
569 275003
568 177651
567 117307
566 105747
565 134085
564 177318
563 204989
562 193651
561 136200
560 44502
559 -55483
558 -133833
557 -167779
556 -149334
555 -86605
554 1278
553 92997
552 173585
551 238955
550 294661
549 349832
548 409399
547 468544
546 512282
545 520786
544 478372
543 382276
542 247173
541 102974
540 -13834
539 -72318
538 -58106
537 21047
536 137467
535 252851
534 331221
533 350652
532 309451
531 224669
530 123923
529 34080
528 -28524
527 -62489
526 -78935
525 -93793
524 -118501
523 -153397
522 -186802
521 -200192
520 -177130
519 -111947
518 -14267
517 92759
516 179914
515 222053
514 206858
513 138787
512 36923
511 -72046
510 -162646
509 -217744
508 -231641
507 -208750
506 -159417
505 -95314
504 -26472
503 39341
502 95691
501 136581
500 156911
499 154421
498 131941
497 98153
496 65611
495 46233
494 46166
493 62717
492 85452
491 101600
490 103520
489 94427
488 88819
487 106284
486 160662
485 249380
484 348622
483 418061
482 414885
481 312284
480 114756
479 -137067
478 -375654
477 -527679
476 -539558
475 -397487
474 -133768
473 183547
472 473924
471 671458
470 745245
469 705369
468 592973
467 459599
466 345180
465 264131
464 204838
463 141559
462 52130
461 -67420
460 -198442
459 -307327
458 -361373
457 -345034
456 -268653
455 -165431
454 -77930
453 -40309
452 -64382
451 -135642
450 -220731
449 -282568
448 -296050
447 -257365
446 -183256
445 -101411
444 -37163
443 -2969
442 4681
441 312
440 -239
439 11225
438 31702
437 50350
436 56518
435 47689
434 32639
433 27715
432 47854
431 96922
430 162581
429 218902
428 236159
427 193677
426 89901
425 -55028
424 -205639
423 -323788
422 -382240
421 -373501
420 -310517
419 -219579
418 -129128
417 -59600
416 -18463
415 -1763
414 -342
413 -6884
412 -20072
411 -44032
410 -83967
409 -140854
408 -208445
407 -274399
406 -325032
405 -351216
404 -352309
403 -336071
402 -314611
401 -298440
400 -291609
399 -290269
398 -285156
397 -266513
396 -228837
395 -173149
394 -105950
393 -35872
392 29843
391 87045
390 133850
389 168301
388 186553
387 183388
386 155438
385 105606
384 45949
383 -3437
382 -20257
381 11205
380 92036
379 205355
378 319986
377 400431
376 419521
375 368653
374 261299
373 128247
372 6517
371 -73476
370 -97385
369 -69554
368 -8533
367 61791
366 121167
365 158322
364 171223
363 163490
362 139891
361 103828
360 58009
359 7240
358 -39258
357 -68502
356 -68047
355 -32294
354 32627
353 108636
352 171384
351 200024
350 186774
349 141505
348 88515
347 56257
346 64350
345 113909
344 186055
343 249820
342 276196
341 251883
340 186128
339 107026
338 48604
337 34520
336 66123
335 120864
334 162353
333 157775
332 94675
331 -10984
330 -119804
329 -185358
328 -174965
327 -85494
326 53246
325 189519
324 270614
323 264771
322 174477
321 35352
320 -98863
319 -178592
318 -178248
317 -105173
316 5753
315 108869
314 167976
313 170966
312 132658
311 85256
310 61524
309 78886
308 131912
307 196440
306 242985
305 252721
304 228184
303 193374
302 182994
301 225651
300 328774
299 472318
298 614476
297 707322
296 715880
295 632625
294 481310
293 308521
292 166449
291 93857
290 102720
289 175485
288 273428
287 352227
286 378308
285 339698
284 247786
283 130251
282 18802
281 -62944
280 -106808
279 -120326
278 -120791
277 -126249
276 -147475
275 -184092
274 -225902
273 -258236
272 -268595
271 -251635
270 -210573
269 -154828
268 -95359
267 -40032
266 8887
265 54106
264 100063
263 148744
262 196675
261 234622
260 250335
259 233344
258 179835
257 95595
256 -4289
255 -99036
254 -167856
253 -195793
252 -177776
251 -119692
250 -36384
249 52539
248 127644
247 173976
246 183860
245 157891
244 104321
243 37143
242 -26834
241 -71696
240 -86464
239 -68654
238 -26153
237 23800
236 59108
235 60082
234 17429
233 -62088
232 -155145
231 -227818
230 -246916
229 -193072
228 -70637
227 90059
226 240028
225 326834
224 312681
223 188723
222 -20059
221 -261761
220 -474078
219 -604566
218 -627167
217 -549021
216 -405385
215 -245118
214 -112763
213 -34192
212 -10912
211 -24270
210 -46693
209 -54538
208 -37092
207 1456
206 46795
205 82812
204 99108
203 94352
202 74609
201 48354
200 21356
199 -5742
198 -36109
197 -72802
196 -114798
195 -155431
194 -184208
193 -191015
192 -170379
191 -123451
190 -56745
189 21407
188 104377
187 188473
186 271049
185 346787
184 404913
183 430067
182 407726
181 332363
180 214332
179 81161
178 -29046
177 -80768
176 -55839
175 36704
174 160998
173 266153
172 305644
171 256666
170 131145
169 -26826
168 -156831
167 -205241
166 -146316
165 7332
164 209163
163 396041
162 511255
161 523878
160 437105
159 283185
158 108307
157 -45388
156 -153046
155 -210946
154 -231023
153 -230301
152 -221106
151 -206622
150 -182890
149 -144820
148 -91873
147 -29812
146 32375
145 88190
144 138002
143 188861
142 249150
141 320773
140 393499
139 445520
138 451301
137 393876
136 275902
135 123631
134 -19177
133 -105830
132 -104014
131 -8492
130 156374
129 345429
128 508955
127 609288
126 630932
125 580643
124 478899
123 348074
122 203735
121 53168
120 -99139
119 -243463
118 -360257
117 -423252
116 -410025
115 -315223
114 -159194
113 13856
112 149377
111 202965
110 159101
109 39264
108 -105183
107 -213201
106 -239042
105 -171127
104 -36373
103 112071
102 218211
101 247182
100 199100
99 106810
98 19123
97 -22184
96 -608
95 70037
94 155606
93 221087
92 249399
91 249843
90 251757
89 286509
88 367007
87 475511
86 566788
85 586252
84 495264
83 291827
82 16527
81 -259977
80 -463167
79 -543472
78 -495170
77 -357196
76 -195692
75 -76174
74 -37553
73 -79063
72 -164974
71 -243937
70 -273398
69 -237865
68 -153254
67 -56429
66 14086
65 36486
64 14502
63 -26893
62 -55955
61 -51034
60 -11348
59 43524
58 84745
57 90012
56 55896
55 454
54 -45233
53 -52438
52 -9481
51 71541
50 159441
49 217992
48 222836
47 173319
46 93661
45 22797
44 -2641
43 35361
42 127777
41 241606
40 333036
39 365000
38 321791
37 214900
36 78094
35 -45793
34 -120839
33 -130523
32 -82399
31 -3871
30 68624
29 102684
28 80620
27 4539
26 -105228
25 -217216
24 -298885
23 -326587
22 -292696
21 -208029
20 -98866
19 766
18 59617
17 59543
16 2350
15 -89521
14 -179394
13 -228345
12 -209021
11 -116345
10 29217
9 187685
8 313236
7 370703
6 348602
5 263386
4 152942
3 61615
2 22593
1 44734
0 109263
##PAGE= F1=46749.90134515
##FIRST=     46788.9638451538, 227244.984019886, 30657
##DATA TABLE= (F2++(Y..Y)), PROFILE
8191 30657
8190 104244
8189 199869
8188 279983
8187 309738
8186 271025
8185 169848
8184 34277
8183 -95919
8182 -183646
8181 -207169
8180 -166444
8179 -81243
8178 17490
8177 99129
8176 143109
8175 143616
8174 108281
8173 52471
8172 -7774
8171 -61069
8170 -102518
8169 -132147
8168 -151580
8167 -161142
8166 -159018
8165 -142805
8164 -112413
8163 -72545
8162 -33133
8161 -7077
8160 -5939
8159 -35275
8158 -91588
8157 -162336
8156 -229271
8155 -274069
8154 -284268
8153 -257390
8152 -201708
8151 -133348
8150 -70766
8149 -28568
8148 -12923
8147 -20200
8146 -39280
8145 -56586
8144 -61833
8143 -52213
8142 -33310
8141 -16375
8140 -13043
8139 -29693
8138 -63872
8137 -104394
8136 -135233
8135 -141716
8134 -116485
8133 -62725
8132 6741
8131 74159
8130 123393
8129 145614
8128 141796
8127 121163
8126 96480
8125 78467
8124 71829
8123 74520
8122 80186
8121 82214
8120 77096
8119 65350
8118 49635
8117 31376
8116 8082
8115 -26668
8114 -80054
8113 -154941
8112 -245528
8111 -336333
8110 -405779
8109 -433421
8108 -407902
8107 -332054
8106 -222583
8105 -104138
8104 -186
8103 75293
8102 121560
8101 148612
8100 169768
8099 193042
8098 215740
8097 225205
8096 205638
8095 147792
8094 56668
8093 -47025
8092 -133094
8091 -173550
8090 -154757
8089 -84428
8088 10051
8087 91721
8086 128488
8085 105787
8084 32008
8083 -65554
8082 -152308
8081 -200311
8080 -198450
8079 -154685
8078 -89953
8077 -27184
8076 19078
8075 47529
8074 67500
8073 90771
8072 122442
8071 155951
8070 175103
8069 162355
8068 109237
8067 23495
8066 -71118
8065 -143006
8064 -165551
8063 -128853
8062 -44871
8061 56695
8060 140300
8059 179090
8058 165753
8057 114875
8056 55806
8055 19282
8054 23769
8053 67586
8052 130187
8051 181904
8050 197701
8049 168830
8048 107269
8047 41076
8046 2664
8045 15022
8044 81573
8043 183763
8042 287228
8041 354006
8040 356071
8039 285245
8038 156161
8037 1626
8036 -137668
8035 -225476
8034 -240473
8033 -181963
8032 -69517
8031 62956
8030 176825
8029 239353
8028 232504
8027 157637
8026 34770
8025 -103430
8024 -221309
8023 -290671
8022 -298743
8021 -250994
8020 -167846
8019 -76455
8018 -698
8017 46802
8016 67477
8015 73493
8014 79964
8013 96364
8012 121217
8011 142682
8010 144931
8009 117393
8008 62376
8007 -2904
8006 -51478
8005 -57187
8004 -6258
8003 95325
8002 222257
8001 338458
8000 410462
7999 420156
7998 371540
7997 288683
7996 205796
7995 153642
7994 147968
7993 184545
7992 242429
7991 293502
7990 313834
7989 292004
7988 231284
7987 145558
7986 51631
7985 -38077
7984 -119125
7983 -193705
7982 -265674
7981 -334930
7980 -394224
7979 -430086
7978 -427454
7977 -375840
7976 -274270
7975 -132974
7974 28653
7973 186742
7972 318354
7971 405913
7970 439776
7969 419082
7968 351460
7967 252015
7966 141476
7965 42998
7964 -22587
7963 -42430
7962 -16435
7961 41079
7960 104534
7959 144974
7958 140449
7957 85013
7956 -7588
7955 -107734
7954 -180408
7953 -198535
7952 -153785
7951 -60207
7950 51099
7949 144249
7948 192675
7947 189119
7946 147274
7945 94572
7944 59487
7943 59113
7942 92535
7941 142648
7940 185175
7939 200293
7938 181230
7937 135898
7936 81157
7935 33016
7934 -1939
7933 -29288
7932 -62118
7931 -111364
7930 -176309
7929 -240739
7928 -277664
7927 -261327
7926 -181368
7925 -52310
7924 86877
7923 184310
7922 193985
7921 94505
7920 -100123
7919 -342545
7918 -566801
7917 -710452
7916 -735759
7915 -641964
7914 -464257
7913 -260229
7912 -89283
7911 7188
7910 17845
7909 -37941
7908 -119980
7907 -183130
7906 -193040
7905 -136416
7904 -23149
7903 119206
7902 255670
7901 354833
7900 397219
7899 379119
7898 311697
7897 216512
7896 119189
7895 42982
7894 3612
7893 6329
7892 45619
7891 107511
7890 173834
7889 227288
7888 255862
7887 255276
7886 228798
7885 184698
7884 132542
7883 79939
7882 31016
7881 -12953
7880 -51498
7879 -82885
7878 -103413
7877 -108669
7876 -96102
7875 -67443
7874 -29354
7873 8495
7872 37339
7871 53426
7870 60175
7869 66965
7868 84766
7867 120473
7866 172713
7865 231380
7864 281539
7863 310150
7862 312511
7861 295192
7860 273671
7859 265333
7858 280827
7857 317789
7856 360122
7855 383678
7854 366248
7853 297734
7852 186079
7851 56218
7850 -57754
7849 -124188
7848 -124737
7847 -60399
7846 49192
7845 172442
7844 275455
7843 331076
7842 324624
7841 255436
7840 135164
7839 -15507
7838 -170339
7837 -300917
7836 -380515
7835 -389044
7834 -318741
7833 -178846
7832 3280
7831 186675
7830 326972
7829 389689
7828 361881
7827 257224
7826 111696
7825 -29274
7824 -127451
7823 -165482
7822 -151740
7821 -114070
7820 -85127
7819 -85945
7818 -115430
7817 -150962
7816 -160156
7815 -118467
7814 -24170
7813 96941
7812 200299
7811 241583
7810 197709
7809 79909
7808 -67885
7807 -185753
7806 -222966
7805 -160807
7804 -22605
7803 134103
7802 240627
7801 245849
7800 138318
7799 -48006
7798 -247063
7797 -387516
7796 -421667
7795 -344200
7794 -192984
7793 -32100
7792 75135
7791 91241
7790 17165
7789 -112246
7788 -246771
7787 -344091
7786 -386958
7785 -386801
7784 -372998
7783 -373907
7782 -399448
7781 -434057
7780 -443595
7779 -392983
7778 -266059
7777 -77960
7776 126288
7775 287002
7774 352554
7773 299883
7772 144043
7771 -67092
7770 -270443
7769 -410080
7768 -455221
7767 -407249
7766 -294257
7765 -156932
7764 -32668
7763 55501
7762 101787
7761 113214
7760 101990
7759 79380
7758 53899
7757 33387
7756 27954
7755 50227
7754 111144
7753 212660
7752 341338
7751 467325
7750 551122
7749 556787
7748 466568
7747 290460
7746 65744
7745 -154336
7744 -318710
7743 -396132
7742 -384983
7741 -311158
7740 -215212
7739 -134679
7738 -89506
7737 -76884
7736 -77232
7735 -67742
7734 -36415
7733 10548
7732 51719
7731 62225
7730 28314
7729 -42884
7728 -123795
7727 -177467
7726 -174431
7725 -107413
7724 3334
7723 117133
7722 189660
7721 192051
7720 123685
7719 12766
7718 -95680
7717 -159068
7716 -155165
7715 -90763
7714 2508
7713 82976
7712 117367
7711 94578
7710 28914
7709 -47977
7708 -102056
7707 -111418
7706 -73806
7705 -4336
7704 74416
7703 144225
7702 198627
7701 242396
7700 283980
7699 325714
7698 357927
7697 361040
7696 315427
7695 214370
7694 73194
7693 -71084
7692 -171005
7691 -186884
7690 -104287
7689 57269
7688 249016
7687 409867
7686 489011
7685 464920
7684 352981
7683 198756
7682 59983
7681 -15045
7680 -3919
7679 84650
7678 217730
7677 352979
7676 454382
7675 502483
7674 496093
7673 446766
7672 370438
7671 281054
7670 188895
7669 102971
7668 34286
7667 -3667
7666 1180
7665 52668
7664 140710
7663 240972
7662 321840
7661 356679
7660 336068
7659 273718
7658 202168
7657 158997
7656 169180
7655 231753
7654 317685
7653 381049
7652 379357
7651 294173
7650 142324
7649 -28246
7648 -157113
7647 -196829
7646 -133997
7645 3803
7644 158924
7643 268093
7642 289833
7641 222662
7640 105768
7639 1617
7638 -31985
7637 31939
7636 176755
7635 348387
7634 477701
7633 509116
7632 422982
7631 242255
7630 21241
7629 -177849
7628 -309657
7627 -360860
7626 -349830
7625 -312249
7624 -280549
7623 -267481
7622 -261555
7621 -235968
7620 -165939
7619 -45366
7618 105806
7617 247432
7616 335618
7615 342011
7614 266723
7613 138734
7612 3522
7611 -96336
7610 -138660
7609 -129353
7608 -97083
7607 -77860
7606 -96974
7605 -156775
7604 -235797
7603 -299285
7602 -315907
7601 -272755
7600 -181733
7599 -74651
7598 10475
7597 45525
7596 23583
7595 -39202
7594 -111503
7593 -160398
7592 -164476
7591 -120984
7590 -44633
7589 40483
7588 111600
7587 155739
7586 172668
7585 171983
7584 166562
7583 165917
7582 172436
7581 181702
7580 186024
7579 179024
7578 159052
7577 130174
7576 100762
7575 80691
7574 78360
7573 98332
7572 139861
7571 196251
7570 255156
7569 300199
7568 314333
7567 284785
7566 208436
7565 95520
7564 -30577
7563 -138618
7562 -199026
7561 -194528
7560 -127596
7559 -20994
7558 89766
7557 169774
7556 198655
7555 179082
7554 135654
7553 103988
7552 114265
7551 176334
7550 273240
7549 366656
7548 412483
7547 380178
7546 267368
7545 103032
7544 -62590
7543 -177358
7542 -207650
7541 -151018
7540 -35661
7539 92877
7538 191651
7537 237826
7536 235926
7535 211799
7534 196520
7533 208183
7532 240601
7531 264717
7530 242560
7529 147530
7528 -18470
7527 -219538
7526 -395429
7525 -483212
7524 -442289
7523 -272358
7522 -16579
7521 251799
7520 454372
7519 534462
7518 475772
7517 306130
7516 85656
7515 -115361
7514 -240143
7513 -262121
7512 -189601
7511 -58347
7510 83597
7509 192413
7508 240610
7507 221748
7506 148072
7505 43770
7504 -62807
7503 -145513
7502 -184561
7501 -168982
7500 -98210
7499 16982
7498 154927
7497 286079
7496 379206
7495 409950
7494 369281
7493 268523
7492 138171
7491 19765
7490 -47195
7489 -38951
7488 43283
7487 172466
7486 304154
7485 391678
7484 402773
7483 331608
7482 201707
7481 58512
7480 -45852
7479 -70209
7478 1907
7477 157100
7476 357156
7475 552161
7474 696780
7473 763863
7472 750843
7471 677239
7470 574903
7469 475223
7468 398282
7467 347855
7466 313595
7465 278805
7464 230110
7463 164774
7462 92686
7461 32393
7460 3139
7459 16502
7458 71225
7457 153376
7456 241540
7455 314625
7454 358824
7453 370860
7452 356490
7451 325520
7450 286117
7449 241384
7448 189825
7447 129154
7446 61061
7445 -6119
7444 -58865
7443 -83866
7442 -74939
7441 -37755
7440 10603
7439 47974
7438 57033
7437 34371
7436 -5925
7435 -36662
7434 -28830
7433 34745
7432 149573
7431 288475
7430 410751
7429 478330
7428 472187
7427 401705
7426 302250
7425 221249
7424 198145
7423 246627
7422 346986
7421 452358
7420 506827
7419 468227
7418 326305
7417 108745
7416 -127535
7415 -316339
7414 -405462
7413 -374241
7412 -238974
7411 -44963
7410 150805
7409 299007
7408 372042
7407 368445
7406 307676
7405 219054
7404 130249
7403 59771
7402 15213
7401 -3945
7400 -1900
7399 16747
7398 47792
7397 86415
7396 126174
7395 159535
7394 180200
7393 185949
7392 180037
7391 169808
7390 162836
7389 162587
7388 166237
7387 166396
7386 156352
7385 136216
7384 116314
7383 115069
7382 151246
7381 233557
7380 352584
7379 479680
7378 574672
7377 600168
7376 536819
7375 392834
7374 203105
7373 17639
7372 -116232
7371 -170537
7370 -145245
7369 -65372
7368 31686
7367 112544
7366 160446
7365 178755
7364 184468
7363 195814
7362 220700
7361 252047
7360 272323
7359 264640
7358 224257
7357 163957
7356 109846
7355 89121
7354 115744
7353 181465
7352 257350
7351 305941
7350 298766
7349 230921
7348 125390
7347 24396
7346 -28776
7345 -9315
7344 77320
7343 197035
7342 301677
7341 349941
7340 324986
7339 240613
7338 133262
7337 43812
7336 -2032
7335 -5332
7334 8023
7333 1734
7332 -51177
7331 -153061
7330 -278440
7329 -384743
7328 -432004
7327 -402107
7326 -308215
7325 -189586
7324 -93923
7323 -55421
7322 -78830
7321 -137205
7320 -184637
7319 -178263
7318 -99436
7317 35763
7316 181714
7315 281987
7314 293395
7313 204714
7312 41924
7311 -142155
7310 -289065
7309 -357404
7308 -337393
7307 -251598
7306 -142351
7305 -52116
7304 -5660
7303 -1530
7302 -15735
7301 -15071
7300 26512
7299 115839
7298 237653
7297 361519
7296 454795
7295 495793
7294 481685
7293 428460
7292 363708
7291 315744
7290 303524
7289 330850
7288 386262
7287 447819
7286 490556
7285 494084
7284 448351
7283 356461
7282 234229
7281 106663
7280 1990
7279 -55703
7278 -53539
7277 5471
7276 102051
7275 205461
7274 282663
7273 309122
7272 277443
7271 200367
7270 106558
7269 30356
7268 -722
7267 24105
7266 95553
7265 188791
7264 273853
7263 327457
7262 341278
7261 323387
7260 292653
7259 269059
7258 264519
7257 278311
7256 298885
7255 310721
7254 302632
7253 273423
7252 232349
7251 194461
7250 173417
7249 175412
7248 197073
7247 228028
7246 256438
7245 274436
7244 280681
7243 278993
7242 274248
7241 268167
7240 257644
7239 236697
7238 200990
7237 152258
7236 99817
7235 57808
7234 39127
7233 48972
7232 81445
7231 121336
7230 150692
7229 157262
7228 140741
7227 113555
7226 95451
7225 104183
7224 146611
7223 214512
7222 287324
7221 340781
7220 357572
7219 335112
7218 286759
7217 235846
7216 205173
7215 206715
7214 236152
7213 274585
7212 296546
7211 280648
7210 218233
7209 116529
7208 -4553
7207 -120074
7206 -208548
7205 -257823
7204 -266548
7203 -241645
7202 -193896
7201 -134004
7200 -70567
7199 -9883
7198 43644
7197 87721
7196 123319
7195 155787
7194 194302
7193 248567
7192 323287
7191 412755
7190 498756
7189 554168
7188 552195
7187 478197
7186 339028
7185 164994
7184 2189
7183 -102851
7182 -120475
7181 -49917
7180 79578
7179 219687
7178 321852
7177 356154
7176 322017
7175 245918
7174 167095
7173 117765
7172 107067
7171 116441
7170 108956
7169 48559
7168 -79678
7167 -258110
7166 -439915
7165 -566679
7164 -592804
7163 -505838
7162 -333262
7161 -132061
7160 34817
7159 124919
7158 133828
7157 95696
7156 66147
7155 94974
7154 200818
7153 359496
7152 511754
7151 587659
7150 537335
7149 354664
7148 83363
7147 -197661
7146 -403863
7145 -477230
7144 -407671
7143 -234845
7142 -30027
7141 133908
7140 211491
7139 200480
7138 138398
7137 82090
7136 79908
7135 148975
7134 267391
7133 384401
7132 443584
7131 408543
7130 279776
7129 95495
7128 -83641
7127 -198980
7126 -216885
7125 -140645
7124 -6781
7123 131903
7122 228644
7121 260644
7120 235330
7119 183139
7118 141048
7117 134809
7116 167931
7115 221877
7114 266580
7113 275786
7112 239774
7111 169678
7110 91817
7109 35172
7108 18206
7107 41267
7106 87875
7105 133854
7104 159574
7103 159227
7102 142740
7101 129615
7100 137993
7099 174534
7098 230230
7097 284320
7096 314420
7095 307873
7094 268660
7093 216282
7092 176908
7091 170886
7090 202560
7089 257389
7088 307991
7087 326519
7086 297771
7085 226997
7084 138751
7083 67240
7082 42449
7081 78158
7080 166950
7079 283983
7078 397305
7077 479721
7076 516947
7075 509033
7074 465568
7073 398206
7072 315037
7071 219808
7070 115916
7069 12052
7068 -74874
7067 -122610
7066 -112087
7065 -37938
7064 84539
7063 220588
7062 326396
7061 365254
7060 322707
7059 213674
7058 77674
7057 -36475
7056 -90189
7055 -70342
7054 6621
7053 103536
7052 180182
7051 211452
7050 197441
7049 160703
7048 132189
7047 132959
7046 161070
7045 190690
7044 184586
7043 114385
7042 -21268
7041 -190152
7040 -335891
7039 -400292
7038 -349036
7037 -189008
7036 31265
7035 239224
7034 366925
7033 378526
7032 284619
7031 137068
7030 6612
7029 -46973
7028 812
7027 130694
7026 289950
7025 416235
7024 463814
7023 420642
7022 309522
7021 174193
7020 58051
7019 -13977
7018 -42221
7017 -45669
7016 -46776
7015 -56499
7014 -67840
7013 -61270
7012 -18873
7011 60834
7010 156122
7009 228039
7008 237316
7007 164329
7006 22069
7005 -145182
7004 -278157
7003 -327315
7002 -274946
7001 -144293
7000 9040
6999 120167
6998 142522
6997 67834
6996 -70402
6995 -211465
6994 -293432
6993 -279192
6992 -171149
6991 -8628
6990 150201
6989 253322
6988 275598
6987 226502
6986 142421
6985 68084
6984 36224
6983 54696
6982 106179
6981 159437
6980 185879
6979 173174
6978 129738
6977 78655
6976 44744
6975 41481
6974 64143
6973 92189
6972 99414
6971 66861
6970 -7448
6969 -106085
6968 -197740
6967 -247961
6966 -230608
6965 -135924
6964 26857
6963 232056
6962 443363
6961 620852
6960 727908
6959 737718
6958 639222
6957 441778
6956 176825
6955 -105591
6954 -346529
6953 -492894
6952 -513299
6951 -409376
6950 -217475
6949 1334
6948 180519
6947 270093
6946 253178
6945 150559
6944 11303
6943 -106923
6942 -159953
6941 -132826
6940 -43158
6939 68490
6938 156442
6937 187965
6936 154136
6935 69771
6934 -36130
6933 -133903
6932 -204020
6931 -240605
6930 -247281
6929 -229066
6928 -185842
6927 -111746
6926 -1172
6925 141989
6924 297618
6923 430162
6922 498497
6921 471702
6920 344069
6919 142187
6918 -80166
6917 -258486
6916 -339457
6915 -299825
6914 -154683
6913 48110
6912 245115
6911 379256
6910 418141
6909 362238
6908 240826
6907 98487
6906 -21799
6905 -92373
6904 -107036
6903 -78790
6902 -31669
6901 9174
6900 25316
6899 8846
6898 -37768
6897 -104204
6896 -175481
6895 -234900
6894 -266733
6893 -259110
6892 -207197
6891 -115877
6890 -510
6889 115518
6888 206618
6887 252743
6886 246350
6885 195651
6884 122447
6883 54937
6882 18028
6881 24796
6880 72353
6879 143559
6878 213687
6877 259240
6876 265545
6875 230563
6874 164138
6873 83724
6872 8712
6871 -44553
6870 -65857
6869 -52173
6868 -7339
6867 59008
6866 132985
6865 198707
6864 241431
6863 251235
6862 226125
6861 173098
6860 106120
6859 41233
6858 -9460
6857 -42272
6856 -62481
6855 -80263
6854 -103581
6853 -131491
6852 -151597
6851 -143818
6850 -89594
6849 17242
6848 163203
6847 315714
6846 432545
6845 476992
6844 432685
6843 311420
6842 150061
6841 -2830
6840 -105372
6839 -138016
6838 -109784
6837 -52428
6836 -5213
6835 2771
6834 -35169
6833 -101942
6832 -166370
6831 -199102
6830 -187048
6829 -139454
6828 -82917
6827 -47923
6826 -53654
6825 -98484
6824 -160787
6823 -209520
6822 -219253
6821 -182091
6820 -110558
6819 -30044
6818 35239
6817 75476
6816 100509
6815 133958
6814 198662
6813 300615
6812 419900
6811 514291
6810 535318
6809 450431
6808 261394
6807 9901
6806 -233418
6805 -393306
6804 -418108
6803 -300448
6802 -81537
6801 163049
6800 350767
6799 421944
6798 360443
6797 197449
6796 -2480
6795 -166890
6794 -242106
6793 -210891
6792 -95129
6791 56200
6790 187814
6789 258927
6788 256243
6787 195141
6786 110099
6785 39365
6784 10397
6783 31389
6782 91080
6781 165557
6780 228366
6779 259663
6778 251311
6777 206981
6776 138386
6775 59965
6774 -15642
6773 -79913
6772 -128394
6771 -159176
6770 -171199
6769 -163425
6768 -135291
6767 -88066
6766 -26259
6765 41849
6764 105137
6763 151997
6762 173454
6761 165928
6760 132578
6759 82526
6758 28086
6757 -19089
6756 -51533
6755 -67770
6754 -71688
6753 -69816
6752 -67786
6751 -67712
6750 -67789
6749 -64303
6748 -54928
6747 -41359
6746 -29459
6745 -26366
6744 -35731
6743 -53648
6742 -68050
6741 -62921
6740 -26290
6739 41453
6738 123392
6737 189359
6736 206839
6735 155787
6734 40938
6733 -104839
6732 -229451
6731 -280778
6730 -229073
6729 -82879
6728 109540
6727 275743
6726 346775
6725 286173
6724 107889
6723 -125534
6722 -325239
6721 -410650
6720 -342410
6719 -139649
6718 126311
6717 359855
6716 479267
6715 449225
6714 293796
6713 84442
6712 -91633
6711 -168902
6710 -130314
6709 -11922
6708 116280
6707 184280
6706 155125
6705 42135
6704 -97503
6703 -189647
6702 -178195
6701 -52118
6700 147843
6699 345885
6698 463740
6697 454558
6696 323091
6695 123515
6694 -63670
6693 -165068
6692 -143382
6691 -9856
6690 184135
6689 371180
6688 495958
6687 534849
6686 499416
6685 424189
6684 346430
6683 288573
6682 251637
6681 221602
6680 183808
6679 136437
6678 94989
6677 84809
6676 125424
6675 215276
6674 325784
6673 409301
6672 418559
6671 329066
6670 153736
6669 -58001
6668 -237431
6667 -323399
6666 -287346
6665 -145538
6664 47009
6663 218412
6662 308215
6661 290081
6660 179557
6659 24388
6658 -117515
6657 -202248
6656 -215704
6655 -174871
6654 -115367
6653 -72093
6652 -62486
6651 -79952
6650 -99778
6649 -93794
6648 -46092
6647 37925
6646 133346
6645 207163
6644 233502
6643 205279
6642 136842
6641 56668
6640 -6096
6639 -34657
6638 -31023
6637 -13054
6636 -3829
6635 -18650
6634 -55989
6633 -96760
6632 -112320
6631 -77595
6630 16588
6629 157517
6628 313654
6627 445539
6626 520034
6625 522149
6624 459847
6623 360219
6622 258881
6621 186934
6620 160494
6619 176451
6618 215531
6617 250962
6616 259169
6615 228497
6614 163029
6613 80519
6612 5570
6611 -39253
6610 -41238
6609 -1643
6608 65049
6607 136286
6606 189091
6605 207537
6604 187573
6603 137688
6602 75413
6601 21108
6600 -8644
6599 -5692
6598 28431
6597 84652
6596 150559
6595 214603
6594 268468
6593 306922
6592 325824
6591 320067
6590 283269
6589 210134
6588 100802
6587 -34918
6586 -176046
6585 -293458
6584 -357392
6583 -347179
6582 -259579
6581 -112092
6580 60639
6579 216640
6578 319324
6577 348568
6576 306125
6575 213518
6574 103493
6573 8520
6572 -49314
6571 -63542
6570 -42474
6569 -3555
6568 34122
6567 56010
6566 55024
6565 31098
6564 -11228
6563 -65217
6562 -123058
6561 -175699
6560 -212544
6559 -222434
6558 -196597
6557 -132829
6556 -38977
6555 66502
6554 158170
6553 210857
6552 208146
6551 148754
6550 48006
6549 -66530
6548 -163832
6547 -219320
6546 -222178
6545 -177440
6544 -102475
6543 -19718
6542 51136
6541 98433
6540 119742
6539 119347
6538 104041
6537 79666
6536 50025
6535 18256
6534 -10725
6533 -28726
6532 -25186
6531 9360
6530 78648
6529 177043
6528 288876
6527 391490
6526 461171
6525 479882
6524 440374
6523 347964
6522 218572
6521 74034
6520 -63474
6519 -176060
6518 -252614
6517 -289030
6516 -286818
6515 -251134
6514 -189140
6513 -109108
6512 -20226
6511 67270
6510 142136
6509 192710
6508 208324
6507 181521
6506 110791
6505 3131
6504 -124643
6503 -246992
6502 -333925
6501 -358240
6500 -304120
6499 -174311
6498 7279
6497 199723
6496 355890
6495 437122
6494 426727
6493 336881
6492 205384
6491 82426
6490 11716
6489 13144
6488 74197
6487 154304
6486 201072
6485 172279
6484 54597
6483 -129063
6482 -327225
6481 -479828
6480 -542384
6479 -504070
6478 -391842
6477 -258566
6476 -160112
6475 -131298
6474 -171238
6473 -244608
6472 -298359
6471 -286531
6470 -192131
6469 -36287
6468 129519
6467 244797
6466 265619
6465 183217
6464 27552
6463 -145468
6462 -277243
6461 -329845
6460 -299423
6459 -214284
6458 -119345
6457 -54656
6456 -37990
6455 -59212
6454 -88291
6453 -92438
6452 -53713
6451 21434
6450 105138
6449 161906
6448 166393
6447 116472
6446 35273
6445 -38896
6444 -70050
6443 -41322
6442 36748
6441 130250
6440 196465
6439 202397
6438 139068
6437 25423
6436 -99600
6435 -193085
6434 -225166
6433 -189984
6432 -106412
6431 -9048
6430 66061
6429 94713
6428 71668
6427 9576
6426 -68682
6425 -140129
6424 -189815
6423 -214045
6422 -218439
6421 -212779
6420 -205587
6419 -200817
6418 -197475
6417 -191470
6416 -178102
6415 -153847
6414 -116943
6413 -67229
6412 -6039
6411 63360
6410 135076
6409 200460
6408 249377
6407 272938
6406 266782
6405 233317
6404 181533
6403 124020
6402 72305
6401 32632
6400 4365
6399 -17999
6398 -40061
6397 -62416
6396 -78176
6395 -74964
6394 -41103
6393 26619
6392 117467
6391 206865
6390 263183
6389 259173
6388 183606
6387 48040
6386 -114761
6385 -260885
6384 -350329
6383 -361282
6382 -297869
6381 -188097
6380 -72653
6379 11045
6378 43226
6377 28821
6376 -5533
6375 -23272
6374 6327
6373 94667
6372 227921
6371 370979
6370 479636
6369 516378
6368 463885
6367 331382
6366 151783
6365 -29114
6364 -167319
6363 -234054
6362 -223408
6361 -152016
6360 -51389
6359 43972
6358 108307
6357 132062
6356 122759
6355 99391
6354 82855
6353 86389
6352 109887
6351 140445
6350 158955
6349 150047
6348 111103
6347 56193
6346 12641
6345 10936
6344 71628
6343 194502
6342 354882
6341 509354
6340 609476
6339 618647
6338 525707
6337 349788
6336 134270
6335 -67993
6334 -212500
6333 -277007
6332 -266284
6331 -206302
6330 -130931
6329 -67242
6328 -25853
6327 -199
6326 25626
6325 64799
6324 117717
6323 169161
6322 194309
6321 170886
6320 91630
6319 -29131
6318 -158423
6317 -256330
6316 -291625
6315 -254469
6314 -160560
6313 -44829
6312 52555
6311 101740
6310 93565
6309 40573
6308 -31260
6307 -95759
6306 -138376
6305 -161198
6304 -179162
6303 -209823
6302 -262052
6301 -329461
6300 -391936
6299 -424621
6298 -410039
6297 -347393
6296 -254425
6295 -160694
6294 -95205
6293 -74057
6292 -93815
6291 -133693
6290 -165619
6289 -167602
6288 -134346
6287 -80279
6286 -33604
6285 -23957
6284 -69030
6283 -165916
6282 -290808
6281 -407094
6280 -478460
6279 -481717
6278 -414507
6277 -295314
6276 -156368
6275 -32580
6274 49267
6273 77508
6272 57024
6271 5560
6270 -53124
6269 -96739
6268 -110447
6267 -90156
6266 -42799
6265 16041
6264 66468
6263 89669
6262 73246
6261 15192
6260 -74732
6259 -176979
6258 -267306
6257 -323628
6256 -332398
6255 -292215
6254 -213286
6253 -112977
6252 -9300
6251 84877
6250 164494
6249 230843
6248 287014
6247 332780
6246 361756
6245 362583
6244 323868
6243 240620
6242 119014
6241 -23075
6240 -160423
6239 -268029
6238 -328754
6237 -337791
6236 -302305
6235 -236869
6234 -157261
6233 -75747
6232 86
6231 65070
6230 112908
6229 134333
6228 118977
6227 60731
6226 -36074
6225 -153464
6224 -262538
6223 -332350
6222 -341889
6221 -289923
6220 -197635
6219 -101776
6218 -40294
6217 -36202
6216 -86856
6215 -163930
6214 -224888
6213 -231481
6212 -167287
6211 -46299
6210 91781
6209 197996
6208 235313
6207 195090
6206 101139
6205 -879
6204 -64344
6203 -63603
6202 -6855
6201 66256
6200 101888
6199 56820
6198 -80065
6197 -279415
6196 -480426
6195 -613945
6194 -630200
6193 -519498
6192 -317205
6191 -90881
6190 85047
6189 156687
6188 109199
6187 -30372
6186 -206079
6185 -355515
6184 -432125
6183 -418709
6182 -328023
6181 -192219
6180 -47287
6179 80138
6178 178489
6177 248698
6176 296675
6175 326034
6174 335311
6173 320741
6172 282173
6171 227797
6170 173985
6169 139416
6168 136102
6167 162107
6166 200394
6165 225332
6164 214458
6163 160004
6162 74289
6161 -14390
6160 -74233
6159 -85329
6158 -50624
6157 3355
6156 37355
6155 17636
6154 -66436
6153 -193904
6152 -317680
6151 -382812
6150 -350415
6149 -217120
6148 -21096
6147 168963
6146 278473
6145 255822
6144 93942
6143 -164360
6142 -439942
6141 -644860
6140 -713518
6139 -625641
6138 -412594
6137 -145096
6136 92495
6135 231384
6134 240238
6133 132441
6132 -42763
6131 -220648
6130 -344506
6129 -383586
6128 -339732
6127 -241755
6126 -131182
6125 -45636
6124 -6134
6123 -12256
6122 -45712
6121 -79774
6120 -90318
6119 -64415
6118 -3869
6117 76692
6116 155744
6115 212334
6114 232590
6113 213484
6112 163106
6111 97745
6110 36834
6109 -2779
6108 -11660
6107 9592
6106 50719
6105 95145
6104 125374
6103 128764
6102 101746
6101 50905
6100 -9618
6099 -63609
6098 -99139
6097 -113335
6096 -113517
6095 -114035
6094 -129852
6093 -169365
6092 -229459
6091 -295095
6090 -344029
6089 -355204
6088 -317749
6087 -237029
6086 -135087
6085 -44822
6084 448
6083 -21470
6082 -113111
6081 -255000
6080 -410663
6079 -537564
6078 -600452
6077 -582677
6076 -491603
6075 -356208
6074 -217577
6073 -115409
6072 -75050
6071 -99438
6070 -168698
6069 -247518
6068 -297755
6067 -291844
6066 -222323
6065 -104103
6064 31247
6063 147046
6062 214531
6061 222546
6060 180275
6059 112183
6058 47333
6057 7513
6056 -987
6055 11371
6054 23499
6053 14374
6052 -26392
6051 -92858
6050 -164544
6049 -215062
6048 -223859
6047 -185869
6046 -114674
6045 -37571
6044 15477
6043 24269
6042 -13290
6041 -80626
6040 -149965
6039 -194510
6038 -199851
6037 -169499
6036 -122132
6035 -81989
6034 -67025
6033 -80494
6032 -109995
6031 -134430
6030 -135485
6029 -107936
6028 -63491
6027 -25894
6026 -19239
6025 -54895
6024 -123494
6023 -196335
6022 -236369
6021 -214348
6020 -123048
6019 17068
6018 163852
6017 269126
6016 297667
6015 241528
6014 123576
6013 -11281
6012 -113498
6011 -147618
6010 -104701
6009 -3735
6008 117761
6007 219267
6006 271951
6005 266658
6004 212807
6003 130192
6002 38629
6001 -49248
6000 -129100
5999 -200533
5998 -260970
5997 -302196
5996 -312306
5995 -282415
5994 -214383
5993 -124687
5992 -41160
5991 7065
5990 2246
5989 -52830
5988 -134360
5987 -206979
5986 -239595
5985 -220495
5984 -164318
5983 -106806
5982 -88833
5981 -136483
5980 -246378
5979 -383618
5978 -494313
5977 -527970
5976 -460157
5975 -305204
5974 -112652
5973 51744
5972 132723
5971 108494
5970 -105
5969 -138502
5968 -241666
5967 -261773
5966 -188295
5965 -51890
5964 89434
5963 175610
5962 170114
5961 74822
5960 -72001
5959 -213123
5958 -297055
5957 -299048
5956 -229486
5955 -126776
5954 -38821
5953 -2047
5952 -27434
5951 -99238
5950 -185860
5949 -256721
5948 -296563
5947 -310398
5946 -317288
5945 -336770
5944 -375344
5943 -420254
5942 -444017
5941 -417697
5940 -326433
5939 -179461
5938 -9339
5937 139759
5936 229632
5935 243531
5934 192488
5933 109578
5932 34789
5931 -2555
5930 4137
5929 37473
5928 65842
5927 59360
5926 4419
5925 -89869
5924 -196075
5923 -281281
5922 -322072
5921 -314540
5920 -274734
5919 -229645
5918 -203295
5917 -204798
5916 -224180
5915 -237915
5914 -221471
5913 -162711
5912 -69585
5911 31764
5910 107841
5909 132638
5908 99619
5907 25160
5906 -58318
5905 -116575
5904 -128791
5903 -96926
5902 -44926
5901 -8010
5900 -16724
5899 -82768
5898 -192851
5897 -313295
5896 -403447
5895 -432144
5894 -390252
5893 -294049
5892 -178214
5891 -81573
5890 -31721
5889 -34928
5888 -75302
5887 -123189
5886 -148945
5885 -136120
5884 -88599
5883 -28949
5882 11044
5881 3495
5880 -64240
5879 -184447
5878 -331895
5877 -473110
5876 -578112
5875 -629986
5874 -628866
5873 -589382
5872 -533248
5871 -480394
5870 -442220
5869 -419294
5868 -403753
5867 -384728
5866 -354107
5865 -310153
5864 -257763
5863 -205731
5862 -162657
5861 -133540
5860 -118479
5859 -113800
5858 -114670
5857 -117694
5856 -122105
5855 -129060
5854 -139579
5853 -152463
5852 -163560
5851 -167051
5850 -158364
5849 -137335
5848 -109922
5847 -87233
5846 -81849
5845 -102661
5844 -150349
5843 -215577
5842 -281004
5841 -326681
5840 -336953
5839 -306235
5838 -241377
5837 -159618
5836 -82885
5835 -30628
5834 -13915
5833 -32925
5832 -78498
5831 -136716
5830 -194297
5829 -242430
5828 -277586
5827 -299392
5826 -307119
5825 -297027
5824 -262352
5823 -196425
5822 -97661
5821 25974
5820 155564
5819 264333
5818 324790
5817 317566
5816 238602
5815 101653
5814 -65233
5813 -228295
5812 -358629
5811 -440807
5810 -476235
5809 -479995
5808 -472524
5807 -469586
5806 -474747
5805 -477577
5804 -458486
5803 -398292
5802 -288593
5801 -138458
5800 25675
5799 167374
5798 252347
5797 260797
5796 195137
5795 79886
5794 -46459
5793 -144647
5792 -188020
5791 -170929
5790 -109110
5789 -32083
5788 29160
5787 54130
5786 39628
5785 -1138
5784 -46365
5783 -76600
5782 -83770
5781 -74181
5780 -64164
5779 -70522
5778 -100478
5777 -146242
5776 -187325
5775 -200134
5774 -170726
5773 -104676
5772 -28728
5771 17707
5770 -1379
5769 -101431
5768 -266720
5767 -451890
5766 -596405
5765 -647068
5764 -579880
5763 -412004
5762 -198101
5761 -11466
5760 83308
5759 55493
5758 -79000
5757 -262827
5756 -418851
5755 -480027
5754 -415819
5753 -244685
5752 -27644
5751 154560
5750 231713
5749 170022
5748 -16190
5747 -270995
5746 -518377
5745 -689911
5744 -747861
5743 -695375
5742 -571059
5741 -431338
5740 -328411
5739 -292448
5738 -324069
5737 -398513
5736 -478245
5735 -528086
5734 -526977
5733 -472839
5732 -380300
5731 -273725
5730 -179042
5729 -117231
5728 -100657
5727 -131901
5726 -204057
5725 -301778
5724 -403206
5723 -483441
5722 -519897
5721 -498805
5720 -420798
5719 -302969
5718 -175549
5717 -73296
5716 -24140
5715 -39253
5714 -108713
5713 -204929
5712 -292907
5711 -343404
5710 -343647
5709 -301163
5708 -239157
5707 -185510
5706 -160242
5705 -166904
5704 -191589
5703 -209824
5702 -198158
5701 -145263
5700 -57735
5699 41750
5698 122895
5697 159075
5696 136779
5695 59672
5694 -53675
5693 -176635
5692 -282674
5691 -351672
5690 -372807
5689 -344365
5688 -272110
5687 -167892
5686 -49043
5685 62296
5684 141461
5683 166194
5682 123634
5681 16893
5680 -132083
5679 -285998
5678 -402200
5677 -446456
5676 -405492
5675 -293107
5674 -146741
5673 -15084
5672 58956
5671 53531
5670 -24587
5669 -143046
5668 -256304
5667 -322419
5666 -317736
5665 -244073
5664 -126271
5663 -1789
5662 93051
5661 134857
5660 119068
5659 58821
5658 -21612
5657 -95589
5656 -141837
5655 -149166
5654 -117790
5653 -58030
5652 12552
5651 72952
5650 103258
5649 89753
5648 29756
5647 -65422
5646 -171299
5645 -255894
5644 -289460
5643 -255343
5642 -157680
5641 -22126
5640 111758
5639 204359
5638 230830
5637 190629
5636 107204
5635 17363
5634 -45502
5633 -66994
5632 -58806
5631 -53504
5630 -88655
5629 -187100
5628 -342449
5627 -517114
5626 -654864
5625 -703363
5624 -637253
5623 -471547
5622 -258837
5621 -70688
5620 29470
5619 10705
5618 -114116
5617 -294889
5616 -465818
5615 -572614
5614 -593609
5613 -545851
5612 -473957
5611 -427118
5610 -434829
5609 -492296
5608 -562041
5607 -590879
5606 -534661
5605 -379771
5604 -151939
5603 91427
5602 282043
5601 365808
5600 321822
5599 167989
5598 -48139
5597 -268464
5596 -444870
5595 -552862
5594 -593795
5593 -586519
5592 -553768
5591 -510249
5590 -457732
5589 -388488
5588 -294255
5587 -175453
5586 -45663
5585 70937
5584 147886
5583 166442
5582 122617
5581 28219
5580 -94138
5579 -219333
5578 -327366
5577 -407137
5576 -455434
5575 -472738
5574 -458909
5573 -411568
5572 -328215
5571 -210809
5570 -69920
5569 74485
5568 197010
5567 274510
5566 294438
5565 260117
5564 190306
5563 112836
5562 54649
5561 32227
5560 46239
5559 82504
5558 118701
5557 133921
5556 117089
5555 70895
5554 9891
5553 -46171
5552 -80781
5551 -87377
5550 -71672
5549 -48848
5548 -36933
5547 -49099
5546 -87916
5545 -143724
5544 -197723
5543 -228628
5542 -220570
5541 -169502
5540 -85919
5539 7125
5538 80264
5537 106527
5536 69946
5535 -28626
5534 -170480
5533 -323406
5532 -450460
5531 -520672
5530 -518398
5529 -448238
5528 -333666
5527 -209543
5526 -110741
5525 -60628
5524 -63357
5523 -102769
5522 -148451
5521 -166977
5520 -134441
5519 -45837
5518 82055
5517 215376
5516 313857
5515 343764
5514 288708
5513 154751
5512 -31657
5511 -231908
5510 -406650
5509 -526591
5508 -579428
5507 -571223
5506 -522447
5505 -460521
5504 -411448
5503 -392972
5502 -410840
5501 -458634
5500 -520641
5499 -576627
5498 -607237
5497 -598805
5496 -546680
5495 -456437
5494 -342730
5493 -225943
5492 -127311
5491 -63638
5490 -43040
5489 -62970
5488 -111272
5487 -170019
5486 -220977
5485 -250896
5484 -254847
5483 -236518
5482 -205545
5481 -173093
5480 -147588
5479 -132344
5478 -125942
5477 -124952
5476 -127457
5475 -135440
5474 -154606
5473 -191452
5472 -248805
5471 -321995
5470 -397796
5469 -457179
5468 -481260
5467 -458208
5466 -388235
5465 -284324
5464 -168073
5463 -62143
5462 17566
5461 66631
5460 91505
5459 103810
5458 112106
5457 115155
5456 100287
5455 48367
5454 -56242
5453 -214942
5452 -408555
5451 -599184
5450 -740808
5449 -795218
5448 -747175
5447 -612249
5446 -433330
5445 -266227
5444 -159400
5443 -135679
5442 -183479
5441 -261491
5440 -315408
5439 -300280
5438 -199505
5437 -32689
5436 151034
5435 291653
5434 341452
5433 283400
5432 137472
5431 -47368
5430 -211909
5429 -308309
5428 -315959
5427 -245731
5426 -131943
5425 -16471
5424 67631
5423 106164
5422 104098
5421 77525
5420 42326
5419 5683
5418 -35444
5417 -88691
5416 -157153
5415 -232326
5414 -293608
5413 -315498
5412 -279520
5411 -185159
5410 -54156
5409 74705
5408 158815
5407 167680
5406 94870
5405 -39157
5404 -194555
5403 -326678
5402 -401650
5401 -406656
5400 -351387
5399 -261063
5398 -165037
5397 -86340
5396 -36344
5395 -15689
5394 -19362
5393 -42089
5392 -80658
5391 -132146
5390 -189860
5389 -240448
5388 -265241
5387 -246476
5386 -176010
5385 -62070
5384 70143
5383 185649
5382 252468
5381 254713
5380 199932
5379 116787
5378 43450
5377 11401
5376 31784
5375 90541
5374 154778
5373 187658
5372 165160
5371 87058
5370 -22949
5369 -128027
5368 -194930
5367 -208904
5366 -179854
5365 -136960
5364 -114319
5363 -134386
5362 -196989
5361 -279026
5360 -344927
5359 -362947
5358 -319671
5357 -226064
5356 -112433
5355 -14867
5354 40417
5353 47572
5352 21864
5351 -9251
5350 -20139
5349 702
5348 45695
5347 92564
5346 115481
5345 97335
5344 37262
5343 -49874
5342 -141233
5341 -216730
5340 -267256
5339 -296484
5338 -315842
5337 -335799
5336 -358453
5335 -375616
5334 -373583
5333 -342138
5332 -282912
5331 -212311
5330 -156782
5329 -142037
5328 -181031
5327 -266452
5326 -371621
5325 -459971
5324 -499253
5323 -474388
5322 -393325
5321 -283381
5320 -179670
5319 -110724
5318 -87481
5317 -100251
5316 -124592
5315 -133227
5314 -108596
5313 -50679
5312 23037
5311 85044
5310 109277
5309 81665
5308 5609
5307 -99438
5306 -205209
5305 -284498
5304 -319859
5303 -308208
5302 -260284
5301 -195843
5300 -136745
5299 -100363
5298 -95232
5297 -119825
5296 -164377
5295 -214872
5294 -257928
5293 -285096
5292 -295271
5291 -294324
5290 -291899
5289 -296317
5288 -309511
5287 -324262
5286 -325511
5285 -295991
5284 -224489
5283 -113397
5282 18146
5281 137925
5280 210818
5279 212154
5278 138876
5277 13362
5276 -122747
5275 -223233
5274 -255120
5273 -212327
5272 -118989
5271 -20323
5270 35831
5269 19347
5268 -68692
5267 -195533
5266 -310147
5265 -365224
5264 -338493
5263 -243958
5262 -127638
5261 -48965
5260 -55270
5259 -160068
5258 -334618
5257 -516881
5256 -634746
5255 -634369
5254 -502177
5253 -271562
5252 -11481
5251 198506
5250 296885
5249 261357
5248 114661
5247 -86508
5246 -274367
5245 -395209
5244 -427104
5243 -383894
5242 -305094
5241 -236876
5240 -212421
5239 -239512
5238 -299738
5237 -358667
5236 -382040
5235 -350970
5234 -270041
5233 -165392
5232 -74055
5231 -29147
5230 -46912
5229 -120622
5228 -223487
5227 -319236
5226 -376164
5225 -379226
5224 -335616
5223 -271725
5222 -222648
5221 -218197
5220 -270770
5219 -369827
5218 -485302
5217 -578925
5216 -619258
5215 -594609
5214 -518510
5213 -425168
5212 -356176
5211 -343456
5210 -395239
5209 -491049
5208 -588331
5207 -638647
5206 -607321
5205 -488590
5204 -309825
5203 -122594
5202 16308
5201 66463
5200 19385
5199 -98350
5198 -235739
5197 -337425
5196 -364995
5195 -310851
5194 -199212
5193 -74306
5192 18837
5191 52644
5190 26700
5189 -34707
5188 -95398
5187 -124230
5186 -108473
5185 -57923
5184 1462
5183 40865
5182 42306
5181 6444
5180 -48825
5179 -97792
5178 -119540
5177 -107663
5176 -72630
5175 -36025
5174 -19689
5173 -35076
5172 -77776
5171 -129551
5170 -166643
5169 -170340
5168 -134973
5167 -70040
5166 4020
5165 64027
5164 92360
5163 81951
5162 36458
5161 -33539
5160 -115861
5159 -200969
5158 -283590
5157 -361876
5156 -435415
5155 -503636
5154 -565388
5153 -619341
5152 -664233
5151 -698160
5150 -717099
5149 -713893
5148 -679232
5147 -605373
5146 -491705
5145 -349629
5144 -203675
5143 -86849
5142 -30690
5141 -53277
5140 -150140
5139 -292557
5138 -435032
5137 -529926
5136 -543863
5135 -469412
5134 -327183
5133 -157459
5132 -4861
5131 97495
5130 137841
5129 125952
5128 84514
5127 36395
5126 -5871
5125 -43584
5124 -87301
5123 -147323
5122 -224803
5121 -308534
5120 -379379
5119 -420068
5118 -425023
5117 -404578
5116 -380655
5115 -375397
5114 -398191
5113 -437847
5112 -464674
5111 -442570
5110 -346228
5109 -175654
5108 39147
5107 246302
5106 390234
5105 432447
5104 366028
5103 217671
5102 36437
5101 -125715
5100 -233148
5099 -277411
5098 -275779
5097 -259126
5096 -255512
5095 -277351
5094 -317762
5093 -356958
5092 -374604
5091 -361431
5090 -324153
5089 -281442
5088 -253375
5087 -250093
5086 -265697
5085 -280659
5084 -271660
5083 -223989
5082 -140342
5081 -41658
5080 40513
5079 76569
5078 50580
5077 -33867
5076 -155783
5075 -285090
5074 -392816
5073 -458606
5072 -473117
5071 -435949
5070 -352077
5069 -229980
5068 -82778
5067 69112
5066 197234
5065 269379
5064 259389
5063 159259
5062 -12320
5061 -210669
5060 -377277
5059 -460300
5058 -435484
5057 -318057
5056 -159023
5055 -25726
5054 26155
5053 -22643
5052 -144859
5051 -276841
5050 -345721
5049 -302454
5048 -146181
5047 71505
5046 265387
5045 351312
5044 282163
5043 69420
5042 -219469
5041 -487304
5040 -645980
5039 -651420
5038 -519688
5037 -317643
5036 -132654
5035 -34975
5034 -49310
5033 -147607
5032 -265394
5031 -333386
5030 -309506
5029 -196822
5028 -39772
5027 98702
5026 167768
5025 152456
5024 79515
5023 3005
5022 -23204
5021 27243
5020 139052
5019 261006
5018 328966
5017 295452
5016 152215
5015 -64494
5014 -288273
5013 -449911
5012 -505464
5011 -452758
5010 -329560
5009 -195047
5008 -103502
5007 -82175
5006 -122710
5005 -188943
5004 -236369
5003 -233634
5002 -176201
5001 -86560
5000 -1980
4999 43569
4998 34481
4997 -21208
4996 -97970
4995 -166461
4994 -207546
4993 -219817
4992 -217430
4991 -220052
4990 -240540
4989 -276840
4988 -312195
4987 -323491
4986 -293440
4985 -220517
4984 -121707
4983 -26659
4982 34109
4981 41625
4980 -3931
4979 -83417
4978 -166191
4977 -221256
4976 -227394
4975 -178697
4974 -84384
4973 35642
4972 156763
4971 254709
4970 308850
4969 304373
4968 234609
4967 104016
4966 -69254
4965 -253506
4964 -408513
4963 -495747
4962 -491332
4961 -396881
4960 -242927
4959 -81826
4958 28884
4957 47263
4956 -36109
4955 -192371
4954 -363057
4953 -480733
4952 -493901
4951 -386391
4950 -183393
4949 58356
4948 272190
4947 406036
4946 439930
4945 389779
4944 296637
4943 206961
4942 152808
4941 140492
4940 151917
4939 156922
4938 130105
4937 63974
4936 -27504
4935 -116031
4934 -172722
4933 -181525
4932 -145858
4931 -85657
4930 -26833
4929 11220
4928 23771
4927 20664
4926 18550
4925 29865
4924 54658
4923 79736
4922 85723
4921 58343
4920 -2126
4919 -78588
4918 -143804
4917 -173192
4916 -157518
4915 -108924
4914 -56732
4913 -34361
4912 -63209
4911 -141172
4910 -241593
4909 -323700
4908 -350151
4907 -303794
4906 -195906
4905 -62014
4904 52878
4903 112894
4902 105214
4901 43101
4900 -42963
4899 -121310
4898 -174183
4897 -204403
4896 -230407
4895 -272441
4894 -337323
4893 -410220
4892 -458575
4891 -447279
4890 -358179
4889 -204175
4888 -29953
4887 102761
4886 140148
4885 60876
4884 -111037
4883 -311901
4882 -461496
4881 -494806
4880 -389161
4879 -175089
4878 74242
4877 271131
4876 347620
4875 281903
4874 106098
4873 -107550
4872 -275954
4871 -337632
4870 -275058
4869 -118339
4868 70210
4867 223106
4866 294406
4865 275093
4864 191615
4863 89659
4862 11417
4861 -23158
4860 -23110
4859 -19041
4858 -45752
4857 -123357
4856 -245540
4855 -380030
4854 -480823
4853 -506623
4852 -437661
4851 -284112
4850 -83236
4849 112965
4848 254294
4847 306793
4846 260449
4845 128703
4844 -58453
4843 -264160
4842 -453522
4841 -599417
4840 -685055
4839 -704401
4838 -661773
4837 -571190
4836 -455001
4835 -340820
4834 -256211
4833 -221792
4832 -244746
4831 -315342
4830 -408519
4829 -490842
4828 -531044
4827 -510661
4826 -430886
4825 -312932
4824 -191440
4823 -103030
4822 -73909
4821 -110811
4820 -198409
4819 -304083
4818 -388399
4817 -417815
4816 -375471
4815 -266650
4814 -117308
4813 33738
4812 146416
4811 191165
4810 157331
4809 55738
4808 -85102
4807 -227752
4806 -336655
4805 -387567
4804 -372806
4803 -301074
4802 -192553
4801 -71585
4800 40142
4799 127554
4798 182477
4797 201296
4796 182202
4795 124303
4794 29604
4793 -93077
4792 -224845
4791 -337102
4790 -397311
4789 -379337
4788 -274864
4787 -100893
4786 101002
4785 275125
4784 369194
4783 352891
4782 230078
4781 39194
4780 -159263
4779 -304006
4778 -354932
4777 -307136
4776 -191245
4775 -59910
4774 33974
4773 58301
4772 13354
4771 -70526
4770 -147755
4769 -177933
4768 -142880
4767 -53039
4766 58952
4765 153859
4764 202937
4763 198544
4762 153728
4761 91773
4760 31596
4759 -23164
4758 -85544
4757 -176209
4756 -308559
4755 -475844
4754 -647571
4753 -778181
4752 -824984
4751 -767444
4750 -618701
4749 -423267
4748 -240984
4747 -123694
4746 -94702
4745 -140159
4744 -216376
4743 -269948
4742 -261780
4741 -184303
4740 -64203
4739 50448
4738 112704
4737 98569
4736 18181
4735 -88712
4734 -170856
4733 -188841
4732 -133017
4731 -27809
4730 79492
4729 140327
4728 127014
4727 45413
4726 -67601
4725 -160708
4724 -191286
4723 -144832
4722 -42011
4721 69741
4720 136401
4719 120576
4718 17857
4717 -140519
4716 -299617
4715 -402181
4714 -410587
4713 -320629
4712 -162079
4711 13534
4710 152525
4709 218156
4708 202225
4707 125537
4706 28127
4705 -46229
4704 -65183
4703 -17479
4702 85461
4701 215514
4700 338459
4699 425228
4698 460262
4697 444799
4696 394747
4695 334323
4694 287670
4693 271036
4692 287829
4691 328019
4690 372127
4689 398573
4688 391946
4687 349211
4686 281326
4685 209315
4684 155961
4683 136247
4682 150540
4681 183697
4680 211004
4679 208903
4678 166101
4677 90100
4676 5770
4675 -54073
4674 -62563
4673 -11266
4672 84374
4671 189581
4670 263389
4669 275185
4668 217608
4667 110090
4666 -8769
4665 -96948
4664 -126149
4663 -92908
4662 -18751
4661 60631
4660 112295
4659 121330
4658 97459
4657 69808
4656 72092
4655 125035
4654 224246
4653 339568
4652 426753
4651 446703
4650 383824
4649 255118
4648 105489
4647 -9299
4646 -45053
4645 12548
4644 141714
4643 293248
4642 410682
4641 453406
4640 413009
4639 315971
4638 211628
4637 150635
4636 163128
4635 245835
4634 363486
4633 463747
4632 499195
4631 447031
4630 318334
4629 153272
4628 4646
4627 -83068
4626 -90387
4625 -28529
4624 67588
4623 155451
4622 202842
4621 199906
4620 160630
4619 113849
4618 88450
4617 99731
4616 143012
4615 197086
4614 235442
4613 239769
4612 209222
4611 161084
4610 122429
4609 116656
4608 151196
4607 212305
4606 269705
4605 289428
4604 249391
4603 150777
4602 19904
4601 -100749
4600 -168993
4599 -160115
4598 -77519
4597 47895
4596 169711
4595 244622
4594 250126
4593 193944
4592 111102
4591 49671
4590 50789
4589 131039
4588 274318
4587 436597
4586 561800
4585 602629
4584 538255
4583 382087
4582 176818
4581 -21099
4580 -161420
4579 -216886
4578 -190739
4577 -112677
4576 -25473
4575 32128
4574 39557
4573 474
4572 -60957
4571 -111468
4570 -122830
4569 -83174
4568 -1295
4567 97270
4566 180480
4565 222164
4564 211868
4563 158638
4562 87653
4561 31166
4560 17129
4559 59519
4558 153566
4557 277305
4556 398731
4555 486029
4554 517486
4553 487930
4552 409789
4551 308637
4550 214873
4549 154348
4548 140988
4547 173681
4546 238165
4545 312958
4544 377005
4543 416272
4542 427058
4541 415151
4540 391572
4539 366931
4538 346832
4537 330160
4536 310793
4535 281792
4534 240083
4533 189487
4532 140729
4531 108333
4530 105620
4529 139753
4528 208692
4527 301083
4526 399005
4525 482500
4524 534397
4523 544100
4522 509572
4521 437409
4520 341305
4519 239359
4518 150623
4517 91308
4516 71191
4515 91046
4514 142018
4513 207619
4512 268240
4511 307085
4510 315570
4509 296065
4508 260636
4507 225952
4506 206242
4505 207230
4504 223829
4503 242858
4502 249853
4501 236998
4500 208457
4499 180288
4498 174493
4497 209469
4496 291038
4495 408242
4494 536158
4493 644882
4492 710948
4491 726171
4490 699939
4489 653889
4488 611396
4487 586761
4486 579153
4485 574147
4484 552088
4483 499209
4482 416034
4481 318856
4480 233388
4479 183515
4478 180535
4477 218159
4476 275786
4475 328586
4474 359496
4473 367229
4472 366221
4471 378389
4470 420634
4469 494276
4468 581852
4467 653236
4466 678508
4465 641653
4464 548544
4463 425329
4462 307836
4461 226915
4460 196592
4459 210479
4458 247869
4457 286142
4456 313062
4455 332654
4454 361666
4453 418506
4452 510477
4451 626239
4450 737886
4449 812222
4448 825988
4447 777511
4446 688639
4445 595503
4444 532152
4443 514907
4442 535225
4441 564935
4440 571645
4439 536926
4438 468097
4437 397205
4436 366841
4435 408976
4434 526815
4433 688830
4432 838745
4431 917880
4430 890226
4429 758965
4428 566649
4427 378537
4426 256179
4425 232809
4424 301277
4423 419565
4422 530949
4421 589345
4420 578355
4419 515762
4418 442244
4417 400395
4416 414376
4415 479729
4414 567598
4413 640474
4412 671138
4411 655270
4410 611745
4409 571036
4408 558193
4407 579464
4406 619606
4405 651241
4404 651255
4403 615429
4402 563178
4401 529275
4400 546174
4399 625708
4398 749778
4397 875596
4396 954007
4395 952698
4394 873168
4393 752739
4392 649640
4391 617271
4390 679199
4389 816618
4388 974660
4387 1085423
4386 1097777
4385 1000683
4384 829368
4383 651282
4382 537781
4381 533876
4380 639257
4379 808744
4378 971697
4377 1061634
4376 1043073
4375 924245
4374 750891
4373 584804
4372 477227
4371 448905
4370 484943
4369 545566
4368 586761
4367 580823
4366 527617
4365 452270
4364 391516
4363 375875
4362 416211
4361 500415
4360 600781
4359 687591
4358 741894
4357 761551
4356 758413
4355 749112
4354 744895
4353 745976
4352 743077
4351 724815
4350 686434
4349 634689
4348 585874
4347 557700
4346 559237
4345 584437
4344 613197
4343 620247
4342 588050
4341 517552
4340 431144
4339 365552
4338 356987
4337 424720
4336 560370
4335 728097
4334 876372
4333 957028
4332 944023
4331 844279
4330 696032
4329 555179
4328 474874
4327 486299
4326 587918
4325 747076
4324 912910
4323 1035269
4322 1082252
4321 1049908
4320 960954
4319 853703
4318 766076
4317 721107
4316 719433
4315 741268
4314 756605
4313 739280
4312 679225
4311 588076
4310 495948
4309 440545
4308 452672
4307 543535
4306 698620
4305 880575
4304 1040337
4303 1132760
4302 1131437
4301 1037582
4300 879947
4299 705784
4298 565922
4297 498990
4296 519964
4295 616600
4294 754560
4293 889115
4292 979299
4291 999909
4290 947820
4289 841233
4288 712810
4287 599370
4286 531430
4285 525415
4284 580192
4283 678217
4282 790531
4281 884202
4280 930584
4279 912700
4278 830151
4277 700178
4276 554122
4275 429573
4274 359843
4273 363679
4272 438609
4271 560673
4270 691374
4269 790097
4268 827945
4267 797963
4266 717694
4265 622706
4264 553270
4263 539185
4262 588713
4261 686054
4260 798374
4259 889430
4258 934092
4257 927662
4256 886199
4255 837944
4254 809840
4253 815218
4252 848094
4251 886501
4250 903157
4249 878512
4248 810235
4247 714902
4246 621282
4245 558414
4244 543916
4243 577691
4242 643542
4241 717496
4240 778658
4239 817453
4238 837631
4237 851574
4236 871627
4235 901997
4234 935233
4233 954936
4232 943200
4231 889095
4230 794088
4229 672043
4228 544093
4227 431174
4226 347826
4225 299912
4224 286552
4223 304296
4222 350489
4221 423498
4220 519654
4219 629054
4218 733543
4217 809445
4216 835144
4215 800727
4214 715075
4213 606178
4212 513137
4211 472184
4210 502200
4209 596130
4208 722633
4207 838016
4206 903908
4205 903269
4204 847729
4203 772779
4202 722611
4201 731001
4200 806506
4199 928435
4198 1055389
4197 1142644
4196 1160753
4195 1107316
4194 1006927
4193 899633
4192 823272
4191 797650
4190 817449
4189 856681
4188 882246
4187 870148
4186 816947
4185 741435
4184 676076
4183 652359
4182 686776
4181 773567
4180 887084
4179 992229
4178 1058009
4177 1068218
4176 1025063
4175 945027
4174 849806
4173 757025
4172 674941
4171 602916
4170 536360
4169 472801
4168 415512
4167 372864
4166 354081
4165 364091
4164 400541
4163 454705
4162 515669
4161 575225
4160 630427
4159 682114
4158 730185
4157 768628
4156 783995
4155 759555
4154 684293
4153 562837
4152 420859
4151 301663
4150 253290
4149 310067
4148 475924
4147 717216
4146 969685
4145 1158515
4144 1224712
4143 1147630
4142 954277
4141 710860
4140 499103
4139 386222
4138 400286
4137 520788
4136 688136
4135 828137
4134 881428
4133 825958
4132 683684
4131 509370
4130 366842
4129 303011
4128 330488
4127 425449
4126 540621
4125 626815
4124 653186
4123 617576
4122 543312
4121 465146
4120 411764
4119 393420
4118 400218
4117 411114
4116 408328
4115 389285
4114 369534
4113 374748
4112 425599
4111 523220
4110 643192
4109 742235
4108 775753
4107 718862
4106 581239
4105 408221
4104 266374
4103 218657
4102 299205
4101 498420
4100 764961
4099 1024168
4098 1205485
4097 1267593
4096 1211099
4095 1074066
4094 913117
4093 778983
4092 697347
4091 663043
4090 649202
4089 626011
4088 579374
4087 520087
4086 478855
4085 489482
4084 568489
4083 701498
4082 843873
4081 936566
4080 930899
4079 811369
4078 605825
4077 377531
4076 201497
4075 134537
4074 191708
4073 339395
4072 508471
4071 622434
4070 628950
4069 521652
4068 343039
4067 167179
4066 69342
4065 95090
4064 241441
4063 457648
4062 664966
4061 787174
4060 779480
4059 644563
4058 430050
4057 209342
4056 54094
4055 9369
4054 80589
4053 236105
4052 422772
4051 587188
4050 693877
4049 733983
4048 722584
4047 687527
4046 655613
4045 642150
4044 647511
4043 660815
4042 667794
4041 658553
4040 631718
4039 593614
4038 553628
4037 518520
4036 488614
4035 457575
4034 415697
4033 355006
4032 273853
4031 179078
4030 84949
4029 9408
4028 -30986
4027 -25774
4026 26328
4025 116638
4024 228038
4023 338425
4022 425410
4021 471405
4020 468082
4019 419022
4018 339588
4017 253502
4016 186616
4015 159360
4014 180169
4013 242216
4012 324945
4011 400287
4010 441739
4009 433213
4008 374498
4007 281247
4006 179419
4005 96194
4004 50741
4003 48291
4002 79656
4001 126218
4000 168235
3999 193093
3998 200179
3997 200463
3996 211016
3995 246692
3994 312350
3993 398764
3992 484003
3991 539985
3990 541984
3989 477750
3988 352960
3987 190973
3986 26726
3985 -103370
3984 -172366
3983 -171001
3982 -110531
3981 -19151
3980 66948
3979 115044
3978 106159
3977 40731
3976 -62263
3975 -172466
3974 -259107
3973 -301868
3972 -297645
3971 -260620
3970 -215501
3969 -186461
3968 -186117
3967 -209117
3966 -233290
3965 -228382
3964 -169302
3963 -48666
3962 116658
3961 288252
3960 417835
3959 464019
3958 407924
3957 261518
3956 65082
3955 -125733
3954 -258709
3953 -302817
3952 -258267
3951 -155083
3950 -40828
3949 37738
3948 51973
3947 1077
3946 -89281
3945 -178538
3944 -228131
3943 -216954
3942 -149346
3941 -52779
3940 33446
3939 73696
3938 49466
3937 -34318
3936 -152206
3935 -268646
3934 -351402
3933 -382588
3932 -363271
3931 -310496
3930 -248669
3929 -199327
3928 -173587
3927 -170009
3926 -178100
3925 -185233
3924 -183539
3923 -173636
3922 -163746
3921 -164930
3920 -184893
3919 -223323
3918 -270885
3917 -312281
3916 -331931
3915 -319770
3914 -274704
3913 -204429
3912 -121961
3911 -40619
3910 30272
3909 87219
3908 131461
3907 165875
3906 191708
3905 206891
3904 206827
3903 187232
3902 147516
3901 92890
3900 33924
3899 -16507
3898 -47702
3897 -55080
3896 -41848
3895 -17539
3894 5982
3893 19373
3892 19395
3891 9698
3890 -1518
3889 -5907
3888 570
3887 15151
3886 28904
3885 30304
3884 10210
3883 -33866
3882 -96083
3881 -163952
3880 -222750
3879 -260874
3878 -273977
3877 -266230
3876 -248229
3875 -232457
3874 -228148
3873 -237633
3872 -255631
3871 -271743
3870 -275154
3869 -259670
3868 -227080
3867 -187439
3866 -155991
3865 -147748
3864 -171607
3863 -226222
3862 -299321
3861 -371063
3860 -420616
3859 -433875
3858 -409614
3857 -361577
3856 -315205
3855 -299495
3854 -336346
3853 -431058
3852 -567698
3851 -711753
3850 -820053
3849 -855154
3848 -799347
3847 -662970
3846 -483306
3845 -313567
3844 -205230
3843 -189884
3842 -267432
3841 -405577
3840 -551413
3839 -651268
3838 -671459
3837 -611852
3836 -506625
3835 -411458
3834 -381777
3833 -450428
3832 -613606
3831 -830817
3830 -1039116
3829 -1176196
3828 -1203333
3827 -1119250
3826 -959647
3825 -782945
3824 -648251
3823 -594471
3822 -628658
3821 -727541
3820 -850559
3819 -958097
3818 -1026852
3817 -1056068
3816 -1062854
3815 -1069737
3814 -1090975
3813 -1124341
3812 -1152210
3811 -1151184
3810 -1105414
3809 -1016975
3808 -908035
3807 -813389
3806 -766444
3805 -784804
3804 -861970
3803 -968938
3802 -1065206
3801 -1114547
3800 -1098897
3799 -1024619
3798 -918790
3797 -817446
3796 -751046
3795 -733295
3794 -757709
3793 -802690
3792 -842213
3791 -857013
3790 -841374
3789 -802988
3788 -756669
3787 -715515
3786 -683993
3785 -656291
3784 -620544
3783 -566673
3782 -493837
3781 -413636
3780 -347185
3779 -316995
3778 -337023
3777 -405197
3776 -501814
3775 -594813
3774 -650163
3773 -643495
3772 -568652
3771 -439995
3770 -287740
3769 -148166
3768 -52345
3767 -17399
3766 -43111
3765 -114594
3764 -209436
3763 -306223
3762 -391058
3761 -459793
3760 -515588
3759 -563397
3758 -604271
3757 -632352
3756 -636243
3755 -604348
3754 -531890
3753 -426193
3752 -307272
3751 -202548
3750 -137113
3749 -123174
3748 -153235
3747 -200565
3746 -227738
3745 -200676
3744 -102874
3743 56128
3742 242209
3741 408342
3740 512498
3739 534750
3738 486353
3737 406442
3736 346992
3735 351713
3734 437527
3733 586610
3732 752884
3731 880762
3730 928591
3729 886821
3728 782835
3727 669822
3726 603923
3725 619133
3724 710797
3723 835173
3722 925892
3721 920908
3720 788921
3719 544219
3718 243596
3717 -33597
3716 -214263
3715 -257612
3714 -168279
3713 8183
3712 204733
3711 358550
3710 432436
3709 423801
3708 359037
3707 277364
3706 212343
3705 179337
3704 173601
3703 178258
3702 176817
3701 163225
3700 144355
3699 134146
3698 143160
3697 169698
3696 197812
3695 203864
3694 168717
3693 89393
3692 -16088
3691 -113973
3690 -168534
3689 -158425
3688 -88030
3687 11936
3686 95651
3685 120943
3684 67723
3683 -51990
3682 -197115
3681 -312734
3680 -351496
3679 -292445
3678 -149653
3677 32774
3676 197140
3675 293360
3674 296565
3673 214545
3672 82777
3671 -50269
3670 -141318
3669 -166918
3668 -129447
3667 -53175
3666 27075
3665 79667
3664 87003
3663 49936
3662 -15011
3661 -83681
3660 -134066
3659 -154184
3658 -145605
3657 -121919
3656 -103215
3655 -108748
3654 -150289
3653 -228214
3652 -331424
3651 -440969
3650 -536157
3649 -601114
3648 -629597
3647 -626330
3646 -604315
3645 -579012
3644 -561600
3643 -554056
3642 -548280
3641 -529945
3640 -485739
3639 -411008
3638 -314330
3637 -216524
3636 -143907
3635 -118143
3634 -146798
3633 -218812
3632 -307286
3631 -378978
3630 -406951
3629 -381277
3628 -313246
3627 -231144
3626 -169176
3625 -154016
3624 -194521
3623 -278791
3622 -379613
3621 -465753
3620 -514156
3619 -517901
3618 -486809
3617 -440992
3616 -400687
3615 -377242
3614 -369294
3613 -365573
3612 -352578
3611 -323121
3610 -281420
3609 -242192
3608 -224099
3607 -240644
3606 -292805
3605 -366929
3604 -438988
3603 -483412
3602 -482715
3601 -433872
3600 -348947
3599 -250063
3598 -161172
3597 -100251
3596 -74956
3595 -82928
3594 -115706
3593 -163724
3592 -219721
3591 -279119
3590 -337800
3589 -389211
3588 -423169
3587 -427845
3586 -394624
3585 -323831
3584 -228414
3583 -133232
3582 -69249
3581 -64126
3580 -132390
3579 -268832
3578 -447821
3577 -629199
3576 -769080
3575 -832177
3574 -801753
3573 -684153
3572 -506674
3571 -309659
3570 -135427
3569 -17382
3568 27615
3567 1761
3566 -76528
3565 -179470
3564 -278445
3563 -351591
3562 -388404
3561 -390360
3560 -367929
3559 -335407
3558 -305578
3557 -286037
3556 -278193
3555 -278878
3554 -283429
3553 -288660
3552 -294316
3551 -302453
3550 -315236
3549 -332474
3548 -350371
3547 -362404
3546 -362159
3545 -346899
3544 -320099
3543 -291479
3542 -274137
3541 -279718
3540 -313546
3539 -371860
3538 -442467
3537 -508721
3536 -555277
3535 -573296
3534 -562990
3533 -532582
3532 -494269
3531 -459085
3530 -432866
3529 -414956
3528 -399923
3527 -381204
3526 -354859
3525 -321687
3524 -286944
3523 -258063
3522 -241662
3521 -241265
3520 -256606
3519 -284402
3518 -319798
3517 -357483
3516 -392002
3515 -417563
3514 -428176
3513 -418912
3512 -388323
3511 -341050
3510 -288971
3509 -249446
3508 -240346
3507 -273219
3506 -347284
3505 -447238
3504 -546665
3503 -616606
3502 -636409
3501 -602554
3500 -531479
3499 -454603
3498 -406911
3497 -413342
3496 -478424
3495 -583585
3494 -693549
3493 -769520
3492 -783973
3491 -731103
3490 -628703
3489 -510755
3488 -413809
3487 -362746
3486 -361654
3485 -393326
3484 -427273
3483 -432674
3482 -390884
3481 -302537
3480 -186779
3479 -73471
3478 8057
3477 39068
3476 16572
3475 -47780
3474 -133778
3473 -220618
3472 -293391
3471 -345902
3470 -379575
3469 -399917
3468 -412795
3467 -422345
3466 -431064
3465 -441286
3464 -456465
3463 -480919
3462 -517703
3461 -565550
3460 -616659
3459 -657032
3458 -670055
3457 -642503
3456 -570814
3455 -464963
3454 -347874
3453 -249862
3452 -199543
3451 -214154
3450 -292787
3449 -415220
3448 -547231
3447 -650953
3446 -696976
3445 -674057
3444 -592955
3443 -482834
3442 -381246
3441 -321047
3440 -318817
3439 -368981
3438 -445869
3437 -513116
3436 -537076
3435 -499338
3434 -403703
3433 -274992
3432 -150163
3431 -65163
3430 -42587
3429 -84829
3428 -175138
3427 -285737
3426 -389287
3425 -468717
3424 -521322
3423 -555762
3422 -583825
3421 -611291
3420 -632579
3419 -632116
3418 -592077
3417 -502990
3416 -372049
3415 -224720
3414 -98114
3413 -28297
3412 -36656
3411 -121106
3410 -256067
3409 -401438
3408 -516956
3407 -576043
3406 -573573
3405 -524734
3404 -456118
3403 -393459
3402 -351638
3401 -331142
3400 -321872
3399 -311671
3398 -294791
3397 -275862
3396 -267402
3395 -282324
3394 -325555
3393 -389357
3392 -455097
3391 -500915
3390 -511639
3389 -485999
3388 -437363
3387 -387364
3386 -355339
3385 -348747
3384 -359414
3383 -367778
3382 -353359
3381 -306505
3380 -235535
3379 -165354
3378 -127531
3377 -145955
3376 -224538
3375 -342859
3374 -462262
3373 -540315
3372 -547703
3371 -480368
3370 -361624
3369 -233201
3368 -138898
3367 -107596
3366 -142568
3365 -221247
3364 -305181
3363 -355739
3362 -349027
3361 -284153
3360 -182048
3359 -75998
3358 1749
3357 31807
3356 13548
3355 -36550
3354 -92670
3353 -129989
3352 -133584
3351 -102941
3350 -51073
3349 802
3348 30837
3347 23828
3346 -23867
3345 -103002
3344 -193924
3343 -272253
3342 -316302
3341 -314262
3340 -268886
3339 -197798
3338 -128623
3337 -89902
3336 -100526
3335 -161550
3334 -253989
3333 -344327
3332 -396539
3331 -386489
3330 -313068
3329 -201086
3328 -93916
3327 -37977
3326 -64769
3325 -177603
3324 -348671
3323 -528077
3322 -661589
3321 -710182
3320 -663623
3319 -542802
3318 -390193
3317 -252740
3316 -164438
3315 -135652
3314 -152972
3313 -188646
3312 -214600
3311 -214471
3310 -188596
3309 -150608
3308 -118372
3307 -104398
3306 -110630
3305 -129790
3304 -151807
3303 -171203
3302 -190944
3301 -220431
3300 -268731
3299 -337034
3298 -415009
3297 -483837
3296 -525014
3295 -530587
3294 -509097
3293 -483205
3292 -478967
3291 -511307
3290 -572884
3289 -632769
3288 -647247
3287 -579211
3286 -417954
3285 -189930
3284 45783
3283 217155
3282 266899
3281 176873
3280 -21616
3279 -256978
3278 -443257
3277 -512831
3276 -442625
3275 -262959
3274 -45192
3273 126863
3272 190007
3271 125654
3270 -34873
3269 -225423
3268 -373630
3267 -430770
3266 -390418
3265 -288643
3264 -186482
3263 -142879
3262 -189890
3261 -320441
3260 -493045
3259 -650496
3258 -743785
3257 -750854
3256 -682664
3255 -575045
3254 -470997
3253 -401891
3252 -375844
3251 -377718
3250 -379709
3249 -356827
3248 -299754
3247 -219304
3246 -140879
3245 -92004
3244 -89042
3243 -129285
3242 -191871
3241 -246916
3240 -268535
3239 -245948
3238 -187930
3237 -118981
3236 -69210
3235 -62432
3234 -107393
3233 -195333
3232 -304218
3231 -407243
3230 -481836
3229 -515720
3228 -508369
3227 -468343
3226 -408539
3225 -341760
3224 -278171
3223 -224826
3222 -186317
3221 -165239
3220 -161757
3219 -172553
3218 -190216
3217 -204243
3216 -203985
3215 -182733
3214 -141167
3213 -88307
3212 -39002
3211 -8604
3210 -6876
3209 -33798
3208 -79265
3207 -126974
3206 -160885
3205 -171339
3204 -158062
3203 -128700
3202 -93760
3201 -60654
3200 -30109
3199 2912
3198 43962
3197 92180
3196 135652
3195 152420
3194 118035
3193 17262
3192 -145030
3191 -339310
3190 -516614
3189 -623084
3188 -619091
3187 -495595
3186 -280727
3185 -32987
3184 177319
3183 291884
3182 284431
3181 169189
3180 -5584
3179 -176448
3178 -288431
3177 -314135
3176 -260909
3175 -163872
3174 -68493
3173 -10677
3172 -2981
3171 -32555
3170 -70900
3169 -90267
3168 -78629
3167 -46070
3166 -19630
3165 -29127
3164 -90791
3163 -196689
3162 -315266
3161 -403287
3160 -424123
3159 -364285
3158 -240714
3157 -95290
3156 21350
3155 69940
3154 38147
3153 -54936
3152 -167102
3151 -250461
3150 -270599
3149 -219605
3148 -118004
3147 -5437
3146 75457
3145 95066
3144 46462
3143 -54404
3142 -176922
3141 -288135
3140 -363739
3139 -393743
3138 -381614
3137 -338733
3136 -277660
3135 -207564
3134 -133445
3133 -58591
3132 11939
3131 69269
3130 101557
3129 97563
3128 51289
3127 -34454
3126 -147178
3125 -266943
3124 -370889
3123 -438508
3122 -456159
3121 -419805
3120 -335664
3119 -218888
3118 -90607
3117 26269
3116 111916
3115 154177
3114 151599
3113 113617
3112 57323
3111 1437
3110 -40469
3109 -64752
3108 -78145
3107 -93269
3106 -120921
3105 -162721
3104 -208045
3103 -237497
3102 -232127
3101 -184436
3100 -105611
3099 -24469
3098 22924
3097 9425
3096 -68220
3095 -183123
3094 -285119
3093 -319521
3092 -250779
3091 -80921
3090 146065
3089 357311
3088 477490
3087 458251
3086 298315
3085 45311
3084 -222045
3083 -424312
3082 -511523
3081 -480465
3080 -371857
3079 -249160
3078 -168857
3077 -155772
3076 -194437
3075 -239972
3074 -242787
3073 -175000
3072 -45782
3071 101773
3070 210721
3069 237502
3068 173053
3067 47346
3066 -85111
3065 -171948
3064 -188798
3063 -151470
3062 -107915
3061 -113235
3060 -199458
3059 -354897
3058 -523881
3057 -628379
3056 -602582
3055 -424954
3054 -132747
3053 188610
3052 437613
3051 536881
3050 464139
3049 260506
3048 12494
3047 -184372
3046 -264507
3045 -217088
3044 -86660
3043 49766
3042 118160
3041 79446
3040 -55752
3039 -235084
3038 -390284
3037 -468233
3036 -452998
3035 -369452
3034 -267937
3033 -198168
3032 -185073
3031 -217758
3030 -256208
3029 -251890
3028 -172200
3027 -17273
3026 178364
3025 359662
3024 473781
3023 491393
3022 417406
3021 287076
3020 150101
3019 50237
3018 9302
3017 21774
3016 61104
3015 93803
3014 94574
3013 56126
3012 -9610
3011 -78190
3010 -123447
3009 -127627
3008 -87212
3007 -13226
3006 72926
3005 145778
3004 182066
3003 165647
3002 90705
3001 -36731
3000 -199074
2999 -369725
2998 -518204
2997 -617319
2996 -650663
2995 -617816
2994 -534844
2993 -429171
2992 -330243
2991 -259434
2990 -223380
2989 -213663
2988 -213050
2987 -205356
2986 -184178
2985 -156071
2984 -136331
2983 -139242
2982 -167610
2981 -207223
2980 -229827
2979 -204267
2978 -111301
2977 44649
2976 232730
2975 404112
2974 508916
2973 514892
2972 419978
2971 253301
2970 63996
2969 -97505
2968 -197883
2967 -231395
2966 -218369
2965 -192933
2964 -185848
2963 -210228
2962 -256345
2961 -297476
2960 -303716
2959 -257250
2958 -162093
2957 -43963
2956 59604
2955 114511
2954 104146
2953 36327
2952 -59588
2951 -144059
2950 -182412
2949 -157629
2948 -76098
2947 35478
2946 140377
2945 205211
2944 211448
2943 161194
2942 75630
2941 -12930
2940 -72431
2939 -82009
2938 -38990
2937 40287
2936 126044
2935 185304
2934 193527
2933 143713
2932 49663
2931 -58179
2930 -143307
2929 -176683
2928 -148272
2927 -71879
2926 19166
2925 84478
2924 92737
2923 35067
2922 -70151
2921 -183663
2920 -260957
2919 -271024
2918 -210379
2917 -106007
2916 -5322
2915 43214
2914 10942
2913 -97627
2912 -244963
2911 -374628
2910 -433826
2909 -395010
2908 -267481
2907 -93987
2906 66261
2905 161003
2904 164952
2903 88224
2902 -29953
2901 -139004
2900 -198290
2899 -192806
2898 -137045
2897 -66174
2896 -19186
2895 -21789
2894 -76348
2893 -162552
2892 -247558
2891 -300379
2890 -304000
2889 -260427
2888 -187508
2887 -110079
2886 -50014
2885 -19467
2884 -19276
2883 -41783
2882 -75445
2881 -108542
2880 -130694
2879 -132818
2878 -107290
2877 -49737
2876 37621
2875 142990
2874 244948
2873 317074
2872 336572
2871 293758
2870 197930
2869 76093
2868 -36059
2867 -107779
2866 -125758
2865 -99653
2864 -57560
2863 -32850
2862 -47967
2861 -102595
2860 -171976
2859 -216791
2858 -200683
2857 -107828
2856 47411
2855 223373
2854 365693
2853 427607
2852 387426
2851 256005
2850 71468
2849 -115960
2848 -262111
2847 -342348
2846 -355400
2845 -317376
2844 -250257
2843 -171192
2842 -87715
2841 -320
2840 90346
2839 176821
2838 243375
2837 271358
2836 248843
2835 179300
2834 83993
2833 -4274
2832 -54041
2831 -49001
2830 3946
2829 76769
2828 132165
2827 140176
2826 91924
2825 3949
2824 -89184
2823 -150863
2822 -159709
2821 -120118
2820 -60979
2819 -22916
2818 -39704
2817 -122272
2816 -252570
2815 -390150
2814 -488584
2813 -514476
2812 -460798
2811 -348994
2810 -219360
2809 -114346
2808 -62222
2807 -67919
2806 -114222
2805 -171745
2804 -212391
2803 -220101
2802 -194599
2801 -147654
2800 -94933
2799 -48226
2798 -11979
2797 14764
2796 33055
2795 39271
2794 24354
2793 -21851
2792 -103182
2791 -210761
2790 -321726
2789 -404865
2788 -431599
2787 -387813
2786 -281174
2785 -140209
2784 -4887
2783 87785
2782 117330
2781 86928
2780 21160
2779 -44614
2778 -78796
2777 -65981
2776 -12357
2775 57847
2774 113020
2773 127318
2772 90968
2771 13816
2770 -78843
2769 -156072
2768 -192639
2767 -177599
2766 -117226
2765 -31738
2764 52461
2763 111989
2762 133921
2761 119275
2760 81819
2759 42975
2758 24628
2757 41999
2756 98589
2755 184522
2754 278787
2753 354855
2752 388275
2751 364177
2750 282460
2749 158905
2748 21559
2747 -96826
2746 -168158
2745 -177257
2744 -126341
2743 -34195
2742 69732
2741 154391
2740 196364
2739 186370
2738 131126
2737 50299
2736 -30104
2735 -85617
2734 -100013
2733 -69076
2732 -786
2731 87684
2730 175009
2729 241393
2728 273572
2727 268094
2726 232164
2725 181736
2724 137056
2723 116534
2722 130459
2721 176559
2720 239196
2719 293155
2718 311466
2717 275098
2716 181287
2715 47233
2714 -92761
2713 -196512
2712 -226875
2711 -164190
2710 -13917
2709 193375
2708 409908
2707 584008
2706 674537
2705 661858
2704 552144
2703 374184
2702 170338
2701 -15088
2700 -146429
2699 -203559
2698 -184055
2697 -101168
2696 20861
2695 152533
2694 264651
2693 333205
2692 343370
2691 292381
2690 190725
2689 60877
2688 -66916
2687 -161526
2686 -199092
2685 -170147
2684 -83235
2683 36679
2682 155090
2681 238314
2680 264108
2679 228916
2678 149104
2677 55475
2676 -17248
2675 -42472
2674 -11115
2673 65031
2672 157301
2671 230274
2670 254576
2669 217872
2668 130074
2667 20730
2666 -70734
2665 -108684
2664 -74091
2663 28053
2662 169548
2661 307906
2660 400378
2659 418139
2658 355577
2657 231355
2656 80986
2655 -56163
2654 -150434
2653 -190848
2652 -186278
2651 -158801
2650 -132456
2649 -122452
2648 -129545
2647 -141888
2646 -143198
2645 -123151
2644 -84760
2643 -44833
2642 -26818
2641 -49026
2640 -113731
2639 -202659
2638 -281787
2637 -314250
2636 -276251
2635 -169092
2634 -21621
2633 118716
2632 203185
2631 200599
2630 109881
2629 -39026
2628 -196513
2627 -312370
2626 -354743
2625 -321228
2624 -237706
2623 -145739
2622 -84166
2621 -72822
2620 -105184
2619 -152698
2618 -178499
2617 -154285
2616 -73055
2615 47488
2614 171863
2613 260626
2612 285016
2611 236461
2610 127680
2609 -14091
2608 -157962
2607 -279360
2606 -365254
2605 -413482
2604 -427945
2603 -413092
2602 -370886
2601 -301620
2600 -207562
2599 -96760
2598 15777
2597 110903
2596 171329
2595 188227
2594 165320
2593 118396
2592 70200
2591 42673
2590 49604
2589 92452
2588 160600
2587 235502
2586 296734
2585 327701
2584 319337
2583 271361
2582 191598
2581 94213
2580 -2588
2579 -79417
2578 -119368
2577 -112412
2576 -59545
2575 24999
2574 115302
2573 179850
2572 191139
2571 135871
2570 21786
2569 -122172
2568 -253480
2567 -329506
2566 -322300
2565 -229187
2564 -74913
2563 95841
2562 233114
2561 298167
2560 275863
2559 178566
2558 40501
2557 -94860
2556 -189434
2555 -221867
2554 -191995
2553 -117758
2552 -26695
2551 54192
2550 106489
2549 124072
2548 112222
2547 83559
2546 52928
2545 33026
2544 31709
2543 50979
2542 87209
2541 132186
2540 174833
2539 203587
2538 209261
2537 187757
2536 141697
2535 80097
2534 15897
2533 -37948
2532 -72284
2531 -83898
2530 -75059
2529 -50834
2528 -15662
2527 28830
2526 83464
2525 148681
2524 220860
2523 290196
2522 342007
2521 361698
2520 341532
2519 285969
2518 212436
2517 146208
2516 110793
2515 117642
2514 159855
2513 213278
2512 245294
2511 228180
2510 151542
2509 28382
2508 -108170
2507 -216510
2506 -261967
2505 -229662
2504 -129558
2503 8201
2502 145394
2501 249886
2500 305887
2499 316349
2498 297314
2497 267651
2496 239452
2495 213625
2494 182353
2493 136516
2492 73751
2491 2613
2490 -59581
2489 -94304
2488 -90973
2487 -52985
2486 2664
2485 52380
2484 76484
2483 68362
2482 37916
2481 7579
2480 2612
2479 40034
2478 121028
2477 230026
2476 340533
2475 424809
2474 463081
2473 448596
2472 387155
2471 292444
2470 180211
2469 64343
2468 -43800
2467 -133630
2466 -193552
2465 -211578
2464 -179139
2463 -96654
2462 22214
2461 150758
2460 255153
2459 304677
2458 282317
2457 191196
2456 53705
2455 -96658
2454 -227489
2453 -318511
2452 -366792
2451 -384079
2450 -387882
2449 -390833
2448 -393571
2447 -384664
2446 -347600
2445 -271373
2444 -159332
2443 -31665
2442 80203
2441 145186
2440 145134
2439 82871
2438 -17963
2437 -121339
2436 -192031
2435 -208155
2434 -168078
2433 -89327
2432 -522
2431 69873
2430 103355
2429 96212
2428 58386
2427 7833
2426 -36616
2425 -60996
2424 -58920
2423 -31363
2422 15301
2421 71580
2420 126732
2419 170334
2418 194073
2417 193955
2416 172315
2415 138375
2414 106174
2413 89780
2412 97202
2411 125634
2410 160689
2409 180864
2408 166140
2407 107387
2406 12364
2405 -94824
2404 -181316
2403 -217369
2402 -187700
2401 -97415
2400 30060
2399 162121
2398 269070
2397 333799
2396 355004
2395 343106
2394 311672
2393 269235
2392 216032
2391 147323
2390 61205
2389 -33942
2388 -117448
2387 -162234
2386 -146805
2385 -67820
2384 53474
2383 175455
2382 250667
2381 245205
2380 154433
2379 7375
2378 -143233
2377 -241846
2376 -253251
2375 -177736
2374 -51154
2373 70644
2372 136480
2371 122711
2370 43964
2369 -53312
2368 -111792
2367 -89372
2366 21348
2365 189069
2364 357117
2363 468033
2362 488246
2361 421660
2360 306178
2359 195093
2358 132232
2357 132520
2356 176906
2355 223752
2354 230943
2353 178002
2352 77533
2351 -29531
2350 -92674
2349 -75670
2348 25676
2347 180338
2346 334918
2345 436562
2344 455296
2343 395545
2342 291806
2341 190968
2340 129935
2339 119221
2338 140089
2337 156134
2336 133256
2335 58046
2334 -54488
2333 -167606
2332 -240592
2331 -248859
2330 -196501
2329 -115026
2328 -48706
2327 -33432
2326 -79161
2325 -164379
2324 -245370
2323 -276057
2322 -229259
2321 -109538
2320 48225
2319 193698
2318 282459
2317 294058
2316 238805
2315 150740
2314 70726
2313 27936
2312 28387
2311 55354
2310 80630
2309 80437
2308 47864
2307 -4183
2306 -50565
2305 -67698
2304 -46261
2303 3814
2302 58594
2301 92860
2300 93652
2299 67479
2298 37205
2297 29825
2296 61112
2295 124922
2294 192964
2293 225886
2292 191023
2291 78728
2290 -90433
2289 -271327
2288 -410631
2287 -466971
2286 -426149
2285 -305103
2284 -143331
2283 13881
2282 132751
2281 201312
2280 228937
2279 236468
2278 242554
2277 253173
2276 259222
2275 242750
2274 188076
2273 91770
2272 -33617
2271 -163825
2270 -272687
2269 -342315
2268 -368489
2267 -358839
2266 -325310
2265 -275508
2264 -208104
2263 -115185
2262 9441
2261 160619
2260 316689
2259 442809
2258 502556
2257 473168
2256 357339
2255 185412
2254 5911
2253 -132284
2252 -198616
2251 -192088
2250 -139807
2249 -83233
2248 -58205
2247 -77828
2246 -126174
2245 -165886
2244 -156378
2243 -74355
2242 72877
2241 247672
2240 396109
2239 469814
2238 445906
2237 336210
2236 181728
2235 34953
2234 -61991
2233 -93681
2232 -75185
2231 -42118
2230 -31960
2229 -65456
2228 -136551
2227 -215193
2226 -261266
2225 -242959
2224 -151052
2223 -2825
2222 165677
2221 314947
2220 417504
2219 466543
2218 474326
2217 461949
2216 446170
2215 430149
2214 402701
2213 346257
2212 249300
2211 116753
2210 -27265
2209 -146277
2208 -205166
2207 -184814
2206 -91065
2205 46030
2204 182468
2203 275712
2202 298954
2201 248706
2200 143413
2199 14697
2198 -104349
2197 -188847
2196 -226554
2195 -216809
2194 -166292
2193 -84922
2192 15833
2191 122140
2190 216452
2189 278280
2188 288592
2187 236959
2186 128329
2185 -14500
2184 -155297
2183 -255283
2182 -286820
2181 -244286
2180 -147177
2179 -33425
2178 54832
2177 87378
2176 57152
2175 -18200
2174 -105166
2173 -169675
2172 -192107
2171 -175321
2170 -142178
2169 -123731
2168 -143498
2167 -205004
2166 -288309
2165 -357235
2164 -374209
2163 -316283
2162 -185422
2161 -8676
2160 171666
2159 313645
2158 390349
2157 397933
2156 354249
2155 289512
2154 233653
2153 205882
2152 210383
2151 238892
2150 277677
2149 314813
2148 344104
2147 364272
2146 374804
2145 371671
2144 346105
2143 287846
2142 191580
2141 63257
2140 -77455
2139 -200779
2138 -275874
2137 -281972
2136 -216944
2135 -99393
2134 36996
2133 154879
2132 225976
2131 240108
2130 207116
2129 151268
2128 100852
2127 77434
2126 89087
2125 129784
2124 184361
2123 236084
2122 273058
2121 290779
2120 290325
2119 273998
2118 241438
2117 188808
2116 111810
2115 11015
2114 -103578
2113 -211826
2112 -287989
2111 -309450
2110 -266160
2109 -166617
2108 -37198
2107 85653
2106 167772
2105 189413
2104 152193
2103 77803
2102 -1225
2101 -55073
2100 -68940
2099 -48956
2098 -19083
2097 -10171
2096 -45636
2095 -129802
2094 -243952
2093 -352046
2092 -414103
2091 -401999
2090 -311341
2089 -164539
2088 -3648
2087 124338
2086 184115
2085 164209
2084 80061
2083 -32864
2082 -133005
2081 -187992
2080 -185367
2079 -134809
2078 -61547
2077 5837
2076 47879
2075 61794
2074 61229
2073 68669
2072 104042
2071 174528
2070 269939
2069 365571
2068 431323
2067 443282
2066 393076
2065 291350
2064 164093
2063 43462
2062 -43278
2061 -82513
2060 -77672
2059 -46425
2058 -13132
2057 372
2056 -17666
2055 -65499
2054 -129295
2053 -188469
2052 -222804
2051 -218960
2050 -174482
2049 -98361
2048 -8292
2047 74395
2046 130667
2045 148969
2044 128313
2043 78383
2042 16538
2041 -37507
2040 -67803
2039 -67091
2038 -38775
2037 4899
2036 47968
2035 77240
2034 87570
2033 83579
2032 76893
2031 79940
2030 99016
2029 129954
2028 158836
2027 167974
2026 144909
2025 90375
2024 21183
2023 -34133
2022 -45911
2021 3827
2020 111869
2019 252215
2018 383960
2017 466104
2016 473500
2015 407256
2014 294834
2013 179366
2012 102298
2011 86533
2010 127277
2009 194616
2008 246863
2007 248978
2006 188074
2005 79223
2004 -41040
2003 -130668
2002 -160465
2001 -126725
2000 -52521
1999 22911
1998 61938
1997 45437
1996 -18755
1995 -99692
1994 -157766
1993 -163296
1992 -110881
1991 -22996
1990 58925
1989 92173
1988 51564
1987 -58755
1986 -205604
1985 -339039
1984 -411445
1983 -395525
1982 -293993
1981 -137437
1980 28147
1979 158593
1978 226476
1977 228167
1976 181194
1975 114197
1974 54519
1973 18739
1972 9476
1971 18588
1970 34084
1969 46857
1968 54115
1967 58489
1966 64141
1965 72567
1964 80610
1963 81750
1962 69810
1961 42883
1960 5184
1959 -34319
1958 -65932
1957 -83906
1956 -89372
1955 -89981
1954 -96291
1953 -116555
1952 -152305
1951 -196804
1950 -237059
1949 -258522
1948 -250401
1947 -209408
1946 -140534
1945 -54870
1944 34279
1943 115187
1942 179903
1941 224390
1940 247175
1939 247757
1938 225978
1937 182814
1936 122102
1935 52034
1934 -14860
1933 -63902
1932 -82265
1931 -63514
1930 -10888
1929 62203
1928 135089
1927 185557
1926 196706
1925 162645
1924 91018
1923 1239
1922 -81283
1921 -133220
1920 -141097
1919 -106044
1918 -43663
1917 21232
1916 63423
1915 66568
1914 29518
1913 -32972
1912 -95747
1911 -133146
1910 -129555
1909 -86280
1908 -21617
1907 36391
1906 61933
1905 43299
1904 -10514
1903 -71807
1902 -104579
1901 -79518
1900 12533
1899 154493
1898 307356
1897 423668
1896 464941
1895 415976
1894 290193
1893 123859
1892 -38229
1891 -159390
1890 -222989
1889 -234928
1888 -216354
1887 -190731
1886 -171861
1885 -158655
1884 -138911
1883 -99650
1882 -38163
1881 32587
1880 87725
1879 102119
1878 64305
1877 -14709
1876 -103142
1875 -161110
1874 -159155
1873 -94042
1872 6300
1871 92263
1870 113407
1869 41950
1868 -111807
1867 -299854
1866 -453630
1865 -511404
1864 -444320
1863 -269652
1862 -45059
1861 154168
1860 265365
1859 263337
1858 169192
1857 39542
1856 -58907
1855 -78101
1854 -8155
1853 120474
1852 252419
1851 332848
1850 331226
1849 252920
1848 134168
1847 23705
1846 -39751
1845 -43507
1844 -3402
1843 47450
1842 77367
1841 72616
1840 43631
1839 18133
1838 24968
1837 77019
1836 161908
1835 245308
1834 285478
1833 252171
1832 141034
1831 -23192
1830 -195977
1829 -330273
1828 -393807
1827 -378805
1826 -300653
1825 -187395
1824 -66148
1823 46640
1822 146841
1821 236698
1820 315917
1819 375934
1818 401395
1817 378584
1816 306096
1815 201217
1814 97142
1813 30829
1812 26471
1811 82619
1810 170060
1809 242864
1808 258625
1807 198958
1806 80415
1805 -50201
1804 -135154
1803 -131690
1802 -32958
1801 126063
1800 281213
1799 365594
1798 338572
1797 204494
1796 12508
1795 -162939
1794 -252800
1793 -222157
1792 -84611
1791 103821
1790 268490
1789 347169
1788 315029
1787 193111
1786 37327
1785 -86547
1784 -130598
1783 -83346
1782 28144
1781 152390
1780 236642
1779 248489
1778 186840
1777 78642
1776 -35718
1775 -120649
1774 -158687
1773 -153582
1772 -123087
1771 -86339
1770 -52824
1769 -18470
1768 29635
1767 103005
1766 201800
1765 310721
1764 403139
1763 451649
1762 439975
1761 370457
1760 263528
1759 149454
1758 56250
1757 -632
1756 -22293
1755 -22672
1754 -19474
1753 -24471
1752 -37977
1751 -49976
1750 -47005
1749 -21004
1748 24522
1747 74307
1746 107374
1745 106522
1744 66764
1743 -1326
1742 -75024
1741 -128175
1740 -141425
1739 -109547
1738 -42867
1737 37542
1736 108553
1735 153709
1734 168421
1733 159844
1732 142036
1731 128933
1730 128294
1729 139009
1728 152524
1727 157315
1726 144334
1725 111200
1724 63746
1723 14678
1722 -19898
1721 -24897
1720 9616
1719 85402
1718 194667
1717 320649
1716 440278
1715 528779
1714 565521
1713 539799
1712 454730
1711 327611
1710 185899
1709 59520
1708 -28269
1707 -68280
1706 -68123
1705 -48870
1704 -36525
1703 -51375
1702 -99357
1701 -169024
1700 -235571
1699 -270542
1698 -253446
1697 -180579
1696 -67398
1695 56669
1694 158970
1693 215628
1692 219988
1691 184152
1690 133118
1689 94102
1688 85544
1687 110341
1686 155954
1685 201102
1684 225926
1683 221144
1682 192201
1681 156668
1680 136079
1679 145824
1678 187540
1677 247416
1676 301280
1675 324442
1674 302198
1673 236523
1672 146017
1671 58892
1670 1729
1669 -11508
1668 14339
1667 56915
1666 84816
1665 70096
1664 -50
1663 -117036
1662 -252608
1661 -368055
1660 -427490
1659 -410251
1658 -317812
1657 -172758
1656 -10414
1655 133507
1654 234502
1653 285840
1652 298037
1651 291984
1650 288954
1649 301726
1648 330300
1647 363547
1646 385560
1645 383569
1644 353827
1643 303040
1642 244989
1641 194236
1640 159964
1639 142785
1638 135798
1637 129101
1636 115334
1635 93425
1634 68664
1633 49160
1632 40569
1631 41944
1630 45071
1629 37962
1628 11076
1627 -36702
1626 -95412
1625 -146432
1624 -169407
1623 -150930
1622 -91185
1621 -5403
1620 80932
1619 141452
1618 159130
1617 133098
1616 79099
1615 23226
1614 -8580
1613 -1036
1612 44274
1611 109470
1610 167435
1609 192456
1608 170119
1607 102599
1606 7429
1605 -89455
1604 -163411
1603 -199594
1602 -197112
1601 -167589
1600 -129220
1599 -99078
1598 -86900
1597 -92654
1596 -108463
1595 -123612
1594 -130190
1593 -126861
1592 -119174
1591 -116424
1590 -126478
1589 -150895
1588 -182523
1587 -206830
1586 -206780
1585 -169640
1584 -93224
1583 10923
1582 119056
1581 201521
1580 232192
1579 197999
1578 105139
1577 -20761
1576 -141352
1575 -217586
1574 -223326
1573 -155728
1572 -38226
1571 85775
1570 167078
1569 168145
1568 77579
1567 -84117
1566 -270290
1565 -423980
1564 -498379
1563 -474247
1562 -367414
1561 -223035
1560 -98392
1559 -40709
1558 -68641
1557 -164937
1556 -283400
1555 -367564
1554 -373621
1553 -288342
1552 -134646
1551 37439
1550 170631
1549 222779
1548 182516
1547 71848
1546 -64988
1545 -181157
1544 -246517
1543 -258105
1542 -237416
1541 -216204
1540 -217785
1539 -243009
1538 -267957
1537 -255022
1536 -172669
1535 -14753
1534 190095
1533 384530
1532 502749
1531 497186
1530 360426
1529 132462
1528 -110840
1527 -284425
1526 -325715
1525 -218628
1524 -92
1523 253861
1522 457072
1521 545815
1520 502044
1519 358239
1518 182311
1517 49084
1516 10122
1515 74014
1514 204640
1513 337433
1512 406366
1511 370428
1510 229033
1509 20838
1508 -192599
1507 -350894
1506 -416618
1505 -386454
1504 -288331
1503 -167094
1502 -65656
1501 -9680
1500 -1478
1499 -24289
1498 -53584
1497 -69450
1496 -64421
1495 -43912
1494 -20191
1493 -3739
1492 3281
1491 8254
1490 23694
1489 59738
1488 117475
1487 186493
1486 247857
1485 281098
1484 272016
1483 217908
1482 128269
1481 21184
1480 -82521
1479 -164687
1478 -212823
1477 -220412
1476 -185692
1475 -110681
1474 -1575
1473 129775
1472 264892
1471 380141
1470 451599
1469 462380
1468 409681
1467 308092
1466 186742
1465 80299
1464 16673
1463 6216
1462 37098
1461 79345
1460 96493
1459 60486
1458 -36143
1457 -175934
1456 -321965
1455 -431155
1454 -470172
1453 -427728
1452 -318548
1451 -177797
1450 -48495
1449 32973
1448 47827
1447 -1208
1446 -93526
1445 -199363
1444 -289743
1443 -344107
1442 -353793
1441 -321596
1440 -258950
1439 -182457
1438 -110653
1437 -60890
1436 -45807
1435 -69370
1434 -123608
1433 -188035
1432 -233594
1431 -231384
1430 -163998
1429 -35260
1428 126412
1427 273980
1426 356485
1425 337861
1424 212635
1423 11655
1422 -205650
1421 -370639
1420 -429588
1419 -363300
1418 -194242
1417 21926
1416 217270
1415 336627
1414 356816
1413 292507
1412 186940
1411 91991
1410 46400
1409 61327
1408 118835
1407 183047
1406 218276
1405 205702
1404 151402
1403 82760
1402 35666
1401 38753
1400 101739
1399 212475
1398 342991
1397 460853
1396 540280
1395 568464
1394 545557
1393 480139
1392 383891
1391 268756
1390 147565
1389 36363
1388 -44805
1387 -75209
1386 -40751
1385 57752
1384 200055
1383 349524
1382 464203
1381 512208
1380 484861
1379 401117
1378 300245
1377 225059
1376 202728
1375 231928
1374 282739
1373 310079
1372 275087
1371 164793
1370 716
1369 -168221
1368 -285878
1367 -313340
1366 -246452
1365 -118125
1364 16018
1363 102351
1362 112946
1361 57228
1360 -24044
1359 -79791
1358 -74715
1357 -7954
1356 85042
1355 148970
1354 136203
1353 32592
1352 -131045
1351 -288149
1350 -363310
1349 -305531
1348 -113123
1347 161260
1346 428517
1345 596974
1344 608295
1343 460454
1342 208311
1341 -58149
1340 -248602
1339 -305738
1338 -224022
1337 -47330
1336 151953
1335 302433
1334 359236
1333 315937
1332 199963
1331 55894
1330 -74453
1329 -166147
1328 -214495
1327 -228442
1326 -219401
1325 -192392
1324 -144123
1323 -68353
1322 35289
1321 154648
1320 264882
1319 335615
1318 342264
1317 276232
1316 149161
1315 -10658
1314 -167943
1313 -291689
1312 -363334
1311 -379027
1310 -346362
1309 -278466
1308 -189014
1307 -90446
1306 4866
1305 82802
1304 127792
1303 126532
1302 73921
1301 -22055
1300 -139989
1299 -250828
1298 -328167
1297 -358566
1296 -346735
1295 -312372
1294 -279436
1293 -262691
1292 -258340
1291 -244200
1290 -190544
1289 -77300
1288 90515
1287 277419
1286 426464
1285 480423
1284 406831
1283 215762
1282 -38552
1281 -274700
1280 -413931
1279 -411089
1278 -273583
1277 -59869
1276 142729
1275 252267
1274 224594
1273 70641
1272 -148535
1271 -346775
1270 -447424
1269 -413271
1268 -259760
1267 -46688
1266 147402
1265 256986
1264 254346
1263 157801
1262 21110
1261 -90367
1260 -126264
1259 -69696
1258 58887
1257 212625
1256 338077
1255 395268
1254 370278
1253 276660
1252 146965
1251 19236
1250 -75659
1249 -121579
1248 -118307
1247 -77920
1246 -19202
1245 37464
1244 73738
1243 75934
1242 37504
1241 -38441
1240 -137561
1239 -235451
1238 -302818
1237 -314248
1236 -257983
1235 -142680
1234 2477
1233 135751
1232 216885
1231 222272
1230 155135
1229 46099
1228 -56851
1227 -105726
1226 -70704
1225 47906
1224 218664
1223 389417
1222 505163
1221 526601
1220 442643
1219 272764
1218 59165
1217 -147566
1216 -303665
1215 -383093
1214 -381350
1213 -312415
1212 -201418
1211 -76435
1210 37943
1209 124235
1208 173320
1207 184420
1206 164519
1205 127162
1204 89948
1203 70304
1202 80048
1201 120519
1200 180550
1199 239019
1198 271900
1197 261613
1196 204946
1195 115871
1194 21430
1193 -48210
1192 -71713
1191 -45440
1190 14781
1189 80094
1188 120717
1187 118492
1186 74302
1185 6912
1184 -56347
1183 -92851
1182 -95721
1181 -77325
1180 -63274
1179 -79391
1178 -137577
1177 -227333
1176 -317408
1175 -367581
1174 -345895
1173 -243927
1172 -83131
1171 91057
1170 225449
1169 279238
1168 239731
1167 127138
1166 -13588
1165 -130433
1164 -184143
1163 -162058
1162 -80582
1161 24173
1160 112991
1159 159983
1158 161892
1157 136739
1156 113136
1155 115579
1154 152543
1153 212568
1152 269707
1151 295480
1150 271749
1149 198848
1148 95722
1147 -7448
1146 -80507
1145 -103525
1144 -72052
1143 3814
1142 104912
1141 209745
1140 299376
1139 359178
1138 378314
1137 349190
1136 268791
1135 142088
1134 -14413
1133 -172105
1132 -295112
1131 -350496
1130 -320685
1129 -212869
1128 -60294
1127 86758
1126 178120
1125 182793
1124 101998
1123 -29889
1122 -157892
1121 -228055
1120 -209477
1119 -107403
1118 38529
1117 170572
1116 237020
1115 213946
1114 115077
1113 -14588
1112 -118706
1111 -154286
1110 -110197
1109 -11197
1108 94334
1107 157426
1106 151804
1105 86714
1104 3187
1103 -44891
1102 -16518
1101 95526
1100 258374
1099 410746
1098 488045
1097 450228
1096 300385
1095 85779
1094 -119429
1093 -242787
1092 -241726
1091 -119831
1090 75130
1089 270191
1088 395022
1087 407377
1086 306404
1085 129667
1084 -63578
1083 -215091
1082 -287063
1081 -271416
1080 -187059
1079 -68265
1078 49671
1077 141409
1076 195748
1075 213296
1074 200702
1073 165331
1072 112933
1071 48488
1070 -21620
1069 -88521
1068 -142256
1067 -175145
1066 -185072
1065 -176383
1064 -157356
1063 -135274
1062 -111738
1061 -81136
1060 -33665
1059 38117
1058 132460
1057 235135
1056 322199
1055 368370
1054 357628
1053 291101
1052 188114
1051 79197
1050 -6337
1049 -52902
1048 -65455
1047 -67197
1046 -88784
1045 -153629
1044 -265857
1043 -406445
1042 -539540
1041 -626373
1040 -640756
1039 -579448
1038 -462924
1037 -326427
1036 -205439
1035 -122066
1034 -78202
1033 -58068
1032 -38422
1031 -1330
1030 56501
1029 121996
1028 172028
1027 184518
1026 148981
1025 71697
1024 -26638
1023 -119358
1022 -184269
1021 -211372
1020 -204701
1019 -178061
1018 -147270
1017 -122862
1016 -106618
1015 -93107
1014 -74885
1013 -48268
1012 -16593
1011 10661
1010 22283
1009 10894
1008 -23175
1007 -71596
1006 -121341
1005 -159849
1004 -179513
1003 -179502
1002 -164392
1001 -140738
1000 -113626
999 -85038
998 -54673
997 -22411
996 9370
995 35301
994 48984
993 46593
992 30198
991 8823
990 -3750
989 6111
988 46279
987 114983
986 200524
985 284858
984 349673
983 382513
982 380485
981 350212
980 304241
979 255593
978 212747
977 177010
976 143114
975 102531
974 48041
973 -22303
972 -103225
971 -182932
970 -246196
969 -278855
968 -272398
967 -227301
966 -154071
965 -71422
964 -1747
963 35148
962 28316
961 -20153
960 -94831
959 -171238
958 -223774
957 -234750
956 -201091
955 -135784
954 -62948
953 -8001
952 13275
951 2078
950 -23253
949 -34984
948 -8845
947 63380
946 167346
945 269302
944 328449
943 313847
942 218755
941 65895
940 -99356
939 -225706
938 -276017
937 -242307
936 -149122
935 -43483
934 24646
933 23245
932 -48351
931 -159256
930 -260133
929 -304002
928 -265883
927 -153002
926 -1482
925 138709
924 223840
923 232898
922 173853
921 77765
920 -15793
919 -75040
918 -86843
917 -58031
916 -7751
915 44414
914 88305
913 126246
912 168364
911 223275
910 289553
909 352906
908 390918
907 383203
906 321872
905 216877
904 93171
903 -19323
902 -98320
901 -138279
900 -151495
899 -160425
898 -184847
897 -230095
896 -282331
895 -313661
894 -295200
893 -212265
892 -74536
891 84032
890 216254
889 279509
888 252842
887 145986
886 -3754
885 -145663
884 -235004
883 -249607
882 -196879
881 -108625
880 -26229
879 17218
878 10250
877 -33630
876 -83530
875 -105934
874 -80020
873 -6958
872 90524
871 177640
870 221639
869 204319
868 127854
867 12053
866 -114976
865 -228074
864 -313059
863 -368333
862 -400184
861 -414932
860 -412537
859 -385359
858 -323012
857 -220949
856 -88211
855 50316
854 159511
853 206186
852 173188
851 69234
850 -70513
849 -194591
848 -253045
847 -216355
846 -87886
845 95497
844 275535
843 393142
842 409649
841 320469
840 155850
839 -31458
838 -186549
837 -272455
836 -281985
835 -236918
834 -175527
833 -134320
832 -132129
831 -163388
830 -203145
829 -221013
828 -197307
827 -133696
826 -53380
825 9296
824 24927
823 -16763
822 -101346
821 -195489
820 -261589
819 -274489
818 -232519
817 -157634
816 -84557
815 -43974
814 -47749
813 -83245
812 -119649
811 -123468
810 -75940
809 16038
808 121021
807 196161
806 206684
805 142791
804 25978
803 -98639
802 -181032
801 -187948
800 -117940
799 -2890
798 104963
797 155070
796 120283
795 8940
794 -137767
793 -261952
792 -311827
791 -261728
790 -121474
789 68056
788 250533
787 374101
786 407806
785 348976
784 220303
783 59513
782 -93256
781 -205626
780 -258254
779 -245553
778 -173916
777 -59510
776 73698
775 196545
774 279353
773 299135
772 247724
771 137426
770 578
769 -118758
768 -179270
767 -158008
766 -60599
765 79019
764 210368
763 285679
762 278969
761 196827
760 76002
759 -31541
758 -79952
757 -48179
756 51879
755 181019
754 289364
753 336474
752 306193
751 210327
750 80563
749 -46575
748 -144179
747 -202252
746 -225441
745 -223924
744 -203573
743 -161547
742 -90110
741 13488
740 137144
739 250733
738 313338
737 289106
736 164972
735 -38507
734 -269637
733 -462044
732 -559173
731 -536582
730 -412088
729 -238712
728 -82868
727 3140
726 2509
725 -60059
724 -130322
723 -149119
722 -78907
721 79278
720 285483
719 476803
718 592368
717 596532
716 490821
715 310624
714 109330
713 -62310
712 -172700
711 -215784
710 -206527
709 -169641
708 -127966
707 -95831
706 -79051
705 -79369
704 -98931
703 -141126
702 -207024
701 -289994
700 -372858
699 -430945
698 -441167
697 -393376
696 -298109
695 -185691
694 -95488
693 -59073
692 -84728
691 -150967
690 -213248
689 -222121
688 -145487
687 14855
686 220258
685 408044
684 515327
683 503988
682 376235
681 174094
680 -36908
679 -192810
678 -254435
677 -219300
676 -118022
675 2057
674 97990
673 147553
672 154197
671 139708
670 129407
669 137753
668 161340
667 182119
666 178393
665 137417
664 62966
663 -25897
662 -103940
661 -151839
660 -164919
659 -154071
658 -138533
657 -134403
656 -144982
655 -158120
654 -152180
653 -107816
652 -19727
651 97630
650 213588
649 292850
648 310055
647 260714
646 163563
645 53236
644 -33465
643 -71713
642 -57201
641 -5864
640 54521
639 96678
638 104636
637 78727
636 33440
635 -9994
634 -32503
633 -23773
632 15449
631 75124
630 139814
629 192561
628 217587
627 202107
626 138384
625 26793
624 -120710
623 -278789
622 -411112
621 -478315
620 -450362
619 -319384
618 -107579
617 134419
616 340076
615 447315
614 419866
613 261472
612 16845
611 -241932
610 -439229
609 -521341
608 -474143
607 -326289
606 -136862
605 27606
604 117842
603 118852
602 53144
601 -30509
600 -77847
599 -51111
598 56090
597 216251
596 378120
595 485181
594 495458
593 395663
592 205271
591 -30158
590 -253439
589 -412899
588 -476765
587 -440810
586 -327617
585 -178352
584 -39863
583 49093
582 68702
581 23108
580 -61684
579 -146473
578 -191605
577 -170040
576 -76616
575 69650
574 231301
573 364582
572 434032
571 424404
570 345561
569 228382
568 113104
567 34402
566 8914
565 30010
564 71791
563 100600
562 89327
561 28666
560 -69162
559 -175555
558 -257137
557 -288821
556 -262825
555 -190070
554 -93793
553 1392
552 79889
551 140244
550 192902
549 251884
548 324582
547 404762
546 472437
545 501137
544 469647
543 373068
542 228086
541 69660
540 -60067
539 -126471
538 -114936
537 -36129
536 78107
535 186605
534 253747
533 261539
532 214339
531 134796
530 53111
529 -5627
528 -30825
527 -28843
526 -18012
525 -18800
524 -43627
523 -90776
522 -144887
521 -183632
520 -187566
519 -148898
518 -75533
517 11173
516 83911
515 119029
514 104527
513 43529
512 -47637
511 -145531
510 -227200
509 -276439
508 -286859
507 -261406
506 -209431
505 -143007
504 -73965
503 -12274
502 34545
501 61698
500 67636
499 54772
498 29705
497 2178
496 -17510
495 -21976
494 -9659
493 14420
492 40899
491 60705
490 70146
489 73822
488 83403
487 112050
486 166479
485 240239
484 311891
483 350079
482 324602
481 219677
480 43968
479 -167386
478 -360742
477 -479956
476 -484972
475 -366098
474 -148329
473 116212
472 365115
471 545508
470 629511
469 619764
468 543556
467 438695
466 337383
465 254812
464 186791
463 116602
462 27250
461 -86913
460 -214629
459 -330736
458 -406323
457 -421335
456 -373984
455 -282760
454 -180154
453 -100760
452 -68759
451 -89799
450 -150282
449 -223856
448 -281999
447 -304272
446 -284358
445 -230146
444 -158741
443 -89105
442 -35585
441 -4539
440 5405
439 624
438 -10819
437 -21489
436 -25331
435 -17461
434 5923
433 46671
432 102889
431 167217
430 226519
429 263938
428 263239
427 214140
426 116682
425 -17182
424 -165644
423 -302216
422 -402376
421 -449550
420 -438675
419 -376556
418 -279373
417 -168442
416 -65606
415 10708
414 48227
413 42276
412 -3966
411 -80362
410 -171845
409 -261497
408 -334231
407 -380233
406 -397110
405 -389912
404 -368869
403 -345527
402 -328675
401 -321587
400 -321576
399 -321862
398 -314810
397 -295010
396 -260938
395 -214682
394 -160285
393 -101858
392 -42649
391 14477
390 65682
389 105118
388 125472
387 120471
386 88580
385 36101
384 -22249
383 -66372
382 -76907
381 -42373
380 35550
379 141030
378 248180
377 328998
376 362259
375 340025
374 269446
373 169434
372 63871
371 -25784
370 -85746
369 -111490
368 -106031
367 -76553
366 -31445
365 20987
364 72221
363 112880
362 133265
361 125786
360 88559
359 28316
358 -39509
357 -94586
356 -118559
355 -102387
354 -50819
353 18460
352 81258
351 116507
350 115065
349 83658
348 41964
347 13871
346 16674
345 53095
344 109858
343 163623
342 191648
341 182282
340 140348
339 84792
338 39567
337 22029
336 34368
335 62343
334 82184
333 72603
332 26282
331 -44800
330 -113161
329 -147475
328 -127082
327 -52756
326 51457
325 146672
324 194564
323 173292
322 86989
321 -35363
320 -151350
319 -221983
318 -226847
317 -171164
316 -82000
315 4403
314 58367
313 68643
312 45373
311 13283
310 -1337
309 16386
308 63090
307 119588
306 161261
305 171390
304 150951
303 119954
302 109256
301 146200
300 240439
299 376487
298 516851
297 615075
296 633695
295 559833
294 411849
293 234061
292 81281
291 -900
290 7523
289 94235
288 219901
287 333175
286 389410
285 365848
284 267790
283 124021
282 -25922
281 -147085
280 -220821
279 -248706
278 -247898
277 -240806
276 -244023
275 -261382
274 -283767
273 -295157
272 -281625
271 -238867
270 -174775
269 -105987
268 -50231
267 -18162
266 -8607
265 -9449
264 -3786
263 21489
262 68659
261 126985
260 176467
259 196026
258 172578
257 107138
256 15343
255 -77752
254 -146417
253 -172930
252 -152919
251 -95618
250 -19538
249 54228
248 108274
247 132615
246 125306
245 90786
244 37515
243 -23883
242 -81700
241 -124136
240 -141173
239 -127610
238 -86372
237 -30194
236 20219
235 42216
234 19993
233 -47180
232 -141291
231 -229226
230 -273669
229 -247797
228 -148063
227 711
226 151075
225 248417
224 250799
223 145512
222 -44481
221 -267271
220 -459693
219 -569322
218 -572251
217 -479830
216 -332095
215 -181004
214 -70596
213 -22102
212 -29510
211 -66420
210 -100237
209 -107008
208 -80542
207 -32554
206 15155
205 42013
204 37913
203 6379
202 -39073
201 -82763
200 -114504
199 -133285
198 -145557
197 -159624
196 -179544
195 -201939
194 -217314
193 -214919
192 -188307
191 -138466
190 -72906
189 -1452
188 68623
187 135118
186 199477
185 262280
184 318522
183 356108
182 359438
181 317153
180 230422
179 117108
178 8571
177 -60837
176 -67734
175 -10987
174 85311
173 179570
172 228751
171 206375
170 114764
169 -14169
168 -130488
167 -185750
166 -152543
165 -35945
164 127817
163 284839
162 383483
161 392665
160 311421
159 166677
158 1158
157 -142833
156 -237030
155 -273376
154 -261729
153 -221701
152 -173216
151 -129908
150 -97245
149 -74522
148 -58237
147 -44354
146 -28526
145 -5204
144 32425
143 90224
142 168896
141 259935
140 344684
139 398428
138 399033
137 336956
136 222038
135 83256
134 -39495
133 -108888
132 -103519
131 -25459
130 101247
129 240406
128 357267
127 429805
126 452928
125 434509
124 386342
123 315534
122 221449
121 99996
120 -47282
119 -205042
118 -342765
117 -422885
116 -416056
115 -316818
114 -151554
113 26671
112 156029
111 189996
110 117347
109 -31246
108 -193944
107 -302128
106 -308473
105 -206653
104 -33940
103 144621
102 263688
101 284754
100 211162
99 84692
98 -34218
97 -93324
96 -70202
95 20830
94 138916
93 238342
92 290847
91 297715
90 286039
89 291398
88 335859
87 412582
86 485164
85 502703
84 423925
83 239084
82 -20935
81 -293178
80 -505640
79 -604944
78 -576673
77 -449661
76 -282708
75 -139896
74 -65429
73 -68672
72 -125033
71 -191064
70 -225989
69 -209599
68 -148841
67 -71218
66 -9321
65 15401
64 1839
63 -32457
62 -62079
61 -67603
60 -45272
59 -7808
58 23632
57 31800
56 13390
55 -18553
54 -41162
53 -33913
52 9780
51 77610
50 142882
49 176706
48 162219
47 104051
46 28242
45 -27808
44 -31251
43 31346
42 146691
41 278384
40 380134
39 413277
38 361540
37 237303
36 77093
35 -71669
34 -167409
33 -188380
32 -139053
31 -47174
30 46861
29 104156
28 100074
27 31605
26 -82564
25 -208782
24 -309499
23 -355163
22 -333378
21 -252691
20 -139898
19 -31574
18 37715
17 46944
16 -3890
15 -93070
14 -183946
13 -237311
12 -225311
11 -141917
10 -5905
9 145146
8 267979
7 329156
6 317073
5 245740
4 148734
3 65623
2 26216
1 38945
0 88068
##PAGE= F1=46710.83884515
##FIRST=     46788.9638451538, 227244.984019886, 74578
##DATA TABLE= (F2++(Y..Y)), PROFILE
8191 74578
8190 130808
8189 204976
8188 267377
8187 289900
8186 257449
8185 174078
8184 61532
8183 -48914
8182 -127860
8181 -157839
8180 -138287
8179 -83945
8178 -17930
8177 37340
8176 67621
8175 70052
8174 51476
8173 23310
8172 -4332
8171 -26608
8170 -44504
8169 -62242
8168 -83203
8167 -106621
8166 -126821
8165 -135424
8164 -125566
8163 -96097
8162 -53737
8161 -11924
8160 13446
8159 9882
8158 -26564
8157 -88981
8156 -161196
8155 -222899
8154 -256440
8153 -252815
8152 -214561
8151 -154451
8150 -90516
8149 -39338
8148 -10268
8147 -2839
8146 -8333
8145 -14718
8144 -12734
8143 -389
8142 16201
8141 26088
8140 19437
8139 -6581
8138 -44831
8137 -79856
8136 -93747
8135 -73870
8134 -19048
8133 58725
8132 138141
8131 196612
8130 219185
8129 204475
8128 164950
8127 121362
8126 93723
8125 92803
8124 115943
8123 148974
8122 173257
8121 174467
8120 148930
8119 104551
8118 55979
8117 16486
8116 -9253
8115 -27727
8114 -52929
8113 -98095
8112 -166836
8111 -248260
8110 -318961
8109 -351559
8108 -326248
8107 -240151
8106 -110036
8105 33167
8104 155865
8103 234342
8102 262809
8101 253508
8100 229030
8099 210657
8098 208314
8097 216848
8096 220270
8095 201663
8094 153695
8093 84355
8092 14821
8091 -29765
8090 -32315
8089 7197
8088 70241
8087 126777
8086 147833
8085 117984
8084 42077
8083 -56766
8082 -146835
8081 -200665
8080 -205202
8079 -164981
8078 -97437
8077 -23277
8076 43011
8075 97799
8074 146148
8073 194548
8072 242984
8071 281140
8070 291382
8069 257520
8068 175081
8067 57627
8066 -64809
8065 -155431
8064 -184788
8063 -143135
8062 -45300
8061 74511
8060 176063
8059 228966
8058 224213
8057 176427
8056 115987
8055 74716
8054 71639
8053 105147
8052 154893
8051 192301
8050 194705
8049 156589
8048 92862
8047 32736
8046 6991
8045 34263
8044 112284
8043 217738
8042 314681
8041 367935
8040 356052
8039 278928
8038 157543
8037 26463
8036 -77691
8035 -127555
8034 -112508
8033 -40516
8032 65423
8031 174476
8030 256409
8029 289098
8028 263553
8027 185643
8026 74334
8025 -43206
8024 -138640
8023 -190001
8022 -187686
8021 -136919
8020 -55604
8019 32008
8018 103762
8017 147004
8016 162037
8015 160117
8014 156861
8013 163988
8012 183223
8011 205346
8010 215051
8009 199471
8008 156299
8007 97372
8006 45481
8005 25345
8004 52574
8003 125690
8002 225180
8001 320499
8000 382311
7999 394703
7998 361917
7997 306446
7996 259175
7995 245820
7994 275634
7993 337365
7992 404164
7991 445154
7990 438431
7989 379724
7988 283081
7987 173632
7986 76086
7985 4390
7984 -42740
7983 -78669
7982 -119880
7981 -175718
7980 -241779
7979 -300085
7978 -325962
7977 -298486
7976 -209888
7975 -69918
7974 96456
7973 256781
7972 380922
7971 449191
7970 456211
7969 410022
7968 327836
7967 230667
7966 138746
7965 68481
7964 30653
7963 29165
7962 60069
7961 111402
7960 164879
7959 200116
7958 200872
7957 161373
7956 89968
7955 7870
7954 -57465
7953 -82329
7952 -56274
7951 13001
7950 101903
7949 179852
7948 221398
7947 216437
7946 174071
7945 118359
7944 77778
7943 73015
7942 108466
7941 171080
7940 236758
7939 281096
7938 289359
7937 261152
7936 208029
7935 145791
7934 85858
7933 30359
7932 -26411
7931 -91113
7930 -162990
7929 -229145
7928 -266951
7927 -253586
7926 -178767
7925 -54528
7924 83497
7923 185420
7922 204455
7921 115734
7920 -71271
7919 -312494
7918 -542165
7917 -694561
7916 -726525
7915 -632236
7914 -444661
7913 -223302
7912 -33095
7911 77557
7910 91652
7909 26530
7908 -75213
7907 -162593
7906 -194217
7905 -151091
7904 -40528
7903 108961
7902 258808
7901 373046
7900 428294
7899 418539
7898 354340
7897 257829
7896 155704
7895 72385
7894 24834
7893 19803
7892 53616
7891 114152
7890 184444
7889 246994
7888 287814
7887 299190
7886 280508
7885 237102
7884 177763
7883 111983
7882 48010
7881 -7777
7880 -50407
7879 -75613
7878 -79834
7877 -61318
7876 -21879
7875 31850
7874 88919
7873 136822
7872 165847
7871 173226
7870 164954
7869 153935
7868 154717
7867 176854
7866 219882
7865 272540
7864 317076
7863 337102
7862 325571
7861 289031
7860 245743
7859 217960
7858 221495
7857 257265
7856 308972
7855 348570
7854 347708
7853 290504
7852 182120
7851 49159
7850 -68744
7849 -133037
7848 -120538
7847 -32276
7846 106444
7845 254535
7844 368588
7843 416123
7842 384037
7841 280045
7840 127892
7839 -40768
7838 -194421
7837 -307317
7836 -362230
7835 -351336
7834 -276600
7833 -150245
7832 5405
7831 160203
7830 281632
7829 342950
7828 331615
7827 254475
7826 136799
7825 14485
7824 -78162
7823 -120370
7822 -111461
7821 -69055
7820 -19563
7819 14716
7818 25853
7817 22908
7816 25539
7815 51657
7814 105374
7813 171699
7812 221394
7811 224447
7810 166069
7809 57260
7808 -66015
7807 -155952
7806 -173302
7805 -106099
7804 22195
7803 159730
7802 246425
7801 239031
7800 130254
7799 -46712
7798 -230712
7797 -357155
7796 -384163
7795 -309078
7794 -168341
7793 -21076
7792 76129
7791 92019
7790 31176
7789 -71770
7788 -170800
7787 -230767
7786 -242742
7785 -225470
7784 -212767
7783 -233450
7782 -293880
7781 -371911
7780 -425513
7779 -412289
7778 -310836
7777 -133871
7776 73314
7775 248831
7774 337902
7773 314159
7772 189575
7771 9187
7770 -166631
7769 -284464
7768 -315484
7767 -261882
7766 -150930
7765 -20838
7764 94529
7763 175584
7762 218634
7761 230605
7760 221365
7759 198424
7758 166528
7757 131167
7756 102404
7755 95184
7754 124417
7753 196583
7752 302296
7751 414658
7750 495847
7749 510378
7748 439733
7747 291734
7746 99830
7745 -88158
7744 -227479
7743 -292660
7742 -285493
7741 -231410
7740 -166192
7739 -119336
7738 -101860
7737 -104016
7736 -103532
7735 -79863
7734 -27029
7733 41592
7732 99086
7731 118656
7730 88246
7729 18614
7728 -59650
7727 -109289
7726 -103758
7725 -40558
7724 56083
7723 144955
7722 185883
7721 157942
7720 69451
7719 -44933
7718 -138877
7717 -174204
7716 -137052
7715 -43215
7714 69453
7713 157841
7712 191826
7711 165900
7710 99441
7709 26305
7708 -20792
7707 -23644
7706 16178
7705 81700
7704 151318
7703 209902
7702 254439
7701 291701
7700 329882
7699 369408
7698 398622
7697 397432
7696 347703
7695 245274
7694 107182
7693 -30484
7692 -124269
7691 -140103
7690 -67877
7689 72842
7688 238892
7687 379183
7686 453540
7685 446940
7684 373492
7683 269046
7682 176163
7681 128090
7680 138250
7679 198703
7678 286831
7677 376036
7676 445196
7675 483159
7674 487690
7673 461268
7672 407339
7671 329668
7670 234870
7669 135710
7668 51782
7667 5411
7666 13427
7665 78385
7664 183990
7663 298218
7662 384140
7661 414490
7660 383579
7659 310640
7658 232237
7657 186341
7656 194871
7655 252720
7654 328751
7653 378981
7652 366488
7651 279154
7650 137007
7649 -14674
7648 -123870
7647 -153937
7646 -99463
7645 11401
7644 129396
7643 205933
7642 214539
7641 162299
7640 86186
7639 35918
7638 51072
7637 142704
7636 287606
7635 437588
7634 539406
7633 556364
7632 482120
7631 341075
7630 175936
7629 28789
7628 -75394
7627 -135531
7626 -169130
7625 -198450
7624 -235566
7623 -274049
7622 -291440
7621 -261272
7620 -168589
7619 -21098
7618 149869
7617 299600
7616 387112
7615 391497
7614 320094
7613 204814
7612 88282
7611 6043
7610 -27291
7609 -22001
7608 -5984
7607 -9976
7606 -52220
7605 -129547
7604 -218688
7603 -286899
7602 -306797
7601 -268643
7600 -184660
7599 -83734
7598 852
7597 45088
7596 43368
7595 9481
7594 -30497
7593 -49896
7592 -32502
7591 21546
7590 97042
7589 170982
7588 222302
7587 239832
7586 225447
7585 191684
7584 155422
7583 130672
7582 123485
7581 130778
7580 143096
7579 149771
7578 144184
7577 127043
7576 106506
7575 95224
7574 105404
7573 143620
7572 207181
7571 283369
7570 352110
7569 391559
7568 385104
7567 327604
7566 228584
7565 110800
7564 4060
7563 -64095
7562 -77752
7561 -38483
7560 34891
7559 113129
7558 167774
7557 182531
7556 160114
7555 121370
7554 96547
7553 111926
7552 177316
7551 279895
7550 387514
7549 460637
7548 468263
7547 401220
7546 277029
7545 133948
7544 16414
7543 -42104
7542 -31604
7541 31970
7540 115233
7539 183002
7538 214017
7537 209562
7536 191030
7535 187504
7534 219110
7533 284091
7532 356098
7531 393768
7530 359042
7529 236457
7528 44681
7527 -165528
7526 -327244
7525 -381504
7524 -300324
7523 -99305
7522 165513
7521 415775
7520 577249
7519 604753
7518 496453
7517 292659
7516 60217
7515 -131117
7514 -231429
7513 -224592
7512 -129436
7511 10839
7510 145836
7509 234857
7508 257798
7507 217403
7506 133891
7505 35506
7504 -50773
7503 -105330
7502 -117941
7501 -86861
7500 -16966
7499 81519
7498 193462
7497 299467
7496 378182
7495 410977
7494 388143
7493 314293
7492 210073
7491 108219
7490 44155
7489 43822
7488 113196
7487 233946
7486 367794
7485 468849
7484 499911
7483 446773
7482 324879
7481 175326
7480 51194
7479 -996
7478 42139
7477 172516
7476 353632
7475 533817
7474 664529
7473 716673
7472 688832
7471 604652
7470 501051
7469 412495
7468 357966
7467 335763
7466 327758
7465 310583
7464 268355
7463 201136
7462 125451
7461 66933
7460 48687
7459 80846
7458 156028
7457 252560
7456 343701
7455 408343
7454 438198
7453 438341
7452 421367
7451 398559
7450 372921
7449 337874
7448 282407
7447 199968
7446 96192
7445 -9204
7444 -88295
7443 -116557
7442 -84999
7441 -6698
7440 86206
7439 154735
7438 169679
7437 125296
7436 43483
7435 -34152
7434 -63593
7433 -17826
7432 100201
7431 257153
7430 402148
7429 487651
7428 489496
7427 417217
7426 309966
7425 219568
7424 187918
7423 228477
7422 319919
7421 414714
7420 459004
7419 415338
7418 278755
7417 79691
7416 -127098
7415 -282646
7414 -344537
7413 -300250
7412 -168680
7411 9441
7410 187169
7409 326285
7408 406192
7407 424891
7406 393775
7405 330207
7404 251666
7403 173257
7402 107904
7401 66950
7400 59160
7399 87726
7398 146960
7397 221325
7396 288738
7395 327878
7394 326699
7393 288096
7392 229418
7391 175295
7390 146597
7389 150655
7388 177701
7387 205806
7386 212421
7385 187144
7384 139251
7383 95631
7382 89209
7381 142713
7380 255300
7379 398783
7378 526113
7377 589124
7376 558119
7375 434682
7374 251893
7373 61679
7372 -85211
7371 -157861
7370 -154501
7369 -98937
7368 -26568
7367 32879
7366 67585
7365 85385
7364 105016
7363 142119
7362 197797
7361 256036
7360 291561
7359 284126
7358 231590
7357 154455
7356 88629
7355 69161
7354 112578
7353 206672
7352 313444
7351 384762
7350 384026
7349 303880
7348 171417
7347 37874
7346 -43001
7345 -38345
7344 49277
7343 182856
7342 307071
7341 372251
7340 355275
7339 268032
7338 149911
7337 48220
7336 -4030
7335 -2556
7334 28141
7333 48658
7332 25506
7331 -51348
7330 -162742
7329 -269055
7328 -329152
7327 -320291
7326 -249364
7325 -149984
7324 -66751
7323 -34162
7322 -60218
7321 -122567
7320 -179094
7319 -188073
7318 -128486
7317 -11013
7316 125447
7315 230212
7314 262749
7313 210222
7312 92896
7311 -44810
7310 -153335
7309 -198418
7308 -174041
7307 -102532
7306 -22452
7305 29785
7304 36127
7303 3881
7302 -39044
7301 -57937
7300 -27509
7299 56683
7298 176367
7297 298500
7296 389102
7295 426804
7294 410518
7293 358563
7292 300279
7291 264092
7290 266965
7289 309016
7288 374666
7287 439054
7286 476830
7285 470153
7284 413614
7283 315237
7282 193972
7281 74786
7280 -17358
7279 -63439
7278 -55127
7277 2694
7276 92544
7275 188433
7274 262854
7273 294907
7272 277030
7271 217793
7270 139377
7269 70186
7268 35061
7267 46647
7266 101238
7265 180749
7264 260007
7263 316431
7262 338179
7261 327585
7260 298739
7259 270537
7258 258381
7257 268052
7256 294157
7255 323429
7254 341056
7253 337124
7252 310443
7251 268477
7250 223838
7249 189223
7248 173013
7247 177117
7246 197403
7245 225928
7244 253651
7243 272562
7242 276826
7241 263238
7240 231513
7239 184664
7238 129214
7237 74628
7236 31498
7235 8644
7234 10103
7233 33368
7232 69998
7231 108723
7230 139937
7229 159611
7228 170718
7227 181267
7226 199694
7225 229713
7224 267228
7223 301079
7222 317638
7221 307350
7220 270198
7219 217320
7218 167628
7217 140552
7216 147859
7215 188113
7214 246249
7213 298635
7212 321572
7211 299827
7210 231827
7209 129699
7208 14572
7207 -90610
7206 -167768
7205 -207535
7204 -209544
7203 -180023
7202 -128466
7201 -64983
7200 1066
7199 61635
7198 110679
7197 145557
7196 168696
7195 188190
7194 215953
7193 263009
7192 333259
7191 418468
7190 497554
7189 541884
7188 525635
7187 437577
7186 289119
7185 114298
7184 -39654
7183 -128426
7182 -127344
7181 -41698
7180 94196
7179 229547
7178 316533
7177 328720
7176 270579
7175 173864
7174 82275
7173 31070
7172 30704
7171 61989
7170 85197
7169 59253
7168 -37560
7167 -194899
7166 -371791
7165 -512089
7164 -567445
7163 -517730
7162 -379752
7161 -200177
7160 -35603
7159 71449
7158 109907
7157 103033
7156 95442
7155 130042
7154 225417
7153 364098
7152 497513
7151 565922
7150 524873
7149 366588
7148 126636
7147 -127441
7146 -321115
7145 -401058
7144 -354771
7143 -213513
7142 -37648
7141 109030
7140 184830
7139 184791
7138 138642
7137 93760
7136 91283
7135 146292
7134 240835
7133 332576
7132 374834
7131 338696
7130 227178
7129 75140
7128 -64900
7127 -144605
7126 -139602
7125 -58628
7124 61633
7123 173320
7122 237984
7121 241878
7120 199486
7119 144348
7118 112006
7117 123171
7116 174815
7115 242877
7114 294777
7113 305435
7112 269098
7111 201495
7110 131631
7109 87460
7108 82545
7107 110155
7106 147565
7105 168293
7104 156156
7103 114105
7102 63375
7101 33180
7100 45884
7099 104896
7098 191400
7097 271885
7096 313258
7095 298549
7094 235713
7093 155079
7092 96221
7091 90039
7090 144226
7089 238908
7088 334746
7087 390056
7086 379406
7085 305370
7084 198159
7083 103295
7082 62740
7081 97742
7080 200667
7079 338923
7078 468677
7077 551917
7076 569419
7075 524581
7074 437641
7073 334227
7072 234391
7071 147282
7070 73168
7069 10393
7068 -37715
7067 -60718
7066 -45552
7065 14543
7064 111742
7063 221331
7062 307996
7061 338913
7060 298030
7059 194699
7058 61949
7057 -55625
7056 -119452
7055 -112278
7054 -44236
7053 53096
7052 141824
7051 194821
7050 206662
7049 193239
7048 180502
7047 188208
7046 217166
7045 246881
7044 245400
7043 186907
7042 68386
7041 -83436
7040 -219384
7039 -287121
7038 -254170
7037 -124072
7036 62300
7035 241749
7034 354066
7033 366766
7032 288297
7031 163805
7030 55265
7029 14779
7028 62809
7027 180734
7026 320538
7025 426701
7024 460078
7023 413089
7022 309979
7021 193059
7020 102227
7019 57790
7018 54385
7017 68011
7016 71646
7015 50905
7014 11568
7013 -24683
7012 -33745
7011 -4377
7010 53136
7009 109959
7008 132339
7007 99234
7006 14884
7005 -90558
7004 -173504
7003 -197120
7002 -149713
7001 -52194
7000 49610
6999 104961
6998 81661
6997 -17815
6996 -155271
6995 -271801
6994 -312568
6993 -250498
6992 -98461
6991 95423
6990 267240
6989 362936
6988 359147
6987 270563
6986 141373
6985 25298
6984 -36598
6983 -30800
6982 26803
6981 101626
6980 157767
6979 173715
6978 149535
6977 103212
6976 58965
6975 33854
6974 29242
6973 30899
6972 17203
6971 -28816
6970 -109405
6969 -208483
6968 -295962
6967 -337895
6966 -308247
6965 -197868
6964 -17915
6963 202618
6962 423678
6961 602787
6960 703470
6959 702233
6958 593568
6957 392448
6956 133512
6955 -134036
6954 -356075
6953 -486456
6952 -499961
6951 -400975
6950 -224021
6949 -24652
6948 137257
6947 216505
6946 197082
6945 96657
6944 -40843
6943 -161877
6942 -222754
6941 -204510
6940 -117724
6939 3897
6938 117847
6937 188711
6936 199296
6935 153250
6934 69533
6933 -27446
6932 -116881
6931 -185892
6930 -228323
6929 -240325
6928 -216715
6927 -151299
6926 -41744
6925 103607
6924 261390
6923 395269
6922 465465
6921 443029
6920 323171
6919 131467
6918 -80870
6917 -252091
6916 -330343
6915 -291848
6914 -149736
6913 50044
6912 244341
6911 374138
6910 403753
6909 331122
6908 186048
6907 17864
6906 -122324
6905 -198210
6904 -198194
6903 -136164
6902 -44052
6901 40253
6900 85223
6899 74476
6898 10111
6897 -89441
6896 -195621
6895 -277906
6894 -311858
6893 -285311
6892 -201465
6891 -78173
6890 56556
6889 171955
6888 242983
6887 257486
6886 219694
6885 148678
6884 72021
6883 16713
6882 390
6881 26025
6880 81902
6879 146695
6878 197534
6877 217886
6876 202402
6875 157279
6874 96627
6873 36808
6872 -8788
6871 -32719
6870 -33720
6869 -15018
6868 17850
6867 58535
6866 100357
6865 136338
6864 159637
6863 164893
6862 150100
6861 117969
6860 75618
6859 32224
6858 -4585
6857 -31843
6856 -52025
6855 -70688
6854 -91803
6853 -113133
6852 -124433
6851 -110220
6850 -56680
6849 40024
6848 168064
6847 300226
6846 401215
6845 439732
6844 400632
6843 291871
6842 142848
6841 -5722
6840 -116504
6839 -168777
6838 -164688
6837 -125980
6836 -82880
6835 -60271
6834 -67412
6833 -95680
6832 -124982
6831 -135396
6830 -118147
6829 -80516
6828 -42275
6827 -25483
6826 -42780
6825 -90091
6824 -147532
6823 -188228
6822 -190837
6821 -149582
6820 -76758
6819 3683
6818 68421
6817 106763
6816 126152
6815 147957
6814 195114
6813 277431
6812 382000
6811 474213
6810 510154
6809 455731
6808 304289
6807 84482
6806 -146077
6805 -319869
6804 -384119
6803 -321178
6802 -156209
6801 51291
6800 229056
6799 318321
6798 294627
6797 175248
6796 10805
6795 -135102
6794 -209947
6793 -190648
6792 -89687
6791 52475
6790 184765
6789 265261
6788 275686
6787 225672
6786 146199
6785 75791
6784 45402
6783 67739
6782 134421
6781 221020
6780 297107
6779 336993
6778 327287
6777 269177
6776 175636
6775 65597
6774 -42237
6773 -133681
6772 -200533
6771 -239642
6770 -250912
6769 -235704
6768 -196467
6767 -137538
6766 -66219
6765 6971
6764 69653
6763 110452
6762 122483
6761 105973
6760 68760
6759 24112
6758 -13545
6757 -33492
6756 -32251
6755 -14384
6754 9829
6753 28837
6752 34472
6751 24792
6750 3925
6749 -20852
6748 -43196
6747 -60708
6746 -75205
6745 -89986
6744 -105621
6743 -116846
6742 -112954
6741 -82451
6740 -20390
6739 65129
6738 151260
6737 205849
6736 199203
6735 118010
6734 -24761
6733 -189434
6732 -320715
6731 -367424
6730 -303598
6729 -142081
6728 66163
6727 248376
6726 336692
6725 295039
6724 135116
6723 -85858
6722 -285710
6721 -388580
6720 -354474
6719 -194921
6718 31909
6717 244784
6716 371931
6715 378914
6714 280252
6713 130193
6712 -2901
6711 -67048
6710 -48460
6709 24757
6708 98329
6707 119439
6706 63415
6705 -52894
6704 -177377
6703 -245866
6702 -211942
6701 -69805
6700 140254
6699 346583
6698 474937
6697 478971
6696 359382
6695 163710
6694 -32833
6693 -157086
6692 -165610
6691 -59180
6690 120936
6689 312013
6688 455116
6687 515695
6686 491727
6685 407784
6684 299747
6683 198392
6682 119415
6681 63312
6680 23183
6679 -5357
6678 -18479
6677 -6053
6676 39988
6675 116000
6674 201864
6673 265061
6672 272912
6671 207815
6670 78156
6669 -81033
6668 -219144
6667 -288886
6666 -265236
6665 -156275
6664 -1030
6663 145040
6662 230968
6661 228983
6660 143478
6659 7031
6658 -134157
6657 -238762
6656 -284859
6655 -274891
6654 -230017
6653 -177451
6652 -137206
6651 -114236
6650 -99022
6649 -75397
6648 -31166
6647 33976
6646 107024
6645 167169
6644 195313
6643 182822
6642 135333
6641 69939
6640 7322
6639 -37230
6638 -59624
6637 -66888
6636 -71512
6635 -83166
6634 -102001
6633 -117016
6632 -110487
6631 -66607
6630 19638
6629 137566
6628 262438
6627 363402
6626 414688
6625 405531
6624 344674
6623 257460
6622 176499
6621 129476
6620 128853
6619 167435
6618 221518
6617 260356
6616 258278
6615 204817
6614 109008
6613 -3687
6612 -100587
6611 -153580
6610 -149052
6609 -92331
6608 -5152
6607 82658
6606 143958
6605 163406
6604 141616
6603 93139
6602 39497
6601 415
6600 -13121
6599 -1341
6598 26864
6597 59841
6596 89354
6595 113982
6594 138140
6593 167328
6592 202161
6591 234510
6590 248238
6589 224938
6588 152589
6587 33401
6586 -112985
6585 -253079
6584 -349285
6583 -372493
6582 -312756
6581 -183789
6580 -19329
6579 137489
6578 247851
6577 289056
6576 260254
6575 180428
6574 79985
6573 -10438
6572 -69635
6571 -90706
6570 -80186
6569 -52762
6568 -24412
6567 -6885
6566 -5238
6565 -18479
6564 -42014
6563 -70098
6562 -97128
6561 -117655
6560 -125996
6559 -116570
6558 -85564
6557 -33460
6556 32894
6555 100200
6554 151414
6553 170766
6552 149378
6551 89190
6550 3410
6549 -86978
6548 -159488
6547 -196887
6546 -191977
6545 -148803
6544 -80218
6543 -3130
6542 66520
6541 117247
6540 143173
6539 143249
6538 119733
6537 77127
6536 22127
6535 -35816
6534 -84382
6533 -109716
6532 -99533
6531 -47253
6530 44417
6529 162126
6528 283795
6527 383605
6526 438613
6525 434885
6524 371120
6523 258695
6522 118289
6521 -25617
6520 -150540
6519 -240420
6518 -287728
6517 -293169
6516 -263644
6515 -209443
6514 -141614
6513 -70105
6512 -2950
6511 53638
6510 94590
6509 115239
6508 111075
6507 78447
6506 16294
6505 -71505
6504 -174186
6503 -273832
6502 -347852
6501 -374332
6500 -339103
6499 -242143
6498 -100515
6497 54233
6496 184396
6495 257955
6494 259822
6493 197978
6492 101404
6491 9809
6490 -41467
6489 -35626
6488 18235
6487 88042
6486 131332
6485 112776
6484 19538
6483 -132049
6482 -301610
6481 -439878
6480 -507790
6479 -491622
6478 -407814
6477 -295442
6476 -199573
6475 -152638
6474 -161762
6473 -207393
6472 -253557
6471 -265060
6470 -223926
6469 -137878
6468 -37248
6467 38120
6466 56074
6465 5871
6464 -97400
6463 -219299
6462 -320197
6461 -370738
6460 -361971
6459 -306257
6458 -229358
6457 -157975
6456 -108674
6455 -83018
6454 -70427
6453 -56533
6452 -32340
6451 548
6450 31117
6449 45625
6448 36102
6447 6068
6446 -29673
6445 -51332
6444 -43615
6443 -3864
6442 55179
6441 109544
6440 133483
6439 110194
6438 39164
6437 -62954
6436 -168212
6435 -247412
6434 -280177
6433 -261166
6432 -200422
6431 -118425
6430 -38382
6429 20948
6428 49429
6427 45907
6426 15686
6425 -33003
6424 -91790
6423 -153361
6422 -211352
6421 -259910
6420 -293794
6419 -309296
6418 -305422
6417 -284466
6416 -251323
6415 -211630
6414 -169591
6413 -126646
6412 -81784
6411 -33418
6410 18149
6409 69092
6408 112314
6407 139685
6406 145292
6405 128061
6404 92383
6403 46326
6402 -1693
6401 -46039
6400 -85084
6399 -119824
6398 -150647
6397 -174186
6396 -182428
6395 -165270
6394 -115900
6393 -36692
6392 57533
6391 141287
6390 185602
6389 168488
6388 84624
6387 -49981
6386 -201019
6385 -326244
6384 -389746
6383 -374797
6382 -290145
6381 -166986
6380 -47432
6379 31285
6378 50842
6377 18547
6376 -35945
6375 -72822
6374 -58555
6373 19737
6372 147610
6371 287017
6370 389228
6369 412230
6368 336269
6367 171805
6366 -42974
6365 -254195
6364 -409535
6363 -474547
6362 -442426
6361 -334082
6360 -188964
6359 -50376
6358 49109
6357 96878
6356 101098
6355 83492
6354 67520
6353 67146
6352 80961
6351 94083
6350 86890
6349 46650
6348 -23304
6347 -101343
6346 -153893
6345 -148357
6344 -67545
6343 80465
6342 261602
6341 425282
6340 521009
6339 515948
6338 406706
6337 220666
6336 6307
6335 -183674
6334 -309844
6333 -357359
6332 -337161
6331 -277303
6330 -208786
6329 -152361
6328 -111971
6327 -77217
6326 -33014
6325 28694
6324 101192
6323 163240
6322 187542
6321 153640
6320 59219
6319 -75689
6318 -214009
6317 -314583
6316 -347486
6315 -305219
6314 -205087
6313 -81861
6312 25968
6311 90417
6310 102764
6309 73590
6308 24792
6307 -22191
6306 -56287
6305 -80349
6304 -107160
6303 -150290
6302 -214645
6301 -291589
6300 -361172
6299 -400562
6298 -394692
6297 -344021
6296 -265583
6295 -186581
6294 -133246
6293 -119881
6292 -143026
6291 -183387
6290 -214758
6289 -216057
6288 -181224
6287 -122647
6286 -66562
6285 -42305
6284 -69831
6283 -150626
6282 -265705
6281 -381509
6280 -461432
6279 -478607
6278 -425260
6277 -315350
6276 -179804
6275 -56217
6274 23271
6273 41875
6272 2725
6271 -73073
6270 -153977
6269 -208515
6268 -215423
6267 -170265
6266 -86585
6265 8659
6264 83920
6263 113290
6262 84890
6261 4666
6260 -105666
6259 -215809
6258 -296703
6257 -329521
6256 -310663
6255 -251094
6254 -170561
6253 -89221
6252 -20213
6251 33789
6250 78836
6249 123845
6248 173627
6247 224251
6246 263102
6245 273782
6244 243635
6243 170363
6242 64527
6241 -53387
6240 -160130
6239 -237839
6238 -279491
6237 -289306
6236 -278201
6235 -256893
6234 -230364
6233 -196659
6232 -150656
6231 -90687
6230 -24108
6229 31840
6228 55318
6227 29489
6226 -47954
6225 -160375
6224 -275958
6223 -359041
6222 -384563
6221 -349234
6220 -273907
6219 -195333
6218 -150296
6217 -158885
6216 -214537
6215 -285824
6214 -329801
6213 -311390
6212 -220223
6211 -77070
6210 73547
6209 181811
6208 214190
6207 168435
6206 74959
6205 -16543
6204 -59660
6203 -33078
6202 48266
6201 138171
6200 178671
6199 125940
6198 -28624
6197 -251504
6196 -477786
6195 -635420
6194 -673098
6193 -580322
6192 -391521
6191 -172797
6190 2980
6189 82498
6188 49432
6187 -73087
6186 -234635
6185 -378064
6184 -459604
6183 -460839
6182 -389312
6181 -269711
6180 -131273
6179 2401
6178 117305
6177 206847
6176 266867
6175 292224
6174 277689
6173 222738
6172 136925
6171 41557
6170 -34939
6169 -67186
6168 -44316
6167 23015
6166 104398
6165 160732
6164 160504
6163 94224
6162 -19897
6161 -142380
6160 -228962
6159 -250228
6158 -205561
6157 -124625
6156 -54978
6155 -40687
6154 -101204
6153 -220203
6152 -350060
6151 -430971
6150 -417090
6149 -298603
6148 -109859
6147 80730
6146 195752
6145 179094
6144 19360
6143 -243258
6142 -529719
6141 -749787
6140 -834042
6139 -758099
6138 -550137
6137 -279470
6136 -31132
6135 123570
6134 149698
6133 56948
6132 -108153
6131 -281800
6130 -406076
6129 -447228
6128 -403297
6127 -299931
6126 -177553
6125 -75618
6124 -19799
6123 -15915
6122 -51438
6121 -102695
6120 -144389
6119 -158031
6118 -136912
6117 -86829
6116 -23060
6115 35018
6114 70022
6113 71768
6112 40356
6111 -13716
6110 -72550
6109 -116335
6108 -129850
6107 -107935
6106 -57927
6105 2147
6104 49370
6103 63905
6102 36275
6101 -28938
6100 -114611
6099 -197476
6098 -257001
6097 -283223
6096 -280280
6095 -264074
6094 -254933
6093 -268306
6092 -307440
6091 -361290
6090 -408747
6089 -427621
6088 -404731
6087 -342882
6086 -261640
6085 -191291
6084 -162105
6083 -192918
6082 -283406
6081 -413031
6080 -547159
6079 -648182
6078 -687696
6077 -655495
6076 -562376
6075 -435987
6074 -311363
6073 -219510
6072 -177854
6071 -185597
6070 -225221
6069 -269342
6068 -290428
6067 -270079
6066 -204863
6065 -106956
6064 433
6063 91110
6062 144576
6061 152341
6060 119767
6059 62960
6058 2070
6057 -46332
6056 -74817
6055 -86465
6054 -91665
6053 -101895
6052 -123328
6051 -153238
6050 -180922
6049 -192851
6048 -179717
6047 -142054
6046 -91582
6045 -47278
6044 -27623
6043 -42386
6042 -87761
6041 -147323
6040 -198727
6039 -223366
6038 -214670
6037 -181151
6036 -142584
6035 -120838
6034 -129483
6033 -167037
6032 -217198
6031 -256227
6030 -264242
6029 -235167
6028 -180467
6027 -124556
6026 -93636
6025 -102929
6024 -148337
6023 -206733
6022 -245277
6021 -235960
6020 -168939
6019 -58546
6018 61096
6017 149304
6016 175388
6015 131422
6014 35702
6013 -74552
6012 -158047
6011 -185384
6010 -149470
6009 -66361
6008 33107
6007 116559
6006 162069
6005 163943
6004 130638
6003 77104
6002 16215
6001 -46098
6000 -109904
5999 -175871
5998 -239383
5997 -288432
5996 -307414
5995 -285430
5994 -224705
5993 -144024
5992 -74092
5991 -45779
5990 -76110
5989 -158770
5988 -264407
5987 -351793
5986 -385625
5985 -353175
5984 -271795
5983 -183004
5982 -134885
5981 -160112
5980 -259484
5979 -398876
5978 -521823
5977 -572915
5976 -522025
5975 -378631
5974 -189476
5973 -20090
5972 72168
5971 61959
5970 -33715
5969 -163238
5968 -262861
5967 -284133
5966 -214397
5965 -81584
5964 58500
5963 146534
5962 144913
5961 53001
5960 -93795
5959 -240049
5958 -333894
5957 -347702
5956 -287260
5955 -186375
5954 -90413
5953 -36858
5952 -41617
5951 -96428
5950 -177171
5949 -257835
5948 -322746
5947 -371190
5946 -412905
5945 -457716
5944 -505525
5943 -542490
5942 -545859
5941 -495292
5940 -384959
5939 -230063
5938 -63966
5937 73370
5936 150668
5935 157434
5934 107328
5933 31268
5932 -36531
5931 -73172
5930 -75721
5929 -60219
5928 -51944
5927 -71889
5926 -126049
5925 -202572
5924 -277880
5923 -328519
5922 -342748
5921 -326103
5920 -298192
5919 -282310
5918 -293057
5917 -328133
5916 -368539
5915 -387356
5914 -363057
5913 -290999
5912 -187449
5911 -83869
5910 -13781
5909 1948
5908 -35368
5907 -102449
5906 -164133
5905 -189035
5904 -163837
5903 -99755
5902 -28181
5901 12762
5900 -5040
5899 -86951
5898 -212376
5897 -342536
5896 -435893
5895 -464650
5894 -425371
5893 -339347
5892 -242831
5891 -171502
5890 -145915
5889 -164039
5888 -203826
5887 -234374
5886 -230608
5885 -185080
5884 -111842
5883 -40903
5882 -5778
5881 -29511
5880 -115048
5879 -243825
5878 -382945
5877 -497711
5876 -564251
5875 -577187
5874 -549576
5873 -505703
5872 -470182
5871 -458111
5870 -470233
5869 -494648
5868 -513715
5867 -512699
5866 -486226
5865 -439912
5864 -386895
5863 -341317
5862 -312038
5861 -299516
5860 -297068
5859 -295542
5858 -288793
5857 -277038
5856 -266364
5855 -264631
5854 -275983
5853 -296956
5852 -316545
5851 -320650
5850 -299104
5849 -251960
5848 -191763
5847 -140151
5846 -119672
5845 -144063
5844 -211201
5843 -302096
5842 -386855
5841 -435543
5840 -429656
5839 -369485
5838 -274257
5837 -174904
5836 -102408
5835 -76516
5834 -99400
5833 -156638
5832 -224753
5831 -281698
5830 -315589
5829 -327909
5828 -330062
5827 -335247
5826 -349767
5825 -368118
5824 -374410
5823 -349712
5822 -282039
5821 -174361
5820 -46700
5819 69089
5818 140072
5817 144236
5816 78809
5815 -38609
5814 -176616
5813 -301623
5812 -389801
5811 -434556
5810 -446632
5809 -447090
5808 -456267
5807 -483506
5806 -521991
5805 -550882
5804 -543927
5803 -481061
5802 -358289
5801 -191816
5800 -14606
5799 133530
5798 218772
5797 224411
5796 156267
5795 40525
5794 -85168
5793 -184102
5792 -232008
5791 -223749
5790 -173089
5789 -106022
5788 -50431
5787 -26076
5786 -38596
5785 -79498
5784 -131674
5783 -177778
5782 -207701
5781 -221915
5780 -229335
5779 -240914
5778 -262199
5777 -288753
5776 -307120
5775 -301464
5774 -263134
5773 -198532
5772 -130867
5771 -93686
5770 -117731
5769 -216134
5768 -374475
5767 -551044
5766 -688792
5765 -735526
5764 -664873
5763 -489360
5762 -259411
5761 -47365
5760 78213
5759 78286
5758 -41121
5757 -230264
5756 -413991
5755 -520268
5754 -507838
5753 -382046
5752 -192544
5751 -13785
5750 83814
5749 60545
5748 -78561
5747 -287449
5746 -498347
5745 -648323
5744 -702200
5743 -663025
5742 -566809
5741 -464888
5740 -402028
5739 -399483
5738 -449366
5737 -521424
5736 -578085
5735 -590619
5734 -549687
5733 -466723
5732 -366976
5731 -278456
5730 -222042
5729 -206554
5728 -229555
5727 -281805
5726 -352037
5725 -429397
5724 -503069
5723 -560716
5722 -588321
5721 -573118
5720 -509183
5719 -403033
5718 -275734
5717 -159056
5716 -85946
5715 -78558
5714 -138856
5713 -246289
5712 -364267
5711 -453361
5710 -485999
5709 -456529
5708 -382332
5707 -295502
5706 -228694
5705 -201317
5704 -212006
5703 -240497
5702 -257834
5701 -240214
5700 -180307
5699 -91202
5698 -1488
5697 56125
5696 57637
5695 -3276
5694 -113445
5693 -245572
5692 -367916
5691 -454066
5690 -489230
5689 -471612
5688 -409764
5687 -318286
5686 -214184
5685 -114911
5684 -37545
5683 2383
5682 -6423
5681 -67011
5680 -170548
5679 -295543
5678 -411685
5677 -488131
5676 -503754
5675 -455382
5674 -360270
5673 -251069
5672 -164617
5671 -128592
5670 -151237
5669 -218317
5668 -298621
5667 -355924
5666 -362671
5665 -310098
5664 -210995
5663 -94387
5662 5464
5661 61285
5660 61669
5659 13683
5658 -61127
5657 -135238
5656 -184729
5655 -196635
5654 -171982
5653 -124146
5652 -73681
5651 -41497
5650 -42411
5649 -80655
5648 -148328
5647 -227151
5646 -293268
5645 -324070
5644 -305363
5643 -236694
5642 -132761
5641 -19824
5640 72309
5639 120294
5638 115563
5637 67466
5636 -598
5635 -61035
5634 -94142
5633 -97303
5632 -86880
5631 -91294
5630 -137646
5629 -237408
5628 -377699
5627 -522752
5626 -625990
5625 -648401
5624 -575740
5623 -427012
5622 -249941
5621 -104515
5620 -40828
5619 -80156
5618 -207127
5617 -376340
5616 -530785
5615 -624386
5614 -639255
5613 -590553
5612 -517163
5611 -462529
5610 -454161
5609 -490815
5608 -542879
5607 -565748
5606 -520297
5605 -391595
5604 -197824
5603 14377
5602 186172
5601 267648
5600 235337
5599 99441
5598 -101415
5597 -315015
5596 -493495
5595 -607353
5594 -650744
5593 -637372
5592 -590136
5591 -529809
5590 -467640
5589 -404317
5588 -334576
5587 -254282
5586 -166134
5585 -81255
5584 -16215
5583 12834
5582 -3909
5581 -66451
5580 -165081
5579 -283438
5578 -402806
5577 -505816
5576 -578516
5575 -610959
5574 -597217
5573 -535834
5572 -431006
5571 -293818
5570 -142291
5569 883
5568 113056
5567 177626
5566 189245
5565 155993
5564 97252
5563 37649
5562 -962
5561 -6588
5560 19396
5559 63600
5558 106254
5557 128904
5556 121162
5555 84000
5554 28494
5553 -29269
5552 -74907
5551 -101337
5550 -111072
5549 -114390
5548 -124241
5547 -149996
5546 -192586
5545 -243039
5544 -285109
5543 -301158
5542 -279215
5541 -218629
5540 -132129
5539 -43294
5538 20006
5537 34246
5536 -11846
5535 -112791
5534 -246958
5533 -382355
5532 -485952
5531 -533658
5530 -517681
5529 -448788
5528 -352565
5527 -260789
5526 -200706
5525 -185813
5524 -211295
5523 -255763
5522 -288803
5521 -281849
5520 -218735
5519 -102346
5518 44901
5517 186974
5516 284647
5515 307114
5514 241160
5513 95122
5512 -103370
5511 -315010
5510 -499319
5509 -624943
5508 -676898
5507 -659063
5506 -591603
5505 -504452
5504 -428820
5503 -389046
5502 -396761
5501 -448630
5500 -527989
5499 -609821
5498 -667728
5497 -681177
5496 -641171
5495 -552863
5494 -434326
5493 -311672
5492 -211765
5491 -154546
5490 -147279
5489 -182592
5488 -241097
5487 -297896
5486 -330929
5485 -328335
5484 -292224
5483 -237411
5482 -185494
5481 -156424
5480 -160771
5479 -195742
5478 -246612
5477 -293103
5476 -318160
5475 -315493
5474 -292563
5473 -267521
5472 -261128
5471 -286928
5470 -343910
5469 -415075
5468 -472921
5467 -489928
5466 -449823
5465 -354836
5464 -225689
5463 -94105
5462 9153
5461 65587
5460 74698
5459 51613
5458 17713
5457 -11312
5456 -34230
5455 -65328
5454 -126782
5453 -235511
5452 -390653
5451 -568050
5450 -725376
5449 -816808
5448 -811585
5447 -708434
5446 -539019
5445 -357915
5444 -222379
5443 -169907
5442 -202974
5441 -287745
5440 -367836
5439 -387807
5438 -316761
5437 -162163
5436 32033
5435 202319
5434 290629
5433 267101
5432 141326
5431 -42187
5430 -221929
5429 -342817
5428 -375378
5427 -323290
5426 -217307
5425 -99517
5424 -5671
5423 46644
5422 59691
5421 47969
5420 26545
5419 1958
5418 -29601
5417 -76398
5416 -141429
5415 -214956
5414 -274250
5413 -291756
5412 -248294
5411 -144893
5410 -6937
5409 122375
5408 197303
5407 187347
5406 89859
5405 -68152
5404 -239957
5403 -376578
5402 -444389
5401 -435617
5400 -367916
5399 -274177
5398 -187865
5397 -130702
5396 -107692
5395 -110534
5394 -126295
5393 -145987
5392 -168330
5391 -197089
5390 -234185
5389 -273247
5388 -298153
5387 -288339
5386 -228832
5385 -119959
5384 18684
5383 152983
5382 246514
5381 275111
5380 237124
5379 154367
5378 62948
5377 -2109
5376 -21554
5375 773
5374 41258
5373 68728
5372 59735
5371 9600
5370 -65892
5369 -138778
5368 -182975
5367 -187204
5366 -160467
5365 -127472
5364 -116284
5363 -144245
5362 -209013
5361 -289042
5360 -353233
5359 -375108
5358 -344703
5357 -272631
5356 -184568
5355 -109059
5354 -64632
5353 -52396
5352 -57423
5351 -57884
5350 -37159
5349 7175
5348 61827
5347 104295
5346 113952
5345 82085
5344 15922
5343 -65190
5342 -139326
5341 -192286
5340 -223415
5339 -244104
5338 -269887
5337 -310405
5336 -362604
5335 -410919
5334 -434658
5333 -419039
5332 -364343
5331 -288325
5330 -220191
5329 -188498
5328 -208368
5327 -273942
5326 -359724
5325 -430485
5324 -455520
5323 -421101
5322 -335789
5321 -226465
5320 -127008
5319 -64604
5318 -49521
5317 -72365
5316 -109518
5315 -133943
5314 -126582
5313 -83693
5312 -17557
5311 49078
5310 92064
5309 94591
5308 52483
5307 -25361
5306 -120785
5305 -212496
5304 -282186
5303 -318895
5302 -320825
5301 -294673
5300 -253111
5299 -211157
5298 -182253
5297 -174857
5296 -190393
5295 -223233
5294 -262939
5293 -298166
5292 -320839
5291 -328857
5290 -325962
5289 -318639
5288 -311370
5287 -302679
5286 -284343
5285 -244863
5284 -176124
5283 -80261
5282 26984
5281 119027
5280 167264
5279 152894
5278 76627
5277 -38569
5276 -153992
5275 -229246
5274 -238437
5273 -181585
5272 -85833
5271 4822
5270 47563
5269 19079
5268 -73814
5267 -196311
5266 -300133
5265 -344543
5264 -314874
5263 -230277
5262 -136843
5261 -88486
5260 -123392
5259 -245998
5258 -422365
5257 -591366
5256 -687514
5255 -666382
5254 -522486
5253 -292501
5252 -42644
5251 154704
5250 246019
5249 213846
5248 80239
5247 -103999
5246 -279304
5245 -398472
5244 -441084
5243 -416600
5242 -356167
5241 -297415
5240 -268694
5239 -278785
5238 -315434
5237 -352466
5236 -362035
5235 -326945
5234 -248333
5233 -145962
5232 -51239
5231 4326
5230 912
5229 -61946
5228 -164705
5227 -274590
5226 -357520
5225 -390878
5224 -372295
5223 -320854
5222 -269838
5221 -253412
5220 -292263
5219 -384023
5218 -502766
5217 -608439
5216 -662919
5215 -646346
5214 -566725
5213 -458193
5212 -367906
5211 -336445
5210 -379823
5209 -480984
5208 -595060
5207 -666898
5206 -653947
5205 -544915
5204 -366030
5203 -171793
5202 -23687
5201 34392
5200 -6355
5199 -116625
5198 -241738
5197 -324611
5196 -329052
5195 -253501
5194 -129628
5193 -6931
5192 69442
5191 77710
5190 27123
5189 -48512
5188 -107807
5187 -121074
5186 -83057
5185 -13681
5184 52844
5183 84883
5182 68024
5181 10809
5180 -60654
5179 -116054
5178 -135436
5177 -117983
5176 -81111
5175 -50802
5174 -48229
5173 -79253
5172 -131696
5171 -181321
5170 -203284
5169 -183431
5168 -124247
5167 -43139
5166 35458
5165 89977
5164 108898
5163 92409
5162 48765
5161 -11844
5160 -82288
5159 -159924
5158 -244443
5157 -334296
5156 -424499
5155 -507556
5154 -576951
5153 -630799
5152 -672774
5151 -708964
5150 -741858
5149 -764937
5148 -761762
5147 -711582
5146 -600045
5145 -430317
5144 -228653
5143 -40235
5142 84743
5141 109930
5140 28739
5139 -130087
5138 -310707
5137 -449728
5136 -499407
5135 -444882
5134 -308218
5133 -137665
5132 12930
5131 105407
5130 130040
5129 104705
5128 61836
5127 30146
5126 20246
5125 20993
5124 7838
5123 -41623
5122 -133233
5121 -250673
5120 -361793
5119 -433793
5118 -449549
5117 -416574
5116 -363641
5115 -326265
5114 -327980
5113 -366758
5112 -413736
5111 -425601
5110 -365311
5109 -221532
5108 -17445
5107 195681
5106 357730
5105 423385
5104 379705
5103 249954
5102 82338
5101 -70826
5100 -173884
5099 -219361
5098 -225811
5097 -224147
5096 -239940
5095 -280575
5094 -333247
5093 -374019
5092 -382567
5091 -354506
5090 -304678
5089 -259639
5088 -243238
5087 -262873
5086 -303764
5085 -334632
5084 -322451
5083 -249309
5082 -123221
5081 22503
5080 141347
5079 191786
5078 153531
5077 34880
5076 -131439
5075 -301258
5074 -434416
5073 -505965
5072 -509274
5071 -451670
5070 -346827
5069 -209034
5068 -52363
5067 106043
5066 242531
5065 327912
5064 335069
5063 251035
5062 87747
5061 -115265
5060 -300092
5059 -409835
5058 -410897
5057 -308225
5056 -145567
5055 10997
5054 100315
5053 92680
5052 3512
5051 -112787
5050 -187103
5049 -167787
5048 -46375
5047 135266
5046 300567
5045 370559
5044 299028
5043 94825
5042 -179006
5041 -429556
5040 -571656
5039 -562564
5038 -418698
5037 -207227
5036 -16447
5035 81881
5034 61704
5033 -49110
5032 -184404
5031 -271415
5030 -263831
5029 -161333
5028 -7335
5027 133204
5026 205016
5025 188082
5024 105846
5023 12703
5022 -32956
5021 2686
5020 112037
5019 248654
5018 347894
5017 356044
5016 254702
5015 69529
5014 -140220
5013 -306358
5012 -379451
5011 -347507
5010 -238053
5009 -103693
5008 1607
5007 44649
5006 24143
5005 -32999
5004 -87225
5003 -105742
5002 -76740
5001 -12539
5000 58612
4999 107156
4998 115812
4997 85870
4996 33986
4995 -17965
4994 -54269
4993 -72156
4992 -80919
4991 -94398
4990 -121234
4989 -158260
4988 -190650
4987 -198853
4986 -168901
4985 -100894
4984 -11339
4983 72040
4982 120900
4981 117621
4980 62544
4979 -25857
4978 -117635
4977 -181833
4976 -196448
4975 -154356
4974 -63783
4973 55692
4972 179153
4971 281919
4970 343414
4969 349510
4968 294331
4967 182190
4966 29177
4965 -137193
4964 -282018
4963 -371233
4962 -382332
4961 -313842
4960 -189106
4959 -51412
4958 49288
4957 74049
4956 10390
4955 -120939
4954 -271505
4953 -381763
4952 -402777
4951 -314696
4950 -134561
4949 89800
4948 297451
4947 436469
4946 481685
4945 441143
4944 349281
4943 250402
4942 179933
4941 151465
4940 154612
4939 163679
4938 152345
4937 107216
4936 34092
4935 -45441
4934 -104823
4933 -125099
4932 -103168
4931 -52018
4930 6626
4929 53134
4928 78662
4927 87484
4926 92175
4925 104629
4924 127986
4923 153998
4922 167368
4921 154782
4920 113668
4919 55650
4918 2241
4917 -25565
4916 -18746
4915 13358
4914 45633
4913 48395
4912 2381
4911 -89677
4910 -200967
4909 -289929
4908 -317518
4907 -264861
4906 -143139
4905 9254
4904 141534
4903 210958
4902 199818
4901 121325
4900 11810
4899 -86922
4898 -146656
4897 -164098
4896 -159144
4895 -161122
4894 -190110
4893 -243092
4892 -292598
4891 -299423
4890 -233873
4889 -95153
4888 81376
4887 234245
4886 300303
4885 243386
4884 74150
4883 -148970
4882 -339792
4881 -418147
4880 -343490
4879 -133759
4878 139332
4877 377514
4876 494880
4875 452428
4874 273736
4873 35132
4872 -165508
4871 -248217
4870 -182195
4869 3859
4868 235980
4867 426920
4866 511840
4865 472618
4864 341150
4863 181452
4862 59432
4861 14083
4860 42547
4859 104820
4858 145015
4857 118985
4856 15795
4855 -136236
4854 -281079
4853 -358594
4852 -329749
4851 -192876
4850 15287
4849 233343
4848 397363
4847 462195
4846 414037
4845 270743
4844 71637
4843 -137598
4842 -318478
4841 -447255
4840 -515506
4839 -526079
4838 -488083
4837 -413851
4836 -318549
4835 -220879
4834 -142341
4833 -103373
4832 -116820
4831 -181378
4830 -278593
4829 -376090
4828 -437100
4827 -433398
4826 -356702
4825 -223673
4824 -71820
4823 52805
4822 111883
4821 89002
4820 -3691
4819 -129079
4818 -237731
4817 -285095
4816 -247031
4815 -128173
4814 39679
4813 208344
4812 329224
4811 368861
4810 318882
4809 197374
4808 41763
4807 -103834
4806 -202242
4805 -233292
4804 -197445
4803 -112517
4802 -5535
4801 96795
4800 175429
4799 221864
4798 236374
4797 223429
4796 187177
4795 129561
4794 52073
4793 -39972
4792 -133401
4791 -206467
4790 -233270
4789 -192673
4788 -78503
4787 93548
4786 286349
4785 450442
4784 539611
4783 527427
4782 418182
4781 247208
4780 69542
4779 -59358
4778 -103600
4777 -59629
4776 43489
4775 156522
4774 230250
4773 235084
4772 172074
4771 70941
4770 -23633
4769 -71245
4768 -52118
4767 26310
4766 134805
4765 236539
4764 303033
4763 324321
4762 309021
4761 275100
4760 236795
4759 194983
4758 136452
4757 42799
4756 -95499
4755 -267447
4754 -439216
4753 -563820
4752 -599497
4751 -528776
4750 -369139
4749 -169394
4748 7818
4747 110490
4746 118198
4745 50154
4744 -43615
4743 -104428
4742 -90873
4741 2913
4740 144820
4739 279280
4738 352314
4737 335882
4736 240636
4735 111377
4734 7288
4733 -24167
4732 31998
4731 152094
4730 284699
4729 373712
4728 383121
4727 312477
4726 196397
4725 88580
4724 37650
4723 65595
4722 158188
4721 271328
4720 350244
4719 353069
4718 268671
4717 121439
4716 -38567
4715 -155528
4714 -189403
4713 -130479
4712 -1655
4711 151625
4710 279053
4709 343564
4708 333225
4707 263260
4706 168579
4705 90446
4704 62429
4703 100260
4702 198252
4701 332515
4700 469213
4699 575015
4698 626735
4697 617673
4696 559112
4695 476566
4694 401722
4693 362210
4692 372315
4691 427771
4690 506844
4689 577855
4688 610854
4687 589242
4686 516691
4685 416225
4684 321344
4683 262487
4682 254383
4681 289839
4680 342966
4679 380819
4678 378537
4677 331273
4676 257284
4675 190393
4674 164791
4673 198831
4672 285197
4671 392235
4670 476289
4669 499872
4668 447743
4667 333687
4666 194917
4665 76539
4664 13042
4663 15091
4662 67416
4661 138450
4660 196870
4659 227024
4658 235809
4657 247684
4656 290261
4655 377539
4654 499193
4653 621646
4652 701122
4651 703159
4650 619679
4649 475488
4648 320590
4647 211058
4646 186464
4645 253616
4644 383782
4643 524776
4642 622787
4641 644629
4640 590921
4639 494691
4638 406248
4637 371029
4636 410004
4635 510903
4634 633679
4633 727473
4632 751598
4631 691606
4630 564038
4629 408448
4628 270769
4627 185417
4626 163603
4625 192170
4624 242515
4623 284887
4622 301448
4621 292552
4620 274087
4619 267861
4618 289928
4617 342369
4616 412122
4615 477093
4614 516439
4613 520164
4612 493618
4611 454915
4610 426484
4609 424574
4608 451406
4607 493481
4606 526905
4605 527558
4604 481887
4603 393768
4602 284477
4601 185557
4600 127269
4599 127106
4598 182899
4597 273315
4596 365698
4595 428369
4594 442703
4593 410327
4592 352556
4591 302107
4590 290119
4589 333343
4588 426489
4587 542801
4586 642946
4585 689061
4584 658803
4583 554082
4582 401091
4581 241449
4580 117682
4579 58434
4578 68946
4577 130360
4576 208014
4575 265443
4574 278603
4573 244807
4572 182952
4571 125110
4570 102932
4569 134367
4568 216001
4567 324068
4566 423685
4565 482601
4564 483988
4563 433221
4562 355980
4561 288489
4560 263690
4559 298742
4558 388586
4557 507891
4556 620487
4555 692533
4554 704434
4553 657160
4552 570933
4551 477156
4550 406939
4549 380611
4548 401937
4547 458736
4546 529074
4545 590200
4544 626612
4543 634328
4542 620195
4541 597096
4540 577483
4539 568041
4538 567595
4537 568803
4536 562562
4535 543009
4534 510876
4533 473851
4532 443897
4531 432772
4530 447625
4529 488383
4528 547745
4527 613546
4526 672343
4525 712844
4524 728112
4523 716229
4522 679747
4521 624635
4520 559254
4519 493488
4518 437739
4517 401405
4516 390799
4515 407015
4514 444715
4513 492773
4512 537116
4511 565114
4510 569982
4509 553338
4508 524589
4507 497139
4506 482815
4505 486887
4504 505987
4503 530026
4502 547397
4501 551127
4500 543041
4499 533745
4498 538150
4497 568401
4496 627509
4495 706826
4494 788890
4493 854603
4492 891557
4491 899531
4490 890320
4489 881675
4488 887963
4487 911977
4486 942033
4485 956212
4484 932236
4483 858676
4482 742243
4481 607461
4480 488379
4479 415668
4478 404723
4477 450075
4476 528669
4475 610504
4474 671733
4473 704188
4472 716977
4471 729590
4470 760019
4469 813788
4468 879408
4467 932601
4466 947401
4465 908803
4464 820784
4463 705707
4462 595255
4461 517172
4460 484157
4459 490200
4458 515984
4457 540478
4456 552747
4455 557861
4454 573779
4453 620677
4452 708182
4451 827233
4450 951189
4449 1046226
4448 1086290
4447 1065319
4446 1000476
4445 924403
4444 869902
4443 854447
4442 872272
4441 898293
4440 902301
4439 866567
4438 797860
4437 727234
4436 696648
4435 738125
4434 855256
4433 1016467
4432 1164393
4431 1238307
4430 1200145
4429 1052457
4428 839771
4427 632061
4426 497054
4425 473281
4424 555546
4423 699034
4422 839946
4421 923211
4420 924915
4419 859766
4418 771018
4417 708337
4416 704375
4415 760940
4414 850658
4413 932420
4412 972414
4411 960208
4410 912222
4409 861454
4408 839234
4407 858630
4406 908095
4405 958503
4404 979800
4403 958419
4402 906118
4401 855196
4400 842038
4399 887146
4398 982021
4397 1090239
4396 1163182
4395 1163472
4394 1084834
4393 958258
4392 840476
4391 789179
4390 836054
4389 970291
4388 1140848
4387 1277323
4386 1320567
4385 1249442
4384 1091464
4383 912138
4382 787333
4381 770719
4380 870576
4379 1046164
4378 1225122
4377 1334129
4376 1329312
4375 1213321
4374 1032154
4373 853898
4372 739334
4371 717480
4370 776333
4369 871859
4368 950092
4367 971749
4366 928384
4365 843608
4364 760051
4363 719031
4362 742595
4361 825708
4360 941029
4359 1052787
4358 1132443
4357 1168776
4356 1168501
4355 1148508
4354 1124797
4353 1104272
4352 1083402
4351 1053710
4350 1010239
4349 957638
4348 909953
4347 883825
4346 888650
4345 919229
4344 955519
4343 970609
4342 943742
4341 872255
4340 776265
4339 692962
4338 662126
4337 708773
4336 830579
4335 996014
4334 1154678
4333 1256023
4332 1268936
4331 1194103
4330 1064010
4329 930538
4328 845202
4327 839982
4326 916268
4325 1045911
4324 1183397
4323 1283761
4322 1318927
4321 1286187
4320 1206149
4319 1111819
4318 1033935
4317 988785
4316 973299
4315 968911
4314 952062
4313 906610
4312 832863
4311 749486
4310 687479
4309 678501
4308 741985
4307 875939
4306 1054932
4305 1236276
4304 1372484
4303 1425961
4302 1381082
4301 1249676
4300 1068042
4299 886405
4298 754080
4297 705035
4296 748282
4295 866013
4294 1019817
4293 1162815
4292 1253748
4291 1268642
4290 1206663
4289 1088811
4288 950402
4287 830079
4286 758851
4285 752235
4284 807287
4283 904725
4282 1014955
4281 1106103
4280 1151987
4279 1138349
4278 1066176
4277 951534
4276 821867
4275 709357
4274 642635
4273 638800
4272 698032
4271 802773
4270 922289
4269 1021771
4268 1073312
4267 1065115
4266 1005508
4265 919992
4264 842109
4263 801346
4262 812639
4261 871536
4260 956894
4259 1039946
4258 1095914
4257 1113326
4256 1097214
4255 1065073
4254 1037636
4253 1028804
4252 1039306
4251 1056936
4250 1063093
4249 1042479
4248 991342
4247 920395
4246 851021
4245 806527
4244 802442
4243 840257
4242 907318
4241 982690
4240 1046090
4239 1085705
4238 1101432
4237 1102398
4236 1100393
4235 1102685
4234 1107799
4233 1106173
4232 1085135
4231 1035525
4230 956640
4229 857204
4228 752194
4227 657409
4226 584646
4225 539684
4224 523523
4223 535359
4222 574836
4221 641662
4220 732528
4219 837274
4218 937348
4217 1008853
4216 1030243
4215 991946
4214 903403
4213 793346
4212 701730
4211 665508
4210 703733
4209 808515
4208 946413
4207 1070615
4206 1139424
4205 1133480
4204 1064211
4203 969507
4202 898052
4201 888747
4200 953996
4199 1074118
4198 1205358
4197 1298112
4196 1317484
4195 1257323
4194 1141835
4193 1014353
4192 918496
4191 880133
4190 897972
4189 946526
4188 989583
4187 997698
4186 961695
4185 896297
4184 832676
4183 803765
4182 829233
4181 906825
4180 1013532
4179 1115451
4178 1181414
4177 1194158
4176 1154499
4175 1077599
4174 984136
4173 891228
4172 807440
4171 733584
4170 667776
4169 611052
4168 569852
4167 553738
4166 569649
4165 616176
4164 681528
4163 746957
4162 794335
4161 814115
4160 809323
4159 793081
4158 780524
4157 779183
4156 783167
4155 774973
4154 735013
4153 654731
4152 546649
4151 445286
4150 396714
4149 439871
4148 587259
4147 813968
4146 1061220
4145 1254683
4144 1331300
4143 1264050
4142 1074215
4141 825368
4140 600715
4139 472380
4138 474797
4137 592820
4136 769207
4135 928154
4134 1005129
4133 970875
4132 840309
4131 663566
4130 503915
4129 412386
4128 409614
4127 481620
4126 589833
4125 689576
4124 748208
4123 755196
4122 720867
4121 666184
4120 609814
4119 559462
4118 511497
4117 458242
4116 398047
4115 341788
4114 311296
4113 329599
4112 407483
4111 533373
4110 672620
4109 778109
4108 808684
4107 747738
4106 613451
4105 455308
4104 337239
4103 313641
4102 407939
4101 602579
4100 844762
4099 1065690
4098 1205489
4097 1233736
4096 1157593
4095 1014978
4094 856586
4093 725080
4092 640467
4091 597414
4090 574514
4089 550073
4088 516170
4087 483930
4086 477372
4085 518920
4084 613859
4083 741850
4082 860529
4081 920695
4080 886992
4079 755066
4078 557108
4077 352432
4076 206060
4075 163641
4074 232952
4073 379838
4072 540729
4071 647076
4070 652128
4069 549386
4068 375329
4067 195282
4066 77980
4065 68836
4064 172317
4063 350175
4062 535959
4061 659993
4060 675109
4059 573467
4058 388492
4057 181809
4056 20683
4055 -45329
4054 6
4053 136781
4052 318926
4051 492293
4050 613575
4049 663174
4048 648054
4047 594759
4046 536404
4045 499292
4044 494246
4043 515290
4042 545130
4041 564255
4040 559432
4039 528166
4038 477779
4037 420238
4036 365565
4035 317037
4034 270343
4033 216902
4032 149687
4031 68740
4030 -16245
4029 -87662
4028 -125559
4027 -114983
4026 -52232
4025 52413
4024 176643
4023 292151
4022 372718
4021 401687
4020 376424
4019 308530
4018 219950
4017 136394
4016 80152
4015 64336
4014 89999
4013 146610
4012 215494
4011 275123
4010 306852
4009 299650
4008 252723
4007 175376
4006 84171
4005 -1896
4004 -66855
4003 -102199
4002 -108853
4001 -95874
4000 -76214
3999 -60995
3998 -54482
3997 -51897
3996 -41286
3995 -9054
3994 52801
3993 140745
3992 237857
3991 317498
3990 351733
3989 321665
3988 225696
3987 82171
3986 -75188
3985 -207886
3984 -285602
3983 -296675
3982 -252007
3981 -180744
3980 -119265
3979 -97681
3978 -129064
3977 -205559
3976 -302733
3975 -390227
3974 -444212
3973 -456523
3972 -436806
3971 -406955
3970 -390401
3969 -400874
3968 -435498
3967 -475171
3966 -492170
3965 -461884
3964 -373921
3963 -238062
3962 -82626
3961 54217
3960 136974
3959 144559
3958 77081
3957 -44557
3956 -185828
3955 -309764
3954 -388235
3953 -409637
3952 -380820
3951 -323112
3950 -264217
3949 -228845
3948 -231098
3947 -270791
3946 -334554
3945 -401059
3944 -448557
3943 -462289
3942 -439443
3941 -390113
3940 -333934
3939 -293470
3938 -286499
3937 -319827
3936 -386813
3935 -469581
3934 -545201
3933 -593649
3932 -604596
3931 -580469
3930 -534632
3929 -485514
3928 -449119
3927 -433079
3926 -434693
3925 -443669
3924 -448177
3923 -441330
3922 -424988
3921 -409037
3920 -406377
3919 -425956
3918 -467174
3917 -518489
3916 -561139
3915 -576531
3914 -554058
3913 -495792
3912 -415849
3911 -334622
3910 -270435
3909 -232392
3908 -217618
3907 -214076
3906 -207489
3905 -188990
3904 -159797
3903 -130629
3902 -116159
3901 -127197
3900 -164467
3899 -217114
3898 -266844
3897 -295886
3896 -295059
3895 -268121
3894 -230222
3893 -201091
3892 -196024
3891 -218856
3890 -260182
3889 -301665
3888 -324463
3887 -317872
3886 -284227
3885 -237855
3884 -198642
3883 -183252
3882 -198036
3881 -236822
3880 -284403
3879 -323917
3878 -344532
3877 -345865
3876 -337178
3875 -331960
3874 -340638
3873 -365002
3872 -397032
3871 -422681
3870 -428811
3869 -410021
3868 -372128
3867 -330639
3866 -304774
3865 -309577
3864 -349456
3863 -415857
3862 -490035
3861 -549826
3860 -577808
3859 -567843
3858 -527683
3857 -476832
3856 -440440
3855 -441227
3854 -491892
3853 -590243
3852 -718502
3851 -847152
3850 -942552
3849 -976492
3848 -935119
3847 -824446
3846 -670318
3845 -512074
3844 -391218
3843 -338375
3842 -362939
3841 -449467
3840 -562818
3839 -660868
3838 -710507
3837 -700851
3836 -648200
3835 -590161
3834 -570662
3833 -621505
3832 -747895
3831 -924184
3830 -1102090
3829 -1228512
3828 -1265929
3827 -1207066
3826 -1077735
3825 -926636
3824 -806406
3823 -753852
3822 -777566
3821 -857800
3820 -958022
3819 -1042509
3818 -1091813
3817 -1109230
3816 -1115725
3815 -1136290
3814 -1184672
3813 -1254153
3812 -1319085
3811 -1346696
3810 -1313639
3809 -1219346
3808 -1089479
3807 -967316
3806 -896469
3805 -902478
3804 -981519
3803 -1101420
3802 -1214695
3801 -1277965
3800 -1269301
3799 -1196049
3798 -1090000
3797 -992431
3796 -935968
3795 -931386
3794 -964959
3793 -1006981
3792 -1027000
3791 -1008377
3790 -955396
3789 -889853
3788 -839092
3787 -821493
3786 -836530
3785 -864290
3784 -874832
3783 -843098
3782 -762367
3781 -649819
3780 -541242
3779 -476800
3778 -483811
3777 -563957
3776 -690517
3775 -817054
3774 -894185
3773 -887761
3772 -791312
3771 -628043
3770 -441974
3769 -282083
3768 -185806
3767 -168146
3766 -219952
3765 -315114
3764 -422903
3763 -519981
3762 -597261
3761 -659353
3760 -717663
3759 -780913
3758 -847740
3757 -904975
3756 -932525
3755 -912765
3754 -840229
3753 -726987
3752 -600774
3751 -495882
3750 -440006
3749 -442229
3748 -487360
3747 -539611
3746 -555026
3745 -498421
3744 -358363
3743 -153994
3742 69666
3741 256940
3740 361847
3739 365843
3738 285722
3737 168064
3736 71868
3735 45914
3734 109788
3733 246376
3732 409100
3731 541198
3730 599212
3729 570893
3728 479886
3727 374988
3726 308362
3725 311902
3724 381965
3723 479320
3722 544727
3721 523897
3720 391387
3719 163317
3718 -106624
3717 -346436
3716 -492438
3715 -512478
3714 -416424
3713 -250195
3712 -76479
3711 49370
3710 98260
3709 73885
3708 5435
3707 -68980
3706 -120030
3705 -138080
3704 -133273
3703 -126063
3702 -133895
3701 -161142
3700 -197248
3699 -223622
3698 -225259
3697 -200728
3696 -164993
3695 -143268
3694 -158658
3693 -219670
3692 -313961
3691 -411883
3690 -478711
3689 -490209
3688 -444370
3687 -363664
3686 -286338
3685 -250251
3684 -276192
3683 -358016
3682 -464051
3681 -549404
3680 -574123
3679 -519698
3678 -397133
3677 -243375
3676 -107681
3675 -33462
3674 -42736
3673 -128946
3672 -260418
3671 -392558
3670 -483806
3669 -509401
3668 -468340
3667 -381767
3666 -284177
3665 -211072
3664 -187464
3663 -220797
3662 -300051
3661 -400701
3660 -493518
3659 -554265
3658 -571345
3657 -549199
3656 -506517
3655 -469854
3654 -464631
3653 -506398
3652 -595273
3651 -715603
3650 -841122
3649 -943929
3648 -1004029
3647 -1015817
3646 -988922
3645 -943019
3644 -898754
3643 -868641
3642 -851953
3641 -835988
3640 -803275
3639 -741553
3638 -651887
3637 -550922
3636 -465751
3635 -423238
3634 -438291
3633 -506342
3632 -603673
3631 -695900
3630 -751322
3629 -753594
3628 -708321
3627 -640705
3626 -585165
3625 -571299
3624 -612032
3623 -698800
3622 -805491
3621 -899156
3620 -952730
3619 -954467
3618 -910506
3617 -840176
3616 -766765
3615 -708147
3614 -671255
3613 -652262
3612 -641531
3611 -630347
3610 -615925
3609 -602447
3608 -598010
3607 -609418
3606 -637660
3605 -676351
3604 -713818
3603 -737639
3602 -739417
3601 -717596
3600 -677306
3599 -627761
3598 -578790
3597 -538253
3596 -511304
3595 -501214
3594 -510548
3593 -541350
3592 -593738
3591 -663503
3590 -740227
3589 -807606
3588 -846800
3587 -842232
3586 -787878
3585 -691494
3584 -574735
3583 -468534
3582 -404872
3581 -407460
3580 -484288
3579 -624401
3578 -799864
3577 -972325
3576 -1102302
3575 -1158760
3574 -1126631
3573 -1010576
3572 -834170
3571 -634644
3570 -454265
3569 -330216
3568 -285413
3567 -322717
3566 -424431
3565 -557582
3564 -683742
3563 -770498
3562 -800828
3561 -777154
3560 -718608
3559 -652578
3558 -603851
3557 -585656
3556 -596148
3555 -621526
3554 -644110
3553 -651493
3552 -642451
3551 -626842
3550 -619633
3549 -632056
3548 -664435
3547 -704502
3546 -732476
3545 -730801
3544 -693955
3543 -633387
3542 -574654
3541 -547421
3540 -572419
3539 -651225
3538 -763710
3537 -874784
3536 -947893
3535 -959600
3534 -908961
3533 -817586
3532 -720358
3531 -650879
3530 -627987
3529 -649113
3528 -693099
3527 -730859
3526 -738854
3525 -709333
3524 -652965
3523 -593148
3522 -555009
3521 -554324
3520 -591289
3519 -651553
3518 -713421
3517 -757468
3516 -773975
3515 -765106
3514 -741499
3513 -715678
3512 -695964
3511 -683912
3510 -676126
3509 -668854
3508 -662316
3507 -661997
3506 -675978
3505 -709717
3504 -761303
3503 -820157
3502 -870455
3501 -898037
3500 -897522
3499 -875965
3498 -850791
3497 -842500
3496 -865209
3495 -919396
3494 -990386
3493 -1053585
3492 -1084367
3491 -1068308
3490 -1007198
3489 -918138
3488 -826110
3487 -753366
3486 -710335
3485 -692052
3484 -681513
3483 -658284
3482 -608392
3481 -531086
3480 -439644
3479 -356085
3478 -302381
3477 -292073
3476 -325790
3475 -392195
3474 -473417
3473 -552171
3472 -617372
3471 -666088
3470 -701652
3469 -729519
3468 -753357
3467 -773351
3466 -787327
3465 -793668
3464 -794021
3463 -793940
3462 -800733
3461 -819374
3460 -848500
3459 -878754
3458 -894819
3457 -880863
3456 -827495
3455 -737389
3454 -627051
3453 -523472
3452 -456401
3451 -448672
3450 -507942
3449 -622893
3448 -765499
3447 -898933
3446 -988682
3445 -1013260
3444 -970890
3443 -879797
3442 -771839
3441 -681509
3440 -633999
3439 -636502
3438 -675885
3437 -723740
3436 -747118
3435 -721158
3434 -638980
3433 -515079
3432 -380860
3431 -273881
3430 -224811
3429 -247003
3428 -332591
3427 -456370
3426 -585655
3425 -691951
3424 -759713
3423 -788891
3422 -790808
3421 -779823
3420 -765041
3419 -746049
3418 -714639
3417 -661425
3416 -583869
3415 -491403
3414 -404681
3413 -348762
3412 -343032
3411 -392390
3410 -483865
3409 -590501
3408 -681084
3407 -731635
3406 -733796
3405 -696606
3404 -641195
3403 -591025
3402 -562214
3401 -558163
3400 -570531
3399 -585505
3398 -591879
3397 -586825
3396 -576615
3395 -572235
3394 -582469
3393 -608229
3392 -641218
3391 -667671
3390 -675249
3389 -659471
3388 -626252
3387 -589100
3386 -562279
3385 -553427
3384 -559499
3383 -568333
3382 -565295
3381 -541777
3380 -501180
3379 -459029
3378 -436610
3377 -450768
3376 -504561
3375 -583394
3374 -658973
3373 -699865
3372 -684382
3371 -610248
3370 -496735
3369 -378104
3368 -290914
3367 -260328
3366 -290932
3365 -365617
3364 -452691
3363 -518063
3362 -537535
3361 -504519
3360 -430661
3359 -339848
3358 -258519
3357 -206277
3356 -190169
3355 -204158
3354 -233229
3353 -259992
3352 -271187
3351 -261975
3350 -236966
3349 -208093
3348 -190249
3347 -196056
3346 -231211
3345 -291752
3344 -364244
3343 -429221
3342 -467294
3341 -466240
3340 -426591
3339 -363224
3338 -301530
3337 -268720
3336 -283043
3335 -345118
3334 -435431
3333 -519982
3332 -562796
3331 -540821
3330 -455115
3329 -333130
3328 -220213
3327 -162955
3326 -190699
3325 -302828
3324 -467412
3323 -632278
3322 -744362
3321 -769583
3320 -705127
3319 -579203
3318 -438610
3317 -329629
3316 -280423
3315 -292216
3314 -342374
3313 -397176
3312 -427896
3311 -422732
3310 -389528
3309 -348876
3308 -321782
3307 -318469
3306 -333930
3305 -352157
3304 -356423
3303 -339879
3302 -310638
3301 -288436
3300 -294436
3299 -339446
3298 -416866
3297 -504408
3296 -574191
3295 -606382
3294 -599410
3293 -571185
3292 -550046
3291 -559440
3290 -603810
3289 -663150
3288 -699870
3287 -675720
3286 -571391
3285 -399447
3284 -203750
3283 -44415
3282 25999
3281 -15074
3280 -149173
3279 -322589
3278 -467126
3277 -527352
3276 -482856
3275 -356025
3274 -202077
3273 -85697
3272 -54372
3271 -119738
3270 -254605
3269 -406366
3268 -520441
3267 -563308
3266 -535263
3265 -467918
3264 -408308
3263 -397179
3262 -451212
3261 -556685
3260 -676676
3259 -767874
3258 -799094
3257 -763346
3256 -678702
3255 -578412
3254 -495486
3253 -448958
3252 -437765
3251 -444291
3250 -445083
3249 -423222
3248 -376468
3247 -317699
3246 -267976
3245 -245941
3244 -258737
3243 -298609
3242 -346505
3241 -380701
3240 -386363
3239 -361726
3238 -318429
3237 -276217
3236 -254688
3235 -265745
3234 -309760
3233 -376507
3232 -449804
3231 -513426
3230 -555731
3229 -571538
3228 -561315
3227 -528940
3226 -479623
3225 -419004
3224 -353349
3223 -289959
3222 -236720
3221 -200318
3220 -183684
3219 -183982
3218 -192546
3217 -197413
3216 -187790
3215 -158728
3214 -113847
3213 -64664
3212 -26495
3211 -12483
3210 -28267
3209 -69606
3208 -124041
3207 -175841
3206 -212011
3205 -226628
3204 -221639
3203 -203957
3202 -180549
3201 -154269
3200 -122838
3199 -81768
3198 -29896
3197 25510
3196 67318
3195 72635
3194 21723
3193 -91607
3192 -252836
3191 -426823
3190 -566533
3189 -628147
3188 -587205
3187 -449377
3186 -250990
3185 -48248
3184 101429
3183 159105
3182 117499
3181 2447
3180 -137987
3179 -252392
3178 -305291
3177 -289115
3176 -224286
3175 -147850
3174 -95962
3173 -88017
3172 -119321
3171 -165290
3170 -194911
3169 -187039
3168 -141832
3167 -81822
3166 -41943
3165 -52897
3164 -125482
3163 -243249
3162 -367236
3161 -451168
3160 -460731
3159 -388551
3158 -258259
3157 -115650
3156 -10576
3155 22835
3154 -20664
3153 -116291
3152 -220256
3151 -288033
3150 -292057
3149 -231625
3148 -131431
3147 -30138
3146 35552
3145 44430
3144 -3357
3143 -89534
3142 -187433
3141 -273126
3140 -332918
3139 -364575
3138 -372994
3137 -363651
3136 -337889
3135 -292640
3134 -224493
3133 -135523
3132 -37248
3131 50001
3130 102666
3129 102323
3128 43171
3127 -64726
3126 -197908
3125 -326663
3124 -423912
3123 -472380
3122 -467701
3121 -417068
3120 -334864
3119 -237601
3118 -140126
3117 -53858
3116 13404
3115 57202
3114 76429
3113 73631
3112 54847
3111 28229
3110 1392
3109 -21492
3108 -41272
3107 -62745
3106 -91016
3105 -126918
3104 -164156
3103 -190389
3102 -192634
3101 -164877
3100 -114007
3099 -60232
3098 -30335
3097 -45687
3096 -110087
3095 -203623
3094 -286794
3093 -314796
3092 -256882
3091 -112508
3090 83565
3089 270901
3088 385025
3087 382679
3086 259979
3085 55241
3084 -165419
3083 -334020
3082 -407210
3081 -381853
3080 -292961
3079 -195146
3078 -136254
3077 -135445
3076 -175860
3075 -215153
3074 -208650
3073 -133822
3072 -4030
3071 135455
3070 227649
3069 230775
3068 138948
3067 -13655
3066 -167692
3065 -265934
3064 -280126
3063 -224400
3062 -148358
3061 -112523
3060 -157446
3059 -281161
3058 -436209
3057 -548543
3056 -550375
3055 -412259
3054 -159611
3053 134366
3052 376816
3051 492348
3050 453002
3049 288057
3048 69760
3047 -118300
3046 -215957
3045 -209188
3044 -131525
3043 -44717
3042 -8424
3041 -53151
3040 -168382
3039 -310299
3038 -424234
3037 -470493
3036 -441272
3035 -361270
3034 -272711
3033 -212864
3032 -195363
3031 -204292
3030 -203477
3029 -156014
3028 -44268
3027 119359
3026 295952
3025 436039
3024 500393
3023 476094
3022 380836
3021 254149
3020 140180
3019 70141
3018 52066
3017 71578
3016 102065
3015 118625
3014 109046
3013 77304
3012 39077
3011 12563
3010 9614
3009 31255
3008 68832
3007 109051
3006 139492
3005 151698
3004 140931
3003 104022
3002 37881
3001 -59416
3000 -185051
2999 -327596
2998 -465958
2997 -573182
2996 -624654
2995 -607585
2994 -527344
2993 -407162
2992 -280581
2991 -179523
2990 -123102
2989 -112152
2988 -131853
2987 -160894
2986 -182486
2985 -191616
2984 -194908
2983 -203352
2982 -221993
2981 -242502
2980 -243352
2979 -198529
2978 -91187
2977 74340
2976 268588
2975 444137
2974 551833
2973 559513
2972 465109
2971 298102
2970 108331
2969 -53256
2968 -153721
2967 -188933
2966 -181620
2965 -167934
2964 -178873
2963 -225077
2962 -291811
2961 -346216
2960 -353312
2959 -293376
2958 -172774
2957 -23363
2956 109323
2955 184014
2954 180133
2953 105911
2952 -4997
2951 -106739
2950 -158803
2949 -140888
2948 -59575
2947 55277
2946 162452
2945 224737
2944 222013
2943 157613
2942 56231
2941 -45372
2940 -111302
2939 -118648
2938 -64906
2937 31566
2936 138039
2935 218703
2934 247078
2933 215381
2932 137511
2931 44289
2930 -27774
2929 -50386
2928 -14923
2927 63240
2926 149808
2925 204699
2924 198436
2923 125207
2922 6835
2921 -114689
2920 -193704
2919 -199936
2918 -132065
2917 -19655
2916 88023
2915 142071
2914 114652
2913 11407
2912 -130017
2911 -255057
2910 -314682
2909 -285661
2908 -179940
2907 -39105
2906 83522
2905 145277
2904 131220
2903 58663
2902 -32415
2901 -98291
2900 -111002
2899 -69749
2898 517
2897 62046
2896 82323
2895 48760
2894 -26449
2893 -112921
2892 -176426
2891 -193966
2890 -162729
2889 -99429
2888 -31242
2887 16632
2886 30769
2885 12564
2884 -25743
2883 -68856
2882 -105305
2881 -129937
2880 -141510
2879 -138026
2878 -113738
2877 -60667
2876 25540
2875 138710
2874 258839
2873 355761
2872 399557
2871 373619
2870 284000
2869 159721
2868 42577
2867 -29869
2866 -40656
2865 -1278
2864 53317
2863 81093
2862 53558
2861 -28891
2860 -134546
2859 -212779
2858 -216334
2857 -123702
2856 48609
2855 249855
2854 413705
2853 483935
2852 436160
2851 286449
2850 83544
2849 -111299
2848 -247665
2847 -302452
2846 -283170
2845 -218156
2844 -139768
2843 -69276
2842 -10503
2841 45790
2840 110451
2839 184568
2838 254957
2837 299233
2836 297824
2835 246288
2834 160847
2833 73420
2832 17880
2831 14042
2830 57450
2829 120499
2828 164971
2827 160314
2826 98916
2825 753
2824 -95270
2823 -149525
2822 -140915
2821 -77939
2820 4020
2819 58277
2818 48295
2817 -34890
2816 -167405
2815 -302001
2814 -388018
2813 -392856
2812 -315370
2811 -185422
2810 -50248
2809 45839
2808 79155
2807 54135
2806 -1930
2805 -53534
2804 -73533
2803 -53925
2802 -6450
2801 46169
2800 83062
2799 95277
2798 88209
2797 75786
2796 70198
2795 73216
2794 74096
2793 55467
2792 4177
2791 -78715
2790 -174485
2789 -252306
2788 -281830
2787 -247077
2786 -154942
2785 -33965
2784 76592
2783 142705
2782 149549
2781 107196
2780 45510
2779 536
2778 -1541
2777 44171
2776 119365
2775 190700
2774 224306
2773 200217
2772 120715
2771 9373
2770 -98298
2769 -168371
2768 -180555
2767 -134295
2766 -47197
2765 52768
2764 137652
2763 188489
2762 199994
2761 180225
2760 146294
2759 118235
2758 113078
2757 140505
2756 200590
2755 283670
2754 372184
2753 444362
2752 479402
2751 463301
2750 393841
2749 282920
2748 154824
2747 40210
2746 -32775
2745 -47449
2744 -4383
2743 78321
2742 170714
2741 240825
2740 265183
2739 236298
2738 164518
2737 73842
2736 -6515
2735 -51651
2734 -48281
2733 2257
2732 85702
2731 180020
2730 261970
2729 313061
2728 323595
2727 294365
2726 236081
2725 166862
2724 108096
2723 79097
2722 91427
2721 144313
2720 222947
2719 301107
2718 348332
2717 340101
2716 267800
2715 144634
2714 4448
2713 -107202
2712 -147441
2711 -91167
2710 58677
2709 269844
2708 489531
2707 660458
2706 738738
2705 707277
2704 580099
2703 396411
2702 206991
2701 58077
2700 -21523
2699 -26147
2698 29132
2697 116868
2696 207584
2695 278111
2694 315576
2693 316938
2692 285907
2691 229660
2690 157105
2689 78912
2688 8102
2687 -40510
2686 -53128
2685 -21648
2684 51647
2683 151909
2682 253959
2681 329118
2680 354678
2679 322567
2678 243564
2677 144843
2676 61153
2675 22497
2674 42838
2673 114260
2672 209152
2671 290008
2670 323465
2669 293416
2668 208142
2667 98516
2666 7548
2665 -25099
2664 21951
2663 143015
2662 306127
2661 463338
2660 566871
2659 585288
2658 513716
2657 374465
2656 207965
2655 57710
2654 -44903
2653 -90012
2652 -89622
2651 -69265
2650 -54973
2649 -61433
2648 -86482
2647 -114191
2646 -124811
2645 -106671
2644 -64121
2643 -17360
2642 6268
2641 -14181
2640 -81171
2639 -174078
2638 -255068
2637 -283739
2636 -234674
2635 -110278
2634 57156
2633 215793
2632 313323
2631 317142
2630 227241
2629 76311
2628 -83115
2627 -199211
2626 -240505
2625 -206587
2624 -125630
2623 -40259
2622 11814
2621 13919
2620 -23509
2619 -69094
2618 -85723
2617 -47811
2616 46992
2615 176426
2614 302666
2613 387366
2612 405963
2611 355376
2610 252597
2609 125834
2608 2979
2607 -97288
2606 -168347
2605 -212361
2604 -233822
2603 -234054
2602 -209824
2601 -156570
2600 -74074
2599 29084
2598 135310
2597 222817
2596 273565
2595 280632
2594 251407
2593 204965
2592 164645
2591 149143
2590 165949
2589 209749
2588 265962
2587 317280
2586 349970
2585 357287
2584 339215
2583 299757
2582 244100
2581 177571
2580 106736
2579 41219
2578 -6043
2577 -21722
2576 2157
2575 62108
2574 140312
2573 207750
2572 233554
2571 197598
2570 101089
2569 -30043
2568 -151665
2567 -216384
2566 -191602
2565 -73430
2564 109541
2563 304746
2562 453548
2561 511775
2560 464953
2559 332482
2558 159491
2557 3
2556 -101745
2555 -124760
2554 -75083
2553 20320
2552 125921
2551 210707
2550 257034
2549 262877
2548 238237
2547 198626
2546 159000
2545 130297
2544 118793
2543 126973
2542 154261
2541 196779
2540 246622
2539 292012
2538 319488
2537 318112
2536 284186
2535 224133
2534 153610
2533 92596
2532 58179
2531 58187
2530 88616
2529 136172
2528 184745
2527 222691
2526 247291
2525 264215
2524 282356
2523 306927
2522 334722
2521 354441
2520 352317
2519 320334
2518 262618
2517 196125
2516 144432
2515 126983
2514 148806
2513 196020
2512 240093
2511 249744
2510 205540
2509 110530
2508 -8362
2507 -109516
2506 -152834
2505 -116185
2504 -4851
2503 150224
2502 304649
2501 417896
2500 468161
2499 458473
2498 411883
2497 358576
2496 321270
2495 305768
2494 300734
2493 286173
2492 245922
2491 177681
2490 95533
2489 23793
2488 -14656
2487 -9622
2486 31170
2485 85545
2484 127371
2483 139025
2482 119825
2481 86414
2480 64969
2479 78967
2478 138229
2477 234166
2476 343109
2475 435761
2474 488182
2473 489418
2472 442911
2471 362106
2470 263376
2469 160272
2468 61759
2467 -25548
2466 -93658
2465 -131381
2464 -126642
2463 -72523
2462 25997
2461 148734
2460 263384
2459 334964
2458 338256
2457 267882
2456 141244
2455 -7539
2454 -140479
2453 -229902
2452 -267799
2451 -266239
2450 -248882
2449 -237778
2448 -241817
2447 -252445
2446 -248728
2445 -209349
2444 -125685
2443 -9449
2442 109191
2441 192700
2440 211790
2439 158670
2438 51876
2437 -69693
2436 -161242
2435 -189075
2434 -143141
2433 -40139
2432 83729
2431 187063
2430 238617
2429 227757
2428 166450
2427 82878
2426 9976
2425 -26283
2424 -14594
2423 40087
2422 120598
2421 204860
2420 273400
2419 314664
2418 327005
2417 317513
2416 298605
2415 283590
2414 282284
2413 297633
2412 324204
2411 349198
2410 356183
2409 330850
2408 267135
2407 171362
2406 62379
2405 -33148
2404 -89102
2403 -88989
2402 -32087
2401 66116
2400 179649
2399 281689
2398 353972
2397 391817
2396 402625
2395 398838
2394 389169
2393 372895
2392 340570
2391 281159
2390 192018
2389 86110
2388 -8366
2387 -57299
2386 -35681
2385 58406
2384 198080
2383 334332
2382 413723
2381 400267
2380 291994
2379 124215
2378 -43038
2377 -148898
2376 -156959
2375 -70880
2374 66972
2373 193800
2372 253904
2371 223430
2370 121262
2369 959
2368 -72887
2367 -53486
2366 66990
2365 253364
2364 442326
2363 569506
2362 596556
2361 526199
2360 398780
2359 272365
2358 195892
2357 187846
2356 230119
2355 279452
2354 290607
2353 240028
2352 138682
2351 28040
2350 -38827
2349 -22106
2348 85641
2347 254936
2346 431417
2345 558719
2344 601633
2343 559097
2342 461607
2341 355002
2340 278778
2339 249264
2338 255191
2337 266927
2336 254057
2335 202150
2334 120396
2333 36555
2332 -17820
2331 -24172
2330 12949
2329 67632
2328 105435
2327 100950
2326 51288
2325 -21336
2324 -79454
2323 -88062
2322 -31756
2321 76937
2320 202119
2319 299880
2318 337300
2317 306288
2316 226004
2315 133087
2314 64638
2313 42119
2312 63582
2311 107362
2310 144757
2309 154978
2308 134885
2307 98918
2306 69781
2305 65098
2304 87234
2303 121717
2302 145155
2301 138564
2300 99046
2299 43421
2298 1337
2297 729
2296 52551
2295 142469
2294 234163
2293 283503
2292 257597
2291 150226
2290 -13468
2289 -185402
2288 -312585
2287 -357040
2286 -309132
2285 -188978
2284 -36027
2283 107916
2282 214409
2281 276140
2280 304239
2279 317627
2278 330478
2277 344203
2276 347637
2275 324668
2274 264771
2273 170606
2272 58597
2271 -47754
2270 -128182
2269 -174052
2268 -190340
2267 -190155
2266 -184828
2265 -175159
2264 -149037
2263 -87464
2262 23454
2261 180526
2260 358051
2259 512904
2258 599103
2257 586108
2256 472753
2255 290114
2254 91269
2253 -68268
2252 -151324
2251 -152135
2250 -96081
2249 -26261
2248 17024
2247 14715
2246 -22896
2245 -61894
2244 -61587
2243 5264
2242 138054
2241 306330
2240 461095
2239 554430
2238 558774
2237 477518
2236 342565
2235 200299
2234 92449
2233 40261
2232 38586
2231 61802
2230 78182
2229 65787
2228 22685
2227 -32722
2226 -70808
2225 -64575
2224 -1764
2223 110091
2222 247408
2221 380716
2220 486178
2219 553148
2218 584788
2217 592248
2216 586007
2215 569045
2214 535355
2213 474421
2212 379218
2211 253531
2210 114673
2209 -10144
2208 -92559
2207 -113330
2206 -69872
2205 22044
2204 133022
2203 229245
2202 282646
2201 278518
2200 218429
2199 118263
2198 2856
2197 -100603
2196 -168564
2195 -185492
2194 -146468
2193 -58162
2192 61849
2191 187759
2190 290476
2189 344488
2188 335187
2187 264317
2186 151104
2185 27717
2184 -70242
2183 -115345
2182 -97834
2181 -29190
2180 62035
2179 140868
2178 179026
2177 165293
2176 108894
2175 34484
2174 -29104
2173 -61519
2172 -59467
2171 -37486
2170 -20605
2169 -32139
2168 -82031
2167 -160923
2166 -242627
2165 -294015
2164 -288122
2163 -214956
2162 -85561
2161 72134
2160 223655
2159 340021
2158 406610
2157 425663
2156 412231
2155 386140
2154 363938
2153 354218
2152 357650
2151 370580
2150 389413
2149 412965
2148 441472
2147 473111
2146 500539
2145 510245
2144 486120
2143 416362
2142 300765
2141 154686
2140 7037
2139 -107813
2138 -161547
2137 -142303
2136 -59603
2135 58523
2134 175347
2133 258385
2132 290381
2131 274052
2130 228969
2129 182247
2128 157195
2127 164700
2126 200642
2125 249842
2124 294134
2123 320546
2122 325830
2121 315606
2120 299084
2119 282436
2118 264482
2117 237051
2116 189987
2115 118304
2114 27777
2113 -64211
2112 -133599
2111 -158649
2110 -129251
2109 -52355
2108 49184
2107 144267
2106 204796
2105 215959
2104 181263
2103 120200
2102 59500
2101 21650
2100 15522
2099 33045
2098 53329
2097 52460
2096 14790
2095 -59101
2094 -151232
2093 -232449
2092 -273647
2091 -257451
2090 -185635
2089 -79272
2088 28524
2087 104459
2086 126953
2085 93589
2084 21410
2083 -59820
2082 -118627
2081 -132846
2080 -96601
2079 -20917
2078 71836
2077 157167
2076 217611
2075 248360
2074 257469
2073 260917
2072 274770
2071 307652
2070 356479
2069 407042
2068 439134
2067 434249
2066 382963
2065 289287
2064 170389
2063 51731
2062 -40765
2061 -88895
2060 -87935
2059 -48061
2058 9137
2057 57964
2056 77374
2055 58284
2054 6913
2053 -57134
2052 -107582
2051 -120838
2050 -84812
2049 -4020
2048 101083
2047 200578
2046 265307
2045 277249
2044 236194
2043 160060
2042 78500
2041 22033
2040 10759
2039 47065
2038 115240
2037 188254
2036 238984
2035 251296
2034 226325
2033 181241
2032 140965
2031 126415
2030 144493
2029 184448
2028 222543
2027 233281
2026 202342
2025 135317
2024 57886
2023 6679
2022 14207
2021 94159
2020 233548
2019 395597
2018 532728
2017 604630
2016 593953
2015 512969
2014 398184
2013 295047
2012 239136
2011 241814
2010 286490
2009 337014
2008 354473
2007 314959
2006 220465
2005 98100
2004 -11985
2003 -74543
2002 -74971
2001 -25778
2000 39183
1999 80190
1998 69898
1997 6166
1996 -86385
1995 -166948
1994 -196654
1993 -156342
1992 -56095
1991 67724
1990 166828
1989 200673
1988 153189
1987 39582
1986 -99455
1985 -213500
1984 -261463
1983 -226231
1982 -119369
1981 25260
1980 165534
1979 266512
1978 311104
1977 302410
1976 258053
1975 200160
1974 145954
1973 102931
1972 69863
1971 41951
1970 16658
1969 -3144
1968 -10287
1967 2207
1966 35950
1965 84358
1964 133940
1963 169275
1962 179354
1961 162172
1960 125318
1959 82220
1958 45829
1957 22739
1956 10533
1955 -407
1954 -21511
1953 -59601
1952 -112480
1951 -168570
1950 -210814
1949 -223117
1948 -196543
1947 -132672
1946 -42867
1945 55970
1944 147181
1943 219186
1942 267568
1941 294010
1940 303091
1939 298837
1938 282786
1937 254421
1936 213537
1935 163115
1934 110970
1933 68975
1932 49783
1931 62150
1930 106707
1929 174055
1928 246287
1927 301788
1926 321928
1925 297410
1924 232004
1923 142137
1922 52189
1921 -13165
1920 -37050
1919 -16094
1918 38420
1917 104595
1916 157862
1915 179991
1914 165744
1913 124444
1912 75691
1911 40770
1910 33250
1909 52817
1908 85241
1907 108866
1906 105097
1905 68353
1904 10815
1903 -40752
1902 -55426
1901 -11791
1900 90981
1899 229824
1898 364313
1897 450992
1896 459839
1895 386028
1894 251891
1893 98085
1892 -32369
1891 -110352
1890 -130233
1889 -108838
1888 -74640
1887 -52550
1886 -51636
1885 -61669
1884 -60112
1883 -25999
1882 46352
1881 140977
1880 225066
1879 263274
1878 235000
1877 146198
1876 29376
1875 -69177
1874 -109782
1873 -78193
1872 6169
1871 97159
1870 141760
1869 104428
1868 -14984
1867 -178259
1866 -322846
1865 -387407
1864 -337972
1863 -183273
1862 27651
1861 224808
1860 345334
1859 358321
1858 275867
1857 145973
1856 30857
1855 -19521
1854 12783
1853 108792
1852 223744
1851 308420
1850 330617
1849 287289
1848 202740
1847 114871
1846 56827
1845 42942
1844 65204
1843 100959
1842 127061
1841 132833
1840 125218
1839 123755
1838 148308
1837 206115
1836 284990
1835 356354
1834 386854
1833 353106
1832 252617
1831 105888
1830 -51041
1829 -179893
1828 -253130
1827 -261122
1826 -211255
1825 -120809
1824 -8234
1823 112466
1822 231942
1821 341590
1820 429389
1819 479559
1818 477690
1817 419305
1816 316982
1815 200886
1814 110347
1813 78736
1812 117977
1811 210400
1810 313087
1809 374420
1808 356569
1807 254046
1806 99354
1805 -48079
1804 -126034
1803 -96764
1802 34631
1801 219463
1800 383642
1799 457693
1798 406010
1797 242660
1796 26636
1795 -161718
1794 -253236
1793 -217604
1792 -74561
1791 115814
1790 279105
1789 357337
1788 331352
1787 225664
1786 94675
1785 -2802
1784 -29006
1783 18351
1782 108207
1781 192678
1780 229634
1779 200804
1778 117698
1777 13720
1776 -72748
1775 -115709
1774 -111267
1773 -75857
1772 -34892
1771 -8252
1770 -104
1769 2019
1768 18914
1767 66818
1766 146793
1765 241921
1764 323796
1763 365146
1762 352348
1761 291733
1760 206630
1759 126682
1758 74632
1757 56967
1756 62754
1755 70996
1754 62638
1753 31174
1752 -13447
1751 -49595
1750 -55091
1749 -19303
1748 49783
1747 127124
1746 180413
1745 183835
1744 129670
1743 32524
1742 -75698
1741 -157950
1740 -186122
1739 -151229
1738 -65722
1737 42529
1736 141580
1735 207121
1734 229866
1733 216213
1732 182775
1731 147874
1730 123951
1729 113901
1728 112283
1727 110094
1726 100465
1725 82630
1724 62667
1723 51109
1722 58823
1721 93017
1720 154791
1719 238766
1718 334406
1717 428255
1716 506353
1715 556487
1714 570195
1713 544513
1712 483109
1711 396252
1710 299049
1709 207898
1708 135913
1707 88837
1706 63155
1705 47528
1704 27465
1703 -8320
1702 -62346
1701 -126018
1700 -181819
1699 -209528
1698 -194181
1697 -132651
1696 -36029
1695 73330
1694 169176
1693 230318
1692 247718
1691 226943
1690 185100
1689 143605
1688 119795
1687 120785
1686 141957
1685 170475
1684 192070
1683 198029
1682 189280
1681 175787
1680 171532
1679 187351
1678 224831
1677 274147
1676 317030
1675 333893
1674 312240
1673 252804
1672 170584
1671 89969
1670 35552
1669 22133
1668 47975
1667 94297
1666 131645
1665 131054
1664 75891
1663 -30222
1662 -162708
1661 -283179
1660 -352080
1659 -342287
1658 -248686
1657 -90187
1656 96517
1655 269068
1654 392891
1653 451105
1652 447552
1651 402403
1650 342651
1649 291592
1648 261421
1647 251423
1646 251675
1645 249912
1644 238098
1643 215809
1642 189298
1641 167264
1640 155836
1639 155412
1638 160840
1637 164582
1636 160921
1635 148810
1634 131756
1633 114849
1632 100670
1631 86593
1630 65365
1629 29099
1628 -25095
1627 -90854
1626 -152353
1625 -189094
1624 -184166
1623 -132515
1622 -45258
1621 52483
1620 130032
1619 162791
1618 142290
1617 80213
1616 4380
1615 -51989
1614 -63454
1613 -22539
1612 57288
1611 147080
1610 213950
1609 233842
1608 200250
1607 125489
1606 34395
1605 -46461
1604 -99213
1603 -120402
1602 -119899
1601 -114109
1600 -116988
1599 -133158
1598 -156182
1597 -172498
1596 -168896
1595 -139855
1594 -91259
1593 -38779
1592 -1670
1591 5270
1590 -21892
1589 -74141
1588 -132469
1587 -174642
1586 -183063
1585 -150866
1584 -84266
1583 -648
1582 76654
1581 125133
1580 129463
1579 85885
1578 3649
1577 -96812
1576 -188745
1575 -246117
1574 -251329
1573 -201515
1572 -111188
1571 -9605
1570 67295
1569 88515
1568 39491
1567 -70913
1566 -211315
1565 -337327
1564 -407030
1563 -396878
1562 -311716
1561 -184314
1560 -63766
1559 3319
1558 -8426
1557 -92193
1556 -210774
1555 -310928
1554 -344811
1553 -289774
1552 -158198
1551 6949
1550 149170
1549 221022
1548 202694
1547 108734
1546 -19777
1545 -133932
1544 -198110
1543 -204036
1542 -171552
1541 -136033
1540 -128538
1539 -158292
1538 -206117
1537 -232460
1536 -196782
1535 -79540
1534 103740
1533 303638
1532 453982
1531 498407
1530 415109
1529 228811
1528 4031
1527 -178401
1526 -252347
1525 -192198
1524 -22798
1523 190798
1522 369575
1521 451971
1520 417564
1519 293449
1518 141064
1517 29382
1516 5905
1515 77497
1514 208662
1513 337396
1512 401459
1511 363858
1510 227178
1509 31415
1508 -162948
1507 -298955
1506 -344165
1505 -300462
1504 -199634
1503 -87813
1502 -6105
1501 24324
1500 7152
1499 -35046
1498 -73711
1497 -87785
1496 -71834
1495 -35893
1494 1881
1493 25531
1492 29461
1491 20790
1490 15218
1489 28796
1488 69648
1487 133427
1486 204310
1485 260782
1484 283486
1483 261850
1482 197168
1481 101560
1480 -6019
1479 -104745
1478 -176090
1477 -206468
1476 -188621
1475 -122488
1474 -15970
1473 114795
1472 246687
1471 353304
1470 411117
1469 406621
1468 341884
1467 235777
1466 119434
1465 26678
1464 -17562
1463 -6518
1462 45315
1461 106963
1460 142267
1459 123641
1458 43060
1457 -84039
1456 -223553
1455 -334447
1454 -383042
1453 -354538
1452 -257716
1451 -121435
1450 15324
1449 115984
1448 156996
1447 133331
1446 57761
1445 -44883
1444 -145914
1443 -220661
1442 -254052
1441 -243093
1440 -196410
1439 -131482
1438 -70183
1437 -33226
1436 -34266
1435 -74940
1434 -142533
1433 -211862
1432 -251970
1431 -236457
1430 -154363
1429 -17429
1428 139927
1427 269333
1426 323941
1425 275640
1424 127509
1423 -83871
1422 -298143
1421 -450235
1420 -492178
1419 -409616
1418 -226699
1417 2635
1416 213719
1415 353295
1414 396390
1413 351849
1412 255144
1411 152107
1410 80637
1409 57715
1408 76350
1407 112638
1406 138937
1405 136999
1404 105556
1403 59780
1402 23727
1401 19747
1400 59550
1399 140277
1398 246300
1397 354961
1396 443301
1395 493216
1394 494040
1393 443171
1392 346056
1391 216356
1390 75875
1389 -47216
1388 -123234
1387 -128872
1386 -56034
1385 82165
1384 251882
1383 407081
1382 504233
1381 518018
1380 451493
1379 335741
1378 218112
1377 143161
1376 133996
1375 182201
1374 251208
1373 292247
1372 266348
1371 162803
1370 5683
1369 -154927
1368 -263577
1367 -283059
1366 -210560
1365 -78991
1364 57240
1363 145791
1362 158677
1361 103290
1360 17135
1359 -51169
1358 -65759
1357 -21052
1356 55409
1355 116372
1354 118434
1353 44812
1352 -83610
1351 -214644
1350 -286394
1349 -254833
1348 -115116
1347 93130
1346 299391
1345 429347
1344 434213
1343 310105
1342 99500
1341 -125474
1340 -290697
1339 -347163
1338 -286902
1337 -142259
1336 29773
1335 170561
1334 240402
1333 229001
1332 153319
1331 45862
1330 -60056
1329 -141355
1328 -188792
1327 -203535
1326 -190464
1325 -152859
1324 -91499
1323 -8070
1322 89934
1321 186609
1320 259808
1319 287838
1318 257775
1317 171363
1316 45477
1315 -93286
1314 -217520
1313 -307435
1312 -355249
1311 -364188
1310 -343429
1309 -302217
1308 -246418
1307 -179055
1306 -103872
1305 -29125
1304 31407
1303 61589
1302 49141
1301 -8213
1300 -100177
1299 -206705
1298 -305301
1297 -379334
1296 -423156
1295 -441317
1294 -442262
1293 -430034
1292 -398951
1291 -335028
1290 -224461
1289 -65459
1288 122866
1287 300344
1286 416536
1285 429433
1284 324566
1283 125727
1282 -108800
1281 -304691
1280 -398371
1279 -361581
1278 -213316
1277 -13550
1276 159428
1275 239239
1274 197015
1273 51943
1272 -137445
1271 -297456
1270 -368706
1269 -328753
1268 -198905
1267 -33127
1266 105561
1265 170828
1264 150234
1263 67430
1262 -30495
1261 -94148
1260 -92055
1259 -21771
1258 91780
1257 208730
1256 291128
1255 316874
1254 285470
1253 214551
1252 130139
1251 55772
1250 5120
1249 -19714
1248 -25090
1247 -20758
1246 -15840
1245 -17390
1244 -30990
1243 -61534
1242 -112400
1241 -182702
1240 -264103
1239 -339729
1238 -387185
1237 -385730
1236 -325193
1235 -212656
1234 -73175
1233 56943
1232 142508
1231 162814
1230 120460
1229 41502
1228 -33674
1227 -65534
1226 -30744
1225 68375
1224 204028
1223 332617
1222 410050
1221 406825
1220 317441
1219 161235
1218 -24802
1217 -197894
1216 -321483
1215 -373624
1214 -350021
1213 -262169
1212 -132492
1211 11437
1210 142242
1209 237234
1208 282166
1207 274131
1206 222857
1205 149287
1204 80680
1203 42750
1202 50970
1201 104258
1200 184042
1199 259956
1198 300715
1197 286273
1196 216301
1195 111185
1194 4619
1193 -69492
1192 -90512
1191 -59199
1190 3104
1189 63997
1188 94171
1187 79977
1186 28837
1185 -34940
1184 -82043
1183 -92312
1182 -64672
1181 -18120
1180 16856
1179 12720
1178 -41327
1177 -132567
1176 -228361
1175 -288915
1174 -283905
1173 -205865
1172 -74547
1171 69738
1170 181111
1169 225291
1168 191998
1167 97796
1166 -21353
1165 -124321
1164 -179772
1163 -175967
1162 -122038
1161 -41209
1160 40347
1159 103887
1158 143487
1157 164912
1156 179422
1155 196074
1154 216316
1153 233203
1152 235150
1151 212067
1150 160819
1149 87598
1148 6425
1147 -65168
1146 -111223
1145 -121180
1144 -91503
1143 -25396
1142 68294
1141 176001
1140 280040
1139 359684
1138 393899
1137 366258
1136 271186
1135 119205
1134 -61768
1133 -231132
1132 -346206
1131 -375874
1130 -312389
1129 -176322
1128 -11711
1127 127919
1126 198102
1125 179684
1124 86290
1123 -40442
1122 -146528
1121 -186386
1120 -140610
1119 -23615
1118 122021
1117 242373
1116 293359
1115 257777
1114 151308
1113 15218
1112 -100974
1111 -159476
1110 -148450
1109 -84723
1108 -4208
1107 55402
1106 71863
1105 47868
1104 8695
1103 -10815
1102 16019
1101 93405
1100 198800
1099 290940
1098 326997
1097 281593
1096 159444
1095 -4037
1094 -154822
1093 -240369
1092 -229727
1091 -125623
1090 36203
1089 200028
1088 310243
1087 330759
1086 256502
1085 113287
1084 -53015
1083 -193168
1082 -270566
1081 -270985
1080 -203576
1079 -94177
1078 25360
1077 127320
1076 194447
1075 221289
1074 211667
1073 174486
1072 120044
1071 57923
1070 -3717
1069 -58314
1068 -101340
1067 -131067
1066 -149042
1065 -159404
1064 -166756
1063 -173237
1062 -176263
1061 -168474
1060 -140575
1059 -86267
1058 -7177
1057 84781
1056 169325
1055 223885
1054 231698
1053 188530
1052 104902
1051 2475
1050 -94220
1049 -167331
1048 -212376
1047 -239077
1046 -265840
1045 -310245
1044 -379778
1043 -466993
1042 -551410
1041 -607402
1040 -614681
1039 -566763
1038 -473723
1037 -358089
1036 -245777
1035 -156143
1034 -95497
1033 -56774
1032 -25180
1031 13037
1030 62867
1029 117406
1028 160650
1027 174768
1026 148437
1025 82441
1024 -9878
1023 -107341
1022 -188545
1021 -238986
1020 -254775
1019 -241808
1018 -211355
1017 -174566
1016 -138511
1015 -105339
1014 -74331
1013 -45201
1012 -20473
1011 -5476
1010 -5933
1009 -24506
1008 -58321
1007 -98992
1006 -135384
1005 -157891
1004 -162193
1003 -150635
1002 -130573
1001 -110524
1000 -96053
999 -87454
998 -80336
997 -68741
996 -49077
995 -22724
994 4209
993 24010
992 31899
991 29648
990 26266
989 35016
988 67835
987 129492
986 214157
985 306071
984 384314
983 429841
982 431992
981 391881
980 321361
979 238129
978 159075
977 94595
976 46069
975 7275
974 -31155
973 -76305
972 -128930
971 -182460
970 -225363
969 -245823
968 -236797
967 -199430
966 -143477
965 -84570
964 -39275
963 -19714
962 -29619
961 -63217
960 -107355
959 -146158
958 -166653
957 -163338
956 -140020
955 -108086
954 -81691
953 -71569
952 -79853
951 -98193
950 -110307
949 -98432
948 -51419
947 28774
946 125202
945 210059
944 253916
943 236827
942 156996
941 33203
940 -100542
939 -206573
938 -257132
937 -244608
936 -184173
935 -107509
934 -49946
933 -36140
932 -70182
931 -134285
930 -196654
929 -225279
928 -201852
927 -129896
926 -33681
925 51614
924 94283
923 78924
922 12399
921 -79389
920 -162241
919 -207119
918 -200593
917 -148111
916 -69285
915 12065
914 78266
913 123867
912 155067
911 183415
910 217366
909 256099
908 288683
907 298889
906 273114
905 207395
904 110000
903 -1610
902 -107867
901 -194597
900 -257220
899 -299639
898 -328677
897 -347257
896 -350335
895 -326262
894 -263420
893 -159079
892 -25820
891 108413
890 207860
889 241674
888 196695
887 84533
886 -60682
885 -193699
884 -274443
883 -282716
882 -225182
881 -131700
880 -42484
879 8516
878 7065
877 -36640
876 -93720
875 -130095
874 -121728
873 -65059
872 21664
871 106354
870 156548
869 152324
868 93189
867 -3605
866 -111907
865 -208109
864 -279758
863 -327568
862 -360474
861 -386843
860 -406823
859 -410180
858 -381160
857 -308202
856 -193618
855 -57883
854 64570
853 137289
852 136828
851 64314
850 -52089
849 -165798
848 -228769
847 -210246
846 -109574
845 42462
844 194710
843 294906
842 309411
841 235465
840 101091
839 -47059
838 -162612
837 -217120
836 -209233
835 -161969
834 -109940
833 -82664
832 -91571
831 -126383
830 -162094
829 -172874
828 -146080
827 -89618
826 -29097
825 3956
824 -12701
823 -80638
822 -178647
821 -271194
820 -323695
819 -317690
818 -258890
817 -174315
816 -99741
815 -63204
814 -72210
813 -110671
812 -147117
811 -150448
810 -105898
809 -23612
808 64498
807 118555
806 109116
805 31804
804 -88765
803 -207982
802 -279592
801 -275549
800 -198620
799 -82053
798 23822
797 72524
796 41052
795 -60031
794 -190245
793 -294963
792 -326730
791 -263498
790 -116758
789 73071
788 251440
787 368371
786 393949
785 325521
784 185370
783 11316
782 -155259
781 -279624
780 -339724
779 -327976
778 -250313
777 -124116
776 24320
775 163322
774 261267
773 293992
772 252539
771 148243
770 12032
769 -113434
768 -187210
767 -184585
766 -106879
765 18045
764 145638
763 231527
762 248802
761 198542
760 108993
759 23576
758 -17309
757 7001
756 89256
755 197896
754 290547
753 331282
752 304132
751 217396
750 97720
749 -22449
748 -117738
747 -177183
746 -203494
745 -205945
744 -191806
743 -161596
742 -110978
741 -38040
740 48692
739 127066
738 166288
737 139097
736 35877
735 -126411
734 -305993
733 -449557
732 -512363
731 -476691
730 -360186
729 -209633
728 -82054
727 -20871
726 -37403
725 -105978
724 -175088
723 -190010
722 -117179
721 40216
720 242152
719 427117
718 536224
717 535772
716 428960
715 252495
714 60419
713 -97209
712 -191607
711 -221861
710 -209471
709 -184863
708 -172933
707 -184173
706 -214366
705 -251319
704 -283820
703 -307548
702 -325075
701 -340802
700 -354688
699 -359282
698 -342515
697 -295178
696 -218903
695 -129622
694 -53450
693 -15884
692 -29043
691 -83384
690 -148806
689 -185847
688 -162734
687 -70776
686 69221
685 213202
684 310758
683 325737
682 251631
681 114891
680 -35448
679 -147429
678 -186616
677 -148622
676 -58609
675 41438
674 111553
673 130165
672 101016
671 48211
670 2544
669 -13992
668 1821
667 34277
666 57804
665 50348
664 4362
663 -69748
662 -148976
661 -208774
660 -234126
659 -225245
658 -195433
657 -162667
656 -139567
655 -127008
654 -114614
653 -87724
652 -37068
651 34010
650 108744
649 163233
648 177021
647 142878
646 71066
645 -14101
644 -83936
643 -116951
642 -107152
641 -65522
640 -14281
639 23198
638 32218
637 12133
636 -24627
635 -58864
634 -73017
633 -57960
632 -15690
631 42405
630 100083
629 141155
628 152972
627 128017
626 64439
625 -33334
624 -153476
623 -276026
622 -374294
621 -419855
620 -391000
619 -282259
618 -111025
617 82677
616 245102
615 324693
614 289939
613 142379
612 -80940
611 -317608
610 -499738
609 -576677
608 -532060
607 -388675
606 -199145
605 -25963
604 81451
603 103941
602 57653
601 -14554
600 -61573
599 -44933
598 45917
597 189459
596 340125
595 444992
594 462657
593 377527
592 204856
591 -14542
590 -227455
589 -384513
588 -454282
587 -431170
586 -335361
585 -205435
584 -86198
583 -15331
582 -12494
581 -73833
580 -173392
579 -271184
578 -325793
577 -307894
576 -210479
575 -52237
574 127491
573 280998
572 367826
571 368335
570 290180
569 165072
568 36782
567 -55185
566 -90017
565 -72431
564 -29258
563 2792
562 -6886
561 -69727
560 -173194
559 -286123
558 -371713
557 -402453
556 -370550
555 -289523
554 -186643
553 -89968
552 -16080
551 35843
550 81010
549 138664
548 219497
547 317017
546 407335
545 457951
544 441920
543 351148
542 202699
541 34887
540 -105657
539 -180856
538 -175092
537 -100485
536 8566
535 109191
534 166473
533 165825
532 116579
531 45837
530 -14325
529 -40658
528 -27788
527 10887
526 50308
525 65388
524 42044
523 -16924
522 -93254
521 -160935
520 -196748
519 -189283
518 -142999
517 -76131
516 -13713
515 21302
514 15476
513 -31543
512 -108013
511 -194664
510 -270834
509 -320039
508 -333499
507 -311122
506 -260314
505 -193417
504 -124620
503 -66947
502 -29739
501 -16917
500 -26327
499 -50443
498 -78441
497 -99297
496 -105042
495 -93099
494 -66745
493 -33378
492 -1129
491 24847
490 44788
489 64200
488 90961
487 130646
486 181991
485 234655
484 270724
483 269997
482 217519
481 110699
480 -36831
479 -196513
478 -331453
477 -406543
476 -398881
475 -305030
474 -142558
473 54778
472 246658
471 397433
470 485267
469 506244
468 472390
467 404735
466 324285
465 244443
464 167678
463 87497
462 -5399
461 -115590
460 -237419
459 -354111
458 -442228
457 -479988
456 -456246
455 -376465
454 -262998
453 -149099
452 -68509
451 -44264
450 -80839
449 -162585
448 -259178
447 -336144
446 -366668
445 -340421
444 -266274
443 -168143
442 -75709
441 -13659
440 6569
439 -10308
438 -46547
437 -78868
436 -87167
435 -61136
434 -2628
433 76488
432 159401
431 229889
430 276058
429 291280
428 272853
427 220027
426 133145
425 14786
424 -127600
423 -279309
422 -418288
421 -518639
420 -557359
419 -522253
418 -417955
417 -267230
416 -106312
415 24735
414 93589
413 85164
412 5680
411 -120174
410 -257864
409 -374221
408 -447213
407 -470984
406 -454842
405 -417260
404 -377713
403 -349680
402 -337279
401 -336205
400 -337794
399 -333894
398 -320247
397 -297128
396 -267516
395 -234241
394 -197954
393 -157111
392 -109979
391 -57451
390 -4926
389 38117
388 61085
387 56724
386 25090
385 -24841
384 -76956
383 -112703
382 -117044
381 -83412
380 -15825
379 72457
378 163068
377 237718
376 282589
375 290664
374 261806
373 201319
372 118135
371 23488
370 -69819
369 -148107
368 -198278
367 -210422
366 -181094
365 -115947
364 -30177
363 54260
362 114398
361 133340
360 106117
359 41892
358 -38698
357 -110417
356 -152094
355 -153830
354 -119940
353 -66500
352 -14515
351 18459
350 24856
349 9197
348 -14904
347 -31345
346 -28757
345 -5233
344 31383
343 67535
342 90305
341 93095
340 78078
339 54397
338 33148
337 21635
336 19746
335 20252
334 12947
333 -9331
332 -45769
331 -86306
330 -115011
329 -116891
328 -85264
327 -26305
326 41562
325 93628
324 108066
323 74668
322 -521
321 -96759
320 -185896
319 -242620
318 -253548
317 -221523
316 -163458
315 -102731
314 -59428
313 -42581
312 -47628
311 -60015
310 -63128
309 -46814
308 -12473
307 27736
306 57348
305 64747
304 50646
303 30002
302 26827
301 63590
300 149572
299 273483
298 404244
297 500575
296 526257
295 465174
294 329856
293 159467
292 7270
291 -78098
290 -70505
289 23659
288 167362
287 306161
286 387728
285 380165
284 282144
283 121315
282 -57828
281 -211285
280 -310892
279 -351772
278 -349573
277 -329689
276 -313906
275 -310677
274 -313133
273 -305157
272 -272007
271 -209974
270 -130192
269 -54634
268 -6184
267 2422
266 -24615
265 -67111
264 -97396
263 -92664
262 -45560
261 31852
260 112637
259 166118
258 170722
257 122956
256 38755
255 -53159
254 -122765
253 -150025
252 -131345
251 -78996
250 -14534
249 40276
248 70900
247 73027
246 50829
245 12485
244 -34037
243 -82754
242 -128658
241 -165610
240 -185551
239 -180613
238 -147721
237 -93205
236 -34166
235 5581
234 4492
233 -46198
232 -135452
231 -233148
230 -299736
229 -301861
228 -227716
227 -95165
226 51815
225 158104
224 178402
223 95798
222 -69982
221 -268570
220 -437193
219 -523980
218 -506921
217 -400833
216 -249764
215 -108369
214 -20313
213 -2658
212 -42314
211 -105164
210 -153052
209 -160757
208 -125653
207 -66498
206 -12867
205 9193
204 -11484
203 -67663
202 -138826
201 -201671
200 -240540
199 -252878
198 -247699
197 -238623
196 -235599
195 -239649
194 -243091
193 -234583
192 -205878
191 -156461
190 -93651
189 -28379
188 30709
187 81274
186 127039
185 173361
184 221263
183 263660
182 286558
181 275352
180 223403
179 138404
178 42623
177 -34132
176 -66376
175 -44478
174 19673
173 96097
172 148436
171 149265
170 92385
169 -3484
168 -101557
167 -161734
166 -157156
165 -85581
164 29127
163 145937
162 222162
161 229176
160 162155
159 40489
158 -100533
157 -222809
156 -297888
155 -314435
154 -278851
153 -210146
152 -132035
151 -65518
150 -24090
149 -12060
148 -25208
147 -52662
146 -79379
145 -89221
144 -68861
143 -12169
142 76145
141 179513
140 272593
139 328492
138 328129
137 268188
136 164064
135 45855
134 -51620
133 -101036
132 -91950
131 -33364
130 51603
129 136366
128 201735
127 241876
126 262672
125 273765
124 278936
123 270558
122 231912
121 146997
120 13150
119 -150477
118 -304294
117 -400806
116 -404029
115 -307351
114 -141021
113 35674
112 155831
111 171761
110 75836
109 -94225
108 -268924
107 -374495
106 -363144
105 -233132
104 -29929
103 172327
102 301280
101 315739
100 221519
99 67267
98 -77436
97 -151711
96 -127699
95 -19286
94 127740
93 258647
92 334693
91 348516
90 323338
89 297201
88 300502
87 338053
86 384567
85 395859
84 330552
83 172000
82 -60004
81 -313517
80 -523140
79 -635063
78 -627560
77 -518255
76 -355460
75 -197892
74 -91858
73 -55604
72 -76739
71 -122547
70 -157407
69 -158919
68 -125781
67 -74857
66 -30150
65 -9844
64 -17893
63 -43751
62 -69504
61 -80047
60 -70731
59 -48659
58 -27353
57 -18058
56 -22650
55 -32142
54 -31733
53 -9776
52 34162
51 86743
50 125704
49 130312
48 92596
47 23812
46 -47535
45 -85999
44 -63874
43 25905
42 164357
41 311252
40 418645
39 448067
38 384773
37 243576
36 64116
35 -102589
34 -211302
33 -237272
32 -183501
31 -78486
30 34315
29 111321
28 122893
27 62206
26 -53545
25 -189545
24 -304979
23 -366103
22 -356735
21 -283017
20 -171081
19 -58358
18 18775
17 37093
16 -5600
15 -89566
14 -179724
13 -237730
12 -235455
11 -165125
10 -42352
9 99203
8 219730
7 287366
6 289221
5 235151
4 152875
3 76441
2 32663
1 30914
0 60302
##PAGE= F1=46671.77634515
##FIRST=     46788.9638451538, 227244.984019886, 120582
##DATA TABLE= (F2++(Y..Y)), PROFILE
8191 120582
8190 154785
8189 204089
8188 247765
8187 264622
8186 241813
8185 180056
8184 93359
8183 3590
8182 -67654
8181 -106552
8180 -111000
8179 -89769
8178 -57636
8177 -28849
8176 -11776
8175 -6837
8174 -8269
8173 -8531
8172 -3091
8171 6725
8170 14155
8169 10486
8168 -10037
8167 -46235
8166 -88944
8165 -123668
8164 -136095
8163 -118296
8162 -72995
8161 -13915
8160 38288
8159 63216
8158 48379
8157 -5654
8156 -84766
8155 -165824
8154 -224647
8153 -244411
8152 -221253
8151 -164934
8150 -94384
8149 -30043
8148 13784
8147 33427
8146 35425
8145 31665
8144 32499
8143 41218
8142 52579
8141 56166
8140 42998
8139 12068
8138 -26672
8137 -54841
8136 -53062
8135 -10191
8134 69952
8133 167887
8132 254756
8131 303431
8130 299811
8129 249292
8128 175218
8127 109604
8126 79848
8125 97157
8124 151809
8123 217467
8122 262736
8121 264867
8120 219470
8119 141840
8118 59348
8117 -1559
8116 -27645
8115 -24630
8114 -13619
8113 -19775
8112 -58586
8111 -126326
8110 -199512
8109 -244051
8108 -230207
8107 -146678
8106 -7293
8105 152963
8104 291086
8103 372697
8102 384976
8101 340323
8100 269409
8099 207018
8098 177192
8097 184290
8096 213602
8095 240648
8094 244312
8093 217375
8092 169533
8091 121749
8090 95011
8089 99178
8088 127416
8087 158922
8086 168547
8085 138692
8084 67818
8083 -28303
8082 -122980
8081 -189362
8080 -210523
8079 -184376
8078 -121759
8077 -39453
8076 47779
8075 131934
8074 211134
8073 284677
8072 347289
8071 386638
8070 386443
8069 334292
8068 230419
8067 92563
8066 -46508
8065 -148903
8064 -185290
8063 -146556
8062 -48063
8061 75786
8060 184726
8059 248033
8058 255608
8057 220031
8056 168950
8055 131462
8054 124788
8053 147238
8052 180459
8051 199622
8050 186552
8049 139580
8048 75467
8047 22519
8046 8017
8045 45658
8044 128618
8043 231260
8042 318716
8041 360224
8040 340698
8039 266019
8038 160345
8037 57027
8036 -12993
8035 -30890
8034 5339
8033 82006
8032 175347
8031 259083
8030 311367
8029 319480
8028 281784
8027 207207
8026 112859
8025 20232
8024 -49555
8023 -80806
8022 -67447
8021 -14990
8020 60863
8019 139082
8018 200282
8017 233345
8016 238921
8015 228144
8014 216862
8013 217802
8012 234233
8011 258219
8010 274553
8009 268727
8008 235202
8007 181829
8006 127901
8005 96283
8004 103047
8003 149506
8002 220681
8001 291366
8000 337350
7999 346690
7998 325651
7997 296184
7996 285736
7995 313839
7994 381701
7993 469829
7992 545154
7991 574762
7990 540140
7989 445507
7988 316337
7987 188655
7986 93855
7985 45887
7984 36550
7983 40938
7982 30441
7981 -12700
7980 -85953
7979 -166433
7978 -220238
7977 -216985
7976 -143165
7975 -8611
7974 156439
7973 312110
7972 422712
7971 467979
7970 447660
7969 378591
7968 286551
7967 196916
7966 127865
7965 87978
7964 77675
7963 92384
7962 125180
7961 167779
7960 210414
7959 242072
7958 252394
7957 235233
7956 192349
7955 134933
7954 81224
7953 50305
7952 54285
7951 92370
7950 149940
7949 203720
7948 231272
7947 220839
7946 177045
7945 119642
7944 75539
7943 67472
7942 104282
7941 177090
7940 262995
7939 334443
7938 369918
7937 361137
7936 313843
7935 242477
7934 162020
7933 81499
7932 2514
7931 -76749
7930 -154733
7929 -221417
7928 -258761
7927 -247684
7926 -178914
7925 -62414
7924 70077
7923 172238
7922 198572
7921 122463
7920 -50651
7919 -281133
7918 -505973
7917 -659299
7916 -695058
7915 -603264
7914 -413499
7913 -184336
7912 17249
7911 138677
7910 158409
7909 90793
7908 -21827
7907 -125938
7906 -175876
7905 -148237
7904 -47230
7903 99662
7902 252912
7901 374335
7900 438005
7899 435762
7898 376736
7897 282306
7896 178936
7895 91240
7894 36868
7893 23840
7892 50264
7891 105963
7890 175454
7889 241647
7888 289546
7887 309187
7886 297171
7885 256510
7884 195028
7883 123062
7882 51314
7881 -10525
7880 -54340
7879 -73821
7878 -65022
7877 -27520
7876 34189
7875 110069
7874 185718
7873 245784
7872 278830
7871 281814
7870 261999
7869 234844
7868 218104
7867 224278
7866 254653
7865 297938
7864 334639
7863 345730
7862 321929
7861 269232
7860 207649
7859 163088
7858 155548
7857 188859
7856 246954
7855 299034
7854 312095
7853 265757
7852 162972
7851 31559
7850 -84722
7849 -142358
7848 -115131
7847 -5097
7846 157013
7845 322107
7844 439585
7843 474086
7842 415888
7841 281677
7840 106487
7839 -69039
7838 -210699
7837 -297923
7836 -324771
7835 -296330
7834 -223686
7833 -120375
7832 -1383
7831 116324
7830 213955
7829 273454
7828 282486
7827 239814
7826 158057
7825 61517
7824 -21025
7823 -66050
7822 -63484
7821 -19599
7820 46787
7819 113105
7818 162633
7817 190322
7816 202167
7815 208746
7814 216663
7813 222836
7812 215158
7811 179678
7810 110746
7809 18485
7808 -71217
7807 -125559
7806 -119303
7805 -48319
7804 64727
7803 176376
7802 238596
7801 218772
7800 114671
7799 -42706
7798 -200357
7797 -304248
7796 -321148
7795 -251803
7794 -129636
7793 -5616
7792 73850
7791 86032
7790 39486
7789 -32925
7788 -91910
7787 -111754
7786 -92817
7785 -60537
7784 -51469
7783 -93147
7782 -187610
7781 -306824
7780 -402686
7779 -427474
7778 -355584
7777 -196680
7776 5887
7775 190934
7774 302840
7773 312535
7772 227430
7771 86688
7770 -55380
7769 -150182
7768 -171174
7767 -119672
7766 -19222
7765 97311
7764 201283
7763 276549
7762 320119
7761 336903
7760 332965
7759 311653
7758 274532
7757 225684
7756 175634
7755 141211
7754 140030
7753 181681
7752 260173
7751 352286
7750 423944
7749 442751
7748 391463
7747 276155
7746 124930
7745 -22728
7744 -131453
7743 -183411
7742 -183628
7741 -154943
7740 -125277
7739 -113527
7738 -120967
7737 -132263
7736 -125369
7735 -85109
7734 -13334
7733 69759
7732 134207
7731 154689
7730 123692
7729 56604
7728 -14215
7727 -54054
7726 -42369
7725 16702
7724 95177
7723 153436
7722 158434
7721 99559
7720 -5279
7719 -116349
7718 -188700
7717 -191295
7716 -120113
7715 471
7714 128408
7713 221709
7712 255221
7711 229208
7710 166615
7709 101096
7708 61945
7707 62930
7706 99613
7705 155315
7704 211687
7703 258000
7702 294429
7701 328176
7700 365202
7699 402741
7698 427263
7697 419614
7696 365100
7695 263424
7694 133088
7693 7342
7692 -77193
7691 -94495
7690 -39544
7689 69492
7688 198287
7687 309473
7686 376160
7685 390257
7684 362629
7683 315928
7682 274047
7681 253183
7680 258021
7679 283646
7678 320888
7677 361464
7676 400067
7675 432883
7674 454444
7673 455910
7672 427042
7671 361735
7670 264393
7669 153174
7668 57050
7667 6554
7666 21485
7665 101050
7664 221536
7663 343628
7662 427066
7661 446718
7660 402940
7659 321319
7658 241436
7657 199332
7656 211380
7655 266863
7654 332753
7653 368698
7652 345530
7651 258912
7650 131922
7649 5377
7648 -79722
7647 -99632
7646 -57337
7645 20115
7644 94974
7643 136523
7642 134989
7641 105290
7640 79132
7639 89325
7638 153730
7637 266228
7636 398706
7635 512857
7634 576127
7633 574400
7632 515845
7631 424652
7630 328229
7629 244357
7628 174584
7627 106852
7626 25725
7625 -75226
7624 -185419
7623 -278093
7622 -320171
7621 -286887
7620 -174493
7619 -4953
7618 179925
7617 332828
7616 417790
7615 422548
7614 361317
7613 267080
7612 177007
7611 117358
7610 94229
7609 93655
7608 90438
7607 61330
7606 -3423
7605 -95147
7604 -190242
7603 -260215
7602 -283619
7601 -254694
7600 -185201
7599 -99002
7598 -22041
7597 27873
7596 47251
7595 46787
7594 45374
7593 61086
7592 103023
7591 167300
7590 238588
7589 296322
7588 322876
7587 310410
7586 263757
7585 198403
7584 134538
7583 89589
7582 72179
7581 79773
7580 100846
7579 120627
7578 128075
7577 121215
7576 108552
7575 105731
7574 128565
7573 185090
7572 269990
7571 364042
7570 439448
7569 469497
7568 439117
7567 352043
7566 231358
7565 112529
7564 31077
7563 9425
7562 48157
7561 125509
7560 205759
7559 253544
7558 248511
7557 194217
7556 117351
7555 57162
7554 49138
7553 109544
7552 227350
7551 367190
7550 482489
7549 533576
7548 503402
7547 404303
7546 272943
7545 155469
7544 89080
7543 87744
7542 138042
7541 206772
7540 256888
7539 264706
7538 230743
7537 179271
7536 146615
7535 163223
7534 237430
7533 348372
7532 451775
7531 496891
7530 448000
7529 301608
7528 91915
7527 -118431
7526 -259396
7525 -278767
7524 -162000
7523 60924
7522 324445
7521 549010
7520 667538
7519 647242
7518 499249
7517 273052
7516 38401
7515 -138398
7514 -215282
7513 -185384
7512 -75281
7511 67618
7510 193023
7509 264221
7508 267580
7507 212849
7506 125657
7505 36288
7504 -30517
7503 -61278
7502 -54008
7501 -14514
7500 48356
7499 125860
7498 209731
7497 290622
7496 356728
7495 394721
7494 393707
7493 350928
7492 276326
7491 192896
7490 131207
7489 119108
7488 170257
7487 276350
7486 407115
7485 519277
7484 571900
7483 542457
7482 437083
7481 290304
7480 153593
7479 76727
7478 89094
7477 188454
7476 341809
7475 498170
7474 608061
7473 641829
7472 599357
7471 507458
7470 406558
7469 332744
7468 303106
7467 310585
7466 330095
7465 332590
7464 300244
7463 235618
7462 160710
7461 106589
7460 98771
7459 145338
7458 233380
7457 335198
7456 420998
7455 471720
7454 485750
7453 476418
7452 461927
7451 453229
7450 446484
7449 424462
7448 366604
7447 262801
7446 123589
7445 -19269
7444 -123391
7443 -153572
7442 -98780
7441 19989
7440 155619
7439 253015
7438 272108
7437 205636
7436 83474
7435 -39011
7434 -104012
7433 -75911
7432 43243
7431 214299
7430 377437
7429 477333
7428 486043
7427 413686
7426 302463
7425 206979
7424 169774
7423 202901
7422 283424
7421 364367
7420 395855
7419 346932
7418 218720
7417 43784
7416 -127172
7415 -244865
7414 -278725
7413 -225233
7412 -105181
7411 47260
7410 197761
7409 321458
7408 406003
7407 448823
7406 452164
7405 419863
7404 357746
7403 276576
7402 194257
7401 134041
7400 117756
7399 156348
7398 242462
7397 349711
7396 440574
7395 480626
7394 453169
7393 367395
7392 255601
7391 159889
7390 113853
7389 127557
7388 183017
7387 242767
7386 267969
7385 237796
7384 160872
7383 72928
7382 21191
7381 42300
7380 143847
7379 298269
7378 452324
7377 548280
7376 547540
7375 446268
7374 276221
7373 90747
7372 -57406
7371 -136352
7370 -144548
7369 -106055
7368 -54937
7367 -17106
7366 1263
7365 13419
7364 40704
7363 96829
7362 176571
7361 255375
7360 300638
7359 289168
7358 221744
7357 126673
7356 49437
7355 32455
7354 94238
7353 218152
7352 356926
7351 451821
7350 458323
7349 366786
7348 208364
7347 43019
7346 -65442
7345 -76400
7344 10481
7343 155645
7342 297225
7341 377807
7340 368365
7339 278870
7338 151328
7337 39057
7336 -17871
7335 -9713
7334 40826
7333 91711
7332 103139
7331 57043
7330 -34611
7329 -136324
7328 -206771
7327 -218965
7326 -173096
7325 -96049
7324 -28038
7323 -2966
7322 -31982
7321 -98070
7320 -164142
7319 -190711
7318 -154737
7317 -60806
7316 60484
7315 166045
7314 219327
7313 206080
7312 139729
7311 54242
7310 -11895
7309 -33016
7308 -6970
7307 45406
7306 91426
7305 102786
7304 69299
7303 3920
7302 -63002
7301 -97353
7300 -76467
7299 863
7298 113805
7297 228245
7296 310812
7295 342008
7294 323044
7293 273983
7292 224508
7291 201583
7290 219112
7289 273414
7288 345645
7287 409498
7286 440751
7285 425093
7284 361874
7283 263272
7282 149985
7281 45356
7280 -30251
7279 -63652
7278 -51146
7277 1094
7276 78474
7275 161100
7274 228318
7273 263873
7272 260477
7271 222263
7270 163973
7269 106667
7268 71059
7267 70631
7266 107045
7265 169664
7264 239524
7263 296335
7262 325869
7261 324896
7260 301766
7259 272497
7258 254001
7257 257176
7256 282613
7255 320496
7254 354642
7253 368972
7252 353856
7251 309940
7250 248093
7249 185637
7248 140313
7247 124197
7246 139659
7245 178632
7244 225323
7243 261363
7242 271643
7241 248985
7240 196207
7239 125003
7238 52088
7237 -6080
7236 -38235
7235 -41227
7234 -20002
7233 15293
7232 53893
7231 88805
7230 119215
7229 149805
7228 187250
7227 235381
7226 291275
7225 344280
7224 378857
7223 380440
7222 342060
7221 268883
7220 178421
7219 95817
7218 45674
7217 43386
7216 89340
7215 168311
7214 254357
7213 319374
7212 342101
7211 314296
7210 242111
7209 142693
7208 37838
7207 -52579
7206 -115088
7205 -143977
7204 -140050
7203 -108270
7202 -55802
7201 8882
7200 76235
7199 136279
7198 180495
7197 204802
7196 212259
7195 213593
7194 224177
7193 257705
7192 318744
7191 397602
7190 470649
7189 507260
7188 481571
7187 384623
7186 231508
7185 59552
7184 -82936
7183 -153757
7182 -133153
7181 -32525
7180 108668
7179 237268
7178 306630
7177 294551
7176 211368
7175 94647
7174 -7495
7173 -57451
7172 -44520
7171 10499
7170 64683
7169 72376
7168 6215
7167 -129419
7166 -298553
7165 -447466
7164 -526350
7163 -509441
7162 -404912
7161 -250326
7160 -95803
7159 17543
7158 74275
7157 89057
7156 97004
7155 134509
7154 219434
7153 339893
7152 457057
7151 521082
7150 493320
7149 364986
7148 163841
7147 -54376
7146 -226447
7145 -305518
7144 -278289
7143 -168426
7142 -25058
7141 98372
7140 165636
7139 170459
7138 135440
7137 98331
7136 92433
7135 130224
7134 197629
7133 261258
7132 284980
7131 247955
7130 155674
7129 38881
7128 -59175
7127 -101359
7126 -72672
7125 13499
7124 121650
7123 209947
7122 248334
7121 230813
7120 176578
7119 119837
7118 93349
7117 113378
7116 172945
7115 246181
7114 301358
7113 316119
7112 287618
7111 232822
7110 179090
7109 149882
7108 152746
7107 175648
7106 193536
7105 181989
7104 131158
7103 52878
7102 -23012
7101 -61916
7100 -41255
7099 37264
7098 146147
7097 242779
7096 287902
7095 263644
7094 182701
7093 84018
7092 16389
7091 16986
7090 94371
7089 223730
7088 356783
7087 442233
7086 447899
7085 374823
7084 257159
7083 147911
7082 96751
7081 129537
7080 238176
7079 384767
7078 517670
7077 592103
7076 586390
7075 507425
7074 384142
7073 253133
7072 143651
7071 68708
7070 25401
7069 2748
7068 -8227
7067 -8079
7066 10358
7065 54890
7064 124922
7063 206150
7062 272791
7061 297187
7060 262517
7059 172308
7058 51597
7057 -61566
7056 -130886
7055 -136267
7054 -81296
7053 9693
7052 103486
7051 173027
7050 208382
7049 218458
7048 222945
7047 238897
7046 269140
7045 298843
7044 302482
7043 258059
7042 161429
7041 33096
7040 -86837
7039 -154216
7038 -140160
7037 -45217
7036 98723
7035 240369
7034 330013
7033 340407
7032 278138
7031 180271
7030 97684
7029 72542
7028 120041
7027 222511
7026 338255
7025 420758
7024 439263
7023 391317
7022 301913
7021 210197
7020 150509
7019 136905
7018 158305
7017 186078
7016 189797
7015 153114
7014 81889
7013 775
7012 -59699
7011 -78815
7010 -56073
7009 -11076
7008 26991
7007 34855
7006 7573
7005 -38655
7004 -75023
7003 -75914
7002 -33993
7001 33372
7000 90309
6999 99042
6998 39374
6997 -78349
6996 -213632
6995 -310396
6994 -320008
6993 -222838
6992 -38725
6991 178646
6990 361493
6989 453660
6988 431666
6987 312461
6986 145089
6985 -9673
6984 -102844
6983 -114164
6982 -56093
6981 35570
6980 119210
6979 164805
6978 163826
6977 128260
6976 80543
6975 40145
6974 13529
6973 -7945
6972 -41701
6971 -102711
6970 -193010
6969 -296978
6968 -384643
6967 -421608
6966 -381531
6965 -256231
6964 -59847
6963 174024
6962 400718
6961 575356
6960 662982
6959 645699
6958 525880
6957 325497
6956 82069
6955 -158186
6954 -349314
6953 -455471
6952 -459726
6951 -369272
6950 -214784
6949 -43036
6948 95935
6947 163534
6946 144412
6945 51103
6944 -80461
6943 -203233
6942 -274848
6941 -271308
6940 -193781
6939 -66484
6938 72953
6937 186508
6936 247196
6935 245152
6934 187219
6933 91646
6932 -18908
6931 -122963
6930 -202849
6929 -244956
6928 -239447
6927 -181340
6926 -73434
6925 70306
6924 223542
6923 350942
6922 416730
6921 396356
6920 287065
6919 112660
6918 -80644
6917 -237057
6916 -308935
6915 -273216
6914 -140369
6913 47878
6912 231670
6911 352619
6910 373005
6909 287853
6908 125792
6907 -61349
6906 -216283
6905 -295047
6904 -280493
6903 -186322
6902 -50902
6901 76443
6900 151791
6899 150246
6898 72810
6897 -55163
6896 -192870
6895 -297145
6894 -335596
6893 -295882
6892 -188589
6891 -43155
6890 101658
6889 209697
6888 258028
6887 243017
6886 180092
6885 97494
6884 26245
6883 -10173
6882 -2942
6881 40479
6880 100484
6879 153369
6878 180135
6877 172742
6876 135739
6875 83104
6874 32013
6873 -3693
6872 -17774
6871 -12211
6870 5445
6869 26328
6868 43988
6867 56051
6866 63507
6865 68514
6864 72216
6863 73814
6862 71219
6861 62639
6860 47948
6859 28893
6858 8033
6857 -12793
6856 -33308
6855 -54064
6854 -74354
6853 -89949
6852 -92379
6851 -70944
6850 -17324
6849 68935
6848 176734
6847 283887
6846 362559
6845 388214
6844 348768
6843 250093
6842 115193
6841 -23063
6840 -133040
6839 -194861
6838 -206116
6837 -180520
6836 -140343
6835 -106160
6834 -88555
6833 -85375
6832 -85442
6831 -76538
6830 -53449
6829 -21896
6828 3725
6827 7776
6826 -17750
6825 -67488
6824 -123270
6823 -161179
6822 -161979
6821 -120012
6820 -46146
6819 36962
6818 105304
6817 144845
6816 158210
6815 163187
6814 183296
6813 234545
6812 314652
6811 400252
6810 454283
6809 441105
6808 343167
6807 171837
6806 -32907
6805 -214720
6804 -320748
6803 -321405
6802 -222026
6801 -61500
6800 101852
6799 211758
6798 234444
6797 170183
6796 51647
6795 -69911
6794 -144902
6793 -143989
6792 -67937
6791 54598
6790 179829
6789 266538
6788 291589
6787 257385
6786 188973
6785 122662
6784 91165
6783 111223
6782 178171
6781 268881
6780 351151
6779 395415
6778 384246
6777 316531
6776 205673
6775 73468
6774 -57295
6773 -168633
6772 -249885
6771 -297084
6770 -310607
6769 -292970
6768 -248054
6767 -181822
6766 -103513
6765 -25831
6764 36870
6763 72319
6762 74641
6761 47317
6760 3098
6759 -39632
6758 -63002
6757 -56039
6756 -18754
6755 37820
6754 95727
6753 136677
6752 148455
6751 128565
6750 83819
6749 26409
6748 -31429
6747 -81537
6746 -120869
6745 -149299
6744 -165870
6743 -166101
6742 -142585
6741 -89285
6740 -7757
6739 88114
6738 172295
6737 213243
6736 185602
6735 82563
6734 -76679
6733 -248854
6732 -378847
6731 -418811
6730 -347152
6729 -179564
6728 33291
6727 221843
6726 322132
6725 299651
6724 163047
6723 -38166
6722 -231510
6721 -348344
6720 -349129
6719 -237176
6718 -55565
6717 131235
6716 263202
6715 307314
6714 267659
6713 179482
6712 90481
6711 38141
6710 33351
6709 57510
6708 74100
6707 49056
6706 -29731
6705 -143144
6704 -246525
6703 -288278
6702 -233389
6701 -81392
6700 129520
6699 334665
6698 466768
6697 481931
6696 377030
6695 191432
6694 -7623
6693 -149975
6692 -187852
6691 -111780
6690 48468
6689 237235
6688 394427
6687 476215
6686 467313
6685 381350
6684 250995
6683 113367
6682 -2717
6681 -83012
6680 -126634
6679 -139961
6678 -129992
6677 -100936
6676 -55311
6675 2040
6674 60394
6673 103214
6672 112921
6671 78667
6670 3334
6669 -94170
6668 -183434
6667 -232851
6666 -221881
6665 -150143
6664 -39231
6663 73939
6662 149952
6661 160937
6660 100379
6659 -15046
6658 -152093
6657 -273120
6656 -348894
6655 -367126
6654 -333944
6653 -268501
6652 -193701
6651 -127216
6650 -76402
6649 -38614
6648 -5909
6647 28648
6646 66275
6645 101418
6644 124513
6643 126870
6642 105107
6641 63003
6640 10017
6639 -42581
6638 -85936
6637 -116085
6636 -133629
6635 -141033
6634 -139258
6633 -125785
6632 -95378
6631 -43442
6630 29630
6629 115520
6628 198411
6627 259326
6626 283007
6625 264553
6624 212758
6623 148195
6622 96227
6621 77329
6620 98547
6619 149702
6618 206310
6617 238481
6616 222573
6615 151066
6614 36634
6613 -91438
6612 -197329
6611 -251433
6610 -240893
6609 -173821
6608 -75644
6607 20834
6606 87589
6605 110887
6604 94537
6603 55964
6602 17217
6601 -4913
6600 -5345
6599 8935
6598 24353
6597 29178
6596 20650
6595 7198
6594 4484
6593 26929
6592 78712
6591 148654
6590 211920
6589 238494
6588 205294
6587 106991
6586 -39217
6585 -197294
6584 -323563
6583 -381395
6582 -353858
6581 -249565
6580 -99590
6579 53242
6578 168552
6577 220834
6576 205863
6575 139339
6574 49073
6573 -35765
6572 -94132
6571 -118155
6570 -112697
6569 -90600
6568 -66195
6567 -49853
6566 -45353
6565 -50362
6564 -59006
6563 -64929
6562 -63490
6561 -52558
6560 -32199
6559 -3990
6558 29365
6557 63975
6556 94584
6555 114898
6554 118736
6553 101905
6552 64093
6551 9937
6550 -51387
6549 -108096
6548 -148663
6547 -164661
6546 -152667
6545 -114745
6544 -57618
6543 8934
6542 73833
6541 126229
6540 156766
6539 158837
6538 129981
6537 73268
6536 -1879
6535 -80198
6534 -142928
6533 -171896
6532 -154436
6531 -87673
6530 19384
6529 146927
6528 268585
6527 357743
6526 394109
6525 368627
6524 285406
6523 160276
6522 16619
6521 -120196
6520 -228250
6519 -293126
6518 -309886
6517 -282863
6516 -223636
6515 -147828
6514 -71495
6513 -7884
6512 34749
6511 53790
6510 51299
6509 31823
6508 -115
6507 -41813
6506 -92585
6505 -152220
6504 -218356
6503 -284197
6502 -338072
6501 -365734
6500 -355069
6499 -301567
6498 -212154
6497 -105236
6496 -6136
6495 60953
6494 81651
6493 57147
6492 4334
6491 -50319
6490 -81137
6489 -73871
6488 -32188
6487 22946
6486 61142
6485 54815
6484 -9094
6483 -122743
6482 -259152
6481 -381593
6480 -456961
6479 -467804
6478 -418239
6477 -331526
6476 -240468
6475 -174707
6474 -150109
6473 -164362
6472 -200154
6471 -234151
6470 -247645
6469 -234364
6468 -202357
6467 -169603
6466 -155597
6465 -172717
6464 -220963
6463 -287968
6462 -353864
6461 -398637
6460 -408883
6459 -381483
6458 -323292
6457 -247637
6456 -169521
6455 -101514
6454 -51550
6453 -22715
6452 -14246
6451 -22703
6450 -42691
6449 -67172
6448 -87938
6447 -96836
6446 -87839
6445 -59394
6444 -15982
6443 32083
6442 70990
6441 87325
6440 72246
6439 24427
6438 -49294
6437 -135716
6436 -218752
6435 -283318
6434 -318370
6433 -318468
6432 -283912
6431 -220039
6430 -136298
6429 -45374
6428 37867
6427 98082
6426 122068
6425 101993
6424 38272
6423 -59199
6422 -172432
6421 -279429
6420 -359934
6419 -400955
6418 -400051
6417 -365138
6416 -310883
6415 -253129
6414 -203542
6413 -166543
6412 -139513
6411 -115870
6410 -89394
6409 -57787
6408 -23941
6407 5400
6406 22718
6405 22888
6404 4980
6403 -27990
6402 -70858
6401 -118420
6400 -166550
6399 -211747
6398 -249601
6397 -273515
6396 -275100
6395 -246878
6394 -186578
6393 -101111
6392 -7869
6391 68226
6390 101828
6389 76303
6388 -8564
6387 -133765
6386 -265090
6385 -363360
6384 -397595
6383 -356333
6382 -252584
6381 -120057
6380 -1528
6379 66626
6378 68005
6377 12550
6376 -67021
6375 -127774
6374 -133574
6373 -70196
6372 47407
6371 178768
6370 271550
6369 280405
6368 184160
6367 -5083
6366 -244448
6365 -473632
6364 -634381
6363 -689064
6362 -631751
6361 -488062
6360 -304294
6359 -130329
6358 -2978
6357 64055
6356 80298
6355 69519
6354 56117
6353 53072
6352 56708
6351 50407
6350 15323
6349 -57002
6348 -156234
6347 -253399
6346 -310289
6345 -294637
6344 -194837
6343 -27774
6342 164031
6341 325524
6340 407699
6339 384580
6338 262006
6337 74857
6336 -125997
6335 -291704
6334 -391233
6333 -419021
6332 -392095
6331 -338792
6330 -284600
6329 -241521
6328 -205412
6327 -161940
6326 -97769
6325 -11249
6324 82795
6323 156818
6322 181432
6321 138682
6320 31690
6319 -113846
6318 -257360
6317 -357367
6316 -386050
6315 -338581
6314 -233600
6313 -104996
6312 11262
6311 89667
6310 122112
6309 116980
6308 91650
6307 62446
6306 36857
6305 11432
6304 -24113
6303 -79047
6302 -154194
6301 -238785
6300 -313345
6299 -357426
6298 -358690
6297 -319075
6296 -255066
6295 -191649
6294 -152394
6293 -149848
6292 -180377
6291 -225770
6290 -261040
6289 -265271
6288 -231025
6287 -168367
6286 -101718
6285 -60619
6284 -67925
6283 -130039
6282 -233038
6281 -346382
6280 -433029
6279 -462400
6278 -421513
6277 -320219
6276 -188518
6275 -66732
6274 8138
6273 15161
6272 -43170
6271 -141647
6270 -240990
6269 -301539
6268 -297229
6267 -224897
6266 -105589
6265 22708
6264 118336
6263 150478
6262 109678
6261 10571
6260 -114032
6259 -225335
6258 -292244
6257 -301386
6256 -259786
6255 -189602
6254 -117538
6253 -63593
6252 -33919
6251 -20551
6250 -7695
6249 18697
6248 62675
6247 115272
6246 158106
6245 171835
6244 145399
6243 81606
6242 -3654
6241 -88233
6240 -153331
6239 -191268
6238 -207633
6237 -216763
6236 -232805
6235 -260902
6234 -293148
6233 -311737
6232 -298166
6231 -244198
6230 -159034
6229 -68629
6228 -6606
6227 -342
6226 -58392
6225 -165254
6224 -286453
6223 -382244
6222 -424178
6221 -407095
6220 -350928
6219 -291149
6218 -261886
6217 -279330
6216 -333155
6215 -390282
6214 -409695
6213 -361874
6212 -243955
6211 -83385
6210 72161
6209 174592
6208 196305
6207 142730
6206 50515
6205 -28392
6204 -50077
6203 769
6202 102339
6201 203462
6200 244777
6199 184530
6198 18004
6197 -217839
6196 -456749
6195 -627662
6194 -681328
6193 -608353
6192 -441707
6191 -243231
6190 -80178
6189 -1425
6188 -22471
6187 -124053
6186 -263318
6185 -391623
6184 -471176
6183 -484393
6182 -433970
6181 -335991
6180 -210981
6179 -77607
6178 48868
6177 154562
6176 224789
6175 244998
6174 205822
6173 110095
6172 -22471
6171 -157023
6170 -253070
6169 -279089
6168 -226322
6167 -115122
6166 10205
6165 97271
6164 106349
6163 27319
6162 -114864
6161 -269321
6160 -379841
6159 -408492
6158 -352048
6157 -243793
6156 -139381
6155 -92454
6154 -130444
6153 -241233
6152 -376937
6151 -473778
6150 -479942
6149 -379627
6148 -202784
6147 -15875
6146 103117
6145 95565
6144 -53516
6143 -307610
6142 -590565
6141 -813594
6140 -906918
6139 -844005
6138 -649571
6137 -389031
6136 -144210
6135 15067
6134 53034
6133 -23571
6132 -172353
6131 -333324
6130 -450655
6129 -490134
6128 -447048
6127 -343268
6126 -216257
6125 -104982
6124 -37792
6123 -25666
6122 -61833
6121 -126557
6120 -194732
6119 -243705
6118 -259355
6117 -239248
6116 -192477
6115 -136406
6114 -91104
6113 -72846
6112 -88462
6111 -132458
6110 -188225
6109 -233430
6108 -248116
6107 -222691
6106 -162679
6105 -87968
6104 -26351
6103 -3481
6102 -33047
6101 -111161
6100 -217434
6099 -322532
6098 -399281
6097 -432809
6096 -425542
6095 -394994
6094 -365369
6093 -356659
6092 -375974
6091 -414882
6090 -453850
6089 -471783
6088 -456408
6087 -410874
6086 -353628
6085 -311488
6084 -308814
6083 -357253
6082 -450311
6081 -564898
6080 -669176
6079 -733528
6078 -740403
6077 -689490
6076 -596645
6075 -487466
6074 -388273
6073 -317867
6072 -282748
6071 -276906
6070 -285562
6069 -291074
6068 -278811
6067 -241294
6066 -179722
6065 -102949
6064 -24584
6063 40797
6062 81357
6061 90760
6060 69438
6059 24084
6058 -34468
6057 -94344
6056 -145737
6055 -183006
6054 -205067
6053 -214069
6052 -213121
6051 -204256
6050 -187727
6049 -163046
6048 -131168
6047 -96481
6046 -67134
6045 -52980
6044 -61619
6043 -94282
6042 -143702
6041 -195555
6040 -233455
6039 -245719
6038 -230948
6037 -199603
6036 -170352
6035 -162303
6034 -186299
6033 -239246
6032 -304327
6031 -357477
6030 -377569
6029 -355886
6028 -300473
6027 -233139
6026 -180114
6025 -160396
6024 -177039
6023 -215490
6022 -249962
6021 -255164
6020 -218157
6019 -144925
6018 -58543
6017 10366
6016 36716
6015 11742
6014 -53252
6013 -131760
6012 -193216
6011 -215336
6010 -192245
6009 -135135
6008 -65772
6007 -6419
6006 28869
6005 37743
6004 26879
6003 5434
6002 -21277
6001 -54171
6000 -97626
5999 -153430
5998 -215448
5997 -268858
5996 -295427
5995 -282827
5994 -233288
5993 -166501
5992 -114032
5991 -106649
5990 -159852
5989 -264499
5988 -387780
5987 -485283
5986 -519657
5985 -477787
5984 -378417
5983 -265961
5982 -192357
5981 -194419
5980 -276646
5979 -407492
5978 -531383
5977 -591794
5976 -555562
5975 -427771
5974 -250474
5973 -85499
5972 11341
5971 13514
5970 -65621
5969 -179376
5968 -268524
5967 -287135
5966 -222207
5965 -98723
5964 31732
5963 113491
5962 110446
5961 20731
5960 -123473
5959 -270208
5958 -369322
5957 -391904
5956 -339644
5955 -241119
5954 -137870
5953 -67218
5952 -49430
5951 -84022
5950 -155252
5949 -242672
5948 -330752
5947 -412957
5946 -489109
5945 -558669
5944 -614708
5943 -642725
5942 -625638
5941 -552683
5940 -427523
5939 -270907
5938 -115734
5937 3898
5936 65005
5935 63826
5934 16048
5933 -50982
5932 -110406
5931 -146763
5930 -160768
5929 -166086
5928 -180121
5927 -213668
5926 -264686
5925 -319274
5924 -359236
5923 -372257
5922 -359321
5921 -335327
5920 -322229
5919 -337824
5918 -385674
5917 -451370
5916 -507434
5915 -525101
5914 -487743
5913 -399675
5912 -285946
5911 -182733
5910 -122301
5909 -119098
5908 -163296
5907 -224882
5906 -266738
5905 -261148
5904 -202490
5903 -110490
5902 -22460
5901 22250
5900 -1044
5899 -91658
5898 -223379
5897 -354886
5896 -446248
5895 -474472
5894 -441608
5893 -372207
5892 -301540
5891 -259908
5890 -259878
5889 -291870
5888 -329768
5887 -343827
5886 -315075
5885 -244825
5884 -155157
5883 -80191
5882 -51951
5881 -86897
5880 -178869
5879 -301352
5878 -418023
5877 -497039
5876 -523075
5875 -502203
5874 -457876
5873 -420046
5872 -412271
5871 -442307
5870 -499976
5869 -562799
5868 -606529
5867 -615741
5866 -589841
5865 -542126
5864 -492753
5863 -459174
5862 -448598
5861 -455895
5860 -467638
5859 -470015
5858 -456520
5857 -431475
5856 -407543
5855 -398431
5854 -410459
5853 -437457
5852 -461970
5851 -462793
5850 -425627
5849 -351833
5848 -260752
5847 -183733
5846 -151805
5845 -182041
5844 -268661
5843 -383212
5842 -484379
5841 -533765
5840 -511203
5839 -423123
5838 -300302
5837 -185796
5836 -118051
5835 -116253
5834 -173992
5833 -263669
5832 -349430
5831 -402732
5830 -413692
5829 -393391
5828 -366480
5827 -357814
5826 -379456
5825 -424128
5824 -468128
5823 -482360
5822 -446416
5821 -359224
5820 -241349
5819 -127781
5818 -54282
5817 -43230
5816 -95052
5815 -188849
5814 -291752
5813 -372789
5812 -415202
5811 -421997
5810 -412570
5809 -412183
5808 -439066
5807 -494812
5806 -562196
5805 -611308
5804 -611415
5803 -543698
5802 -409782
5801 -232792
5800 -50639
5799 95832
5798 175511
5797 176107
5796 106876
5795 -5488
5794 -125949
5793 -221941
5792 -272430
5791 -272645
5790 -233486
5789 -176330
5788 -125267
5787 -99404
5786 -107625
5785 -147250
5784 -206667
5783 -270648
5782 -326163
5781 -366391
5780 -391461
5779 -405868
5778 -414042
5777 -416502
5776 -408865
5775 -384646
5774 -340848
5773 -283527
5772 -229974
5771 -205179
5770 -232733
5769 -323255
5768 -465370
5767 -624147
5766 -749426
5765 -792355
5764 -724512
5763 -551900
5762 -317267
5761 -88313
5760 64955
5759 95604
5758 -2031
5757 -189051
5756 -395612
5755 -546727
5754 -590330
5753 -516520
5752 -360296
5751 -186781
5750 -65060
5749 -41382
5748 -122539
5747 -275781
5746 -444558
5745 -572816
5744 -627288
5743 -608576
5742 -547075
5741 -486533
5740 -463217
5739 -490116
5738 -552774
5737 -617820
5736 -649492
5735 -626220
5734 -549854
5733 -443940
5732 -342722
5731 -276570
5730 -260671
5729 -291642
5728 -352539
5727 -422662
5726 -486683
5725 -538575
5724 -579115
5723 -609440
5722 -625255
5721 -615873
5720 -569321
5719 -481127
5718 -361790
5717 -238067
5716 -145934
5715 -117295
5714 -166011
5713 -279829
5712 -422613
5711 -546800
5710 -611309
5709 -597388
5708 -515513
5707 -400247
5706 -295223
5705 -234775
5704 -230183
5703 -266385
5702 -310316
5701 -326884
5700 -295342
5699 -218883
5698 -123460
5697 -46743
5696 -22336
5695 -66176
5694 -170669
5693 -308431
5692 -443256
5691 -543135
5690 -589859
5689 -581943
5688 -530974
5687 -454377
5686 -368652
5685 -286046
5684 -215198
5683 -163883
5682 -140912
5681 -155007
5680 -210623
5679 -302902
5678 -415059
5677 -520729
5676 -591467
5675 -606891
5674 -563160
5673 -475741
5672 -374596
5671 -293241
5670 -255903
5669 -268104
5668 -314688
5667 -366238
5666 -391284
5665 -369248
5664 -298815
5663 -198374
5662 -98518
5661 -29892
5660 -11407
5659 -43538
5658 -109122
5657 -180948
5656 -232780
5655 -249297
5654 -231176
5653 -193658
5652 -159590
5651 -149911
5650 -175314
5649 -232058
5648 -303231
5647 -364720
5646 -393604
5645 -376031
5644 -311976
5643 -215428
5642 -110029
5641 -21644
5640 29762
5639 36275
5638 4140
5637 -48980
5636 -100840
5635 -133222
5634 -139245
5633 -126444
5632 -114095
5631 -125353
5630 -176943
5629 -270416
5628 -388806
5627 -500683
5626 -570737
5625 -573261
5624 -503303
5623 -380766
5622 -245224
5621 -142827
5620 -109962
5619 -159934
5618 -277959
5617 -426661
5616 -560064
5615 -640645
5614 -652703
5613 -606738
5612 -533235
5611 -468548
5610 -438855
5609 -448882
5608 -480105
5607 -499130
5606 -472745
5605 -383368
5604 -238478
5603 -70116
5602 75441
5601 153795
5600 138091
5599 28364
5598 -148721
5597 -349217
5596 -526450
5595 -645258
5594 -690942
5593 -670362
5592 -605743
5591 -524395
5590 -448619
5589 -389461
5588 -346036
5587 -309773
5586 -271162
5585 -225954
5584 -178359
5583 -140245
5582 -126950
5581 -151483
5580 -219257
5579 -325109
5578 -453432
5577 -581252
5576 -683290
5575 -737669
5574 -730874
5573 -660902
5572 -537915
5571 -382246
5570 -220117
5569 -77941
5568 23546
5567 73905
5566 75112
5565 40524
5564 -9181
5563 -52027
5562 -71007
5561 -58742
5560 -19087
5559 34788
5558 85168
5557 115786
5556 117005
5555 88435
5554 38171
5553 -20912
5552 -76335
5551 -120600
5550 -153424
5549 -180740
5548 -210914
5547 -249748
5546 -296417
5545 -342211
5544 -372887
5543 -374003
5542 -337313
5541 -265701
5540 -174473
5539 -88063
5538 -32941
5537 -28982
5536 -82354
5535 -182585
5534 -305124
5533 -418743
[truncated: 101,781,606 more chars]
