# Supplementary material for: Polar Triptycene-Based Nonmetal Organic Frameworks Show Enhanced Hydrogen Adsorption
Source: J Am Chem Soc. 2025 Oct 16;147(43):39351–8. doi: 10.1021/jacs.5c11317 (PMC12576833; doi:10.1021/jacs.5c11317)
Supplement: Supplementary file 2 [file ja5c11317_si_002.zip › SI NMR/nMOF_Wat2_Wat3_Br5.cif]

data_image0
_chemical_formula_structural       C8H2C18H6C2H2N6H18N6H12C12H6O6H12O6H12Br6
_chemical_formula_sum              "C40 H70 N12 O12 Br6"
_cell_length_a       13.9597
_cell_length_b       13.9597
_cell_length_c       9.5576
_cell_angle_alpha    90
_cell_angle_beta     90
_cell_angle_gamma    120

_space_group_name_H-M_alt    "P 1"
_space_group_IT_number       1

loop_
  _space_group_symop_operation_xyz
  'x, y, z'

loop_
  _atom_site_type_symbol
  _atom_site_label
  _atom_site_symmetry_multiplicity
  _atom_site_fract_x
  _atom_site_fract_y
  _atom_site_fract_z
  _atom_site_occupancy
  C   C1        1.0  0.55130  0.27570  0.77090  1.0000
  C   C2        1.0  0.72430  0.27560  0.77090  1.0000
  C   C3        1.0  0.72440  0.44870  0.77090  1.0000
  C   C4        1.0  0.44870  0.72430  0.22910  1.0000
  C   C5        1.0  0.27570  0.72440  0.22910  1.0000
  C   C6        1.0  0.27560  0.55130  0.22910  1.0000
  C   C7        1.0  0.66670  0.33330  0.83510  1.0000
  C   C8        1.0  0.33330  0.66670  0.16490  1.0000
  H   H1        1.0  0.66670  0.33330  0.93970  1.0000
  H   H2        1.0  0.33330  0.66670  0.06030  1.0000
  C   C9        1.0  0.55090  0.27550  0.62410  1.0000
  C   C10       1.0  0.72450  0.27540  0.62410  1.0000
  C   C11       1.0  0.72460  0.44910  0.62410  1.0000
  C   C12       1.0  0.44910  0.72450  0.37590  1.0000
  C   C13       1.0  0.27550  0.72460  0.37590  1.0000
  C   C14       1.0  0.27540  0.55090  0.37590  1.0000
  C   C15       1.0  0.35430  0.17730  0.76840  1.0000
  C   C16       1.0  0.82270  0.17700  0.76840  1.0000
  C   C17       1.0  0.82300  0.64570  0.76840  1.0000
  C   C18       1.0  0.64570  0.82270  0.23160  1.0000
  C   C19       1.0  0.17730  0.82300  0.23160  1.0000
  C   C20       1.0  0.17700  0.35430  0.23160  1.0000
  C   C21       1.0  0.45260  0.22640  0.84370  1.0000
  C   C22       1.0  0.77360  0.22620  0.84370  1.0000
  C   C23       1.0  0.77380  0.54740  0.84370  1.0000
  C   C24       1.0  0.54740  0.77360  0.15630  1.0000
  C   C25       1.0  0.22640  0.77380  0.15630  1.0000
  C   C26       1.0  0.22620  0.45260  0.15630  1.0000
  H   H3        1.0  0.45190  0.22610  0.94310  1.0000
  H   H4        1.0  0.77390  0.22580  0.94310  1.0000
  H   H5        1.0  0.77420  0.54810  0.94310  1.0000
  H   H6        1.0  0.54810  0.77390  0.05690  1.0000
  H   H7        1.0  0.22610  0.77420  0.05690  1.0000
  H   H8        1.0  0.22580  0.45190  0.05690  1.0000
  C   C27       1.0  0.66670  0.33330  0.56140  1.0000
  C   C28       1.0  0.33330  0.66670  0.43860  1.0000
  H   H9        1.0  0.66670  0.33330  0.45680  1.0000
  H   H10       1.0  0.33330  0.66670  0.54320  1.0000
  N   N1        1.0  0.24990  0.12480  0.84520  1.0000
  N   N2        1.0  0.87520  0.12510  0.84520  1.0000
  N   N3        1.0  0.87490  0.75010  0.84520  1.0000
  N   N4        1.0  0.75010  0.87520  0.15480  1.0000
  N   N5        1.0  0.12480  0.87490  0.15480  1.0000
  N   N6        1.0  0.12510  0.24990  0.15480  1.0000
  H   H11       1.0  0.21010  0.05200  0.82140  1.0000
  H   H12       1.0  0.94800  0.15810  0.82140  1.0000
  H   H13       1.0  0.84190  0.78990  0.82140  1.0000
  H   H14       1.0  0.78990  0.94800  0.17860  1.0000
  H   H15       1.0  0.05200  0.84190  0.17860  1.0000
  H   H16       1.0  0.15810  0.21010  0.17860  1.0000
  H   H17       1.0  0.21060  0.15870  0.82330  1.0000
  H   H18       1.0  0.84130  0.05190  0.82330  1.0000
  H   H19       1.0  0.94810  0.78940  0.82330  1.0000
  H   H20       1.0  0.78940  0.84130  0.17670  1.0000
  H   H21       1.0  0.15870  0.94810  0.17670  1.0000
  H   H22       1.0  0.05190  0.21060  0.17670  1.0000
  H   H23       1.0  0.26380  0.13090  0.93880  1.0000
  H   H24       1.0  0.86910  0.13290  0.93880  1.0000
  H   H25       1.0  0.86710  0.73620  0.93880  1.0000
  H   H26       1.0  0.73620  0.86910  0.06120  1.0000
  H   H27       1.0  0.13090  0.86710  0.06120  1.0000
  H   H28       1.0  0.13290  0.26380  0.06120  1.0000
  N   N7        1.0  0.25060  0.12650  0.54630  1.0000
  N   N8        1.0  0.87350  0.12410  0.54630  1.0000
  N   N9        1.0  0.87590  0.74940  0.54630  1.0000
  N   N10       1.0  0.74940  0.87350  0.45370  1.0000
  N   N11       1.0  0.12650  0.87590  0.45370  1.0000
  N   N12       1.0  0.12410  0.25060  0.45370  1.0000
  H   H29       1.0  0.24810  0.07500  0.48600  1.0000
  H   H30       1.0  0.92500  0.17310  0.48600  1.0000
  H   H31       1.0  0.82690  0.75190  0.48600  1.0000
  H   H32       1.0  0.75190  0.92500  0.51400  1.0000
  H   H33       1.0  0.07500  0.82690  0.51400  1.0000
  H   H34       1.0  0.17310  0.24810  0.51400  1.0000
  H   H35       1.0  0.18770  0.09110  0.59940  1.0000
  H   H36       1.0  0.90890  0.09660  0.59940  1.0000
  H   H37       1.0  0.90340  0.81230  0.59940  1.0000
  H   H38       1.0  0.81230  0.90890  0.40060  1.0000
  H   H39       1.0  0.09110  0.90340  0.40060  1.0000
  H   H40       1.0  0.09660  0.18770  0.40060  1.0000
  C   C29       1.0  0.35160  0.17570  0.62300  1.0000
  C   C30       1.0  0.82430  0.17590  0.62300  1.0000
  C   C31       1.0  0.82410  0.64840  0.62300  1.0000
  C   C32       1.0  0.64840  0.82430  0.37700  1.0000
  C   C33       1.0  0.17570  0.82410  0.37700  1.0000
  C   C34       1.0  0.17590  0.35160  0.37700  1.0000
  C   C35       1.0  0.45330  0.22670  0.55000  1.0000
  C   C36       1.0  0.77330  0.22660  0.55000  1.0000
  C   C37       1.0  0.77340  0.54670  0.55000  1.0000
  C   C38       1.0  0.54670  0.77330  0.45000  1.0000
  C   C39       1.0  0.22670  0.77340  0.45000  1.0000
  C   C40       1.0  0.22660  0.45330  0.45000  1.0000
  H   H41       1.0  0.45430  0.22740  0.45060  1.0000
  H   H42       1.0  0.77260  0.22690  0.45060  1.0000
  H   H43       1.0  0.77310  0.54570  0.45060  1.0000
  H   H44       1.0  0.54570  0.77260  0.54940  1.0000
  H   H45       1.0  0.22740  0.77310  0.54940  1.0000
  H   H46       1.0  0.22690  0.45430  0.54940  1.0000
  O   O1        1.0  0.99300  0.49600  0.33400  1.0000
  O   O2        1.0  0.50400  0.49700  0.33400  1.0000
  O   O3        1.0  0.50300  0.00700  0.33400  1.0000
  O   O4        1.0  0.00700  0.50400  0.66600  1.0000
  O   O5        1.0  0.49600  0.50300  0.66600  1.0000
  O   O6        1.0  0.49700  0.99300  0.66600  1.0000
  H   H47       1.0  0.98930  0.49840  0.24340  1.0000
  H   H48       1.0  0.50160  0.49090  0.24340  1.0000
  H   H49       1.0  0.50910  0.01070  0.24340  1.0000
  H   H50       1.0  0.01070  0.50160  0.75660  1.0000
  H   H51       1.0  0.49840  0.50910  0.75660  1.0000
  H   H52       1.0  0.49090  0.98930  0.75660  1.0000
  H   H53       1.0  0.99250  0.55470  0.36300  1.0000
  H   H54       1.0  0.44530  0.43780  0.36300  1.0000
  H   H55       1.0  0.56220  0.00750  0.36300  1.0000
  H   H56       1.0  0.00750  0.44530  0.63700  1.0000
  H   H57       1.0  0.55470  0.56220  0.63700  1.0000
  H   H58       1.0  0.43780  0.99250  0.63700  1.0000
  O   O7        1.0  0.78500  0.39080  0.19130  1.0000
  O   O8        1.0  0.60920  0.39420  0.19130  1.0000
  O   O9        1.0  0.60580  0.21500  0.19130  1.0000
  O   O10       1.0  0.21500  0.60920  0.80870  1.0000
  O   O11       1.0  0.39080  0.60580  0.80870  1.0000
  O   O12       1.0  0.39420  0.78500  0.80870  1.0000
  H   H59       1.0  0.78490  0.33580  0.14830  1.0000
  H   H60       1.0  0.66420  0.44910  0.14830  1.0000
  H   H61       1.0  0.55090  0.21510  0.14830  1.0000
  H   H62       1.0  0.21510  0.66420  0.85170  1.0000
  H   H63       1.0  0.33580  0.55090  0.85170  1.0000
  H   H64       1.0  0.44910  0.78490  0.85170  1.0000
  H   H65       1.0  0.85450  0.44150  0.19570  1.0000
  H   H66       1.0  0.55850  0.41300  0.19570  1.0000
  H   H67       1.0  0.58700  0.14550  0.19570  1.0000
  H   H68       1.0  0.14550  0.55850  0.80430  1.0000
  H   H69       1.0  0.44150  0.58700  0.80430  1.0000
  H   H70       1.0  0.41300  0.85450  0.80430  1.0000
  Br  Br1       1.0  0.14835  0.29662  0.81257  1.0000
  Br  Br2       1.0  0.70338  0.85173  0.81257  1.0000
  Br  Br3       1.0  0.14827  0.85165  0.81257  1.0000
  Br  Br4       1.0  0.85165  0.70338  0.18743  1.0000
  Br  Br5       1.0  0.29662  0.14827  0.18743  1.0000
  Br  Br6       1.0  0.85173  0.14835  0.18743  1.0000
