# Supplementary material for: Polar Triptycene-Based Nonmetal Organic Frameworks Show Enhanced Hydrogen Adsorption
Source: J Am Chem Soc. 2025 Oct 16;147(43):39351–8. doi: 10.1021/jacs.5c11317 (PMC12576833; doi:10.1021/jacs.5c11317)
Supplement: Supplementary file 2 [file ja5c11317_si_002.zip › SI NMR/nMOF_fitting_final.nb]

(* Content-type: application/vnd.wolfram.mathematica *)

(*** Wolfram Notebook File ***)
(* http://www.wolfram.com/nb *)

(* CreatedBy='Mathematica 13.2' *)

(*CacheID: 234*)
(* Internal cache information:
NotebookFileLineBreakTest
NotebookFileLineBreakTest
NotebookDataPosition[       158,          7]
NotebookDataLength[  13818735,     229010]
NotebookOptionsPosition[  13786959,     228514]
NotebookOutlinePosition[  13787400,     228531]
CellTagsIndexPosition[  13787357,     228528]
WindowFrame->Normal*)

(* Beginning of Notebook Content *)
Notebook[{

Cell[CellGroupData[{
Cell[BoxData[{
 RowBox[{"SetDirectory", "[", 
  RowBox[{"NotebookDirectory", "[", "]"}], "]"}], "\[IndentingNewLine]", 
 RowBox[{
  RowBox[{"lorenz", "[", 
   RowBox[{"A_", ",", "p_", ",", "w_", ",", "x_"}], "]"}], ":=", 
  RowBox[{"A", " ", 
   RowBox[{"w", "/", 
    RowBox[{"(", 
     RowBox[{
      SuperscriptBox[
       RowBox[{"(", "w", ")"}], "2"], "+", 
      SuperscriptBox[
       RowBox[{"(", 
        RowBox[{"x", "-", "p"}], ")"}], "2"]}], 
     ")"}]}]}]}], "\[IndentingNewLine]", 
 RowBox[{
  RowBox[{"gauss", "[", 
   RowBox[{"A_", ",", "p_", ",", "wg_", ",", "x_"}], "]"}], ":=", 
  RowBox[{
   RowBox[{"A", "/", 
    RowBox[{"(", 
     RowBox[{
      SuperscriptBox[
       RowBox[{"(", 
        RowBox[{"2", "\[Pi]"}], ")"}], "0.5"], "*", "wg"}], ")"}]}], "*", 
   RowBox[{"Exp", "[", 
    RowBox[{
     RowBox[{"-", 
      SuperscriptBox[
       RowBox[{"(", 
        RowBox[{"p", "-", "x"}], ")"}], "2"]}], "/", 
     RowBox[{"(", 
      RowBox[{"2", 
       SuperscriptBox["wg", "2"]}], ")"}]}], "]"}]}]}]}], "Input",
 CellChangeTimes->{{3.9200025630459337`*^9, 3.9200025756814117`*^9}, {
  3.92000325907451*^9, 3.920003267144917*^9}, {3.957344815688314*^9, 
  3.957344815962831*^9}},
 CellLabel->"In[67]:=",ExpressionUUID->"9bcdf8bc-4059-48eb-b016-9fdd824420c6"],

Cell[BoxData["\<\"/Users/Jacob/nMOF/Fits\"\>"], "Output",
 CellChangeTimes->{
  3.920002576749546*^9, {3.920003260411229*^9, 3.920003268128014*^9}, 
   3.920597905699954*^9, 3.9216413461191874`*^9, 3.9223346195292387`*^9, 
   3.9223570425191402`*^9, 3.92235709788448*^9, 3.922426919564386*^9, 
   3.922707762614807*^9, 3.9230260762754917`*^9, 3.923031443723279*^9, 
   3.923031482876183*^9, 3.923031565668886*^9, 3.923032591525118*^9, 
   3.9230327285830593`*^9, 3.923040967310498*^9, 3.923045608559901*^9, 
   3.923049378401732*^9, 3.9230551553922443`*^9, 3.9231091345329*^9, 
   3.923112477542392*^9, 3.923113054323347*^9, 3.92312665577966*^9, 
   3.92312735535061*^9, 3.923130662618211*^9, 3.9233172373169823`*^9, 
   3.923451612847027*^9, 3.92458902729033*^9, 3.92459037196166*^9, 
   3.924590805588739*^9, 3.9245911511308603`*^9, 3.924591273239356*^9, 
   3.924591409374354*^9, 3.924689703416078*^9, 3.92475332553436*^9, 
   3.924769739920417*^9, 3.9257033155274267`*^9, 3.925795769727762*^9, 
   3.925897378327806*^9, 3.930891034494652*^9, 3.955952072258024*^9, 
   3.955984680687132*^9, 3.956210000201254*^9, 3.957289914449111*^9, 
   3.957344816322028*^9},
 CellLabel->"Out[67]=",ExpressionUUID->"217f1b94-f5d6-44cd-aa2e-e04d78d37e60"]
}, Open  ]],

Cell[CellGroupData[{

Cell[TextData[StyleBox["Baba 2", "Title"]], "Section",
 CellChangeTimes->{{3.892729288942423*^9, 3.892729297615148*^9}, {
   3.923041076260838*^9, 3.923041080011566*^9}, 3.923111712472582*^9, {
   3.925703769997438*^9, 3.925703770622657*^9}, {3.955984248646377*^9, 
   3.95598425058147*^9}},ExpressionUUID->"ca6522ec-6fa6-4582-967e-\
17323c961cad"],

Cell[CellGroupData[{

Cell["\<\
Read in Data
Process Data with 0 lb/no processing!!!!! Very Important
In TopSpin, Save Data as JCamp-dx, JCAMP FIX, RSPEC, 6.0
hCH / HECTOR
\
\>", "Subsection",
 CellChangeTimes->{{3.8926097388760757`*^9, 3.892609784828051*^9}, {
  3.892609970095098*^9, 3.892610002583302*^9}, {3.8926290822912827`*^9, 
  3.892629147770694*^9}, {3.894612515560627*^9, 3.894612523048023*^9}, {
  3.8975507312484426`*^9, 3.897550732540559*^9}, {3.924592938163602*^9, 
  3.9245929397431602`*^9}},ExpressionUUID->"a1a07551-48f7-4e3f-b398-\
5760a5107c74"],

Cell[CellGroupData[{

Cell[BoxData[
 RowBox[{"SetDirectory", "[", 
  RowBox[{"NotebookDirectory", "[", "]"}], "]"}]], "Input",
 CellChangeTimes->{{3.892007931170199*^9, 3.892007945370288*^9}, {
  3.925897709126596*^9, 3.9258977101961403`*^9}},
 CellLabel->
  "In[283]:=",ExpressionUUID->"17ad6498-f320-429a-8a64-a837e6fad08c"],

Cell[BoxData["\<\"/Users/Jacob/nMOF/Fits\"\>"], "Output",
 CellChangeTimes->{
  3.892007946361918*^9, 3.892196078237175*^9, 3.892208472705999*^9, 
   3.892217588971558*^9, 3.8925541255159063`*^9, 3.892604795500382*^9, {
   3.892629174361335*^9, 3.8926291928813877`*^9}, {3.8926292456549263`*^9, 
   3.892629268171412*^9}, 3.8926303708000917`*^9, 3.892633885255295*^9, 
   3.8927284566667356`*^9, 3.8927291001722927`*^9, 3.894612489527484*^9, 
   3.894612526835291*^9, 3.894614133427788*^9, 3.894614405965477*^9, 
   3.897550579934696*^9, 3.897550739997098*^9, 3.897550914886424*^9, 
   3.897551014877544*^9, 3.897551091668548*^9, 3.897552356266836*^9, 
   3.897553016899454*^9, 3.897553071362815*^9, 3.897553102716785*^9, 
   3.8975531672711554`*^9, 3.897553214314045*^9, 3.9003822805555553`*^9, 
   3.901693460695664*^9, 3.906610480841226*^9, 3.9188376430205307`*^9, 
   3.918884208132114*^9, 3.919353104339229*^9, 3.920011432084075*^9, 
   3.922357133920137*^9, 3.922426922697638*^9, 3.922707766396759*^9, 
   3.923037666245494*^9, 3.923040971822587*^9, 3.9230417585263977`*^9, 
   3.923045612099678*^9, 3.923048782803355*^9, 3.923049382756187*^9, 
   3.923055159827497*^9, 3.92311248127736*^9, 3.923113058007028*^9, 
   3.92312665946024*^9, 3.923130666394135*^9, 3.9231309878076277`*^9, 
   3.923317241912301*^9, 3.924593202812071*^9, 3.924689794886593*^9, 
   3.9247464385187607`*^9, 3.9247533767183943`*^9, 3.9247697908861237`*^9, 
   3.9249238280906878`*^9, 3.924923858561626*^9, 3.925703409588081*^9, 
   3.925703773739044*^9, 3.925707865143921*^9, 3.92589743749695*^9, 
   3.92589771063913*^9, 3.955983580242626*^9, 3.955986889615309*^9},
 CellLabel->
  "Out[283]=",ExpressionUUID->"f194d977-dec6-49ac-a7dd-b44f1cd81a04"]
}, Open  ]],

Cell[BoxData[
 RowBox[{
  RowBox[{
   RowBox[{"file", "=", 
    RowBox[{
     RowBox[{"NotebookDirectory", "[", "]"}], "<>", "\"\<BaBA_2.dx\>\""}]}], 
   ";"}], " ", 
  RowBox[{"(*", 
   RowBox[{
    RowBox[{
     RowBox[{"0", "Hz", " ", "LB", " ", "in", " ", "F1"}], "&"}], "F2"}], 
   "*)"}]}]], "Input",
 CellChangeTimes->{{3.892050649288624*^9, 3.892050681028117*^9}, {
   3.892629170088595*^9, 3.892629171523995*^9}, {3.894612550729474*^9, 
   3.894612551219536*^9}, 3.897553042033979*^9, 3.9188377011745243`*^9, {
   3.919353112184154*^9, 3.919353116396084*^9}, 3.920011429290538*^9, {
   3.9223571198734827`*^9, 3.922357130673686*^9}, {3.923037670973282*^9, 
   3.9230376789894533`*^9}, 3.92459319760813*^9, {3.924746423969008*^9, 
   3.924746435322789*^9}, {3.924923823839735*^9, 3.924923825685113*^9}, {
   3.924923864114534*^9, 3.924923864243517*^9}, 3.925703777828257*^9, 
   3.92589771540516*^9, {3.955983574084097*^9, 3.9559835767219067`*^9}},
 CellLabel->
  "In[284]:=",ExpressionUUID->"75c6622e-eada-4982-8018-086fe924d5f6"],

Cell[CellGroupData[{

Cell[BoxData[{
 RowBox[{
  RowBox[{"datafile", "=", 
   RowBox[{"OpenRead", "[", "file", "]"}]}], ";"}], "\[IndentingNewLine]", 
 RowBox[{
  RowBox[{"findstring", "=", "\"\<##$NZP=\>\""}], 
  ";"}], "\[IndentingNewLine]", 
 RowBox[{
  RowBox[{"Until", "[", 
   RowBox[{"StringContainsQ", "[", 
    RowBox[{
     RowBox[{"Read", "[", 
      RowBox[{"datafile", ",", "Record"}], "]"}], ",", "findstring"}], "]"}], 
   "]"}], ";"}], "\[IndentingNewLine]", 
 RowBox[{"off2", "=", 
  RowBox[{"ToExpression", "[", 
   RowBox[{
    RowBox[{"StringSplit", "[", 
     RowBox[{"Read", "[", 
      RowBox[{"datafile", ",", "Record"}], "]"}], "]"}], "[", 
    RowBox[{"[", "2", "]"}], "]"}], "]"}]}], "\[IndentingNewLine]", 
 RowBox[{
  RowBox[{"findstring", "=", "\"\<##$REVERSE\>\""}], 
  ";"}], "\[IndentingNewLine]", 
 RowBox[{
  RowBox[{"Until", "[", 
   RowBox[{"StringContainsQ", "[", 
    RowBox[{
     RowBox[{"Read", "[", 
      RowBox[{"datafile", ",", "Record"}], "]"}], ",", "findstring"}], "]"}], 
   "]"}], ";"}], "\[IndentingNewLine]", 
 RowBox[{
  RowBox[{"sf2", "=", 
   RowBox[{"ToExpression", "[", 
    RowBox[{
     RowBox[{"StringSplit", "[", 
      RowBox[{"Read", "[", 
       RowBox[{"datafile", ",", "Record"}], "]"}], "]"}], "[", 
     RowBox[{"[", "2", "]"}], "]"}], "]"}]}], "\[IndentingNewLine]", 
  "\[IndentingNewLine]"}], "\[IndentingNewLine]", 
 RowBox[{
  RowBox[{"findstring", "=", "\"\<$$ Bruker\>\""}], 
  ";"}], "\[IndentingNewLine]", 
 RowBox[{
  RowBox[{"Until", "[", 
   RowBox[{"StringContainsQ", "[", 
    RowBox[{
     RowBox[{"Read", "[", 
      RowBox[{"datafile", ",", "Record"}], "]"}], ",", "findstring"}], "]"}], 
   "]"}], ";"}], "\[IndentingNewLine]", 
 RowBox[{
  RowBox[{"findstring", "=", "\"\<##$NZP=\>\""}], 
  ";"}], "\[IndentingNewLine]", 
 RowBox[{
  RowBox[{"Until", "[", 
   RowBox[{"StringContainsQ", "[", 
    RowBox[{
     RowBox[{"Read", "[", 
      RowBox[{"datafile", ",", "Record"}], "]"}], ",", "findstring"}], "]"}], 
   "]"}], ";"}], "\[IndentingNewLine]", 
 RowBox[{"off1", "=", 
  RowBox[{"ToExpression", "[", 
   RowBox[{
    RowBox[{"StringSplit", "[", 
     RowBox[{"Read", "[", 
      RowBox[{"datafile", ",", "Record"}], "]"}], "]"}], "[", 
    RowBox[{"[", "2", "]"}], "]"}], "]"}]}], "\[IndentingNewLine]", 
 RowBox[{
  RowBox[{"findstring", "=", "\"\<##$REVERSE\>\""}], 
  ";"}], "\[IndentingNewLine]", 
 RowBox[{
  RowBox[{"Until", "[", 
   RowBox[{"StringContainsQ", "[", 
    RowBox[{
     RowBox[{"Read", "[", 
      RowBox[{"datafile", ",", "Record"}], "]"}], ",", "findstring"}], "]"}], 
   "]"}], ";"}], "\[IndentingNewLine]", 
 RowBox[{
  RowBox[{"sf1", "=", 
   RowBox[{"ToExpression", "[", 
    RowBox[{
     RowBox[{"StringSplit", "[", 
      RowBox[{"Read", "[", 
       RowBox[{"datafile", ",", "Record"}], "]"}], "]"}], "[", 
     RowBox[{"[", "2", "]"}], "]"}], "]"}]}], 
  "\[IndentingNewLine]"}], "\[IndentingNewLine]", 
 RowBox[{
  RowBox[{"findstring", "=", "\"\<$$ End of Bruker specific parameters\>\""}],
   ";"}], "\[IndentingNewLine]", 
 RowBox[{
  RowBox[{"While", "[", 
   RowBox[{
    RowBox[{"Read", "[", 
     RowBox[{"datafile", ",", "Record"}], "]"}], "\[NotEqual]", 
    "findstring"}], "]"}], ";"}], "\[IndentingNewLine]", 
 RowBox[{"Do", "[", 
  RowBox[{
   RowBox[{"Read", "[", 
    RowBox[{"datafile", ",", "Record"}], "]"}], ",", "7"}], 
  "]"}], "\[IndentingNewLine]", 
 RowBox[{
  RowBox[{"Read", "[", 
   RowBox[{"datafile", ",", "Word"}], "]"}], ";"}], "\[IndentingNewLine]", 
 RowBox[{"f1ns", "=", 
  RowBox[{"Read", "[", 
   RowBox[{"datafile", ",", "Number"}], "]"}]}], "\[IndentingNewLine]", 
 RowBox[{
  RowBox[{"Read", "[", 
   RowBox[{"datafile", ",", "Word"}], "]"}], ";"}], "\[IndentingNewLine]", 
 RowBox[{"f2ns", "=", 
  RowBox[{"Read", "[", 
   RowBox[{"datafile", ",", "Number"}], "]"}]}], "\[IndentingNewLine]", 
 RowBox[{"Do", "[", 
  RowBox[{
   RowBox[{"Read", "[", 
    RowBox[{"datafile", ",", "Record"}], "]"}], ",", "2"}], 
  "]"}], "\[IndentingNewLine]", 
 RowBox[{
  RowBox[{"ls", "=", 
   RowBox[{"Table", "[", 
    RowBox[{"0", ",", "f1ns"}], "]"}]}], ";"}], "\[IndentingNewLine]", 
 RowBox[{
  RowBox[{"Read", "[", 
   RowBox[{"datafile", ",", "Word"}], "]"}], ";"}], "\[IndentingNewLine]", 
 RowBox[{"xfactor1", "=", 
  RowBox[{"Read", "[", 
   RowBox[{"datafile", ",", "Number"}], "]"}]}], "\[IndentingNewLine]", 
 RowBox[{
  RowBox[{"Read", "[", 
   RowBox[{"datafile", ",", "Word"}], "]"}], ";"}], "\[IndentingNewLine]", 
 RowBox[{"xfactor2", "=", 
  RowBox[{"Read", "[", 
   RowBox[{"datafile", ",", "Number"}], "]"}]}], "\[IndentingNewLine]", 
 RowBox[{"Do", "[", 
  RowBox[{
   RowBox[{"Read", "[", 
    RowBox[{"datafile", ",", "Record"}], "]"}], ",", "1"}], 
  "]"}], "\[IndentingNewLine]", 
 RowBox[{
  RowBox[{"Read", "[", 
   RowBox[{"datafile", ",", "Word"}], "]"}], ";"}], "\[IndentingNewLine]", 
 RowBox[{"np1", "=", 
  RowBox[{"Read", "[", 
   RowBox[{"datafile", ",", "Number"}], "]"}]}], "\[IndentingNewLine]", 
 RowBox[{
  RowBox[{"Read", "[", 
   RowBox[{"datafile", ",", "Word"}], "]"}], ";"}], "\[IndentingNewLine]", 
 RowBox[{
  RowBox[{"np2", "=", 
   RowBox[{"Read", "[", 
    RowBox[{"datafile", ",", "Number"}], "]"}]}], 
  "\[IndentingNewLine]"}], "\[IndentingNewLine]", 
 RowBox[{
  RowBox[{"Do", "[", "\[IndentingNewLine]", "\[IndentingNewLine]", 
   RowBox[{
    RowBox[{
     RowBox[{
     "findstring", "=", "\"\<##DATA TABLE= (F2++(Y..Y)), PROFILE\>\""}], ";", 
     "\[IndentingNewLine]", 
     RowBox[{"While", "[", 
      RowBox[{
       RowBox[{"Read", "[", 
        RowBox[{"datafile", ",", "Record"}], "]"}], "\[NotEqual]", 
       "findstring"}], "]"}], ";", "\[IndentingNewLine]", 
     RowBox[{
      RowBox[{"ls", "[", 
       RowBox[{"[", "i", "]"}], "]"}], "=", 
      RowBox[{"Table", "[", "\[IndentingNewLine]", 
       RowBox[{
        RowBox[{"{", 
         RowBox[{
          RowBox[{
           RowBox[{"-", "off2"}], "-", 
           RowBox[{
            RowBox[{"(", 
             RowBox[{
              RowBox[{"(", 
               RowBox[{
                RowBox[{"Read", "[", 
                 RowBox[{"datafile", ",", "Number"}], "]"}], "-", 
                RowBox[{"(", 
                 RowBox[{"f2ns", "-", "1"}], ")"}]}], ")"}], "*", 
              "xfactor2"}], ")"}], "/", "sf2"}]}], ",", "\[IndentingNewLine]", 
          RowBox[{"(", 
           RowBox[{
            RowBox[{"-", "off1"}], "+", 
            RowBox[{
             RowBox[{"(", 
              RowBox[{
               RowBox[{"(", 
                RowBox[{"i", "-", "1"}], ")"}], "*", "xfactor1"}], ")"}], "/",
              "sf1"}]}], ")"}], ",", "\[IndentingNewLine]", 
          RowBox[{"Read", "[", 
           RowBox[{"datafile", ",", "Number"}], "]"}]}], "}"}], 
        "\[IndentingNewLine]", ",", "f2ns"}], "]"}]}]}], 
    "\[IndentingNewLine]", "\[IndentingNewLine]", ",", 
    RowBox[{"{", 
     RowBox[{"i", ",", "f1ns"}], "}"}]}], "]"}], "\[IndentingNewLine]", 
  "\[IndentingNewLine]"}], "\[IndentingNewLine]", 
 RowBox[{
  RowBox[{"Close", "[", "datafile", "]"}], ";"}]}], "Input",
 CellChangeTimes->{{3.892050633073694*^9, 3.892050639444713*^9}, {
   3.892050685437952*^9, 3.892050864110368*^9}, {3.892050909369605*^9, 
   3.892051099396619*^9}, {3.892051195270452*^9, 3.892051305175558*^9}, {
   3.8920513363658047`*^9, 3.892051430641819*^9}, {3.8920515023519087`*^9, 
   3.892051611947811*^9}, {3.892051646338644*^9, 3.892051665292315*^9}, {
   3.892051697057007*^9, 3.89205170047797*^9}, {3.892051782149701*^9, 
   3.892051800701625*^9}, {3.892051881705612*^9, 3.892051882866885*^9}, {
   3.892051977879033*^9, 3.892052009531252*^9}, {3.892052056388891*^9, 
   3.892052122434641*^9}, {3.8920521594740677`*^9, 3.8920523059688597`*^9}, {
   3.892052394970722*^9, 3.8920524783637753`*^9}, {3.892054540039639*^9, 
   3.892054555286519*^9}, {3.892086202909214*^9, 3.892086210127632*^9}, {
   3.892196177333438*^9, 3.892196228073679*^9}, {3.892208496618924*^9, 
   3.892208496967279*^9}, {3.9230377025028954`*^9, 3.923037702936296*^9}, {
   3.9230377449136066`*^9, 3.9230377460466223`*^9}, 3.923038277409767*^9, 
   3.9230383627696953`*^9, {3.923038464206334*^9, 3.9230384680551863`*^9}, 
   3.923038528624264*^9, {3.92303869136989*^9, 3.9230388224158773`*^9}, {
   3.923038874914905*^9, 3.923038876486644*^9}, {3.923039088058455*^9, 
   3.9230390918387623`*^9}, {3.9230391570262012`*^9, 3.923039184199747*^9}, {
   3.9230392497683783`*^9, 3.923039253168356*^9}, {3.923040399072308*^9, 
   3.923040442519299*^9}, {3.923042238767519*^9, 3.9230422748583183`*^9}, {
   3.923042523927044*^9, 3.923042532355921*^9}, {3.9230427647347097`*^9, 
   3.923042814980135*^9}, {3.923042855446394*^9, 3.923042892486948*^9}, {
   3.9230429623365383`*^9, 3.923042975713418*^9}, {3.923043045966069*^9, 
   3.92304304642063*^9}, {3.923043091298602*^9, 3.92304311148246*^9}, {
   3.923043411282406*^9, 3.923043414463736*^9}, {3.923043802488985*^9, 
   3.9230438076145353`*^9}, {3.923044235472142*^9, 3.9230442446628847`*^9}, {
   3.923044601490337*^9, 3.923044755789331*^9}, 3.9230448434876547`*^9, {
   3.923044873581542*^9, 3.923044905933002*^9}, {3.923045055490954*^9, 
   3.923045082591737*^9}},
 CellLabel->
  "In[285]:=",ExpressionUUID->"34565e5b-9031-45e7-9e94-64f9b0d36244"],

Cell[BoxData["141.0428`"], "Output",
 CellChangeTimes->{
  3.9230442463488283`*^9, 3.923044714573502*^9, 3.9230447597575407`*^9, 
   3.923044911191861*^9, {3.9230450731167*^9, 3.9230450877154913`*^9}, 
   3.923045612122682*^9, 3.923048782851097*^9, 3.923049382778866*^9, 
   3.923055159840995*^9, 3.9231124812997704`*^9, 3.9231130580352507`*^9, 
   3.9231266594817667`*^9, 3.923130666419232*^9, 3.923130987858479*^9, 
   3.923317241934819*^9, 3.924593210342628*^9, 3.924689797405842*^9, 
   3.9247464418836613`*^9, 3.924753378872159*^9, 3.924769795503539*^9, {
   3.924923840653741*^9, 3.924923866182973*^9}, 3.9257034134960737`*^9, 
   3.925703780196562*^9, 3.9257078671116123`*^9, 3.925897440510537*^9, 
   3.925897717479463*^9, 3.9258997690763893`*^9, 3.955983583570202*^9, 
   3.95598688964474*^9},
 CellLabel->
  "Out[288]=",ExpressionUUID->"5f58cdcf-3f1d-439e-9f7a-22d5d1150e42"],

Cell[BoxData["900.140180190002`"], "Output",
 CellChangeTimes->{
  3.9230442463488283`*^9, 3.923044714573502*^9, 3.9230447597575407`*^9, 
   3.923044911191861*^9, {3.9230450731167*^9, 3.9230450877154913`*^9}, 
   3.923045612122682*^9, 3.923048782851097*^9, 3.923049382778866*^9, 
   3.923055159840995*^9, 3.9231124812997704`*^9, 3.9231130580352507`*^9, 
   3.9231266594817667`*^9, 3.923130666419232*^9, 3.923130987858479*^9, 
   3.923317241934819*^9, 3.924593210342628*^9, 3.924689797405842*^9, 
   3.9247464418836613`*^9, 3.924753378872159*^9, 3.924769795503539*^9, {
   3.924923840653741*^9, 3.924923866182973*^9}, 3.9257034134960737`*^9, 
   3.925703780196562*^9, 3.9257078671116123`*^9, 3.925897440510537*^9, 
   3.925897717479463*^9, 3.9258997690763893`*^9, 3.955983583570202*^9, 
   3.955986889646431*^9},
 CellLabel->
  "Out[291]=",ExpressionUUID->"f3d80822-e08d-46f6-9d0b-8877a115b1b1"],

Cell[BoxData["51.98042`"], "Output",
 CellChangeTimes->{
  3.9230442463488283`*^9, 3.923044714573502*^9, 3.9230447597575407`*^9, 
   3.923044911191861*^9, {3.9230450731167*^9, 3.9230450877154913`*^9}, 
   3.923045612122682*^9, 3.923048782851097*^9, 3.923049382778866*^9, 
   3.923055159840995*^9, 3.9231124812997704`*^9, 3.9231130580352507`*^9, 
   3.9231266594817667`*^9, 3.923130666419232*^9, 3.923130987858479*^9, 
   3.923317241934819*^9, 3.924593210342628*^9, 3.924689797405842*^9, 
   3.9247464418836613`*^9, 3.924753378872159*^9, 3.924769795503539*^9, {
   3.924923840653741*^9, 3.924923866182973*^9}, 3.9257034134960737`*^9, 
   3.925703780196562*^9, 3.9257078671116123`*^9, 3.925897440510537*^9, 
   3.925897717479463*^9, 3.9258997690763893`*^9, 3.955983583570202*^9, 
   3.955986889647952*^9},
 CellLabel->
  "Out[296]=",ExpressionUUID->"842e9ff0-4231-4f79-b1d3-a8e94d2d136d"],

Cell[BoxData["900.126713139648`"], "Output",
 CellChangeTimes->{
  3.9230442463488283`*^9, 3.923044714573502*^9, 3.9230447597575407`*^9, 
   3.923044911191861*^9, {3.9230450731167*^9, 3.9230450877154913`*^9}, 
   3.923045612122682*^9, 3.923048782851097*^9, 3.923049382778866*^9, 
   3.923055159840995*^9, 3.9231124812997704`*^9, 3.9231130580352507`*^9, 
   3.9231266594817667`*^9, 3.923130666419232*^9, 3.923130987858479*^9, 
   3.923317241934819*^9, 3.924593210342628*^9, 3.924689797405842*^9, 
   3.9247464418836613`*^9, 3.924753378872159*^9, 3.924769795503539*^9, {
   3.924923840653741*^9, 3.924923866182973*^9}, 3.9257034134960737`*^9, 
   3.925703780196562*^9, 3.9257078671116123`*^9, 3.925897440510537*^9, 
   3.925897717479463*^9, 3.9258997690763893`*^9, 3.955983583570202*^9, 
   3.955986889649371*^9},
 CellLabel->
  "Out[299]=",ExpressionUUID->"b6f7a10e-b53c-4433-8e2a-a0c88d1e29ec"],

Cell[BoxData["1024"], "Output",
 CellChangeTimes->{
  3.9230442463488283`*^9, 3.923044714573502*^9, 3.9230447597575407`*^9, 
   3.923044911191861*^9, {3.9230450731167*^9, 3.9230450877154913`*^9}, 
   3.923045612122682*^9, 3.923048782851097*^9, 3.923049382778866*^9, 
   3.923055159840995*^9, 3.9231124812997704`*^9, 3.9231130580352507`*^9, 
   3.9231266594817667`*^9, 3.923130666419232*^9, 3.923130987858479*^9, 
   3.923317241934819*^9, 3.924593210342628*^9, 3.924689797405842*^9, 
   3.9247464418836613`*^9, 3.924753378872159*^9, 3.924769795503539*^9, {
   3.924923840653741*^9, 3.924923866182973*^9}, 3.9257034134960737`*^9, 
   3.925703780196562*^9, 3.9257078671116123`*^9, 3.925897440510537*^9, 
   3.925897717479463*^9, 3.9258997690763893`*^9, 3.955983583570202*^9, 
   3.955986889650784*^9},
 CellLabel->
  "Out[304]=",ExpressionUUID->"d2fb22fd-3b55-44e0-9cd1-67c6821f5353"],

Cell[BoxData["8192"], "Output",
 CellChangeTimes->{
  3.9230442463488283`*^9, 3.923044714573502*^9, 3.9230447597575407`*^9, 
   3.923044911191861*^9, {3.9230450731167*^9, 3.9230450877154913`*^9}, 
   3.923045612122682*^9, 3.923048782851097*^9, 3.923049382778866*^9, 
   3.923055159840995*^9, 3.9231124812997704`*^9, 3.9231130580352507`*^9, 
   3.9231266594817667`*^9, 3.923130666419232*^9, 3.923130987858479*^9, 
   3.923317241934819*^9, 3.924593210342628*^9, 3.924689797405842*^9, 
   3.9247464418836613`*^9, 3.924753378872159*^9, 3.924769795503539*^9, {
   3.924923840653741*^9, 3.924923866182973*^9}, 3.9257034134960737`*^9, 
   3.925703780196562*^9, 3.9257078671116123`*^9, 3.925897440510537*^9, 
   3.925897717479463*^9, 3.9258997690763893`*^9, 3.955983583570202*^9, 
   3.955986889652178*^9},
 CellLabel->
  "Out[306]=",ExpressionUUID->"e248ab59-3531-4dc5-ba6f-ed1ce14a69c0"],

Cell[BoxData["39.0625`"], "Output",
 CellChangeTimes->{
  3.9230442463488283`*^9, 3.923044714573502*^9, 3.9230447597575407`*^9, 
   3.923044911191861*^9, {3.9230450731167*^9, 3.9230450877154913`*^9}, 
   3.923045612122682*^9, 3.923048782851097*^9, 3.923049382778866*^9, 
   3.923055159840995*^9, 3.9231124812997704`*^9, 3.9231130580352507`*^9, 
   3.9231266594817667`*^9, 3.923130666419232*^9, 3.923130987858479*^9, 
   3.923317241934819*^9, 3.924593210342628*^9, 3.924689797405842*^9, 
   3.9247464418836613`*^9, 3.924753378872159*^9, 3.924769795503539*^9, {
   3.924923840653741*^9, 3.924923866182973*^9}, 3.9257034134960737`*^9, 
   3.925703780196562*^9, 3.9257078671116123`*^9, 3.925897440510537*^9, 
   3.925897717479463*^9, 3.9258997690763893`*^9, 3.955983583570202*^9, 
   3.955986889654091*^9},
 CellLabel->
  "Out[310]=",ExpressionUUID->"5004e023-3658-4077-8526-dacb166ca5bf"],

Cell[BoxData["27.7432528409091`"], "Output",
 CellChangeTimes->{
  3.9230442463488283`*^9, 3.923044714573502*^9, 3.9230447597575407`*^9, 
   3.923044911191861*^9, {3.9230450731167*^9, 3.9230450877154913`*^9}, 
   3.923045612122682*^9, 3.923048782851097*^9, 3.923049382778866*^9, 
   3.923055159840995*^9, 3.9231124812997704`*^9, 3.9231130580352507`*^9, 
   3.9231266594817667`*^9, 3.923130666419232*^9, 3.923130987858479*^9, 
   3.923317241934819*^9, 3.924593210342628*^9, 3.924689797405842*^9, 
   3.9247464418836613`*^9, 3.924753378872159*^9, 3.924769795503539*^9, {
   3.924923840653741*^9, 3.924923866182973*^9}, 3.9257034134960737`*^9, 
   3.925703780196562*^9, 3.9257078671116123`*^9, 3.925897440510537*^9, 
   3.925897717479463*^9, 3.9258997690763893`*^9, 3.955983583570202*^9, 
   3.9559868896558104`*^9},
 CellLabel->
  "Out[312]=",ExpressionUUID->"0553dc90-6c8b-4b4d-98af-2b8b15358c7c"],

Cell[BoxData["46788.9638451538`"], "Output",
 CellChangeTimes->{
  3.9230442463488283`*^9, 3.923044714573502*^9, 3.9230447597575407`*^9, 
   3.923044911191861*^9, {3.9230450731167*^9, 3.9230450877154913`*^9}, 
   3.923045612122682*^9, 3.923048782851097*^9, 3.923049382778866*^9, 
   3.923055159840995*^9, 3.9231124812997704`*^9, 3.9231130580352507`*^9, 
   3.9231266594817667`*^9, 3.923130666419232*^9, 3.923130987858479*^9, 
   3.923317241934819*^9, 3.924593210342628*^9, 3.924689797405842*^9, 
   3.9247464418836613`*^9, 3.924753378872159*^9, 3.924769795503539*^9, {
   3.924923840653741*^9, 3.924923866182973*^9}, 3.9257034134960737`*^9, 
   3.925703780196562*^9, 3.9257078671116123`*^9, 3.925897440510537*^9, 
   3.925897717479463*^9, 3.9258997690763893`*^9, 3.955983583570202*^9, 
   3.955986889657279*^9},
 CellLabel->
  "Out[315]=",ExpressionUUID->"2a768793-00df-497a-ae2d-e02b8a57c440"],

Cell[BoxData["227244.984019886`"], "Output",
 CellChangeTimes->{
  3.9230442463488283`*^9, 3.923044714573502*^9, 3.9230447597575407`*^9, 
   3.923044911191861*^9, {3.9230450731167*^9, 3.9230450877154913`*^9}, 
   3.923045612122682*^9, 3.923048782851097*^9, 3.923049382778866*^9, 
   3.923055159840995*^9, 3.9231124812997704`*^9, 3.9231130580352507`*^9, 
   3.9231266594817667`*^9, 3.923130666419232*^9, 3.923130987858479*^9, 
   3.923317241934819*^9, 3.924593210342628*^9, 3.924689797405842*^9, 
   3.9247464418836613`*^9, 3.924753378872159*^9, 3.924769795503539*^9, {
   3.924923840653741*^9, 3.924923866182973*^9}, 3.9257034134960737`*^9, 
   3.925703780196562*^9, 3.9257078671116123`*^9, 3.925897440510537*^9, 
   3.925897717479463*^9, 3.9258997690763893`*^9, 3.955983583570202*^9, 
   3.955986889658703*^9},
 CellLabel->
  "Out[317]=",ExpressionUUID->"1fec440f-b52b-423b-bfad-e77d6484f5ce"]
}, Open  ]]
}, Open  ]],

Cell[CellGroupData[{

Cell["\<\
\[LineSeparator]Dimension are F1, F2, 3
Note: the number of points are equal to how data is processed not the \
acquisition parameters\
\>", "Subsection",
 CellChangeTimes->{{3.8926100177757397`*^9, 3.892610091456624*^9}, {
   3.922357425520796*^9, 3.9223574278709517`*^9}, 
   3.925703782081246*^9},ExpressionUUID->"f1d6cf34-0da6-409c-817a-\
1d1db2f70d88"],

Cell[CellGroupData[{

Cell[BoxData[
 RowBox[{"Dimensions", "[", "ls", "]"}]], "Input",
 CellChangeTimes->{{3.892086595761764*^9, 3.892086599949555*^9}},
 CellLabel->
  "In[320]:=",ExpressionUUID->"52274c84-d978-4162-910b-b6bc4341047d"],

Cell[BoxData[
 RowBox[{"{", 
  RowBox[{"1024", ",", "8192", ",", "3"}], "}"}]], "Output",
 CellChangeTimes->{
  3.892086601155232*^9, 3.8920866389289103`*^9, {3.892196160755834*^9, 
   3.8921962063934603`*^9}, 3.892196238792406*^9, 3.892208506526328*^9, 
   3.8922176183084183`*^9, 3.8925541327813587`*^9, 3.892604804230545*^9, 
   3.8926291930997343`*^9, {3.8926292527249804`*^9, 3.892629275613099*^9}, 
   3.8926303778021317`*^9, 3.892633892776968*^9, 3.8927285989454393`*^9, 
   3.892729107255479*^9, 3.8946126555293922`*^9, 3.894612759713463*^9, 
   3.894614461545454*^9, 3.897550590144793*^9, 3.8975507470604467`*^9, 
   3.8975509219282293`*^9, 3.897551021844901*^9, 3.897551098638493*^9, 
   3.897552363268059*^9, 3.89755301712955*^9, 3.897553078360938*^9, 
   3.897553110146818*^9, 3.897553174304693*^9, 3.897553221279208*^9, 
   3.900382287604597*^9, 3.901693467793507*^9, 3.906610487785914*^9, 
   3.9188382223099127`*^9, 3.9188842642598457`*^9, 3.9193532690881147`*^9, 
   3.9200117690175657`*^9, 3.9223574402978153`*^9, 3.9224269680396976`*^9, 
   3.92270781189848*^9, 3.923038827407938*^9, 3.923038913873624*^9, 
   3.923039128963932*^9, 3.923039295804945*^9, 3.923040482714306*^9, 
   3.923041009856954*^9, 3.923041796412881*^9, 3.923042501066155*^9, 
   3.923042575603903*^9, 3.923043168263151*^9, 3.923043454986187*^9, 
   3.923044274623019*^9, 3.923044739876719*^9, 3.9230447851187897`*^9, 
   3.923044940609255*^9, 3.923045115358409*^9, 3.923045640410694*^9, 
   3.9230488104328413`*^9, 3.923049410318528*^9, 3.9230551874650784`*^9, 
   3.923112509081253*^9, 3.923113085787895*^9, 3.923126687217443*^9, 
   3.923130693997657*^9, 3.923131015549512*^9, 3.923317269791003*^9, 
   3.924593255166994*^9, 3.92468982033001*^9, 3.924746472314026*^9, 
   3.924753402065688*^9, 3.924769818331237*^9, 3.924923903279936*^9, 
   3.925703436027782*^9, 3.925703470112362*^9, 3.925703803874135*^9, 
   3.925707961357359*^9, 3.9258975408778553`*^9, 3.925899530840267*^9, 
   3.925899972819368*^9, 3.955983611154482*^9, 3.955986917428981*^9},
 CellLabel->
  "Out[320]=",ExpressionUUID->"99e5c148-6a77-4a74-bb00-60c744872066"]
}, Open  ]]
}, Open  ]],

Cell[CellGroupData[{

Cell["\<\
Set range of data to search
Saves a significant amount of time\
\>", "Subsection",
 CellChangeTimes->{{3.892610122224609*^9, 
  3.8926101544092283`*^9}},ExpressionUUID->"79e1049c-22fd-4641-b18e-\
511ef55a713e"],

Cell[BoxData[
 RowBox[{
  RowBox[{"baba2", "=", "ls"}], ";"}]], "Input",
 CellChangeTimes->{{3.9559836005480213`*^9, 3.955983602554111*^9}},
 CellLabel->
  "In[321]:=",ExpressionUUID->"3f31bb49-25bd-43c4-a7bf-3906fc3188ff"],

Cell[CellGroupData[{

Cell[BoxData[{
 RowBox[{"ls", "[", 
  RowBox[{"[", 
   RowBox[{"1", ",", "1"}], "]"}], "]"}], "\[IndentingNewLine]", 
 RowBox[{"ls", "//", "Dimensions"}]}], "Input",
 CellChangeTimes->{{3.92304500821334*^9, 3.923045014456903*^9}, {
  3.955983634907797*^9, 3.955983640363758*^9}},
 CellLabel->
  "In[322]:=",ExpressionUUID->"1828c463-1200-46d4-9727-394e903a5894"],

Cell[BoxData[
 RowBox[{"{", 
  RowBox[{
   RowBox[{"-", "141.0428`"}], ",", 
   RowBox[{"-", "51.98042`"}], ",", 
   RowBox[{"-", "9341"}]}], "}"}]], "Output",
 CellChangeTimes->{3.9230450148747463`*^9, 3.923045115376779*^9, 
  3.9230456404165363`*^9, 3.923046860650364*^9, 3.923048810438148*^9, 
  3.9230494103244057`*^9, 3.9230551874708776`*^9, 3.9231125090875597`*^9, 
  3.9231130857937803`*^9, 3.923126687224649*^9, 3.923130694004651*^9, 
  3.923131015564911*^9, 3.923317269805421*^9, 3.924593264056814*^9, 
  3.9246898204021273`*^9, 3.924746476623022*^9, 3.9247534021407948`*^9, 
  3.924769818449272*^9, 3.9249239076120157`*^9, 3.925703473476791*^9, 
  3.925703803938863*^9, 3.925707961510849*^9, 3.925897584869995*^9, 
  3.9258995355782413`*^9, 3.925899972894549*^9, 3.955983611187971*^9, 
  3.955983641293325*^9, 3.955986917447975*^9},
 CellLabel->
  "Out[322]=",ExpressionUUID->"59a879f4-ef2f-4d57-a3c5-288467d70fa1"],

Cell[BoxData[
 RowBox[{"{", 
  RowBox[{"1024", ",", "8192", ",", "3"}], "}"}]], "Output",
 CellChangeTimes->{3.9230450148747463`*^9, 3.923045115376779*^9, 
  3.9230456404165363`*^9, 3.923046860650364*^9, 3.923048810438148*^9, 
  3.9230494103244057`*^9, 3.9230551874708776`*^9, 3.9231125090875597`*^9, 
  3.9231130857937803`*^9, 3.923126687224649*^9, 3.923130694004651*^9, 
  3.923131015564911*^9, 3.923317269805421*^9, 3.924593264056814*^9, 
  3.9246898204021273`*^9, 3.924746476623022*^9, 3.9247534021407948`*^9, 
  3.924769818449272*^9, 3.9249239076120157`*^9, 3.925703473476791*^9, 
  3.925703803938863*^9, 3.925707961510849*^9, 3.925897584869995*^9, 
  3.9258995355782413`*^9, 3.925899972894549*^9, 3.955983611187971*^9, 
  3.955983641293325*^9, 3.95598691756607*^9},
 CellLabel->
  "Out[323]=",ExpressionUUID->"55733233-a4cb-4194-aadb-4b71fa5c8b30"]
}, Open  ]],

Cell[CellGroupData[{

Cell[BoxData[
 RowBox[{"ls", "[", 
  RowBox[{"[", 
   RowBox[{"{", 
    RowBox[{"600", ",", "4000"}], "}"}], "]"}], "]"}]], "Input",
 CellChangeTimes->{{3.9559838548686333`*^9, 3.955983909432899*^9}},
 CellLabel->
  "In[324]:=",ExpressionUUID->"bf12519b-c5ad-420f-9afe-a6c1f4d1b8c1"],

Cell[BoxData[
 TemplateBox[{
  "Part", "partw", 
   "\"Part \\!\\(\\*RowBox[{\\\"{\\\", RowBox[{\\\"600\\\", \\\",\\\", \
\\\"4000\\\"}], \\\"}\\\"}]\\) of {<<1006723632 bytes>>} does not exist.\"", 
   2, 324, 45, 20795357062461929652, "Local"},
  "MessageTemplate"]], "Message", "MSG",
 CellChangeTimes->{3.95598391088727*^9, 3.9559869182244043`*^9},
 CellLabel->
  "During evaluation of \
In[324]:=",ExpressionUUID->"73df2ddf-2425-4b89-bd54-4ba661800b2b"],

Cell[BoxData[
 TemplateBox[<|"shortenedBoxes" -> TagBox[
     RowBox[{
       RowBox[{"{", 
         RowBox[{
           RowBox[{"{", 
             RowBox[{
               RowBox[{"{", 
                 RowBox[{
                   RowBox[{"-", "141.0428`"}], ",", 
                   RowBox[{"-", "51.98042`"}], ",", 
                   RowBox[{"-", "9341"}]}], "}"}], ",", 
               RowBox[{"{", 
                 RowBox[{
                   RowBox[{"-", "141.01197896406418`"}], ",", 
                   RowBox[{"-", "51.98042`"}], ",", "76610"}], "}"}], ",", 
               RowBox[{"{", 
                 RowBox[{
                   RowBox[{"-", "140.98115792812837`"}], ",", 
                   RowBox[{"-", "51.98042`"}], ",", "189798"}], "}"}], ",", 
               RowBox[{"{", 
                 RowBox[{
                   RowBox[{"-", "140.95033689219255`"}], ",", 
                   RowBox[{"-", "51.98042`"}], ",", "286124"}], "}"}], ",", 
               RowBox[{"{", 
                 RowBox[{
                   RowBox[{"-", "140.91951585625674`"}], ",", 
                   RowBox[{"-", "51.98042`"}], ",", "324363"}], "}"}], ",", 
               RowBox[{"{", 
                 RowBox[{
                   RowBox[{"-", "140.88869482032092`"}], ",", 
                   RowBox[{"-", "51.98042`"}], ",", "282721"}], "}"}], ",", 
               RowBox[{"{", 
                 RowBox[{
                   RowBox[{"-", "140.8578737843851`"}], ",", 
                   RowBox[{"-", "51.98042`"}], ",", "167783"}], "}"}], ",", 
               RowBox[{"{", 
                 RowBox[{
                   RowBox[{"-", "140.8270527484493`"}], ",", 
                   RowBox[{"-", "51.98042`"}], ",", "12435"}], "}"}], ",", 
               RowBox[{"{", 
                 RowBox[{
                   RowBox[{"-", "140.79623171251347`"}], ",", 
                   RowBox[{"-", "51.98042`"}], ",", 
                   RowBox[{"-", "136142"}]}], "}"}], ",", 
               RowBox[{"{", 
                 RowBox[{
                   RowBox[{"-", "140.76541067657763`"}], ",", 
                   RowBox[{"-", "51.98042`"}], ",", 
                   RowBox[{"-", "233473"}]}], "}"}], ",", 
               RowBox[{"{", 
                 RowBox[{
                   RowBox[{"-", "140.73458964064181`"}], ",", 
                   RowBox[{"-", "51.98042`"}], ",", 
                   RowBox[{"-", "253093"}]}], "}"}], ",", 
               RowBox[{"{", 
                 RowBox[{
                   RowBox[{"-", "140.703768604706`"}], ",", 
                   RowBox[{"-", "51.98042`"}], ",", 
                   RowBox[{"-", "194541"}]}], "}"}], ",", 
               RowBox[{"{", 
                 RowBox[{
                   RowBox[{"-", "140.67294756877018`"}], ",", 
                   RowBox[{"-", "51.98042`"}], ",", 
                   RowBox[{"-", "81618"}]}], "}"}], ",", 
               TemplateBox[{"8167"}, "OutputSizeLimit`Skeleton"], ",", 
               RowBox[{"{", 
                 RowBox[{"111.07327395498541`", ",", 
                   RowBox[{"-", "51.98042`"}], ",", 
                   RowBox[{"-", "116345"}]}], "}"}], ",", 
               RowBox[{"{", 
                 RowBox[{"111.10409499092123`", ",", 
                   RowBox[{"-", "51.98042`"}], ",", "29217"}], "}"}], ",", 
               RowBox[{"{", 
                 RowBox[{"111.13491602685704`", ",", 
                   RowBox[{"-", "51.98042`"}], ",", "187685"}], "}"}], ",", 
               RowBox[{"{", 
                 RowBox[{"111.16573706279286`", ",", 
                   RowBox[{"-", "51.98042`"}], ",", "313236"}], "}"}], ",", 
               RowBox[{"{", 
                 RowBox[{"111.19655809872867`", ",", 
                   RowBox[{"-", "51.98042`"}], ",", "370703"}], "}"}], ",", 
               RowBox[{"{", 
                 RowBox[{"111.22737913466452`", ",", 
                   RowBox[{"-", "51.98042`"}], ",", "348602"}], "}"}], ",", 
               RowBox[{"{", 
                 RowBox[{"111.25820017060033`", ",", 
                   RowBox[{"-", "51.98042`"}], ",", "263386"}], "}"}], ",", 
               RowBox[{"{", 
                 RowBox[{"111.28902120653612`", ",", 
                   RowBox[{"-", "51.98042`"}], ",", "152942"}], "}"}], ",", 
               RowBox[{"{", 
                 RowBox[{"111.31984224247194`", ",", 
                   RowBox[{"-", "51.98042`"}], ",", "61615"}], "}"}], ",", 
               RowBox[{"{", 
                 RowBox[{"111.35066327840775`", ",", 
                   RowBox[{"-", "51.98042`"}], ",", "22593"}], "}"}], ",", 
               RowBox[{"{", 
                 RowBox[{"111.38148431434357`", ",", 
                   RowBox[{"-", "51.98042`"}], ",", "44734"}], "}"}], ",", 
               RowBox[{"{", 
                 RowBox[{"111.41230535027938`", ",", 
                   RowBox[{"-", "51.98042`"}], ",", "109263"}], "}"}]}], 
             "}"}], ",", 
           RowBox[{"{", 
             TemplateBox[{"1"}, "OutputSizeLimit`Skeleton"], "}"}], ",", 
           TemplateBox[{"1021"}, "OutputSizeLimit`Skeleton"], ",", 
           RowBox[{"{", 
             TemplateBox[{"1"}, "OutputSizeLimit`Skeleton"], "}"}]}], "}"}], 
       "\[LeftDoubleBracket]", 
       RowBox[{"{", 
         RowBox[{"600", ",", "4000"}], "}"}], "\[RightDoubleBracket]"}], 
     Short[#, 8]& ], "line" -> 324, "sessionID" -> 20795357062461929652, 
   "byteCount" -> 1006723728, "size" -> 8, "stored" -> False, "expr" -> 
   Missing["NotAvailable", "NewSessionID"], "wrap" -> OutputSizeLimit`Defer, 
   "version" -> 1|>,
  "OutputSizeLimitTemplate"]], "Output",
 CellChangeTimes->{{3.955983867902153*^9, 3.955983892298884*^9}, 
   3.955983932943466*^9, 3.9559869471649647`*^9},
 CellLabel->
  "Out[324]=",ExpressionUUID->"afeb2855-adf1-41f7-bf1b-96419e34d758"]
}, Open  ]],

Cell[CellGroupData[{

Cell[BoxData[
 RowBox[{
  RowBox[{"ls", "[", 
   RowBox[{"[", 
    RowBox[{
     RowBox[{"{", 
      RowBox[{"600", ",", "950"}], "}"}], ",", 
     RowBox[{"{", 
      RowBox[{"4000", ",", "5000"}], "}"}]}], "]"}], "]"}], "//", 
  "MatrixForm"}]], "Input",
 CellChangeTimes->{{3.892054509394156*^9, 3.892054526144698*^9}, {
   3.892054620005248*^9, 3.892054783220873*^9}, {3.8946127039118977`*^9, 
   3.89461276807812*^9}, {3.894614469512134*^9, 3.894614623104789*^9}, {
   3.9188384003521976`*^9, 3.9188384349337187`*^9}, {3.918838510616972*^9, 
   3.918838510817762*^9}, {3.919353268732596*^9, 3.91935333254438*^9}, {
   3.922357538398946*^9, 3.922357638733376*^9}, {3.923038862607902*^9, 
   3.92303890889248*^9}, {3.923038994391872*^9, 3.9230390002528877`*^9}, {
   3.9230390324876337`*^9, 3.923039050685123*^9}, {3.924593359702581*^9, 
   3.924593418944256*^9}, 3.924769825160611*^9, {3.92570808141219*^9, 
   3.92570809339321*^9}, {3.9559836846382313`*^9, 3.955983820646408*^9}, {
   3.955983932988052*^9, 3.9559839504971113`*^9}, {3.955987548301165*^9, 
   3.955987577480877*^9}},
 CellLabel->
  "In[368]:=",ExpressionUUID->"586304f0-7d49-44fc-b36d-58cae38f00f7"],

Cell[BoxData[
 TagBox[
  RowBox[{"(", "\[NoBreak]", GridBox[{
     {
      RowBox[{"(", "\[NoBreak]", 
       TagBox[GridBox[{
          {
           RowBox[{"-", "17.78947729266666`"}]},
          {
           RowBox[{"-", "25.985815953214086`"}]},
          {"288209"}
         },
         GridBoxAlignment->{"Columns" -> {{Center}}, "Rows" -> {{Baseline}}},
         GridBoxSpacings->{"Columns" -> {
             Offset[0.27999999999999997`], {
              Offset[0.5599999999999999]}, 
             Offset[0.27999999999999997`]}, "Rows" -> {
             Offset[0.2], {
              Offset[0.4]}, 
             Offset[0.2]}}],
        Column], "\[NoBreak]", ")"}], 
      RowBox[{"(", "\[NoBreak]", 
       TagBox[GridBox[{
          {"13.031558643150618`"},
          {
           RowBox[{"-", "25.985815953214086`"}]},
          {
           RowBox[{"-", "700394"}]}
         },
         GridBoxAlignment->{"Columns" -> {{Center}}, "Rows" -> {{Baseline}}},
         GridBoxSpacings->{"Columns" -> {
             Offset[0.27999999999999997`], {
              Offset[0.5599999999999999]}, 
             Offset[0.27999999999999997`]}, "Rows" -> {
             Offset[0.2], {
              Offset[0.4]}, 
             Offset[0.2]}}],
        Column], "\[NoBreak]", ")"}]},
     {
      RowBox[{"(", "\[NoBreak]", 
       TagBox[GridBox[{
          {
           RowBox[{"-", "17.78947729266666`"}]},
          {
           RowBox[{"-", "10.796982203005285`"}]},
          {"657931"}
         },
         GridBoxAlignment->{"Columns" -> {{Center}}, "Rows" -> {{Baseline}}},
         GridBoxSpacings->{"Columns" -> {
             Offset[0.27999999999999997`], {
              Offset[0.5599999999999999]}, 
             Offset[0.27999999999999997`]}, "Rows" -> {
             Offset[0.2], {
              Offset[0.4]}, 
             Offset[0.2]}}],
        Column], "\[NoBreak]", ")"}], 
      RowBox[{"(", "\[NoBreak]", 
       TagBox[GridBox[{
          {"13.031558643150618`"},
          {
           RowBox[{"-", "10.796982203005285`"}]},
          {
           RowBox[{"-", "461528"}]}
         },
         GridBoxAlignment->{"Columns" -> {{Center}}, "Rows" -> {{Baseline}}},
         GridBoxSpacings->{"Columns" -> {
             Offset[0.27999999999999997`], {
              Offset[0.5599999999999999]}, 
             Offset[0.27999999999999997`]}, "Rows" -> {
             Offset[0.2], {
              Offset[0.4]}, 
             Offset[0.2]}}],
        Column], "\[NoBreak]", ")"}]}
    },
    GridBoxAlignment->{"Columns" -> {{Center}}, "Rows" -> {{Baseline}}},
    GridBoxSpacings->{"Columns" -> {
        Offset[0.27999999999999997`], {
         Offset[0.7]}, 
        Offset[0.27999999999999997`]}, "Rows" -> {
        Offset[0.2], {
         Offset[0.4]}, 
        Offset[0.2]}}], "\[NoBreak]", ")"}],
  Function[BoxForm`e$, 
   MatrixForm[BoxForm`e$]]]], "Output",
 CellChangeTimes->{{3.892054523378948*^9, 3.892054547651473*^9}, {
   3.892054616177155*^9, 3.892054632110174*^9}, {3.892054663245699*^9, 
   3.8920547838303547`*^9}, 3.8920862187300653`*^9, 3.892086647961007*^9, {
   3.8921961661035213`*^9, 3.892196206411537*^9}, 3.892196238806189*^9, 
   3.8922085065455313`*^9, 3.89221761833165*^9, 3.892554132788212*^9, 
   3.89260480425286*^9, 3.892629193122583*^9, {3.892629252729844*^9, 
   3.89262927561744*^9}, 3.892630377806196*^9, 3.892633892781557*^9, 
   3.892728602874683*^9, 3.892729107259061*^9, {3.8946127534180927`*^9, 
   3.894612768622341*^9}, {3.8946144631236773`*^9, 3.894614623931525*^9}, 
   3.897550590187977*^9, 3.8975507470643673`*^9, 3.8975509219736557`*^9, 
   3.897551021849066*^9, 3.897551098642929*^9, 3.8975523632722397`*^9, 
   3.8975530171439657`*^9, 3.897553078365293*^9, 3.897553110159192*^9, 
   3.897553174309078*^9, 3.897553221294174*^9, 3.900382287613809*^9, 
   3.901693467814087*^9, 3.906610487797648*^9, 3.9188382223758917`*^9, {
   3.9188384039900217`*^9, 3.9188384353861923`*^9}, 3.918838511318869*^9, 
   3.9188842642744827`*^9, {3.9193533173464622`*^9, 3.919353332894999*^9}, 
   3.920011770346932*^9, 3.9223574403233852`*^9, {3.9223575400583553`*^9, 
   3.922357594518441*^9}, 3.9223576393457623`*^9, 3.922412945439848*^9, 
   3.922426968044015*^9, 3.922707811902349*^9, {3.92303885791932*^9, 
   3.923038866357564*^9}, 3.9230389138944902`*^9, 3.9230390007204847`*^9, 
   3.923039052462615*^9, 3.9230391292126226`*^9, 3.923039317010325*^9, 
   3.923040482740138*^9, 3.923041009861848*^9, 3.923041796417617*^9, 
   3.9230425064058313`*^9, 3.92304257562272*^9, 3.923043170016955*^9, 
   3.923043455001369*^9, 3.923044136639554*^9, 3.923044283381277*^9, {
   3.923044739893752*^9, 3.9230447449479437`*^9}, 3.9230447851416883`*^9, 
   3.923044940629492*^9, 3.923045115394855*^9, 3.9230456404315643`*^9, 
   3.9230468758957577`*^9, 3.9230488104508657`*^9, 3.923049410339382*^9, 
   3.923055187487981*^9, 3.923112509102551*^9, 3.923113085809752*^9, 
   3.923126687245529*^9, 3.923130694022216*^9, 3.923131015575387*^9, 
   3.9233172698090754`*^9, {3.924593410704048*^9, 3.9245934200871553`*^9}, 
   3.924689820459895*^9, 3.924746478577523*^9, 3.92475340218953*^9, 
   3.924769826096231*^9, 3.9249239091742287`*^9, 3.925703474857276*^9, 
   3.925703803986759*^9, 3.925707961640417*^9, 3.9257080940553513`*^9, 
   3.9258975858005*^9, 3.9258995357200413`*^9, 3.9258999729454603`*^9, 
   3.955983638286809*^9, 3.955983694226131*^9, {3.9559837262005568`*^9, 
   3.955983749512423*^9}, 3.9559837828592873`*^9, 3.9559838346469183`*^9, {
   3.9559838651492777`*^9, 3.9559838899752607`*^9}, {3.955983939061222*^9, 
   3.955983951112492*^9}, 3.9559869472349977`*^9, {3.955987549267498*^9, 
   3.955987578968441*^9}},
 CellLabel->
  "Out[368]//MatrixForm=",ExpressionUUID->"ae6e46ee-271d-4c8f-82f7-\
093f90287bc5"]
}, Open  ]],

Cell[BoxData[
 RowBox[{
  RowBox[{"ls3", "=", 
   RowBox[{"Flatten", "[", 
    RowBox[{
     RowBox[{"ls", "[", 
      RowBox[{"[", 
       RowBox[{
        RowBox[{"600", ";;", "950"}], ",", 
        RowBox[{"4000", ";;", "5000"}]}], "]"}], "]"}], ",", "1"}], "]"}]}], 
  ";"}]], "Input",
 CellChangeTimes->{{3.8920517882593927`*^9, 3.8920517971564703`*^9}, {
   3.89205224071089*^9, 3.892052242113647*^9}, {3.892052621360561*^9, 
   3.892052621984317*^9}, {3.8920526845093184`*^9, 3.8920526846604424`*^9}, {
   3.892052747775208*^9, 3.892052751110752*^9}, {3.892052810907913*^9, 
   3.892052840707135*^9}, {3.8920531990243673`*^9, 3.892053237768888*^9}, {
   3.892053291010302*^9, 3.892053293608142*^9}, {3.892053453941813*^9, 
   3.892053456860648*^9}, {3.892054795420371*^9, 3.892054828224599*^9}, 
   3.8946127864475107`*^9, {3.894614631832303*^9, 3.8946146613906527`*^9}, {
   3.918838489151688*^9, 3.918838515190044*^9}, {3.919353373671936*^9, 
   3.9193533861970663`*^9}, {3.922357650313197*^9, 3.922357661677411*^9}, {
   3.923040521591632*^9, 3.923040541364197*^9}, 3.924593473617532*^9, {
   3.924593663750203*^9, 3.9245936803961773`*^9}, {3.925708161043057*^9, 
   3.925708165454741*^9}, {3.9257082076996813`*^9, 3.9257082091044617`*^9}, {
   3.95598396449472*^9, 3.955983985489744*^9}, {3.955987582999946*^9, 
   3.9559875840737667`*^9}},
 CellLabel->
  "In[369]:=",ExpressionUUID->"53907967-efb6-4a9f-97ad-5ce2e15a1604"],

Cell[CellGroupData[{

Cell[BoxData[
 RowBox[{"maxy", "=", 
  RowBox[{
   RowBox[{"ls3", "[", 
    RowBox[{"[", 
     RowBox[{";;", ",", "3"}], "]"}], "]"}], "//", "Max"}]}]], "Input",
 CellChangeTimes->{{3.91883830916261*^9, 3.9188383369338493`*^9}},
 CellLabel->
  "In[370]:=",ExpressionUUID->"1e55ed02-d5e0-4fcf-a8e1-3fccd0a054f5"],

Cell[BoxData["23134437"], "Output",
 CellChangeTimes->{{3.918838317547882*^9, 3.9188383380322227`*^9}, 
   3.918838517452785*^9, 3.918884264348583*^9, 3.919353387847806*^9, {
   3.920011797092843*^9, 3.920011809691258*^9}, 3.920011841720092*^9, 
   3.922357664504293*^9, 3.922412961036543*^9, 3.922426968063613*^9, 
   3.922707811916147*^9, 3.923038939931711*^9, 3.92304054398172*^9, 
   3.9230410099286413`*^9, 3.9230417964823313`*^9, 3.9230425064976892`*^9, 
   3.923042587720944*^9, 3.923043228709972*^9, 3.9230442894936037`*^9, 
   3.923045123868752*^9, 3.923045640498089*^9, 3.923046891157305*^9, 
   3.923048810516199*^9, 3.923049410405718*^9, 3.923055187555545*^9, 
   3.923112509173727*^9, 3.92311308587858*^9, 3.9231266873141747`*^9, 
   3.923130694089653*^9, 3.923131015642806*^9, 3.923317269874838*^9, 
   3.924593685970895*^9, 3.924689826865199*^9, 3.924746481916374*^9, 
   3.9247534022686996`*^9, 3.924769830291294*^9, 3.924923912414456*^9, 
   3.9257034797029657`*^9, 3.9257038040579023`*^9, 3.9257079618962584`*^9, 
   3.925708096096718*^9, 3.925708167155198*^9, 3.925708210340069*^9, 
   3.925897587669538*^9, 3.925899536921792*^9, 3.925899973143209*^9, 
   3.9559839885427732`*^9, 3.955986947260621*^9, 3.955987587349369*^9},
 CellLabel->
  "Out[370]=",ExpressionUUID->"3b31b474-0400-4417-94ff-284744dc5373"]
}, Open  ]],

Cell[CellGroupData[{

Cell[BoxData[
 RowBox[{"Length", "[", "ls3", "]"}]], "Input",
 CellChangeTimes->{{3.923130915625298*^9, 3.923130935767335*^9}, {
   3.923130978011156*^9, 3.923130981389419*^9}, 3.924593607339034*^9, 
   3.924593695752729*^9},
 CellLabel->
  "In[371]:=",ExpressionUUID->"d358ccfe-29c9-4fce-90fe-6859035ec021"],

Cell[BoxData["351351"], "Output",
 CellChangeTimes->{3.924593696489868*^9, 3.924689835453603*^9, 
  3.924746483756132*^9, 3.924753402319933*^9, 3.924769831808305*^9, 
  3.924923913728509*^9, 3.9257034807036333`*^9, 3.925703804118596*^9, 
  3.9257079620391073`*^9, 3.925708097031519*^9, 3.925708168111326*^9, 
  3.925708211206921*^9, 3.925897588531619*^9, 3.9258995370035267`*^9, 
  3.925899973234288*^9, 3.955983992289309*^9, 3.955986947265209*^9, 
  3.9559875873833447`*^9},
 CellLabel->
  "Out[371]=",ExpressionUUID->"d5d2a3ff-86b2-4596-ace6-fd4819950414"]
}, Open  ]],

Cell[CellGroupData[{

Cell[BoxData[{
 RowBox[{
  RowBox[{"Length", "[", "ls3", "]"}], "\[IndentingNewLine]", 
  RowBox[{"(*", 
   RowBox[{
    RowBox[{"ls4", "=", 
     RowBox[{"Table", "[", 
      RowBox[{
       RowBox[{"{", 
        RowBox[{
         RowBox[{"ls3", "[", 
          RowBox[{"[", 
           RowBox[{"i", ",", "1"}], "]"}], "]"}], ",", 
         RowBox[{"ls3", "[", 
          RowBox[{"[", 
           RowBox[{"i", ",", "2"}], "]"}], "]"}], ",", 
         RowBox[{"100", "*", 
          RowBox[{"Exp", "[", 
           RowBox[{"-", 
            SuperscriptBox[
             RowBox[{"(", 
              RowBox[{
               RowBox[{"(", 
                RowBox[{
                 RowBox[{"ls3", "[", 
                  RowBox[{"[", 
                   RowBox[{"i", ",", "3"}], "]"}], "]"}], "-", "55714184"}], 
                ")"}], "/", 
               SuperscriptBox["10", "7.45"]}], ")"}], "2"]}], "]"}]}]}], 
        "}"}], ",", 
       RowBox[{"{", 
        RowBox[{"i", ",", 
         RowBox[{"Length", "[", "ls3", "]"}]}], "}"}]}], "]"}]}], ";"}], 
   "*)"}]}], "\[IndentingNewLine]", 
 RowBox[{
  RowBox[{"ls4", "=", 
   RowBox[{"Table", "[", 
    RowBox[{
     RowBox[{"{", 
      RowBox[{
       RowBox[{"ls3", "[", 
        RowBox[{"[", 
         RowBox[{"i", ",", "1"}], "]"}], "]"}], ",", 
       RowBox[{"ls3", "[", 
        RowBox[{"[", 
         RowBox[{"i", ",", "2"}], "]"}], "]"}], ",", 
       RowBox[{"100", "*", 
        RowBox[{
         RowBox[{"ls3", "[", 
          RowBox[{"[", 
           RowBox[{"i", ",", "3"}], "]"}], "]"}], "/", "maxy"}]}]}], "}"}], 
     ",", 
     RowBox[{"{", 
      RowBox[{"i", ",", 
       RowBox[{"Length", "[", "ls3", "]"}]}], "}"}]}], "]"}]}], 
  ";"}], "\[IndentingNewLine]", 
 RowBox[{"count", "=", "0"}], "\[IndentingNewLine]", 
 RowBox[{
  RowBox[{"ls5", "=", 
   RowBox[{"Cases", "[", 
    RowBox[{"ls4", ",", 
     RowBox[{
      RowBox[{"{", 
       RowBox[{"a_", ",", "b_", ",", "c_"}], "}"}], "/;", 
      RowBox[{
       RowBox[{"Abs", "[", "c", "]"}], ">", "count"}]}]}], "]"}]}], 
  ";"}], "\[IndentingNewLine]", 
 RowBox[{"Until", "[", 
  RowBox[{
   RowBox[{
    RowBox[{"Length", "[", "ls5", "]"}], "<", "50000"}], ",", 
   RowBox[{
    RowBox[{"ls5", "=", 
     RowBox[{"Cases", "[", 
      RowBox[{"ls4", ",", 
       RowBox[{
        RowBox[{"{", 
         RowBox[{"a_", ",", "b_", ",", "c_"}], "}"}], "/;", 
        RowBox[{"c", ">", "count"}]}]}], "]"}]}], ";", 
    RowBox[{"count", "=", 
     RowBox[{"count", "+", "1"}]}]}]}], "]"}], "\[IndentingNewLine]", 
 RowBox[{"count", "\[IndentingNewLine]"}], "\[IndentingNewLine]", 
 RowBox[{"ListPointPlot3D", "[", 
  RowBox[{"ls5", ",", 
   RowBox[{"PlotRange", "->", "All"}]}], "]"}]}], "Input",
 CellChangeTimes->{{3.89205446483783*^9, 3.8920544784656353`*^9}, {
   3.892055119786148*^9, 3.892055583741414*^9}, {3.892055650406986*^9, 
   3.8920558239533787`*^9}, {3.892055911521668*^9, 3.89205596520893*^9}, {
   3.8920559963130074`*^9, 3.89205614972071*^9}, {3.892056186715399*^9, 
   3.892056219071419*^9}, {3.8920562708786077`*^9, 3.8920564094249897`*^9}, {
   3.8920565384147177`*^9, 3.8920565731961517`*^9}, {3.892056609381898*^9, 
   3.892056628053506*^9}, {3.8920871681507263`*^9, 3.892087226869013*^9}, {
   3.892208567648456*^9, 3.8922086092535143`*^9}, {3.892222808667646*^9, 
   3.892222820600461*^9}, {3.8922228573268147`*^9, 3.8922228651089153`*^9}, 
   3.892222915911088*^9, {3.89225936455196*^9, 3.8922593833485413`*^9}, {
   3.8922594342785378`*^9, 3.892259434428256*^9}, {3.8922606059146214`*^9, 
   3.89226060714216*^9}, {3.892630270979479*^9, 3.892630274096691*^9}, {
   3.892729061436923*^9, 3.892729092091063*^9}, {3.8975510045371933`*^9, 
   3.8975510072271757`*^9}, {3.897551072042839*^9, 3.897551088898005*^9}, {
   3.897552590407023*^9, 3.89755259077804*^9}, {3.8975531617879677`*^9, 
   3.897553162111898*^9}, {3.9188385286127567`*^9, 3.9188385288898*^9}, {
   3.919353396993609*^9, 3.919353400829199*^9}, {3.9193534361863947`*^9, 
   3.9193534807541943`*^9}, {3.922357759092236*^9, 3.922357759222776*^9}, {
   3.92241288467631*^9, 3.922412907215447*^9}, {3.9224129682522173`*^9, 
   3.922412988046589*^9}, {3.922413395181851*^9, 3.922413395802093*^9}, {
   3.92241347645474*^9, 3.9224134769860086`*^9}, {3.9227667283237247`*^9, 
   3.922766729762743*^9}, {3.922773976121284*^9, 3.922773979037549*^9}, {
   3.923040563769005*^9, 3.923040565038269*^9}, {3.9230406099758453`*^9, 
   3.923040610133684*^9}, {3.923040683928368*^9, 3.923040848751525*^9}, 
   3.923045428341617*^9, {3.923048849738502*^9, 3.9230488507419577`*^9}, {
   3.923048906023299*^9, 3.923048906470892*^9}, {3.9230489478961477`*^9, 
   3.923048979708391*^9}, {3.924593509694439*^9, 3.924593541186798*^9}, 
   3.9245935817620697`*^9, {3.924593717772176*^9, 3.9245937237333717`*^9}, {
   3.9245957829714327`*^9, 3.924595784059925*^9}, {3.9245958599041443`*^9, 
   3.924595909518553*^9}, {3.924595955389817*^9, 3.924595955794876*^9}, {
   3.95598400396085*^9, 3.9559840076490097`*^9}, {3.955984110658229*^9, 
   3.955984112478434*^9}, {3.955984185471549*^9, 3.955984190887591*^9}},
 CellLabel->
  "In[372]:=",ExpressionUUID->"101069b0-d8f7-499c-912f-4869a508df20"],

Cell[BoxData["351351"], "Output",
 CellChangeTimes->{
  3.923041009933194*^9, 3.923041796489277*^9, 3.923042506503395*^9, 
   3.9230425896865587`*^9, 3.923043229943671*^9, 3.923044290947912*^9, 
   3.9230451245552187`*^9, 3.923045640504897*^9, 3.923046891197648*^9, 
   3.923048810522588*^9, 3.923048851592757*^9, 3.923048908072847*^9, {
   3.9230489610497093`*^9, 3.9230489811869097`*^9}, 3.923049410413686*^9, 
   3.92305518756467*^9, 3.923112509182732*^9, 3.923113085886972*^9, 
   3.923126687326771*^9, 3.923130694099001*^9, 3.923131015660568*^9, 
   3.923317269890039*^9, {3.924593702337763*^9, 3.924593724236113*^9}, 
   3.924595788558072*^9, {3.924595862261038*^9, 3.924595911534445*^9}, 
   3.924595956672666*^9, 3.9246898367740917`*^9, 3.924746485436639*^9, 
   3.924753402370193*^9, 3.924769832917728*^9, 3.925703481943322*^9, 
   3.9257038041824636`*^9, 3.925707962172843*^9, 3.925708097918913*^9, 
   3.9257081690100822`*^9, 3.925708212087928*^9, 3.9258975894191313`*^9, 
   3.925899537098584*^9, 3.925899973308751*^9, 3.9559840087919273`*^9, 
   3.955984113453602*^9, 3.9559841922239122`*^9, 3.9559869472781143`*^9, 
   3.955987589077071*^9},
 CellLabel->
  "Out[372]=",ExpressionUUID->"d31e8135-8e4c-4b8b-95bf-5b3530a47340"],

Cell[BoxData["0"], "Output",
 CellChangeTimes->{
  3.923041009933194*^9, 3.923041796489277*^9, 3.923042506503395*^9, 
   3.9230425896865587`*^9, 3.923043229943671*^9, 3.923044290947912*^9, 
   3.9230451245552187`*^9, 3.923045640504897*^9, 3.923046891197648*^9, 
   3.923048810522588*^9, 3.923048851592757*^9, 3.923048908072847*^9, {
   3.9230489610497093`*^9, 3.9230489811869097`*^9}, 3.923049410413686*^9, 
   3.92305518756467*^9, 3.923112509182732*^9, 3.923113085886972*^9, 
   3.923126687326771*^9, 3.923130694099001*^9, 3.923131015660568*^9, 
   3.923317269890039*^9, {3.924593702337763*^9, 3.924593724236113*^9}, 
   3.924595788558072*^9, {3.924595862261038*^9, 3.924595911534445*^9}, 
   3.924595956672666*^9, 3.9246898367740917`*^9, 3.924746485436639*^9, 
   3.924753402370193*^9, 3.924769832917728*^9, 3.925703481943322*^9, 
   3.9257038041824636`*^9, 3.925707962172843*^9, 3.925708097918913*^9, 
   3.9257081690100822`*^9, 3.925708212087928*^9, 3.9258975894191313`*^9, 
   3.925899537098584*^9, 3.925899973308751*^9, 3.9559840087919273`*^9, 
   3.955984113453602*^9, 3.9559841922239122`*^9, 3.9559869472781143`*^9, 
   3.9559875896035233`*^9},
 CellLabel->
  "Out[374]=",ExpressionUUID->"d81d66e5-8593-4ffc-b8ee-2156d44146ba"],

Cell[BoxData["11"], "Output",
 CellChangeTimes->{
  3.923041009933194*^9, 3.923041796489277*^9, 3.923042506503395*^9, 
   3.9230425896865587`*^9, 3.923043229943671*^9, 3.923044290947912*^9, 
   3.9230451245552187`*^9, 3.923045640504897*^9, 3.923046891197648*^9, 
   3.923048810522588*^9, 3.923048851592757*^9, 3.923048908072847*^9, {
   3.9230489610497093`*^9, 3.9230489811869097`*^9}, 3.923049410413686*^9, 
   3.92305518756467*^9, 3.923112509182732*^9, 3.923113085886972*^9, 
   3.923126687326771*^9, 3.923130694099001*^9, 3.923131015660568*^9, 
   3.923317269890039*^9, {3.924593702337763*^9, 3.924593724236113*^9}, 
   3.924595788558072*^9, {3.924595862261038*^9, 3.924595911534445*^9}, 
   3.924595956672666*^9, 3.9246898367740917`*^9, 3.924746485436639*^9, 
   3.924753402370193*^9, 3.924769832917728*^9, 3.925703481943322*^9, 
   3.9257038041824636`*^9, 3.925707962172843*^9, 3.925708097918913*^9, 
   3.9257081690100822`*^9, 3.925708212087928*^9, 3.9258975894191313`*^9, 
   3.925899537098584*^9, 3.925899973308751*^9, 3.9559840087919273`*^9, 
   3.955984113453602*^9, 3.9559841922239122`*^9, 3.9559869472781143`*^9, 
   3.955987590740788*^9},
 CellLabel->
  "Out[377]=",ExpressionUUID->"71599b27-8b1d-4d97-bc66-2dfc76f23326"],

Cell[BoxData[
 Graphics3DBox[{{
    {RGBColor[0.3315753, 0.4561011, 0.6388182], PointSize[
      NCache[
       Rational[1, 360], 0.002777777777777778]], Point3DBox[CompressedData["
1:eJxc3Xc41f/7wHFKEQ2UUCnlbMdWEtVJVjQkJCQjpbIiSWlJVMhq0DBKycos
o+xRIqK90KJFJYmWn+91fe/7/l6/vz7X9bg+l3Scc+7nnfN+vWe7eFu6jRIS
EtpaJSQ0euS/nQe48n+HOJWDParejn90K0Uz5BatlGYI7lU1W879SP5oZeLQ
zJcMQeWoHRGez8ivJhvqpOswBblL5esv3SF31bSu0zBiCqJDyodflpJrq6l3
ZS9nCg7UuepOzSQv2FbXkHFqxMeO81t5llyqjG9VuIwl8DG5mhUaTh7XZBur
Zs0WWBxZ01W+h3z9X0+V9B0cgaBhcNbPbeQ189ebMsy5AnXxxHVqDuSGHZrl
PuFcgaL50rjNy8ljRObbnZ/BFUhGvG9K0ie//yfb+T6PIxC6Gzn2CZ+8fn7Q
lYIZbMHXCVoCSQXycQUR3ad8WILOlU8CTSeQX4h22NRznCW4F7W34MBfNrrD
U/2MAxfZgsp7c3qKe8gDj4hzEiO4glyp26xvL8krFEoSfbqUBcmWnk7cZvLk
uUOHnquoCqLjpM84l5OHZ1m80O1RE/g8KLqfcJW8bbL+IoXt6gIfmfUT2hLJ
zxV7vrkWpi5wshllIh5FLq5l0mlgpy6wOJ12wGA/ucDeUF1WXl2g/mR56W5v
8ph9QmOWvVMTKMr3fc/fQL7cjuPWM1pdIGl3WuXTKnIRmdNxYqvVBUJn9Tcr
CcijFXjmLrfUBV+fv0q2Vycf3igWE2WiIeicEfYsTpHcs7VB+3eehuDeev6U
Jknyb8y9a6y+aQgqE1tXiAiTv8uK3W45rCHI7dgZpv+Nhe6v47xe642GIFlx
RtWOV+RKCcGl/Zkagmjnql9ZreSDUUd6ErZoCA5c2KT9rop879wtK45wNAQ+
byS8FPLJhctMk62+jjyejLw06wvkH0uDDJ3rRtzN5lVkLLlf2LfSZZnqAsHl
39Pqg8m75Ows+y6pCxS7k63++ZL3d7NT5haPPM4c4+PzXMmNbCo673aOPM5b
Pt3yWkOelL2+/7CshkAoI1o4bSm5mrP5rJ/LRx7nj3P1OrTIn3FtNzC9Rh5n
5ec7ZBnk4uF3eBbbRh5njwNXV00h/7c5IcNv8cjjnM18HyZCrnrx2uK//eqC
5N47syv7mehTX9e6tqSqC6LVfOwH35JfnVBg0ualLjjgI3NS/SH5/uQIHeER
98krbXavI9+nJ8s2zBp5PvdtEEu5Rj7XxNZzynQNgYXWGIOnl8jbd1pE55zQ
EAh2ZOyROkWeGPXLPKJLQ6B+bdW1ZaHksg+lhme/1hAoDvT3HtxJ3n8z6ufS
kcdHSOcMp3TT//y5Te/W7Y0deT4HLHbpsyGPe/xWfO4XVUFn8duzPBPynJat
gsvFfEHn0NGHLjrktRbbAx+PUhZULlCbdJZN3qR9b8wCDk+Qu+eB6X1Z8vUf
QioH9HmC5JuBwRJi5F/ntcsdEFUWRP+deXPpIAN9z+bqCewpfMGBRbU/9rwn
f6kxa7PiS77AZ/8WtcIn5H9mjuqvG+QLnConbvl8m3zVGlO/0IV8gYVw4QVG
CbnOrzDP+maeQGCw7oVDOvnGuGG/UxNH3p8P/ZM5mUCu/jKgXWE3W6BYe3HV
3aPkH3RX+VnuYwkkxyw7OmY3+Szp/h+NViyBkHFv9cKt5PNOSDQ+7h95fw6N
++NvR/5ObO+yvBkcwb1b8+ddNSNPCvw96ZAnV3BPrN27awF5j+ZWU6XjPEHl
skPpM5XJvblBNZ+NR96fj3He2EwnN9twJaU/YuRxbrw7I0qC/Oej2co+u5UF
B8b72dz6rYR+XVA1/7GussBnhVz08CfyqVMCV6zs5Qmcjpc16Lwgf9xt2yOS
yhNYtLiM9mkij920IaJ85cjjLCm28MpN8nOeNxgfHo7Mx9XZOzuzyD20ohsD
2COPf6xlrtx58sz4dTdfmHAEkvd/frCIJN9qJm45cS1bIDTlvNLRveTszkMb
r4exBF+tDNZXeZL7PT9bMWn8yON/svvU0Pr/+fty4+JzhFiCykcR9zRWkrvW
iOecc2QJcmU1xbcuIn/3YuDcuN8jbvt46QVV8gRPZSOnk2xBdELQ3mczyXX0
u18v7mULDjybXSQ9ifyVflbA9na2wGf6ra9mw3PQd3IUhp9vZAucHDx4h76Q
W4etvzfvMktgcV5q440OclORPsFAO1MgaL9+/nsL+Rmzxdfmr2AK1Gc5PFau
JO+fZBTmMJ0pUHQSltqYS/77SiF/1hqmQDLlstm5ZPLMPc2V+18yBUKvzUMe
RJMbiaX3mI90xdc538rGHyTvShNd/WMuW9Dpeuqn4Xby3tFdelr5bMG9VD2N
vc7kwU2z2dN+jnTIu86t11aTm7W/m/p2AkeQzApN7VlCrlXt4jdJYsQ3K7cz
Ncnrlm9Z+VuII4i+ck/WcQ55/kpHMZsfI4/zB//Vp6TJnRLW6UwbefydeNPD
m0eRJyemT3VPG+m9bZW1Y7/PRmcoeOZuWcwWCLLc/i16Q36srXtF2QWWQL1H
fH7AfXKrI2K61m9GHmfV3O05NeSOf2sV+pkjj7O3dWZ3AXntsgrj5acYAqHc
X29npZLf0jP9KGLDEHz9mjTT9gR55YrkJC9PhqBTw8g2OoRcKvVocGXtSFf7
foy5vYN8/ZP0exlcpqCyIKpRyI1848GZfeZOI13drz1G15p8VVumfbbuSFfP
fbZouxF579Kl88eljfy5/+35tJIPrgbfdCsv8o+/FYumngf/WOKoNG0zE3se
nK1UMzhQTz0PPrXkMsP3HvU8uOJ2hdupTdTz4DcTd8ZsGcfCngc/pLu1VqKA
eh5cx1GQEHOTeh6cqS3EbHxFPQ8ey9q8cU4N9Tz45cDjYWWTeNjz4KrZy8S/
Z1LPgx8u7uTo1lDPgxcttInllVHPg9vXjaowkWdjz4PP5jg/vjHyPISeB3/4
ZWvQ53Uc7Hlwp9/jdu014GHPg6fF262vjOVjz4PbfhY73XKLeh68jNM8rDFf
HXsefL2R+N+3V6jnwa/cvdC28gb1PHgc5/nJGzHU8+DdS19e+mtPPQ8ev/5A
XIehOvY8+C71pUvrXannwff9lZjjVkQ9D15RvOT4Cp4G9jz4mJ82IVqJ1PPg
USrFD4MHqefB7z/b+U5JWRN7Hp+fzKWyefM0sefBL9TUuO5jaWLPgw9L1R7w
GaeJPQ9ukyUT7P+Jeh4ff4O+yIA26nnwkLH++30qNLDnwatyq4uF8zWw58Fd
ph478nRkj4CeB3/UeHhR8Mj+Aj2Pz8NQNd7HWxrY8+Al7U03B79oYM+De951
TXsxRxN7HjxYNk2oeLUm9jy4ckxmfsMWTex5fL3YZEgP2Gtiz4Pv3CSvmMDQ
xJ4H/yLp1d/ZooE9D66d9O/bQIAG9jz4J/PItVn6Gtjz4HrvNWL1dTSw58F9
7v7VqBjpauh5cO7z0Fp+G/U8fp+s+uYZeprY8+AzDfdPUA7UxJ4HP2Crn33I
RRN7HjznjkXgzTfU8+ADDqFu38U0sOfBZzzStYgfVMOeB9dMCRE1/66CPQ++
affX0sqdfOx5cO8WV+Pku8rY8+Bf1eJKT/xTxp4HPy/JyNRv4GPP4/tM8uFn
vjdUsOfBrf2cJrSuVcWeB99gM0VDRqCKPQ9+8uDfmmwrFex58ILOx6YZ5crY
8+AeRnsGp7+insf3eZ3Pm6N0ONjz+HyeE1j0WIWNPQ9uvsn2gfww9Tz4n80a
5x9fZmPP4+Mz999QcTf1PM41l5eH+1152PPgfS3B15eXKWPPgx8pcoh9kMvH
nsfnc85rrU1MFex5cDPO90uRXBXsefDFeY79sm/52PPgXgWSv+fv52PP4/P2
t7BATZaPPY/vD6qyiR35ytjz4JPGmQm+mihjz4NvV9ppO+oWD3sePGjK7lpf
Lg97Hvzog57hH4Fc7HnwE/ZfF8g/4GDPg2d8LBj13I6DPY/v2ztqGw/yONjz
+Ofa5o2tMedgz+PPq8d6f1k2B3sevPyw/81gLhd7Hh+32Z4T5Y5zsefx65Q7
lqbmcrHnwZc/W7lNeA8Xex58r9jC7ce+c7Dn8e8755lrgh4Hex7fz92H/e0P
s7Hn8XXBuhARJcLGnse+qt3rKOhgYc/j80eg5GagxMaeB89s27zEo4aNPY/P
c59PpXfOcbDncb6vzFKPOMjFnsc5PlDfds2Ihz0PfrBtl2R4Aw97Huey7nOP
2n887HnwLraeXl03D3sev8+zelYmsTzsefCO51el1krysOfx9bt435WRJxz2
PLjWoR1TRW9xsOdxzjauWXlKjoM9D24YqOTS5cfGnscOfFE3MO89C3se3Hft
KeGvh1nY8+D6XKt3qutY2PP4c6x1jI12YWHPgz/3efDgYwwLex78Zd7TDU31
LOx58B2jZ+72ecLCngd/e0tFKvoiC3sev46x3wIJ+ZF+3rl/V/pc8n91Hh6/
jEd6u4iR/4pJbrR29rkOG+p/68Optqwu3cq73SuYx0Ko/8Hb2n34Uv7U/+DO
UWFbU99T/4M/+Ggi/mKA+h9cOnV1n8g76n/wSt6StTNFqP/Bp8uaslcfpf4H
d1uhkN7jS/0PHi2X8TAmlPof/I7L0O1JW6n/wT9VbZcKaaJ/zweP8OypvxBJ
/Q8+Z9ya+out1P/g/dEueisGqf/B2Xs+yTN2U/+Dz5Lqdb1bQv0PnnKv6kHP
C+p/8NdBPxRO3KT+B2+/Jrbe5Tv1P3ic/IKHVqPVsP/x8Ykf316xhPoffPGl
7rzyFOp/8A3NTbZXMqn/wU8VzfO3CqH+Bw98lTemyI76H1xmvbOSljX1P7jZ
zkivoyHU//g4zL085ksn9T/4o4u9Knqrqf/BFdq/rfhURP0PPrFdlHNrmPof
3H6c+cwPc6j/wecfj/T6w6X+B39/MLLTnEn9Dy4c9Df5thL1P3jyDKHf8XxN
7H/wPTnDu3sWamL/g/fpXKv7YKGJ/Y8/L43+6w82aGL/gx/+fqjy7lZN7H9w
rtK0D0t2aWL/g69pbytqjNbE/sfnf7DGvOpiTex/8J/jxOvkPlH/gw8Lrzrc
KKeF/Q8+gSuZ+FpFC/sffIFc2jPDaVrY/+C7mnuVdz6j/gcPmngrr3ePJvY/
uPdAi7LjNE3sf/y5R1/YpvyI+h988r/mpeG3qP/Br+0N2OT0nfofH0+GXW2h
sSb2P3jspdZywVnqf3Cm2rKhTzXU/+DZo5Irv56j/gcPTRXanC2vif2Pr9Pq
20ItZtT/+P2fvJ+qP/I6gv7H58+9+Y9v/1bF/gev+dOY/bRRBfsf3PVjhpTo
OhXsf/DMmfYHnyeoYP+De37O6fy1TBX7H9zJ36+yQEgN+x/8x5FNo/avUcP+
B99kovShepD6H9/3Hj/1COyg/ge/ve1V40ZtPvY/vg9oTB/TtIaH/Q++O+Xs
iwnZ1P/gL88lvD6RQv0PPtPI4XvUFjb2P7jNjQBRp7Ec7H/w5cetS+4acbH/
wbsKp3Zcu0/9D35zAicocQ0f+x//XL1TrU8DVbD/8etfcS6+M0MV+x/ny4F7
jTILVLH/wcMvTeJe+aKC/Q++sjAnbI2HCvY/vm/opEYPvKT+B/d71TR3mSsf
+x982QrjQ7Fj+Nj/4EnTh1Ncbihj/4PnRkZsNvRVxv4Hf55ouK1nmjL2P3jw
jq2Hu/J52P/ghbkrMm6Y8LD/wVPNWiyd+rjY/+BP/9oeiR6Z19D/4AZfPvav
f8vF/gcvHtjuJafFw/4HrytZpFV7lof9D947KfhbdB8P+x/cV7ZQzVNCGfsf
5/6pEkb5HR72P/jsQPXrEzV52P/gf+Rt/Pxcudj/4N8mJD0JSuBg/4O//S3W
fV2Gg/0Pvj7UqMNSgoP9j52waVHUxkgO9j++rqcMZSqEcbH/wUXrpAXCVTzs
f/DmBzM3bv6mjP2PHWXVPi+ijY/9D35AoqzJY54K9j8+/y3vvKmTUsH+B19o
xLs7eQ8f+x8f/8/h1yclKWP/4/PTVenwUA4P+x/c0n052/MRF/sfXHuyiKfQ
yN4H/Y9fJ0VU1iuLg/0Pnui7etWckT0U+h885N7F524cDvY/vi5sLvtGTOJg
/4OvtUsQfjiOg/0P/sv+W97Ckf8f+h/80upD5dOkONj/+LhN2Z5QPcTG/gc/
GSOWb5HPxv7H9zHHKe+e8tnY/9gnc01c5LxY2P/YG41rSq5HMwU+gw2f5KeS
J+8UtT9RzhBY6HozLceS2x85Gicxm/YCkdUbVog/1628P9XbauJE2gvA/w70
Fg8m014APjp4y2Lvm7QXgJdNP/PP4xztBeCrdSdGsWPpcz7gz+3ifSa+ZOJe
AG4w6snubREs3AvALa3e2rQFsHEvAH+mmv2Fb8nBvQBcOnxWsngLB/cCcGP2
obSFDRzcC8AjFV+4fbalvQA8aOHJO57NtBeAP3jrnLwxjvYC8LTV1bMUhmkv
AHdpcI6foMHFvQB80WlTsyphZdwLwP0lfS7cllTBvQB8imO5R8EH+r0AuO3d
vHyGHO0F+PUtGh/cdqK9AFyrbeKwviPtBeDWy4I/vNehvQA8rFgtbd102gvA
oyY21GVwaS8A9z5jc39wG+0F4DtdjJdPvU97AfjR1BTXsCW0F4C7V4w/vuUM
7QX4+Bck9ak3014AXmPcJ3K7gz7nA77QxWrTyU76nA9403jWE70u+pwP+A2n
7FtJw/Q5H/AzUf6y0aq0F4C72om4VbnTXgAuViS180ci7QXgEubzHyvW016A
j8OP3ktRL2kvAD/U8dS6uZf2AvCPIfyFXqJauBeA//BvniCqroV7AfiM963/
Vrlp4V4AnqPyVmrZadoLwKfZ54a55dBeAD6odNpJ5SztBeDR+ZmnbG20cC8A
f9dwwcDhC+0F+Pd1aZ6bf4j2AvDlaWJXOrQ1cS/A96uHqd8SRvYI2AvAF1zx
1/qmo4l7AT5PXgUvcdhFewG4z/Cj4wbXaS8Afxp006foNu0F4NWxp4el42gv
AN9VpCFhKkl7AT7/11ScPGJNewF4q6RHzbxw2gvwfcklsKy8TA33AvD1lu73
/nSp4l4Anjtrjs/OTFXcC8C3a5daK3xVxb0AfEe17qoQbzXcC8DNj3fpLmil
vQB87Ybad5PqaS8Av1s6U5KnqIZ7AfhLrZ9aP/9nLwA/G8PZ7qJFewH4tU+V
ShXutBfg46OhnSz3jPYCcMbptSeLHtFeAP46/6qmTTTtBeCym887/JpEewF4
t9DrzDBt2gvAXxyUaxtzg/YCnGsGpkb1K2kvAJ/rXOZQfZ72AnDPkFzOag/a
C+h95uTMsRdpLwB/OPcvO8ZSFfcC8JKZg84Ts2gvALeXGvh3/QvtBeDtE5MV
1q+lvQD86tro4o+jaS8AN/RyXhfeT3sB+PnWUqVX4nzcC8CP/DmfVDyNj3sB
eMQmhTjxYWXcC8Az11e2pGQq414AvuHyzvQGLWXcC3Dum/7tyKzm4V6Az/PI
HzsmH+HhXgDuxZFt2ZVCewH4Mfe157aMU8a9ANzs166NGieVcS8Ad2O57pMY
eXxgLwBvDJh8f9IUPu4F4OFfrr3JS1PGvQC8s3edw6q7PNwLwA/rO0tl1XBx
LwA/vTNeweUd7QXgCjGfT/cfob0A50XeXbHwTtoLwFVZVVPb39FegPNLe2+b
sZ0y7gX4/Xfo7pR5zse9AHylt9du71GquBeAV2zSsjI8oop7Ab6OWCck9Neq
4l4ALu8iYnv1uAruBeCs8armm3z5uBeAK/F97revUsa9AJ8PRxxlZDfycC8A
f7xsdlluI+0FOB83vvhVd5CLewG4ke3PSSu2cXEvAN98NcH362Yu7gXgWU0H
H/dv4OJeAL5/jqxl9DIu7gXgtXUBK2SZXNwLcI5smG2r3097AT6fxTfYVOVz
cC8Al5smyjptzcG9AF8vyXpH5rXSXgDe77TXb58SG/cC8NjRBRuv27FwLwA3
LQpo8znBxL0A3MZJZMlQH0Mg2D1lw7EBRfRJJo3z7CIZAvUbJfHVXeSV/svH
nnNmCBT/OLb9ekRerV207p4FQyC5UGS81i3yuddnd8dwaO8omDHNoLdl5O/r
HtO6w5iuLwBXrZ849egwA/cO8FVHCucoqNHeAR5xYPUir9G0d4ALRa+N3HGH
gXsH+CelG3tN7jJw7/j/Xx/2DvCX5/jn1DuYuHeAX3vv6iycysK9A1zHxP/E
jgVs3DvAvytlr/0ZyMa9Azzldqoez4ONewd4qeTG9k3Lae8AP12Q3JDqRXsH
/n2VvCwH5Ti4d4DfDD8q4eBMewe43osvTdWzaO8A70vb4Oj8m34fAX4jPeFP
UiTtHeD3dORancLp+gLwtOkel91eq+HeAb45Tui+XLka7h3gK/rnPDPwVcO9
A/zkQHRHrbUa7h3gfwycHSwS6foC/P4VsocPsmjvAB/mbf9blkB7B/jt2LbQ
lrG0d4CLuJt+DF9Newe4WI1+1jof2jvAdz+xMdP1pr0DvGvhZJGN7rR3gHvz
T3zK2kl7B/ghvfXrIq/Q3gG+0VstQvoXfR4JPDxLwkDflvYO8Nnz/xjFZ9Le
gc+fepElPm9p78C/r9/7YsNRWrh34M9xzKa2dmkt3DvAdwVeD73Apb0DfHr1
3B+Fa2jvAN+w+vtPrSjaO8BPpEoJ6d+hvQNcqVayJOIj7R3g/Usm6655RnsH
uGtOkfb7ONo7wFtrvZ8ks7Rw7wCX2ebd+iuP9g7wHf+eje2xpb0DfN/N/EUf
NWnvwOfzDSeV1Uto7wBnBu8qYHjR3gE+V+jS5voTtHeAV87SNhCOob0DH/84
RvPgCto7wDUSvx3Pa6bPI4Hn+f7UbeTT3gE+8Ztd8JLjtHeAj6o+lJI9VR33
DvBFYlGb5xaq4d4B7i9xoft+lhruHeCDHL7l1o9quHfg83+dGSdxijruHfh4
fk7Jk56sjnsHeEi97dtRBbR3gN+fp5H0rYp+HwFeF+q697Eb7R34vuGRye27
Q59HAndpvrPvtjLtHeCzJBjVWvW0d4DHt0Yc6GylvQNc7e/BR88CaO8A//jL
cKXHHfo8Erj94Mp+lXL6PBL44cGrqWJs2jvwfcCye87tm/R5JPCnsh8dFnBp
7wA/KyNYPnYm7R3gr1aMipX0oL0D3PLY1PXFk2nvAJf+EWOx2pj2DvD8W1a7
uDa0d4BzB7zTjyfQ55Hw9ds8p1vHnD6PBN6QOP1t/Q7aO8BHxy4/mPmZfh8B
Ljyk3qe4hfYO8EjecO77ZD7uHfj4D7FUmB583DvwfSYvZsLAI9o7wN/m/Ly0
QEEZ9w7wtVZmx45H096B8453XG6FH+0d4OeTXQ7lPKHfR4AvvbNn1Z542jvA
D/qe+pbqQHsHvj+n9Q9wamnvAL/TtnS4PYKPewc4p+2h3Ol8Zdw7wN0ulu+5
48/DvQP8V8mtLJYxF/cO8EDVgAP/4mnvAD/uffqq7E3aO3AO7h5t23ud9g5w
nk/N2Uxj2jvAF+bNipMZoL0D/EMqb/UFE9o7wN/EHLPs7qS9A3zOrQ+X7l2m
vQM8LCLg4rdK2jvAt7O1HyWG0N6B789eIsNClrR34PPzrnR6x3baO8DbtbZ+
niXMw70D/JjYdsPeL7R34PPz5/SjrVI83DvAcy9lLF09l4d7B7hhuOe3YR0e
7h34PqPy4O2ESTzcO8CLOjaLDVXT3oHzztpPVN2Vi3sHeEnQ6/yMIdo7wPfX
a3+2P0x7B/iDICuRpr+0d+C8+NGwscWB9g5wT5mQyQ1ptHeA58yNP7+wj/YO
7Fs/hsOctUzcO8BtTc8VZX2ivQM81mXKLbN82jvAPXZb9U49SXsH+BfPResb
tzEEQvvSjbYVkfe92R+YL0F7h/P7B/PaakfmqY1VhYEC7R3g2+d+bpJ1Y+De
AX5g3tqcSE0G7gXgjtu0Vq5NYOBeAF70jHHSfykT9wLwS3tmHdzcyMS9ANw7
8QzLn8/CvQA8YOH6oMnHWLgXgMeNEvtzWoH2AnDp+U5u8VNpLwC/+3sw6uZe
2gvADeN3GStzaS8A311SxTNqoL0AXCRsl32TGO0F4LFfp52qzVPFvQBc9s95
iad1qrgXgPNFtw5t2aeKewF48tf7ix5qqeJeAK6msLJJVkcV9wLwY0vG7rfJ
UcW9AHzgUChv7MieAnsBuHhg/5pYI9oLwM2OWh3ckEfXHYPLu80qudejjnsB
eMXHpMq9P9VxLwDPk9m1avMbddwLwJ/8eB7BeKCOewF48UBqncQHddwLwIMN
rISi1WgvAM8aHzS/8jztBeDqCW3W8+RoLwCftfq7N/MA7QX4dVTXhjtU014A
fu9Q+tWqDvp9BLh2zQPzxZ/o9xHgb+5P1HP7R59TAmfeCJPL5tFeAN4ixMz+
7kV7AficsTs2n71OewF47tZ1Il9f014A7mqSJ27yP3sBPg6V24s9T9JeAP48
WJB4mUF7AX79il/XY9NpLwDfcn+xaKYp7QXge38b+UrL014AvsvW4evaabQX
4PPZWvPMgDbtBeA68tOsbI1oL8CfV0bQcg0+7QXgqmFx29Nf0HXH4IwfD5K+
ONNeAH6Oc8Oy+ylddwz+fm+LS85m2gvA/S8Z77di0F6Ar6/drqP3jvQ87AXg
7rrxkgZsddwL8H01SDn290J13AvAZQ7onXo0n/YCfF0cC3pqN4r2Anw/yf7w
zpdHewE4+/bSlaIDKrgXgAemcBjvwum6Y/AIo5vHbk+mvQC/jv6ubq9cuk4B
nJUQlLZ/P+0F+Px/2X1TK5H2AnBzUwtrIT7tBeANo5vKUoxoLwBva/L0YQyy
cS/A90kXq4B8DbruGHz6hdjW0yV03TG4acPKdGcduk4B/IzBe8tjZnSdAnjZ
5e1fj2XSdQrgG46rzv5qSp9TAs9YN8X7qCVdpwCu/G7e9VXKyrgXgHO2PAs0
NaLrjsE3FucVSP6g647Bb9/3W5ixiq5TAC85zOzomE17Afi/qWL9rLG0F4BX
Bm3bHx5NewF4s4i0JHMf7QXgL9ZcaFh0n/YC8DpVN7GAZ/T7CPCU99/u7hOh
vQDneEjLd6HrdJ0CuFfNaLs4edoLwNP8RpuwxGkvAHd6n3JrhiLtBeBvl0iH
yL+gvQAfNxNlv6iXtBeA7x8du6p0Ah/3AvB2xUCVvVm0F4APRj3btkaX9gLw
7zelT1Qtob0Ae6Ax9V05l/YC8KViQel3RWgvAPdTcBnHjaLPKYG7GW+IfWpK
ewE+f3I/XEm/rIJ7Ac5xyacVhYa0F4B7FJ3/XTWW9gLstJmxNRrTaS8Av+j+
s+3zK/qcEvbVnNTnt2voc0rgLoWzpz+SoL0Av34Y75Z/K/0+Anz5OzflXUO0
F4CHvjY9scGM9gLw6/GP9Q8cob0A/IfBercZkbQXgHNlfB4VraK9AHvVyUV/
cyftBTjH019mVNrSXgA+FBitdKSJ9gJwg211cxuX0F6Ac0rE8O2cAtoLwPsO
yR2eJU97AfjCXQrSy3bQXgB+4sH+R8tbaS/A1y8/62W0Ie0F4J3RivX2HbQX
gM+7tL/rUCrtBeC/d+xTkTtEewF4K/8b/6Qd7QXgW09xAwJFGdjhkoVRytdL
Rl7XnnHeH2sZ2OHgX7kuhvZpTOxw8DnMz4evFdH5P+Bp3KklX8Spw8Fly2pE
QuKpw8E3XN/DvKJJHQ5u5aKqsiCOOhxcZlr7tKu7VLDDwf8Em2x2r1PBDgdX
sL23MjdGBTscfHySTtwolgp2OHjFwwTNonY+dji4qUJUMnOMCnY4+K5pOkrC
uSrY4eBjYoT2jCpVxQ4H79TpUk27r4YdDr62RIY/xYo6HDzl8qOmZcHU4eBS
rNKsbQHU4eDNvE/TJ6ymDgcPUi2epq5LHQ6+LXix+AlL6nBwYZHDhf+5zho6
HPyAr+sOZT51OHieyNFx7iV0vTC4oC615qkydTh4ybSCiRu8qMPB971r3bs7
hDocvCfhVF1VKHU4eNY8IY/aE9Th4Bfs2OxLNXS9AD4/v4zVVpGmDgc//Ybr
7uROHQ6uV/t+f+MF6nDw7ovTewcuUofjz3GDmJ2VK3U4eKxU84BuH30uCNyt
rq7AZQd1OPjV8H1vYyZRh4PHZ9V+XP6MrhcAv/s7KUmija4XAL+1yW9F7Eu6
XhjcTO3VM81ndP4POG/gL9clm87/AX9y5McxcUvqcPCtf/MUlJ+rY4eDeyy0
LIzfSh0OXv8sPyZUkTocnB2nrH5fgjocfIbKpPuJc6jD8f3n241BX2PqcHB5
RevzGaupw8Gblum7e7Kpw/FxuJ4cYrOXPhcEXqojsqTVmK4XBl/h93OJ60s6
/we8fa3A2H2HMnY4Pg+bF4Se59P5P+DhLo/G8idRh4M/jrLblSpHHQ7+Jjj7
Qro5dTj4DcspbZvK6Xph8KH4ofUH4un8H/DlHyoniAtRh4P/zW4oFfxjY4eD
267o4Klv42KHg79YVZr0sIeHHY7vM2vLYkxl+Njh4BvXz9/zLpiPHQ6+yUFE
5PBkul4Y3NtXiDGtn87/we8nb/+t/JNc7HBw/5D8WbMOcbDDwePGL330gsPB
Dgc/1nXOdVkaBzsc31f9Jl35XMPFDsfX3TjWg4vCdL0A/r1eNz01ekSfCwKX
uBz98EUXfS4IfJzCt4JeNepw8Kdz/4Rmi1KHg1/heTbsGKTrhcErMz5pZo38
faHDwbsuXLjY0s3BDgcvnHl1QG00XS+AP8fVV7WPOdH1AuBG1b0nBe7U4fj+
Nikk7W8ydTi4lqiMUM8b+vd5cPeZtWnLvajDwU/pPPBgNdDngsDtVo/aOzaW
rhfG153UhmhTfbpeGLy3NWzc6Hd0/g94tHSvbLcZXS8MLmfnmHvlE10vDG5T
K39KXJeuFwDfceZoTlUzHzscPH15LCd5pE+gw/F17dtxI6lUGTsc35/brPbs
v0zXC4P3nztUv7acrhfG/1/o6ea5xnS9APbAJZ1Jn8yow/HPzfy27thl6nDw
3RGLTw/KUofj8+p0SdJvJ+pwcJ33xx201lOH4/sty7qgfBx1OHbO+AO+1nup
w8ElXQqmH31MnwsCNy47v6hZnTocu0vPoDQllq4XwOePVXjy3yG6XhjfH37F
W4U50fUC4HWOjqyhOrpeAHx7xsDTz1rU4eAPRm3qel9CnwsC19hkvlZzI3U4
+G/x8M4STepwfD407u7yk6F+rthvpnjmqm5lbpJkpeltBvYz+NOlzL+z1lI/
g18VW2A4NI76Gfx04vOdlTXUz+DPp0/IkbSgfgbPL9x/cON26mfwE2UTqjt/
8bGfwc/dVv206gMf+xn8Sb/uKVdPPvYzuN6zEGOLDmXsZ/DHK51+JiYqYz+D
Oxj9k3P4pIz9DC7vXimz7g4f+xl8G+fgXuVR1M/gl1TOmxRqUT+Da1Wdyvgt
TP0MnvapIm3lHOpncKk9QzXzRKifwV9urmWqnVHDfgavHfX0g7idGvYz+KNo
g3GnYtSwn8HnnItPP8ylfgaXPpec5Fuijv0MbjDGLldlFfUz+C1h8+D6Kjpv
Bx9Pw6Y9z3/TeTvgmz7+sIkVoX4G/zs/t2HZLzpvB/zN6aDkbmHqZ/BBVdPl
OlrUz/jzXVawUz6CrrcFX/zQJLXzK523A861fTI1Vpf6GXzM0wY1TyPqZ/Cs
y8Zb/olTP+Pz1tud03aO+hlcLOvXtX2K1M/gzQ5lYxNu0vW24BotzSLRodTP
+HxuzGjZEUj9jK9Tr0VLubupn8GnRh1Yk7uJ+hm8rOx5bBOH+hnc+Xfwha3V
6tjP4FV2JxMPrKB+BhcOPvkppV0N+xk9Y9W88mN03g742ESJeyqZ9Ll68LV6
TcpJ46ifwdWsTPRrdKifwVsGYl6rz6V+Bs9MnLzEtpU+Vw8+sexTSXC6KvYz
OCu5Ku4yVwX7Gd8P9x/dOG7k/QH6GTzYi1kyZMjDfsbnz5pPduvncbGfwYXy
bjabu3Cwn8GVpi6a5nCZzs/E9wcRNbWez3R+JvjS+jmX5Qypn8G7Fkd6Db5k
Yj+DV5sMnRr6ycR+Bk9w63tTXsjCfgb3nXbcOvsPG/sZ3OxKxY2yAC72M3iU
kanGzTQe9jP4xZaYU3Om0fmZ4Duf3Ry+c5aH/Qz+5WnqhXprLvYz+Lee8oiI
Gjb2Mz7+V8zvth5iYT+Df5577PUEWRb2M/gVvVdvFa+wsJ/Br0+293QfZGM/
g0dGzlN0+Z/zdsDPuqj4FR6l623x+8k+xzC8Qdfb4vtt3n21LSMdC/2M76s7
TdUvVNB5O/g8iXkRbB/Bxn7G112+dEDDMAv7GXzJzdvbDDfT+Zng6x4uFQlI
5WA/g89S+zU9SJeH/QweWPRzyfp9ytjP4HMHW1Jc3tPn6sGLP9ucNDakfsa5
n7nqaekd+lw9ePjGVdsjRamfwdX7iuytk1jYz/i8lc2ssp9A52fi6yK1JzvG
n4X9jM/PrStfbz9H52eCa3O37k0fw8V+xnkkUlbL5dF5O+DzD63WO5hN5+2A
pzaePXIniM7bwe8/a+hOYRMX+xk7Z3iUz5jfHOxn8Lw+kTxXVw72M75e7s34
d3cBnbcD/iBu1rgP++m8HXDzZYtsr4+mfgZ/tYg73f0Qfa4e5+Bx41FFdfS5
evB/08Syn1ylz9Xj863BrNrMkD5XD24Sd//UrAt0vS369jc95z6wsZ/BB3Rj
eJc06Xpb8NnvLstxQum8HfAzMqMZWq+Z2M/gvSUv3s1cSuft4Pu8fNpxx0wG
9jP4ygydw3pM6lsv8zEy+y7qVt6Ie3s5SZL6FlyCubfJSIb6Fry9lnvwLZP6
FtzI9PTW4xN52LfgF/+NDj0eQ30L3pec8HDOLupb8E2yNQPJ6dS34JeFP1zL
WEh9C971ekjl1V5l7FtwEYNtlya28bBvwefxu5IGRt5voW/Bv/z1kFOUor4F
Pz+p4vptJepb8Oa+OO67UBXsW3DLc8LHHO6qYt+CN8R2jRoXr4Z9C56wtrVj
Z7ka9i142H35iN4Nati34A+W3+ZffaCKfQt+IiZ8ZfNhVexb8NBJ870ky1Wx
b8Hv1hZOXnVUDfsWvLNTdEqZLfUtuNLr6dvFetSxb8GP/LFusrWhvgXPNqtP
TDlAfQve++yZpU0AnScJHtdbzl/oSH0LXv2me/deRzpPElw7tOWJYwydJwn+
N/LZMdXvdD48eMdz69mXN1Lfgg9edFr4u4TOkwSXyY1MHXePzpPE56fSeFXp
83SeDLjelIrc59rUt+C+ls6+9uV0niS4QTB3k6kT9S24pt9jU39V6lvwzT/b
6u1nU9+CK4wtDRr4n/PhwY9d8na780cd+xY877hI/vw8dexbcPN5YS7/BNS3
+HyYZJrlfloN+xZf77y+0P19qti34KPzGqXKGuh8ePAf581tHk2jvgVfaGFU
P+syfX4bPEnMcq2ICPUtvo7WF1v3vaXPb4PbbrU8bShNfQv+6ZJR/KMrdJ4k
eKRCV0DzT2XsW3xeHex4c8uRh30Lzu2s/7diDhf7Fty0yXKPlwUH+xZcXk23
oqOajX2LzzeTuozv+tS34ENDj10lTlLfgmdqPA770sbEvgXfMPa96XUN6lvw
wLNeSVtGUd+CDwj7Cc/dy8S+Ba/8IVIvl8DCvgX/3HBZN1qIg30Lnly0/L09
n4t9C/5nys6zv85wsW/BM5ybPQzGc7FvwVual1tcTGVj3+Kfy5oi6vOOiX2L
r5cjvtvu7GZgx4JPtVvlqRPCwI7F99WzZTJjepjYsfjzNZD9NXCSzoEHb8sM
vGrcQudGgt+cVuj5SoGLHYvP/0rFHTU+dG4kvq+WM/SS2WzsWPCxW3xlXncz
sWPBn6y2zGKvYWLHgi/QH7u0pYKJHYs/rwvNCe+l6Rx48KqMlyvLGjnYseBN
8vHConp0bgy+34q8FRa5S+fG4LxbMzAoZ0zXh4KLzf7mkfyEzo3Bedc04LVs
PBs7Fnzjgg+rCg7ROfDg0bpXDBpKGdix4CpRn++XPWVgx+Ic6bhx4Xs2EzsW
/GnRTY3Y2yzsWHBDi/d2u/LZ2LHgq50W+sYr0Dnw+LoY3lHFGmZjx4JLGar7
zjhG58CDX7EO2siQpHPgsZcObtDc/ZSFHQsekLCift5YOgceO2q2dKDsf87n
/G/H4jzNNlG+pUjnxoBn5fntP36Gzo3B50Pz/H35tXRuDPiri1Vuv6Lp3Bh8
P2mfcEFpEp0bg+8/vlpX5DawsWPxfbVv/YFnSXRuJHiu5M28gTd0Djz45NmH
lv5Uo3Pg8f32jHWj4CB15gzZynEu8bqVNj/EXc6JUmeCN4+ZsuW4B3Um+OjT
F81eB1NngqeJT6uzF+ZjZ4IbxBdOCrpGnQlulHvG/m48dSZ49/3Nx9xeKGNn
govXVgvVvOJhZ4I3FA6+U5lFnQmu+rH8T8JPLnYmeKv1HxnfkzzsTPCvgz67
Gp4oY2eCm84cFXjEhToT/Lb/6Xt/SqgzwXcfdiseu486E1xF2u3bqEjqTHC2
7pfF16SoM8Ef5IbETPSmzgS/cGbznJTJ1JngExTWdmeYUmfi//9X4ceoydSZ
4Ismjcn8IE+dCc5R7eRpplJngl9XiZJr+kP3IQL3WhVksFiaOhN8SDB+7PZ+
ug8ReFyK5YXLjXQfIvDwfTFCnTV0HyJwS40lO4oG6D5E4AunlbYccaTOBJe0
rjku9pTuQwRu6JE8/Y4OdSa4YNC/2cOGOhP8sI7ajUBl6kzwe3Nbyyoa6dxy
fJ4UHzjf6kidCT4QlyN/XZw6E39exvP/ab+i+xCBH1f56rboCd2HCPyWx8Iv
yq3q2JngZv0vO39kUGeCbzwkFXbXmjoTfHgTf6v9DTXsTPCCAz5Wsk2q2Jn4
/tCR+ydfnToTf75vnrBHzaDOxK+/Tm1oZjCdWwjeYsQtPiZLnQk+9vbYH1+8
6TpBcMZXXZcdqtSZ4D/V58jvUKdzC8HfiOVsvnKe7kMEvqSRVZzwkIedCa51
9WTzgqVc7Ezw2GX1Wb58DnYmuP+7Ic3AkW6BzsTXb6+C3Rxj6kzwHN4f0Wm9
LOxM8NPfpq80s6bOBP/2KHSJxH7qTPDqtLutX7MY2JngjmbX9+osYmBngtsd
0V85bQ8DOxPcdqp6SuQmJnYmuMml0mOqOSzsTPD75UX5zxrY2Jn4uJ3VadAa
eXygM8E1qhc/+xjBxs4Ev2pwN3GuBAs7Ezxr4+5sRS4D+xBcWWb5uZxQJvYh
vl66V0bGPKD7BIGnCj3oXKDHxj4E17X4/n5qKt0nCFx+o5j4wW1M7EN8ngy0
FS2ax8AOBE/yv7BJUZ6BHYjfZ8036zw/JnYg+K6SI3qiC+h+QOCVeRVJT8vp
/HBw/R3VakWeXOxA8JLJLotyxtL5geDlB9PtfhbQ+eHg2ZPKNJP76H5A4Bkr
ZGbOtmdgv4EfOd5nHLyNgf0Gzq9vKQyVYmK/getF8qU9XZnYb+A+e7hVyY5M
7Dfwp9O/huWqM7HfsCum5Ba5yjOx37AHtNZvmG7KxH4DbxpfMGtyHRP7DR//
sFDVRG+6jw/40SIXkYRJdO43ePSY5feOebOx38BddExKVX3Z2G/gB4U9zk2c
xsZ+A3fIvv73yUE69xuf//l3Za80MrHfwOszKt/9lqT7+OCfuzB/yNKeeqzx
9e5/RpG6lf0eZ+q+61OPgTsP7ft6+h31GPiXA6e+TmAoY4+BPxPxibK+QD0G
/njikXv+anReHPghNyNOy33qMXDbcG39xEfUY+BLE2Qa7a5Sj4GLax+/n/6S
iz0GXpm0pCThFvUY+Frbs1X14dRj4EMbUxiPh6jHwL+6dHzZfZF6DLym+MuJ
LaL0e23wbT9naibXUo+B/9EXun24knoMXGLF3xUBatRj4MsMmHLVe6jHwDs3
/jT4JUM9Bu6oMfSmcSn1GPi5PfUJK0dTj4Gzs5+PKROlHgOf39N7L/og9Ri4
Wcie6e211GP4/DHZtyughu4LiT+vVvtkjRjqMXw+1KXv37iOegz8yRm/7WbL
qMfAIyUKAu4EUo+BpxbsWOD0Rh17DHx1R+zOe87UY+D2j8UKT9XRfSHxeWsV
KLvuI90XEjx68GWH1S26LyR41yYB+8126jHw56MOemhKUY+BFyvxYksb6L6Q
4EY1p/8NZlCPgT96OZpZfYV6DLz9zJS7fhepx8Bnf5o++vJu6jFwAwOrXQcV
qcfAJ1S9uvXMmHoMXCFM205lNfUYeIRkh/38AhXsMfAepw2FbedUsMfAC/Tn
PtX4S/eRAT+v/VnxVAidFwcuqhJjH1dH58WBH94srHJ7E50XB+4vujhOdoUK
9hi4abpTYHC6MvYY+M7iJhvTN1zsMXBJD7/G3e4c7DHwqomjqz7vYWOPgVux
C5aMl6ceA5/p01Uc+5uFPQZuqBZmOe8W9Ri4n/iMuK161GPgJ7pe9V+1pR4D
FxKR9ypwpb4CXzzBc7FpMAP7CrwhKnN3TwoT+wr8u+jMpYtH9nroK3CVsPRb
1T0s7CvwsTniWuaLWdhX4G+eWHWbZTOwl8DvjNJ929jIwF4Cn2d6utfCiIm9
BH7abnZ833/OO/pvz+DjWRS7/MMlJvYMPt/4auxoZTb2DHji+edTmJ/Z2DPg
bb77k1Iv0/1QcK5lMlzN97CwZ8CzWzrbXj1iYA+A57HXtebFMLAH8Oe4dsL3
7DVM7AHwTwE90TP+575+4Mnns9VqZOk+IOBijvt6o7qZ2AP4PGSZL6sf6Wfo
AfBJtxgnnEvpvn7gFofP/BoQofm+++rc79xg3cqLD/rEC27QfAffFVLy1S2G
i/Md3Pm8u9bCXprv4H7j25hJ3io438Hn5h8ZdeANzXfwHaUBHckOdN0H+CRe
pqmmFv1eD/x8W37r1x6a7+B38zeZJ8vRv7eAV880f+wiQ7/XA5+/v2+W3S+a
7+DfRg2dHj5Kv9cD37zIvrvTjD63Br7qvVNe9nWa7+AKu1umzNShz63h4/bl
I/OCKn1uDTyP1aT+uJzmO/jzTCOZCiH63Bp40xbnlfaxNN/BTc+0TTxXSPMd
PE0kJcXUieY7+NiZQrG1LJrv4L+OTMpYHkHzHb9OT9YdiRKa7+BGuQ2Byhdo
voOvuPW2dIEjzXdw8eL69zflab6D35Be9NZDmOY7+Kc3IjGVfJrv4JXJP5ra
Y2m+g3vfqKvgTqL5Dp7iUfDtvi/Nd/CkQqW9tWdovoM7pGQLy+6n+Q6uo3ui
8bk2zXfw0x92dVx+Rfd9BrcpqvgdlkbzHTxEt7anOI7mO3j4he8pTfE038G/
7PEymnua5jv41FONeWe9ab6Dq/XIhDrI0HwHl0ooUMpXpfkO3pO+W1RDm+Y7
+Eejotaj4TTf8eer++HmfWea7+AFbI8VxZdovoOHFrP/uInTfMf3GbGHIkkc
mu/4uG0yeXD9Kt0nAvzEuj3jVhyh+8Thz0UuWOzbBx7Od3y9b9jzav4Cmu/g
2ouK21tes3G+gyvuMSv/NYvmO3jhlkV77LpYON/x/+8N+jf4ieY7eCJfXSng
Hs138HZfl/6DFjTfwcsXfi8s30rzHfy6zwrJHy40x8E/54ge/PmJgXMcPCG9
Uk5QxcQ5Dn77YuF76QEmznHwC6FqPqf16N8NwBft/H1aU4WBcxZcsHJcmd1I
P8CcBbfeULFicAsL5yx4frRxhJQJC+csvk6tI4vGrKA9Gpw1r91101IGzk1w
d+erIduvMnBugp98Kf+9KYOBcxN8qfOJsZ1L6PMtnN1fuycE6FZu9Av505FC
cxB8yfTTUxYepHNIwMUfMWYxt/BwDoI/TGOe//2Ij3MQfKuc2k379ao4B8Fv
PTe5I3VLFecg+IY3Xx6M4dM5JOBREml90b00B8G39wVNM06iz7eA2ylOd2hu
pjkIfmKblbznS5qD4La3i6S1n9HnW8AH1m4JV9lP1z+CDzHmGUqvoHNIwBUm
7mf+5zx2mIP4fXLdPJOLaQ6CH9m8wLolm+Yg+CvOgHO+A31+G9xF0y099CfN
Qfz+1WqsXQ/S57fB+dtSjijE0ee3wUOvbUrcKkWf3wbvO2jMm+BPcxDcNMrb
QL2O5iB4ktu1wGMvaQ6Cz7V6xfxxjeYguGhiTPsjN5qD4IF3t8yLkqM5CM5S
dAw3+qaGcxDceziuP2M6zUHwTay9xod20RwEd810qZ32WR3nILjF3eWKy81o
DuLj0yz52tqX5iB4nFrcAon1NAfBG92tGdIzaQ6C/3D15og+oTkInrHzalhr
Os1B8GC+FO9mIs1BcJ/8L09t02kO4vO5eNe9i5k0B8HVvoybLnWE5iC+ftln
JpzQpDkIrjdJoLdoO81BfP44nChdGUBzEDy5TFJOo4rmIPjqC08nvdtFcxBc
8evKdRLRNAfBjzkHhryupvslgZ/2U14Uep3ulwT+Zu8tWw8GzUHwon9Lqj/+
VcY5iK+v+OAnr/1pDoInsPbnjfvEwTkIPmPL1pdxN2kOgocta10gNZPmIPj1
iGXbpIRozwW3P6GlYitPv3cA/7Jx1rbE8fT5FnCdQhex0Hiag+C6vWVtY0tp
DoJf0ls6Oz2H5iB42qvDd/VP0BwEn+oT3jpZl+Ygvs9sspmZbUFzEHzyvm16
vCiad+CMW40vI/QZOO/Avd78/D1vLBPnHfiVnd2ylSMO8w7nRfA0z3uGNI8e
G2W++LZNt3JNy8LnPRV0PT54w4y9fiHBHJxH4Ge+JI17tEEZ5xH4p8x40/xm
FZxH4L6q5i9d/3Ody3/nEfjXnjs6yxvUcB6Bd7oOn/ioSffvA+eY2FtU/Kbr
8cHl4v6e3HqdricC15vxTNLnO11PBJ78ZvHzzZJ0PT641bKPZTfk6Hp8cOkT
qv7ytXQuFrjuYX3HJ8vovFzw420bJaOENXAegW980nj7kwOdlwu+2nTyp0Yr
Oi8XXGnJR3lhUTovF/ynmIbcsjS6Hh9cLTWGqeZO1+ODz3aJF3vnRtfjgw8E
SOTInqN5hD/fLRbD+R9pHoEf/qeyoJNF1xOBd693bZmmTp+3BBd1E5maMEzz
CHxzWETD7EyaR+B/vC6lOdjRPALPM5B/+12L9jLwxu5TbafMaR6Be9r4fViS
QPMI/LHom4OX/9I8Aq/scLRasJrmEfg+ywcmvjtpHoGvTfrxyHUTzSN8Hioo
hX3WoHkEXjBd3NnoJ80j8LjIP71RrTSPwOsf16+svkPzCB8fPxcjocc0j8Cf
vfj04PhzmkfgXac1v6eV0TwC93uZMcN7O80jcPbu0Uc1henzluA3vMMDJKXp
85bgtkHVCSdX0+/BwdNtKmYOdNE8wp+L6xJ9xQaaR+B9+e4LPlTRPAJflPJv
5bowmkfggkeBS5w7+TiPwFdUBRh0V9M8Av+Qud+u257mEfi3Xzf+3v5D8whc
Xdeds2SA5hF4m4nF6GBfmkf4ejH4c2WhM80j8EA9Jb/C/TSPwO/06aQEB9I8
Ah/Mtw46KE3X44On/pSvMTGi64nw9Vu3r7HDmD5vCf5Q50TcsAf9Hhxc5VUO
O3wU/Tstfj9hdw34s2iu4d/reqbH4Emaa+C8bZNf14jQXMP3gdKbxib/GDjX
wGcMZjU769N58qFSm1ofOo28D/fEXy9ZSOfJg185nnHn8zYGnicPrnBol0yl
EQPPgQRf81DJyE2Jzp8B97TP+XhXn4nzDjz411HzPhadDw8eZ3NNtzKbi/MO
/FvjI2vtjXycd+CltTUz3lar4rwDN2Cs2baBq47zDpzpWD67dKs6zjtw/wDB
wBpVdZx34Maj5uu7GtP58ODOS4Lm5MykcyDB3aIcFex86PwZ8EPSwnK5J1Vw
3oE/nPtl6YUzdA4keODFwrf1CnRfKvDcxyofDgtp4LwD33Hu9Pje6zTvwNVc
0lP8pmrivANfHleyqXLEYd6BT0/qbrjWSvMOXNE9OPObP50PD/5a+MpeYU06
Hx7/3EX7ow1m0/nw4IbP31RsNqBzIMGXnbzMU91D58/g8019zdhXl2ne4fPn
afncq1do3oG/nSEeaRFIn/sC337+T4o0j64vANc79U5N5QXNO3De0XN/+3Np
3uH3Y1Ev4VlK8w78we0Ob/fvNO/A14/fq51mQP8OCR5VopgiGUbzDn/ugnFl
3y7TvAM3Myhb+uUMzTvwd6Fms5K9ad6BZ759yw5cSL9nBP8x780Hp+n0uS/w
79FpObXSdH0BuLnEe2OZ6XR9AfiSa5NuVc2k6wvAD78NedQzlq6fBU88Fv/4
9i2ad+A39ub3zNhM8w58jKeq3arvNO/A+QtzrUdr0PWz4GLVE7360+hzX/jz
1Rg17GhNn/vC95k/XBHzyfTvkPh8jl7CWp1J8w48YL791sE+mnfgFt8GTsS/
oXkHXjHf/YRzCs07cJ0zOUO6nvTvkOAX/0bsOBVGv2cEj7hqnKEgTZ/7Ap97
1Xz273807/D9ZEX98uCpdP0suOZyr3PyUnT+DL6fuBxatK6E5h34AinL1uEx
dA4kuKvjB+vbM+n8GXD5JtFq3jK6vgDcI6HFKK6O5h34QZFP8V7ZNO/AN0e8
VDzxmuYduGhx6qpGOZp34KbO72fIDdC8A895keN4U29kHpXrelhxuZVzXyrW
l1iPfP3Z9lo//nMe2nD7pQh5ciHLsdfOSozsX4tDOmrHkb+qrWjTqKP71INH
bp8XkatG5yqDD72a6TB/5M+F+7mAL56378yH6XQfSfBkrpisSy/dRxKcpR+9
s8iP7iMJzr9fvuRBLAvPbQa3uZbO19hE93MBL9karxQzl4XzGv9eThFBk9ez
cF6DW6RKpMnz6H4u4C7rpp+9X8rBeQ2umVW1YOgzD+c1+NEDkqn6rio4r8Ef
ixafe5mshvMavFgkZ8GiBJrX4Kqjwu16PtK8Bt8a3f2m9zbNa/B+2RC7aju6
jyS463J7y61ldD8X8H+hlrwBDt3PBXx7v61i/kq6nwu4+fr88c9m0X0kwQcv
+C4wek3zGrw6yGWCainNa3z8BWUrdnhp4rwGX/PeW+X9Q5rX4DObPH4UvKV5
DV4lWmdclq2J8xq8yO1XqIot3V8ev/9VMyxGT6T7y4M7pMRnqn+ieQ1e/8Ni
K6uf5jX47HdzE1Rl6T6S4NzhpvN6OnRuM/jq2sFHdQvovDjwiiMN49/I0nlx
4LlN8XXrntC8Bv/pdOPBihN0PSB4fOnD1p2b6HpA8CCbnqikDXQ9ILh7ivT3
Rfvpc9rgRoMmpnaFNK/B39VVHfv4juY1fv8pg8w9/2heg2vZBol7/qB5Dd40
W6T0bCvNa/AT721Ye1JpXoO/H2RedT9A8xr8jJrBbiVvmtfgx7jjp073pHkN
Lj84v+j6NprX4KeuL8/UWkfzGjxrWuSsj1w67wL8I9diy/x2mtfgtjcfV0sE
03kX4OX1XgutWXReHH4/3wSPi3LovAvwvvRK3d3qdD0g+OXX20/XlNC8Bjdx
a55gyaXfG4Kf8x8sn+VK/14KXjhHyvyzC/3eEFxl3XT1AgP6XBD4Ss1Zv4c1
6HPa4DV2V6aFOdPntPF9IE43bPdnmtfg4ffmrUm+Q9cDgt8wa63b1kbzGvyv
QXtF2x2a1/g+v/HrxZ8hHJzX4B51hVa532heg0+dPVvUm0PnNoMvNfpt3GzP
wnkNLuauXhpbSdcDgu8+mO6X4Euf0waPi9z0J2YjfY4I3D+24m6BC81rfDz3
CCrncOjfXcGDdcZ96NvLEKjrfxl8Y8qtfHPleel5M91K63s7Pg5Hj+ybe09o
ztAl//U+y+pGOxPnO/gODWV/9wwWznfwfxLH4y/dY+F8Bw9OTHtX5sLC+Q7+
87mof3YKE+/7Bv5o3s+J97rp/gvgUbfjli4/SvdfAD9W6Sf9+Dp1AvjWwzO3
nPOk+76BVzbadJnsZmEngP8+VWE1+zgbOwE803bsNidHDnYCeKPR88my1Rzs
BHBn9ZypljV0v2nwW6GLl7aco/tNg7/Tr+KnpdL9psG11MpUDitzsRPw/1ca
27TVgYedgI9b4vqz8lw+dgL46x0q+p/NVLETwF8+0ebo8tWxE8Ajmp9/MO+n
TgAv7UnV8rLXwE4A17zPulqxXgM7Afy6iP0ha1kN7ATwmiz5r2dK6X7T4A8r
Y4o799H9psE7C0eLOEXS/abBZ8nsPX/4O3UC+N+QuqX2SRrYCeCK/pFCCps1
sRPA3z5P12mX08JOAG9QGxDMi9DCTgB3SNswxT1HCzsBfy4+EsHO4VrYCeCm
Wv4rChZqYSeAx213Vdv3iToB/Mupf7pd+ZrYCeBzDvpWP0rWxE4AN+m7KVpz
lToBfNnbQbdjt6kTwFXLGj+seUydgM9nlmeyTRN1ArheS4jMl8t0LhZ42h1j
yVo/OlcW/Ieh+9EuIzoXC9w4Kn/vLhU6Fwtfp4vEbi9Vp3Ox8Odi1rUlxITO
DQBvLw2XOOlK13OBt07ll+70o+u58PEXTHbY7UHXc4Efnfrw0L6VdG4A+Pu2
TVsH59C5WOBZ97YtiPxJnQDestF2tPRj6gTwqhu9zY611AngDD3PMtsS6gR8
/ww4em9bBnUCPm85anb+EdQJ4Ibh4X3j7ehcWXC57U3h+2Xo/g7gS9bJSaTV
UyeA2z2NGtXtT+fKgiv0/HrNYNO5suD27Jg6sRy6ngvcUavjRMw/6gRwi/4n
/NGq9PlhfHyeKzhdXkCfHwY3ErE0XKVN13OBuwSw1wQvoHMDwM+H3hqd5UPn
BoA7WcVZHe2lcwPACwxkxacU0rlY4PnLhuzU0+hcWfDtkb27J5znYifg39e2
qu/cf+4b+99OADe/6nky8DcHOwFc6uXJq12r6X7T4Jfkey9+jqRzZcHN1ObF
rnxK52KB3/j0dbh3DZ0bgO971jl7R42m67nA5/IMeMZN1AnghS+6s6YeoE4A
n989RrWolyEQ/F5WkWnLrYzdcSrn4GLdSu9z9xZGvqJ+AOc5bXHPM2VhP4Bv
WiinMmkHG/sBfCxv+DV/Jgf7Afy2e2zPSTYH+wE8PlZUI+0iG/sBfAJH6eyG
+yzsB/x+Hn/u6J7Ewn4ArzQ2WX8ii4n9AG4Wnpk38zndNxa8oJT54cdZFvYD
uOrWsQsVKtnYD+BqLB4je+TnDv0AnqLbuFZ5FA/7AVxu63bJnRd42A/gNZ/v
vbB6wsN+AN/3QTHo0F0e9gO4x/uQGb8aeNgP4PZCow/MkVfGfsDHmTf9wuEe
ZewH/PuuCWgZv0IF+wH81Vf5My/Hq2E/4OPmPz5fx5v6AfzQMi9BkbYG9gP4
gZ6HYdWF1A/g0qW8G49eUz+Ah5zvF/dvon4An+R8uOj8yH4K/QBevfCt2ufN
GtgP4HWrtnT7juxr0A/gMUHNJsdH3oehH8C7JirlGYzMHegH8Nc3v+zb8Iv6
AXzNOu7ow+nUD/jzennxlhtfG/sBPPEBT3/WFm3sB/x+xgeojHbQxn4AX111
8sJSWW3sB/BjZwRTJW5oYT+Af0tLTli6RQv7AbykoimqRVcL+wF8Q/Eut0Na
WtgP4GIZu58yl2thP4C7rGcOt3tpYT+Al186zBIJ1cJ+AN8V8qBYMoTuGwse
mr/vhJ473TcWfAHn0lvlhXTfWHCjuDNpr6Tp/lDgTccmLHw6QP0AfrrcpW24
h/oBfInsi5ZR36kfwOsN845uH6J+wL+XcNeXnu/UD+DLjVt27XhG/QD+QaXl
cFs29QP4BZWi3Bc76Vx68O+NGenCBnR/KHBPv819nvJ0fyh836s5rX1UiO4P
BR7b0XXtVh/1A77/dKWayndRP4APzKvMCW+hfgCf9fZYa2Ua9QP44j33amd6
0n1jwU8uO/qmd44G9gN40O2snwuaqR/AK17ul/HwpXM1we/+1lyXNonOHQI3
/MvqfmRC14Pj47/I8uJxB7oeHHzqONvXezfSuUPgmTq/5Bf48rEfwFk3F4U/
S6JzNcElrjp8lR9D59KD93tIGPVk0rn04KfWmmeaHKX7xuLr9/DWF277eNgP
+L4dKRPFceVhP4AHZi2LuibDw37A5/PtR2eDj3CxH8DndDIvMm7TfWPBV8nZ
nDrzg86lx+dDUObRgXl0rib49XGqAdKXqB/w9fXR/HDbIrpeCdx1TW2ey3vq
B/Cnv2SP5wYw8XolcPGNYd+UGxgCp8Bhc71d3MolgtWpbtoj74fL571OnM0Q
WJSmHvZzJy928bzcPp6JHQL+bGrX6G0CFnYIuHbNonVL9rGxQ8BXRXqFOQZx
sEPA3evuhrwYpg4BX7nVpKWhjzoE3MVzv+ZTDw52CLjJMflAfhYbOwQ83KZm
g6QwGzsEfG3bFPb0QhZ2CDjHoUw04QsLOwTcsN3wRul/7qfz3w4B35BYrfDw
CQc7BNzt+I8vFjN52CHgRoFfxCsFytgh+PUj7PuvTeJjh4CfOMj22R3Exw75
P6buPJqqxm3jeCHSoBIhEmWeh3NMRUSDktKICkVFaU4zSRRJSZopUqIkolRU
kgahQSpSiUiDQlQUefut9V73/fz7Wc+Sztlnn+/Vc87e9HwF3306O16POgRe
oyLX0nZajzoEvvy8V0rlEz3qELju23WLk2fqU4fArSRkb0ZONKAOgQ9wlBq0
OIE7BH48LuC2wWHuEDpOMirfjXXlDoFPO2Cuffc7dwhcVn/TCBEXE+oQ+MPK
62PvrTShDoGnLozSlfEyoQ6Bn208eU/23/kcHQLXeXxDO+F//z7//x0Cb7LX
SY1abEIdAi9dMffb5CfcIfD+1X22ey8zpQ6BS+dFHmr61wnoEHj9soI4hQvc
IfC8ccvkB0sIqUPghQfPyewfLKQOgUeZqx7UruAOgYvNrFFQWyWgDoG/NekK
2y4ioA6BXxmf294zmzsEnvv9kdz6Y9wh9Dg4VXepXeEOgWs4fKw40sodAj/S
N23EbYGAOgTeOPGLyob5AuoQ+J0XifMEHgLqEHj8jEG371gIqEPgrgsvH1vU
xR0Cb9h5PF6jgO+PA/97rOBM6BG+Pw58csIqMdGdfH1veNHzjsj7IXx9bzqu
5oVqbQzi63vD3U/NS3roy/ephK977vDixP967/87BH6g2LOusY07BF58YnX5
2xTuELibQY2Z2RLuEPiYIHMTM2vuEPh8jwuPKvT5PpVw/eNx1Y+M+D6VcIsL
AyxWmfH96+EXQuebrDUwoQ6BHyvp9hwmZUIdAr8dcVhK4xl3CHyZ0PbeghBj
6hD4+hLLo+tGGlOH0OO5OqJiXB53CLxsy6if95z5+t50fljZL3pRNl//EB7z
YIXh4Rt8fW94ePxoa7U7fH1v+L4lWWIxr/j+OHTeFn26q0uZ71MJ97vgJ1A/
w/eppD9XLKJi5Epd6hD4qMYPPpcW61KH0HlbMe+b1kJd6hD40i6pCatNdalD
6DiZtvzvu+s61CHwniGpdrN+aFOH0PnHODjf+68WdQi93u/eHn1VTIs6hF6n
rTc0jISa1CHwW3Mv39JP5g6BZ05WndB3Cn9vGj7v2YrHLqL8vWk6fzr9yJU+
pk7XpYGHpnmNuvZdja5/CP/8eJT69kFq9Dlz+MElweNypNTo+ifwXadmv901
TI2ufwIfX/ZjkrOCmm1CwNJF7jna+c19+x111LbMD8uKv3zZ/p9fGXAy5ix7
4NH2kmvL/v38X9kVDw+zN+cID81d/+/nW7hLi4azK+x+dOvjae4r+HEtU4cK
NXXqK/jg5JiSc13cV3CjnW7hoVKa1Ffw+KU3ChMUtaiv4JKfxuyOree+gjst
eOkxxE6b+gqe0Llaf6GGNvUV/N74xpbpWdxXcDn/ldNCVbSor+ALDYacD0zn
voIvq5u8rk+MJvUVfGn7zFrDD5rUV3APj8CMCWe1qK/g9gle2uNztKmv4J0m
HQ5LPnJfwb1tiiVc++hRX8EvfP+13PUn9xX9Pl0qPj8O61NfwcfeXmpn3aJP
fQX3em9g1nuoAfUV/ItIzonJVgbUV/AluSN1xYINqK/gHw72kzCVNqS+gme5
Ba1t7WlEfQX/+PrQ0Ywz3FfwktmWlale3Ffw120zbujImlBfwV1kb/TZc5r7
Cq5c+jWz12/uK7ib8dQh4wabUl/BfR7aN4uKmlJfwYX+iSdvfeG+glddb/+e
2sp9BR8wx3nIN6Ep9RX8yuiBJ39e4b6C+2U6qd/z4r6Cy5dvzNolKaS+gj8L
nmsYEMJ9Bf8bp9Mam8p9BRcYm3i6bBBSX8FnJJt+txcRUl/R72OrM9Z9A/cV
PGPSxGOjJAXUV3CtfcmJ695wX8EnHhXp3/qX+wp+JKIzVn+ugPoK3rdkm/nb
h9xX8JUj8tLWjBBSX8GDs21kdO2F1FfwIpHGE6/UhdRXcDFTkXS9KgH1Ffzd
vgtf27cLqK/g0s4meWv+dRr6is4bo0/J/ZUSUF/BbSWWlM//16XoK/jVjaML
Z3dzX8HHv2ufEvGV+wo+ur/rbuk87iu4yvhDo8SWmlJfwR9/iNBvFjelvoK/
vR6omXye+wpuNW+J7ssV3Fdw0VHuA6Xmcl/B53qt+rBpKfcV/GZN8xS53dxX
8J3TxvYTnOK+gi+eZLT450nuK3hF8rbkFVtMqK/gez/1q3phbkJ9BZ/cVPL5
6lvuK/iJJ+8v2m4ypr6i86GSfsDZvsbUV3Re+ipvoHuQ7z8Il+k9bry1DN8H
nH7O5Lq/A+X5PuDwPOPmll9SBtRX8JQyo+mxBvrUV3C9nudEdA7pUV/RcWsh
8qbWRY/6Cm6i71N4aKoe9RV80pMFG/Z76VFf0flhwTyRbY561Fd0fijwfxby
Spf6it6Pmi75nBLTpb6CfzIMk5eo5fuA0/PoPnSoThr3FTw8RrdpdRL3FXzK
dLuQXq3cV3Q8i9Qc/BvPfQXfPalx+7ht3FfwHTJxeVnz+Lp/dJwLv/asEtOg
voInXyxZreenTvdPoffl7xfmB57l69vAz2hsPmjoyte3oePTsSskRYSvbwPX
LCrX3BCgTtcDhOcMmvDS1o+vB0jHicSKXyMeqtH3Dem8FCtYluDGHQg/NOi8
4r/jjK5jQ8ehiaeBzmU1ui4f3Dm22nV7DzW6zh58pnlywuIsNbrOHjy/R+Lc
0fF8nT34t3s/lC0b+Tp7dJxo+5sM2c7X2YN/r7xVlL9ZzTZDcFd3xH3t/BMv
70XpK/97f9S0mWMZzF0Kn2Esfv5oA3cp3LFHH7moDu5S+Is9p/aI/+Quhe9d
ExUnHKZOXQqf0GoVeSmWu5T+3EMZ0hluGtSl8HeZne3NDtyl8FLtwK1rhnGX
wufPrrJ7mcFdCved/duzVwP/ux/cQ3PK7qgi/nc/eMn4VFn3QO5SuN8dDaGC
KXcpvPL5mKq/slrUpfA+WyZObhqjRV1KP+foMD3fK1rUpXDne+YKX1doU5fC
k6/PzIybrUNdCr9ocPPmZFdd6lL4q4XFnl88uEvhx3TsfEfN0qcuhedYzAwe
oGFAXQq/332qQzzfgLoU/mvgxcEflQypS+H3otedn+poSF0K//Yn7sbaJYbU
pXDPO14ScSncpfTnmv2KiVHmLoXbrxA6SyZwl8I3j/X8GjiDuxTeYDpu1Y7h
3KXwy+lvPge/4S6F587qrDq4xJS6lJ7fu0XVGincpfBxzX3TZ5/mLoXLhOh9
19pqSl0Kz1Z6fXyYpyl1KfzRmMwVapu4S+E6In08d1Zzl8Itdo4Okt7JXQrf
qNEm/ciOuxReJP3o3fsK7lK4cur2RbcUzKhL6fEsjbV728RdCl8lL7py43Lu
UrjT2qyzR+5yl9Lza5Ey5KYFdyn8SNZf3YY/3KX0eqkafmuimoC6FF5TXpwv
kcBdCjeRnah6zUZIXQqXSoh+feUudyl80KusIVslzKhL6XG2+xGi18ZdCh8g
viv1bpyQuhTenjzKe4WWkLoUbjvP8PfS29yl8NcvfEr3hHCXwkfOqNxmtZy7
FK6lGXOgbpmAuhQ+reFLRZ2HgLqUzlerPgQY6wuoS+H6ZZZOX59wl8LX9ppS
MdaduxQua7h43K0G7lL6c71LIx2PcJfCB4uJ60UEcpfCDw4sW1EXy10KT8zy
vnmriLsUvtily0uvm7sUvsPTNOu5oil1KTxV1856q7QpdSncy615X+h77lL4
bb2U038Om1CX0nEVH92Ub2lCXQovrpT1Ty7lLoU/fHWp+fl0Y+pS+nttO52x
/j53KR1vcw6PmGRoRF1Kf+6cydMcDA2pS+FzZp15lqJjQF0Kz/hW9Nhhkz51
KTylVvhojb4+dSn8WlPYmlMCfepSeOb4wr4DXfWpS+GtNfbmalP1qUvhhuIX
1t5/rUddCl9gOKQ45zN3KdxILLIj46AOdSk86fSPrOMj+b7Y8GF/K/uKN3CX
wjdte149R4mvRw1/P+Tq67NPuEvp/Bmzrlb3LXcp3PKO5ALzHnzfE3jtw9X1
IT+4S+EXNo90XZDA9/WDT3o2Q2+oLN/Xj97Hi8Mkv+9Vp/uhwDvn6r06N43v
hwIXdD3NCtzG17uGDz0XY/+nD1/vGh5T1a5wLF2D+ha+NLLRvri/JvUtvEe4
zPZN/x4H9C28eYRp+hQpDbofCv3+N74M3vmEr78Br09VdasZyT0MV4kdLKqh
wtffgF89bDJe45w69TB80fNr0s2RfJ1qOm/cj12z4S1fpxr+2M2mj6U2X6ea
jp+Hd2Xm+/J1quHLlc/aRGZpUD/De6XduZccyfcZoc70CLf5cITvM0Kvl9ka
KXHFGtTP8OreD5+IeqhTP09J2h4yaPC/3bG7et2ia9zP8MeCjoEje6lTP8ON
ncNP9+rmfob3dVatCWnkfoZbTYhtE+3H/QzvuUn28NHN3M/wpvjrcsU63M9w
QdasM7ZN/P/N4TEql12exvD/N4ebTTyu+aGFP78Hd5maY+kryf0MX7jydfm8
H5rUz/Ct+5oG+tfw5/fgDRMHdBq28f83h+8LGBf+bAz3M7w2eUdny03uZ7ij
Y4v03fna1M/wSWY9Zo6Q1KF+hqtMfhGgfp37Gf7o7hX/qxu4n+EHblk2TJvC
/QyXLvHRLxvN/Qz30RQb/UTA/QyfMvh6R5y0IfUzfKx9cJJ1Jvcz3FrNyqH4
L/czPNjwZt8gcSPqZ/iAOquXhpJG1M/wBbaFF531uJ/h+UoO987u5X6Gp5eO
zgu25H6G/5nTapwrz/0ML+oWObixm/sZHhCh9fngVe5n+PFL6Y0pSgLqZ/jP
vnE3f4wUUD/T85g6/vOzL9zPcJ2vlgtk07if6e8b093WL4H7GV5YmDI5sZH7
mZ7HtT0KH+7lfoY/f+EUfMad+xleFqGT5NzPjPqZHrf677tbvLmf4dN6iuwY
ZWdG/UzH28+YWu9L3M/wyJlzpXs0cz/DA1VFAlUmcD/DbbMK7Qp+cz/DO5yb
Jfy1uZ/h5kkrI1pucz/Dt8/v2pEXyf0MHz09fPMZGzPqZ/gET5mIFye5n+m8
lNq4edNhM+pneJjorPowMzPqZ/jUutP+tue5n+GlXhlVe3WE1M9woxVHpa5X
cD/D5yUeXPMol/sZvjFH6PAmj/sZfmjTuWfzr3A/w5dd6vV0RDj3M3y46WJF
T00B9TM8I12s+3gS9zNcUkd1q/JwU+pnuIaPX8HgW9zP8Judqu+mH+d+pveF
+KP7hlzmfqb3HccTKqbt3M/wT2evLVUZZ0r9DD/dtDnKMoj7GX7ByaAxcz/3
M9yuj9MZnX+7Ff0Ml7jQt1XSwZT6Ga70s7Z+Uwv3M1x/26FK13AT6me4c8SU
FTkSJtTPcLm5KimvVxhTP8O3/LwUPKqQ+xleOSu221rBiPoZ3ifjS0aslCH1
M/29ahsGzXcyoH6G+87YFmfVw4D6GT5nncEAmcEG1M/w/XN8ZSQdDKif6TxT
0BnhZGNA/QxvrzljPDlXn/oZftV2S6HeKT3qZ3p/1Ol6mierS/0MzwkcotPX
j/uZjn/diH7Rf7mf6X3hY4/7P4dzP8Obe0WPTHnH/Qyv3zhR6Yg8388Fvru2
YNjjTdzPcOWBBuM3XeH7YsNP6I53m31Gk/oZvuHejdHd0zWpn+E7iiU3Hv7F
98WG7zofOLb6uQb1M3xPn7yir4P5foLUD9tn/nRL1KR+pk4IcvRPsdCifoab
rLnhdWcr30+Q+i18987l6nxfbLjuvG+haep8X2y44bIl7X+u8v0E4Xd6dygt
n8pdDV+zaV3Ut0ruanKFdLMPr7mr4QXFBydM8uXrpcMd3h8PbXHUoK6Gz7oy
8+DUJL4PIPyVa36S+Su+DyA8e84HielL+T6A1CE3ng/8cp77HJ717VvikVR1
6nPqpSEeF9Pl+D6A9L5zZvK++av5PoDwSx15s7IMtKnP4WM0xBfX/u/7FP/f
5/DfA9q7JV/xfQDhMwaF3VZW4vsAwoV1Kn+PjeV/9+5cMXrDD4l/+6ijvt4j
gLsdLjP1zY53Z/nfveG5gcYuvfZyt8P3arXsCVvF3Q43G59pHbmbP48B183T
LV3TzJ93hTdde9TTKJI/jwHPHvpkg4o2dzu8n3XvpivH+Hs38PsLfg5UK9Gg
bof3HjtPZfRj/t4u3N17zbY5T/l7u3A1jRO3hopyt8OXGc3oo7+Nux3ef+Zx
b3lr7nb426eCFwPktKnb4VM+CpM9qrnb4a/3HpNv2sTdDp/01VNXrpG7Hb5p
1ZMdWW7c7fDU3zPObWvmz7vCX6ouO69dwp/HgPe0CtYZW8ufx4CPG1P0s6En
dzt869N9DVM+cbfDh3zQaflqakTdDl8gVnCwjw13O/z57BPLQgy42+GW/W5W
/zDlboefvXgxVXErdzvcb8qNM7HDuNvhpjXdYgZ9uNvhGTFLxH8MNKVuhysM
87y4p5m7Hb7+5RSViDXc7fCByicGV+3gboc/WaRj89lGQN0OD/J0v99cw90O
P2Xm/fldNnc7XCXd6mHpJ+52eE7tJ+vcMO52eIH8XoWwedzt8MDosR/njuBu
p8dh38bdjyK52+EbLz05lLOCu52eX48Rdtefc7fDkzWrI5K6uNvhtlKj7CKt
udvhce49fz56z91O5xOfnpFXh3C3wzeL25R13OVup8fZpPTLpUvc7fDioLaR
HRHc7fCVRz3VlcTNqdvhad5N4wJ6m1O3wy+VmE5bmcjdDt9x9XSPo2Jm1O30
85Xn75+8krud3PzY3rL+Qup2+IOjm6QefeZuhw+y7MgwaeJup9d1wOK5K1q4
2+lx22zdFFvM3Q6PP9ln7a/l3O3wvP21+p313O103t7VOVpuDnc7XOKTYsvo
z9zt8NmamzOH5XG30/tLV4HPqDLudnjNsPvSrUNNqdvpPBm92Ep8A3c7/HrR
XNWue9ztcCep9CGnfnC3w891K7Q6/uFuh2upzrRsquRuh48tvrpa5JApdTu8
OtHyqqaxKXU7PN+8/LrrOe52eGKl9jpNURPqdjpf3fN/6DjemLodvtYpyG78
bu52en9xt5F+WsndDn/lEbRg4kBD6na46tfxzn4PudvhFy7afXT7xN0OLz2n
EDtZ1ZC6nd5/rxTe8BhsSN1Oz8sqj7EX1xpQt8NPPg05oK6rT90OF7ZIKqgt
4m6HK4ZF123dzt1Of98dKtp7m7jb4RfjVXy0Rbjb4cHN2R8ePuZuh//5qRPi
qM/dDrcWFlzWucvdDu+6PWi3r60WdTv8qeLnOVOWa1G3wxtHHuwzcLoWdTu8
+1Ony5ERWtTt9P447nNro7IWdTv9nt0vcqcs06Juh0cWmE5b9JPvAw7X2Ptu
0LwtfB9w+LrpX6qHJ2hTt9PrPVXet/8Ibep2el5sO64G/OFuh9+Ic532cYUG
dTt82+ARg/u08HWq4bLX066sWsY9T710oM32z3q+TjX8R3io6J4Avi8DvZ9G
6xxf95t7Hl72Zukx6Vfc89Slo3fkrLDWoJ6HV/bzqBPsU6eep/e7732uSkxS
p56Hf71jGm53k+/rTefzAI/fXp/4vt7093K+O+34/7r9/3ueHp9Oj2C5B9rU
8/B9dRsGqHjrUM/T6zfmwRWRX9rU83CbY/fHqx7Uop6Hzx2XM87wNPc8vS/3
8+pVcJm7+pzVr2WVnRb5j1ujBqopcVfD2z+32Ukm8vfZ4bGrc4d3KqhTV8N/
te81D/BUp66Gn+yvd+Pqcr4eDvxm0P2CPX7q1NXw/usSR9ju5evdwTtCb62Z
IMXXw4H3yjC6l/eTv88OzwnPTxqmzl0Nn1TdVLNhFnc1vHL5ybCHY3Woq+n3
jLQ/nFnEXQ0/mvFpdMQf7mp4pMuqxyvkuKvhq0QHmS9axl0Nf/BkoKSWHnc1
XCawJLB4Dnc1XGfFPOdHl/jzJPR7Xju86EUtdzU8ZEtTWt4U7mr4WNkHllXe
3NXwLW9OGm6fwl1Nz+OukTsLxnBXw4+/P+d9fy13NXy20qtan77c1fAB2ze7
rfvL3yOD15+xTVw5lLsaPs9NxPmarIC6Gr6h+8up++nc1fA19s8kAoq4q+Gp
y+VPf9jKXQ2f/NbTTqyvgLoafmlrvf6KQu5q+CY1v8iPddzVcAnZqAl/N3BX
wxNCTr6cN527Gn7OUi9zxUjuarj4ju6Mn4e5q+HG+9/dvx3EXQ2fs9qrdF41
dzV8h5m/z5127mr6e21b0LJMi7uani9/ww3zC7mr4doDxngFtfPnnOHPg7Kr
My9zV8PHSx7I8b/GXQ2XmvDFvDSVuxoultr7VLIldzU8fZF2+shx3NXwlYv3
Do2o4q6Gz5V3tvMw5a6GTx8269GpfdzV8IcnxdKzR3BXw5c+dBWL+MNdTa+v
vOH954sJqavpfPji87xbg4TU1fR7/nAovNTBXU2/z3HZ/OdnuavhdVPezHmu
LqCuhou+yKrZc5C7Gr5W7FnURxVT6mp4WWaDRmkDdzXc1F6oaNPGXQ2/MGHp
6yGW3NXw1+ddl405xl0NPzA3dpB4B3c13Lz1dZrJv92Kroa/GXG+MHO+gLoa
fvVwRmrVDAF1NXyXSnrBl+EC6mr4xi1JqZ753NV0vt11b6KGwJS6Gv5UmL7j
8zbuajqPzbxnGpnFXQ3fKf0wv/kzdzW8+/rIvXsmGFFXw43GyBSV3ueuhi88
tmbc8ChD6mp6P126r8emK4bU1fDf7rk9079yV8P3fXIJKC/hroa3Hr7m0C5u
SF1N57GO2X1m7eaupvflY8MH6e3hroZfHhDmtWMDdzV82bSpyn8KuavhBtVJ
ontL+HPOdH5evH2u7RnuavjWRM/BN1S4q+FOBoHj7Oq4q+HS3tuHlcRwV8P7
FMywy23jrqbjUDh+yr4+2tTV9P7+63TGZRFt6mr4yLScwQvltamr4aNmtCsk
+2tTV8OHRLf7VH3Vpq6m953NaX9C3HWoq+Gdq1x7GnrqUFfDp9o1dwfe5q6G
Lw8tDBLboUVdTa+jN9snDPnMXQ3/+uVr2fyl6nRfdXjgdpfapev5PqR0vpXy
HfrJmTuc3n8/N48Y8oE7HN6oISOxqp47nN5Paw6M71vOHU7nvQMarU+d+L7q
cJ9zV+ca6mlSh9P5za0qpU8Cdzj8WXLSdk1pDepwuFVqUR+Zn9zh8DOCfZe/
RWtQh8P9RMOXhpZrUofT68ttqfdXD23qcLjeGZu9WSd1qMPhKsOLW59I61KH
wy0f3rVR2qhDHQ4/WBXeMaKJOxwuOc1lTPgX7nDqhDsvXw6XUKf7wdF5o0xV
626YGt1Hlc7DISd7KBnyfVTpfGj2XemyjzrdRxWesubQu119+b7q8BUrV5zP
cuLrULmJX/K60fLvfWT6peaagXwdS3hA3Mfd6yT5OtXwF0N9f8v15+tUw4dl
btAr8lSjboe/WXiwt6exOnU7fM64CUsUgrnb4c+iXo3uHMTdDo/rXp8wfTd3
O3zwll1Lo2O42+HbJzcrrRfVpW6HO1nIhfzp4G6HLzyVKR9Wwt9PhGv80ftY
+56vQwWXlj7x8W6ELnU7PZ7D79TZFfL1H+BfCrynPJ7G3Q6/arJiyJEC7na4
saNT0qa53O3wiDfCE3k7uNvhLqJzsmJXcbfDW3qmLxN1526HR75ufBIQzN0O
X9l5tPRXf+52eNnfip0De/C/h8MnPe6XMEqdux2euXqRl5YRdzvc+mTp/qcV
3O3wy+b5E3I6udvhGQv66S+4yN0O32unKS9ryt0O/7xj7Nopr7nb4cJb03+O
/c/nWOCiHw/HWa7lbodH1xzJkJvI3Q53D88QX6/A3Q63MvQV9N7P3Q5fljHS
7fsm7nZ4+wvNeEEldztcLKGkwfcrdztcQn5Z8jNZ7nZ4fkLdxajz3O1wRf2k
PcvfcLfT855lM6g6nrsdLvfozpLyVO52uMrbsMWSZ7jb4a76gWN/2HC30+Nc
3GCZOo27HS5vKXU3p4G7Hf7yVIFWr1Hc7fA0v0fWP/7T7XA3u6y2I0rc7fCn
aULBlVbudnhv90OFGiLc7fC7LuO+vlXiboc7vJdef1FOSN0O//ZOdt2nSu52
en3FuJ2T8eVup/PMQcMjt6q528kvfKlo8+Vuh4cF+l8U+fc6QrfDq59Fb/Qa
YUrdDk/PSmuQdOduh58L3JYbd5m7HX6l9u+BRAUBdTv8xsmCnwtWcLfD+/md
vHoxibsd7t10IDb5Inc7nbdnv/yzKpK7Hd4zfODEOmMBdTtcN/Bt/x+J3O3w
VVpdYx6+526HH0iYEXKynwl1O7zpTs+lk6yNqdvhRrLJamlHudvhWe7tN6aM
MqJup/cvm3L/p2pG1O3wxWfPy90dbUTdTuf/HvPFns0wom6n4+H6zgtuQiPq
dvIJMiZpG7nb4ZWjzwUn3eduh+v3iJlx9hB3Ozz1Yc84Jzfudnrfycm9vjyK
u53OzyL3FHfu4W6n43DL7uUL/bnb6f1osOhry07+HDidV0cfk9/zlrudzttZ
p347Z3G3w8cOnxVTaaNN3U6vr6N78uS3crfDW+UUZApjuNvpPH/w4bn3Odzt
8I626k5HSR3qdvjkE+/tv63XoW6HH9fSLxt8j7sdPrPvwbQpF7jb4b0+3E94
/Ye7HX7wifesG1e52+FnF2YuUtLWpG6n3/+jxqTJ17jb4Wp3PN6uf8rdDhe8
aVkSlcrdTs/j3sNttUZ8X2N4sUxvxxhZvq8xvGCk0F34ibsdPuDKqdh707nb
4Q0Pni4WN+duh58MO68YW8jdDv9gdfJS9HzudvIR7fftfDWo2+HXWz7u/Kyo
Sd0O/+Uh3Gm0QIu6nf6+qSaxKs+52+F5Y7pO7vnG3U7vX+Os/jibcbfTeXLQ
yj1jNnO3wzdJOk+9V8fdDt/w6cyB/d+42+HXFC3Exhvx/aDhyX7xC2I0+X7Q
1A9lMTNte/P9oOEVrZ6fvNL4ftDwnHFHT6inqlP/0/tUbeN39yAN6n96fq9e
8j9UrEH9Dz9zTcJp9ToN6n/4lsxPPhPPqNvmZ+0r7rGI3ePXNheJq2q2GW2C
Xpaz2McHHxebJs4937vMf1bih389/GbmLvfDfN8ZeLzT7PeDbLjn4UXBlhV1
Stzz8FDNybZ297jn4ZO0F46b+4p7Hh4U5iM30pR7Hu5hLaZwo517Hh6Xp601
8gD3PLxMolU8LZB7Hu5WW7TjxwDuebjJR5tt0bO45+GBFfYzevfmnoefW3vG
3vQi9zzca3eAbL0/9zx8+NWuS6rnuOfhaXLyj94ncs/DRcY+HnovknsebmF0
d47Iee55eIOGlaKrAfc8fNDpMEfd/3wuHX5ZPHSltxX3PPynatvnixO55+H+
c/wPh3Zwz8M3D17UJKIppJ6Hv/+qVp/7jnuefs7k8qF5i7jn4U5Wp8cOlBRQ
z8NH3ryoVtBPQD0Pn750SsKbHdzz8E/2q28qOnLPwxOdlb5nSXHPw8UGKJof
COaeh98x3RvV6cc9D//8/q9yZyn3PFw9+5Xy5wbuefilu1KLcgdzz8PXeGyJ
XJHCPQ8/Nk35wtVy7nm4fI/Is8/2cM/T68ttZPz+aO55+AUnNTvXndzz8JWW
Iq9rlbnn4Ufb+9aeNuGeh+tozH2vWso9D1+XnFX/fQT3PHzGRvnB8zdyz8MP
CTac8xXjnocf17LTuv+aex6uonZLtauFP98CL1b/2yNCkXsenvMpZaaIPvc8
fNW8y1WKfYTU8/CMJYunCjK55+GyppYKYy0F1PPw+UeqZlbd5Z6H947b8OLz
Bu55+vnS11vEFnLPwxWc7Q8vDOWeh1duthef/YR7Hl6/PeB7liH3PHyvrNKh
/EjueTpf7VkpU/mEex7+8Uz9i7ffuOfpvFQ1Ve5KBfc8vKB3luPaMO55Or+9
fNmm2sY9T7/n16aohUam1PPwTgvvUNeZ3PPwZXWLR18O5Z6H78zeWu74gXue
fr61dYZRNPc8/b2c7c4vCuaeh1ddclhy+Qj3PLzEwTmt11nueXhWZVFj3w3c
8/BhvST86kq55+EdOyIKchq55+HXlnllDYjhnoc/vmgzJtKMe56Ot7ddVv3c
uOfh94wLRX1cuOfh1mEnXU1MuefhuZV7a/aUcM/Dt73+oV5/i3uejh/tlrRb
adzz9Lx3f5lQOJN7ns6fp9wyZC9wz8P9Jji1nX/OPQ9P/ulz8XEn9zz8y7Ol
I+RsuOfhhz8s0X4bxT0PN0/R13yQyz0P/35CZ4hiJPc8/IlZ/M5n5dzz8Gk/
POcqnOKeh6fevrlSzph7Hn7Stun9vHfc83TeTmnzcpRUp56HK9ekWka84p6H
P69/MsbEgXsefqb3V1u/bv53eDr/V324np3OPQ9/F+Gx/lJv7nl6Hp8+iIzp
4M/DwLeqyhw7fZ57Hr7o97LpS9dwz8Nfyyv8Vk3knqfj4cCWOSs9uefh7hrz
mtSjuefhbx8XTY1/wT1PfaIQFrjlGvc8nQdOSiXklvPnYeAvC44UHe/FPQ93
HPhpuCCQex5+IyNh+MBM7nl4sOKV+EhD7nm4IPVkQoof9zy9j0hKrT8Zzj0P
t+1orPbx4n/Pp95Q77g1KlSDep58bcUI4TpN6nn4TY/HDTOeaFLPw7WHK/up
b9Wknof/ShuYEXtag3oefvH+DIWzyerU83BL2+0a5bVqttHCVzarx7FbPzkn
kRGtZhu8ftvGVCF7sn39PoXkf56jdqlGnd3PZ5Wi3+t/u7W96IvCEPbfpWnv
7P/t2WmWK9Wni7NHpqb0vy7gHZETrzkprMoi/4ig7NnEhbwj4FKyqaWbnXhH
wMX2eilfcOcdAb+4/otUm5wO7Qj4B6leGUJ1XdoR9Oeay0nc9OYdAV/rVN4e
K65LOwL+qKRncVIw7wh41wTdtxdn8Y6AD+yxzn14Ld+fgn6fdmHMDRPeEfD+
HpaVS7r5uoVw5081y7uLeUfQ42PzvvxyNO8I+Inuu8pra3lHwJu8r63/9Yl3
BHyMsufN1CreEfC9vt7Vdh28I+DFV48c37mGdwTccId+3e4pvCPg5k9bA84u
4B1Bfy+zwCFtS3hHwLdPFlurPVRIOwL+csEcLfHpvCPgYTGprS///ffYEfCZ
z/7ub0zjHQEX122dc3Ym7wj4s6mi++yn8Y6AZ9cLQs9k8Y6g/77d07vLg3cE
/PLJiVJJ//l+Kz0vQt/Tw1fxjoA3JvTyuOzKOwJeYTracfgD3hHwojdD1CNb
eUfASwylfb0NeEfAr4XvGmz4gHcEfOUrh2mjGnlHwJWr5v85Hc07Av5wrM6x
VVt4R8C3SM3suOvOO4KOz1+R7Zvr+fut8PKg0hX6P/n7rfDKmIacsYd4R9Dz
m27RO/oHf78VfigwoebyDN4RdHzGvFD+95zRjqDzxvI/r58X8I6Au66aqPyq
mncEfMFcl2Xx8rwj4BOy8y6sGss7Al7TEVm3yoZ3BLwz+Zr62n+7BjsCbvLh
dZJDEu8IOq5c9fW6zAW0I+BOJa5OITW8I+j3HD2lV/Vl3hHwJNOyJ515vCPg
XtLT3ym18I6AF06W3VAxlncEvF96YdfleN4R8GmbAlO2f+EdAe9rVZi7boiQ
dgT8WPUdy/19hbQj4DqnJm0OuMk7An787Bafmf87nv9/R8C9295/qffjHUF/
7uHx1Vb7eEfQ8+5uLrrwLu8I+J8/cjZBRsa0I+g8vHyemUId7wj4Rre5Az0r
eUfAR4xJHTP3G+8IePikrBiJZt4R8FkuTxJWpfGOgD8va30xVtyIdgRcweFb
2xlRA9oR8I/6maF3I3lHwKt2/R0VqMw7Aq4dFXT5qDnvCLjLGrXFZ3V4R8A3
9z1afrc37wh63A76OsQl8I6Ar1ZKO2RwmHcE3H+Us8i9KN4R8NtFkwomOfCO
oOOqQM7zQSrvCHjs8tIdj/6zI+j1db5h7MBm3hF0Hg5Tljo6mHcEvN3rfbLV
aN4R9LrQCi8TTOAdAY+cG5liK847Av5Ac8I3ybm8I+BmnWEXyp14R9BxErn3
eFU/3hFwaZP06RM+8I6AJ4ofzoxS4R0Btx1+JvNNDe8IetzEJ/vuGM47Aq5Y
G72sPYl3BFxpVPNxcy3eEfDvdtUhb9bx5+rht37JjDy/hXcEfK5Yi+K0+bwj
6Dg/fnvJaFfeEXSeuaM2++tZ3hHwx+e6xeK9eUfQ+2OId1Zvf94RcM37LtJ5
q3lHwN81rj0fIc07Av7m9j2nhSK8I+h1vbjUUseAP1cP90gqSRxaxN+Tpedx
44hL9da8I+BjKw31j/bmHQFPWFZ7xSCcdwSdZ7YZlq97xTsCbj0nXV3+Ke8I
6rHw6QNmimnSjoCnb78lePaHdwSdf9ZO2K0xX4t2BDx12bm6Qf21aEfAZ++y
6+32v/va/P+OgKc9XeZ+31SDdgT9uT1i41oXq9OOgPf64vBmUn912hFwG4PX
upvU1WlHwNsCGuJCVqnTjoAv/hCUNmKvOu0Ietwk9RWitf49zptlPHf/VCGX
V8+dJDqM98Uiv1obvycW+VPDxjwdcpb3BTxHcV3poTzeF3CnjX1Xi1TyvoDn
Laz/qbyb9wV8+9L50aJbeV/Auz36HhE5wfsCfmDsq4xOfd4X8HUj24ZKJPG+
gIeer+yXFMT7Ap6dlS33TI7/PwV81/kNT4Zu4H0BtzmSueHhDP7/FPBVz57n
TBhqRPsCvilcNSerjPcFvOeiCd/3C41pX8DnuDTej3c2pn0B/3hpp3LvKca0
L+D9Dbs2uSw3pn0BP/wg8PzT17wv4AHqLe61Sbwv4C/fXjucl8D7Ar75SuvH
qIO8L+C1xgFXdtnzvoA7j6renbOT9wX8SXnU+9+LeF/ALVtSZYsHCGlfwO8/
/jREcJf3Bdy64KxYQB7vC3i50GhbaG8h7Qt4TOMP+/Bo3hfwHRtdLiop8r6A
D3LcNMfHl/cFvHnD1Ej7qbwv4Pt++yc8fsL7Ap41/NWfRQpC2hfw9X5/ckRX
8r6AHw1dtS5eRkD7Av6+1Fqz3IC/hwsftk9OLPg/3xeAf4uqeH57A+8LuLKf
gYy9Ee8L8rw/JqcTeF/A22I+RcSn8L6Ae/74rPxgKu8L+JV5mzq0bvG+gG/9
vc58uQHvC3p+l16vXFXK+wK+8M+ESqcs3hfwR75eBt8qeF/Q8/hQMaBmOO8L
eIPh61SRBbwv4MsuLyoZu5X3BVz997KHc715X8CTs3SjZigJaV/A5+a0DQzO
430Bv+Wzy9/PU0D7Ap4/95xM4jAB7Qv48oAXmQHiAtoXcL07K68t/vffY1/A
q2/deRbpzvuCfv6yAw8S03hfwFU1w3Ua//C+gO/JGuHY04D3BXzD3NeNn3V4
X8AXDHC95vee9wV89I/Yl/WzeV/ApXOHG4Ue4n0BX+p+Jv9zAe8L+IWQudce
i5rQvoB3fGgNV9vC+wLe+9KNehULY9oX8Fc7FraHGBrTvqDX14buSb2sjWlf
wK9uHNN11cCY9gVcptiz/PEL3hfw3fMW/nQfxvsCfv780PnfZHlf0PumQmZ1
9j7eF/Q63fphttd/9gU8eqixWq0Z7wt6HxnnZBSgwfuCjs9iv6XP/vD97+Ai
d+vieoTzvoAXeSuObFzH+wI+6/DjmE1LeF/AYystR+1V5n0Bj2+QkhPfwfuC
zp+7hS8+JfG+gMtL5FrLJPG+gF+s1MgRiefvC8Cnt6pPv36Yvy8AH+pz79Gy
YP4eLtxw22GLKnP+Hi5c1M/867pkvn4OfO11m+aFpfw9XHo8jVb+KSrm7wvA
NSeerLN+zvuCznt2PobFw3hf0HEy4ZtqVyHvC+qcDLvYqiL+vgD9fZ9fNz/U
n/cFPKLSNvqwN1+HBz6mQuaDz1m+viX8R0X7kcJSvr4lfERNRp8nH/k6PPD6
7Cz780q8L+APLjotqorgfQH/+izLYK057wv4TbemAVUSvC/o+B8jb3r2Jn9v
lx43U/3nfkP4e7v0/mgRf6b/Wy3aF/DhGjlN4wfxdXjgKYXzl39+x9fJhLtL
3bpolKxO+wJ+J9zhUNi/5wX7Av40en+RXBjvC3hF4HyDrb95X8AFX1YeVGzn
fQHvOy0k77gq7wv4ub9yx97106J9Qa+vthLfRD/eF/BrXjNOfFfmfQH/or86
pHo67wt6X3vpLPrIlfcF/Jfve/kTUbwv6H12+eHbqka8L+h99udZi0njeV/A
90alVuw+xvsCHrTx49i/ZbwvqPOHvnonf5T3BbzxQq/eM2/zvpARxptOuWuR
b+Dc2TVoGX+vAd5f46rM1xi+zg98WUi/rIQ4bdoX8NnBjX8Hj9ClfQH/2DNZ
ZHUd7wt48uatu9c28L6AK/teLlJcx/sCLlD79SW2m/cF/KXlmaky3bwv4OWy
GQdHX+d9AR8+7fpOU0P+PjK8R8VS2TMyfJ0f+Ip+uYOyt/K+gH+Ia4qebGVM
+wIektKUdDOF9wU9bppmLoZlvC/gohpHfkZW876AD7x1Y4pHLxPaF3DPabXX
U5aZ0L6A37RZOHOPointC7hTXXth5W/eF/ArqUvd/F/yvoBnf4gRHxHI+wJu
fnjy3dAS3hfwJ6bOKWIPeF/Af+z++efHft4X8IW9F0gvmSekfQEPjKra7DBd
SPsCHiw5t0UllPcFfPWo2wo2Nbwv4PE7th0uH8P7Av5s8VinvP/8/ws6rnIH
v947i/cFvO7+tMmLmnhfwOdWeHdlePK+gDc8GTGn+RXvC7hhruG4YQd4X8CP
XL8x1iCJ9wW8T5xO80QxIe0L+IFfXrkN//kcFLzko2M/QxneF/S8x7/OzPPg
fQGXVrZ3nOTK+wI+8vFxY08J3hdw9RWD3uft4X0BDwq+8MVelvcF/f6NEYbH
H/C+gE8XnDAL+M/1Oek4ebV0v8Fn3hfwgrjxMVmjeV/ArcJ2GPfaz/sC/nWY
kXXGfd4XdDx/azBMLOV9Af8WEawXk8D7gh6HGxliuVOEtC/g1sfadKc18r6A
+y+dusbiEO8LuEt7xhq5Bbwv4EmvrAaKuPG+gJ/JfrxjcyDvC3i72Ikzf/J5
X9B5Jl3nrktfIe0LuP2Ggp2lNrwv6DzZtudb0RjeF/B+oQWLOzt5X8CnfruX
I7me9wV8kcGDwpQbvC/o9ev81yrqB+8LeGbX9J7eDrwv4Llvdi9IfcD7Aj5R
63nQ7z28L+DGn4JebQrhfQH/JXZF4BDK+wLuO/qz5lpv3hd0fni8wfH5L94X
8NB5aQ6TDXlfwCWEU2NqdHlf0H/vsnjx+rO8L+CDjXYu9rflfUGvixFmXokL
eF/A3yYZ71w9jfcF/FXTA+sgBf7/F/CMLSNe5uznfQFXmjZtaK0f7wv4lrv2
Lm2TeV/AN8ZtTYr5yd9Hhr//ZXsz34n3BbwlvuZT6CzeF3CHt7fq+xvwvoBL
fhsUpPyTr/MDXzMr+cyTW3ydH3r/PdtH1DGCr88JX9z6c8IlO74+J3zoe2Pt
G881aV/AfYJybxSN5n0BX3X24vKJwbwv4H8Sww4Nus77An55Xpzp3z68L+j4
6VErHrmX9wV8m6FZ1woX3hfwXVMNDo2fytf5hOvG33Sr38D3k6LHPyMleNg1
vp8U9cPWiTuKJXhfwNNj7AQrvHlfwGMLN7uvKOPrAtHjdsgg7Ycr7wt4vViS
qHkTfx8Z7r3dpvXmVv4+MvxcemnGutd8nU+4nG3wof6fNGlfwF33D1keHMXX
4af+PBZ0c1eZBu0Let9xyry+tpbvY0WPW4Lp+S/darQv4DOimxVXreZ9QceV
8eEHS315X9D74zavzRO+8r6AJ2jtch9YyfuCjhNdN0Ovd/w5KHiNvlncszT+
/xfwtG8u28Q6+XNQdPzPGT7Q5Cp/Dgou20fyhlcP3hfwUe++OFUr8r6gnole
MmzyfN4X8NM1HRqOPXhfUL95jPbqHMD7An5++Nv18xbwvqDzfMC8oiuneV9Q
l1Ynlr3fxfsCfi303jyjKv4+9Z0erlrG1/+dD2ffKu88xrsDfmjSpJ7rk/g6
SPDy8nqTB/f4vlrwwDO7X95I0KHdAS87cqyfVjXvDnjSWqkD3l56tDvgqTPH
bum206PdAV+vZj0hvoJ3B3zR6l+jimP4Okjwjdanp9o+5esgwU/v/+148g5f
BwmeP+Fq5/05fF8AeLyvX6m9qhHtDnjPhp/b1AcY0+6A55RKHbxRxLsDvvph
n0BRaxPaHfARrk6Dpq41od1BP2dnUJHDPhPaHfBj4odbv+Xy7oB3tzhKflUw
pd0Bn3xn9IGcTN4d8FY/n/UJqwS0O+h5GVKutMFYSLsDbn8440paCe8O+LkL
FaPua5nR7oArJcgvEXUwo90BHxcW1eFkaka7A/566+snm+TMaHfAQ+1XTfjV
34x2B1x3y7vSDyPNaHfA68Mvmjq7mNHugAsnaX/UD+LdAZ8zuDn53V7eHXCF
JO8LX1fz7oB3PojdOEDbjHYH3DCxd1BAEe8OeEhH7AuHtULaHfAvqV4Kpg5C
2h3wH45GZUMmC2l30PHsPv7Vpe28O+CXrwYdNXnMuwO+4dDXh0OkeXfAjcRH
Lpquz7uDvGKks+Ng3h3wbHfjC5EP+b5a9Hz1XG34ainvDnp+k/edVJDh3QFX
Hvq64kMt7w7yx/NW92/g3QFfme3n8FWZv08NTzG+sPXZRt4d8FrpI3dMK3l3
wHc4tIg6/jtOsDvgS2MtFd3tzGh3wH2Kzp320zGj3UHngc9ivdTqeHfADdod
peqChbQ74HmrFzhsHyqk3UGvX5EzynrFvDvgn1pMbP+c4d0Bf+5iFvY7g3cH
fNVwyw2Btbw76DxWVXm3agTvDnhdn4jl6dN5d8Bvpsse0ZnJuwM+f6rGi0//
nkfsDniBs9vk4ljeHfDlp+YGqTXw7oC3O6tqGOmb0u6Aq788LiIdybuDzjOX
36Z0DTWh3QEfHdRf819T0u6gx986zkKhjHcH/I/FNiezQt4d8LiGO30c9vHu
oPPMcSn3i4OMaXfAa/acrh05hncHXCNvbOFKJ94dcO8bmXs6K3l3wGcnTZ7g
E8m7A37J3tKn+SbvDvjYzY8eimXy7oA/Gfxp55L/fJ8aXiE2LlS8mHcHnf/7
2c4pDePdAR/Tuda5yYl3B/xqo8PGgmreHfR6XC2t6qPEu4Nej+t8RHqJ8u6A
n0q063ngAl9fFL7kkN8mT1veHfCwDQFaVq/4vgDw6gyDXxciNGl30M+Z965o
6yS+rxa9vho9Bvzsw7sDLrK490CFK3xfLXhRecChwTa8O+B/JbKn6ybx7oDn
nn3q1NDG36eGm7xcbnViCu8CeB+lr+7DJ/B9ZuElWQmCux/UaBfAO85tcMj/
z/VC6fX1e8nLtTq8C+DJeUW1vqd4F9DjY9MmbdfA1wuFv634qX7tqwbtAvhD
tzKfq5l8fy76OWLzt6201KBdANd/NGuuwhG+vy18gVawV59varQL4ANOzd4j
6cO7AH62er9FuCrvAuoKr88yH8bwLqB++7Zluckt3gXUYzsjOg5s510A1/lj
qfttGu8C+O9pQsWz3/j7znS+DbR51KjFuwAu07ba8PRX/r4zvHTvmLVPp/P3
I+BZHi5LMvbx9yPgw+pzB9xq4O9HwCeaT1Q128ffj4CPT4gQGMby9yPgs1Rt
o2+84O9HwIMst+WekuFdAL+Q+OzlJzHeBfCIq9W7Zm3k6y+tLpEeJnvx3/uR
hq+npJD3Anz1YCk7hUF8PwJ4W6+IgT3M+T688DGu1QWL7HVoL8Dd0v66XHyp
S3sBXn+0X37ddT3aC/BZG3NeSHzjvQCP3l1SYZ7GewFuY1iW4DZbj/YCXLF/
9KcIFz3aC/ADS1vn763j+4jBXZrvzS5VMaC9ALeuvO386a0h7QX4y/kHV5c3
8F6Abwk5tF6plPcCvHFWR7pYkAntBbjVaMmtxk28F+Bmx90Wqv97P8VegGcp
DD5gMMuU9gL8x+aYYafCTWkvwD3cJqpmVfNegOuIrr/b4iWgvQAfLl+yZWYP
Ie0F+nMtV0iuOcN7gX7OmzHRd4RmtBfghX5aiUEneC/ABzwQy9J6xXuBnscl
WwaNaua9AC+Y3f/lrSbeC3D9492bKxt4L8AtnitbpdTwXoCHbkge//cN7wX4
ZQPRlgUveS/AK6YWfqm+x3sB7rvm2H6pVN4L8Py/Bt5lwbwX4FMT6hTTZ5vR
XoCPWDRTX/7f44a9AFd7Ez3t/P869v/3ArzliqrK/67vir1Av+fymvzqf52P
vQDfu8V2orG5Ge0F+HIfv963TXgvwNe7PAgbKM97gX5/pYnL5n/g+/DCd0/V
3HHiDO8F+Ns+z3JP+PBegGdOfHCjVsB7Ad5/cMWa4+r8fW24rO7iPf3HCGkv
wBWS55cnbOO9ABffcuvN/CreC/S8rPn0VMHGjPYCnfcMlL507eO9AF8ZmD1x
Zy7vBfhv+Ril3Vm8F+g4/HDA4ugGM9oL8BsVvs6Ksma0F+DVT2Mspp/mvQA3
6KuxIcFOSHsBnpi44sNtMSHtBXh3fP/JN9t5L8BdrY5mr5YT0l6g8/bK2Mbk
SbwX4HKTE3u+XcN7Af5mTPbIwtW8F+Am0tvkHwp4L8BNc5wbf+fyXqDXdYGI
wayhAtoL8L6uLgNHreS9ABceOWGtXsV7Ad7ed8mSuLW8F+Dlv6+WfLEyob0A
752ccOC8sgntBXo8FwV+etTFewHeej5v04hs3gvwXVa+9oaavBfgL6zeWohP
471Av4+40YBxgbwXyCMmPEzX1aO9AL/dO9sxWUSH9gK/vnTzTKdr0V6Anz4g
IpSYwvcjgC88ZKzbq5P3Ajz+yYviUBu+biqdN8ZMbbZ6wXsBfmXuD9GAzbwX
4CV9h5ZvbOS9AO8VZxmgKMF7gd6/rs3sCrnL9yOAq5fl6ZSM4b1Ax3OtWZHb
Sb6PGHydlL3yCyneC/CY5cmZMuf5PrzwfqY+EkmbNGgv0OvLRyeoewnfhxc+
JN//QsYM3gvwxUWfevnL816AL3jiN2/BSd4LdH7ue6ds4GfeC3A9aVvXjTK8
C+Bf7UQ8vPfyLoD3nGl5fro/7wJ63Ym5VV2T4V1A5/mndTNW+fEugNtebz6x
3Id3Abxz55j0JhneBfRzpmmI/DikTrsAvmeUXscSSXXaBfCwnHe9u3eq0S6A
3031e75+JHc+/Prhn1ufD+POh3fUDNzouIM7nx7nq8OOf//PdU3hSzY1LmiJ
4usawYvjBnW0N/N1TeHbB38OcR7E1zWCe8XIh4a/4+uaUq9edjkuspSvawR3
nr3m6sOnfF0j+OHTgqNeE7nb4R9Cxy0/JsvdDt+pEDWw1Ia/1wwXHf5Y8EWP
r5uqcqR0UEeSRf69kRffn5bnbocXXzuSm5/O9zuAj4ha55R4n+//C3ftfWKY
U08d6nb42/s77U/9777h/9/t8AOWQz5e1NOnboe/N82e8zdVn7od7v5x+aU5
4frU7XBVp5SMLlV96nZ4bcOL5Sl13O3ws09XCWx19anb4TPrywy3/OtzdDv8
6uuCIwuyDanb4R/sgkU3PzOiboenTVd8oPLUmLodXjDx6MzINBPqdnp8Znx+
vmSqKXU7fM879U2LrppSt8O1hEmbpdq52+EzRE6dVNISULfDpSe9krZfIKBu
h195ZTt/RpaAuh0eYf0zpMcIIXU7fNaWV6kzk7nb4RPk/6QrmppRt8Olkppf
vrjG3Q5v/WC+aJqBOXU73H536rEh4ebU7fC+rUcLfQvMqdvhfoF75TKqzKnb
4SZxpVXLnptTt8PHL7jQdi7bnLodvr5wRdDSEHPqdrihk1vD+0nm1O3wS5u6
Ro5RNKduh5+aVarW7y93Ozw130H9xi/udrht9qgZ18XMqdvhC88F+6sNNadu
h2+eoNY1Wducuh0+QHabarqaOXU73Dk1bVj0v5+Pbqef06FVtq6Iux1+S6su
+9gW7nb4IWF4Q6smdzs8rN0sS+41dzs82KdiYc0p7nY6rtJy73wM4W6Hjxzp
vqciiLsd7nh4+ausQ9zt8Pr+1io5D7jb4Zr3Vw3uHGhG3Q7P6exuGORrRt1O
j4OEuvfV29zt8GPHw8Ic+5tTt8O9l8T1LLQwp26Hr7Gd2VfWzJy6HV7xYFT7
wx7m1O1wG0HmxpOJ3O30vD9sXZ3xb2eh2+FLhtyKf5rP3Q5/unjt0uB13O3w
a0fD11+aLaRuhx+v2+Wo58PdDhfOeeTbGM7dDu8lM9uiMZm7HR6Yf2bwuwTu
dvi78f3vfvXhbqfz26FRu/RaudvhGgfT+nnO526Hn2x/F9t2i7sdLlo/Lqy3
uSl1O7x3ZP/FR55xt8N/qnQHiBzkbqfn6/6aFk0/7nb4Jvf4h10mJtTt8OpQ
G2ux59zt8KA7XXHPR3G303GbJD3KYhF3Oz0vxrOXyN7hbod35WXIVpzgbof3
nLvw8fFk7nb42MNu9xYoalO3w+8uvL35sroWdTtccPHV7VElmtTt9LjlLh3u
2srdDu+3/mz5xkVa1O3wvO+yX07VcLfTedjKNHe/Hn9/gY5/lal3Bqlwt8M/
z9vsszWbux2+ZWNR7Yqe3O3w7kkOi74LuNvh6k0PCmx3aFC3w+0uHQ/4Npi7
HT7M5WD/99/VqdvhS6+/713Xh7udzlfGZTcP6HG30+85rFpnkgp3O1wpSyQ7
PY+7HV5aZF6wvYP7nB7PxOKaznXc5/BHNQV134O4z+Epj78oD9fnPodfF2gp
6s7lPqf39202Qz5IcZ/T6zcnwl12tTr1Ody/dlzB0+tq1Of0+/uXn/wznHsb
PmXkjQBZOe5tcqtDHqou3NvwyO3fCuLD+TqicNmATVFbrvF9BOj9V3pW//T/
3b/4/3sbLl+23qrurRr1Nrxjc8zWln+/P3obvi60zV2wQo16G344uGGKuwTf
X+Cxd7j4myP/uvfL8up0R+5k8qNxZ7/78n3B4DJb3rpX2WtSJ8Mn++mFH9yv
TZ0Mr375UGXHS13qZHhiyTOL/CP61MnwIxVGj7fuNKBOhv+5+W7tm3gD6mT4
1tvD1PtqGVAnwwNsvZ13xnMnw3sYfdYYtkmfOhnuPbCx5XY/A+pkuFmxbvla
X0PqZHhlpbbN4QtG1MnwozMHhmy5a0ydTD+/PmSxQYkJdTJcKv5s2cyTptTJ
cMvwmPQTJgLqZLhEkPgkkX0C6mR4hrO5WdxDAXUyXPFY1/j3XdzJcFPJ2NfS
o4TUyfCa9L9HUnYLqZPhsou6hlc3cifDle+MnHN9vhl1MnznoSWr11VwJ8Pn
r/eOd3Q1p06Grx3Xx/z2C+5k+IWFzeorHC2ok+GTrqX3vJFoQZ0MX6ztMMT+
iQV1Mvx0zyf3qx9aUCfDf/cN3dsZY0GdDN8zf3H6JgsL6mT4SLHP1R9fcCfD
g9IuC8yiuJPhRdltaUfWmFMnw5fkzC4a9++/RyfTcXV3ov2Ax9zJ8PO/hI6F
ChbUyfCJvuf92/49PuhkuMMFtwVf7S2ok+F6UQeWPu7iToZPGLLOq/jfLkAn
0+ulTkF1xzfuZHhHkqlryULuZPr5K03/mHdyJ8NvOORfbCviToaf3bm7/V4x
dzJ8wI6JW1p+cCfT8XPpudlMCzPqZPgP/z01YmFm1Ml0fOb6x3g/406Gf15Z
bvRN2Zw6GR62z9hvpbc5dTJ8dXFZv5Cj3Mn0eybduiZ9hTsZ/sL5eH7eBe5k
+nMtlWft3cydDBcZp31aVdWcOhmulDzftDmTOxl+3Oemv8c4M+pkeNmnXY27
WrmT4eXaQ0+KF3Mnw6MTjSQvP+ROho9RueHlVcOdTOd5XWff+lbuZDrPhAqP
L2zgTqbzTJRRlPd57mR6fO7cmPdqjJA6GV4yv1NrZzZ3Mnxe6oxUpREC6mT4
8jumG9USuJPhz653Lk8YZUqdTOeB5x+26X/nTobv+vtuhk0WdzL8/u5L2amL
uZPp/Byr71P0gzuZnt8d5g/yZ3Anwz+FLfXUCuFOpvN5fyvlelVD6mS4pmK4
h4ZAnzoZbnhdJ8slQJc6GW4gNP++RU6HOpleL27TDryx0KZOpuPqzI9eQ99o
USfT++mfB1LRjVrUyfDkXCfPNEtt6mR426Oa9l2R2tTJdD6x3X5qUBp3Mrx5
XMOFa+u5k+EHxrTLx7znTobvvX/hUn4f7mT4LTfXYeeGcSfT+Wpkz36xs7mT
4WlFQ4wnvlenTqbzz7WFAS5l3Mlw/4tNNfv/08nwqtEh/cWncyfDPTfK/Lq8
kDsZPqSw+MFLcQ3qZHp9mXfPHmXMn8Onx23VofDVEtzPdL51WeS2JpP7Gb4h
wC+8+xX3Mx0Pj9OWnQjjfoYLj22237+b+5leX7+K/o7vVKd+hjcsHjw2eyj3
Mzywn27/q+b8uRT43eeL176W5n6G79guJb7GlvsZPkv9wr5ndtzP8JTHe/JS
R6jZrrJwlxYN184PMrT/kx/17/iPy/U8YqNG98mFFx1/ULIwl++TC8+f7nNR
8h7fJxfetHjA/Rtl3MPw48HvrC7N5/vkwv1L+h/efUmDehh+MdWuyfSBFvUw
fMq5NOuHtrrUw3Ars78nLkfpUw/DQy8pdxRpGVIPwwMrMo76PzSkHoYfcHnc
FLLTkHoYnmY++Uh+IfcwvHnw798h8gbUw/AtYiLRyyQNqIfhXc8+erm95x6G
l0kemS05zYh6GJ49ZZxbwkZj6mG4pmG4+7dME+phuMvAdeoO90yph+GVjaF9
Rh8UUA/DbfwbjFyHCqmH4VWvnH79WCKkHoYr/4h3eXBMSD1Mz4tOv/6HSoTU
w/S8mwREy/Qzox6Gf3kTLpg8z4x6GJ7Q3axdcM2Mehg+ev/nfZL/3sfRw/DU
R/V7VGLMqYfhQVunS16SsqAeho/Ub3sQE2tBPQx/efzNiZ3yltTDdJy767iG
hFlSD8Mvman5LCuwpB6Gl0utrD2XZ0k9DI9y90h6ucaSehg+N6Upu6qDexg+
8JSMS9tGC+ph+KbEnNNflCyoh+HrDs5U0ZewoB6GW9w/Pe7iGAvqYfh0W7lL
XRctqIfhvxoOjlfSsaQehg9L7/T9u9GSehjeom3wVbDOknqYjlunYVHdUpbU
w/D20SOSKuZZUA/DJQMGebdEmFMPwxc8+rStdzH3MHyrjpPilMn8+XC4SWNm
89Lh/L1UeOTJeUPUxvL1+eFjXXe0Jx4zox6GP3PVaT3W25x6GB72o2Zh6Cpz
6mF4kvYFp6cF5tTD8O5ladW6ndzD8DWnIlTVVSyoh+G53xq+jjGxoB6Gb76R
MnOLsQX1MNz0aXX+aXkL6mG4RFjR0be13MPw6mc92932cw/T+d/G58FhA3Pq
Yfjlur5Xn5ZwD8NnW71uurbNjHoYvn7T4t5TZ5pRD8Nrdxq2n5lkRj0Mr//Z
M+7Zv/8ePQzvM7ci6O5cM+pheKLy/XPKE82oh+m892Rj4bi+ZtTD8HtXXBcW
nuYehmdFVOllqQqph+n3T96gdOoQ9zD8SUaGXO4QAfUwfM/tpIst57mH4R9L
Ds5eMsOUehg+ZM0WfdNu7mG4cORG3zVx3MPwzOtbN7cMNaEehv+4k2q+bC33
MHzGgNEBzue4h+GLNG/eV4/nHqbz8Jwm++FfuIfh+x8Myxy4TI96GH76Z/q8
AXa61MPwa7X9X0pv16Eepr+Xes3lyzo61MNwT6v482e0dKiH4SmPl4ZIzNSh
HobfORfxc+RWHephOs4/bZlRv1qHehju9sYr3kpWh3oY/sYgO3+tF38+HK54
67rxZ3/uYXjpgOZ385dzD8N9pR2ul8RzD8MLDnyfqK/P/25Mj7//sBdDtPnz
HnR+mJe9xH4d9zC9HnusUDhZyj1M7+PSVknTG7iH4bGKkSXyO7mH4dHGrzX3
xHEP0+voZp/ulbO5h+n9bs306o8z+Puh8Oe/Tp5uj+Lrz8CdvhTsvKCjST1M
56seXTanxPj6M/B+USsSeozif0+m9xcPU6VzqtzD9HN2be9QVebPb8N73cpw
yjblTobX7Z5cEXqQO5l+/zcRvxPPcyfDtU7umxXgzz2s96er6XTIv+NhmMH+
B43cw3ChwsPnYqvUqYfhRQW7/VaGqlMPwyO6oqriT6tTD8O3Pr5vfnCaBvUw
fKPI6b2LnmpSD8N3vhzZ3PG/67v+fw/DR4tI9Mw8r0c9DJd60StQ0GlAPQzf
tV+sK3C0EfUw/Hf/cNvHK42oh+HucUMH2uoYUQ/Dx7aY2hnMNqQehie9OnF+
TBT3MLzTaatwRBT3MPz7CuP2IycNqYfhmdZqV2Jfcg/D1z3PnrVI14R6mB6H
7/pLH+00pR6Gt1k9dvK8IKAepp/jrDiuO1BIPQwX+fBwc1M79zA8JO6M/1AL
M+pheGzbcnE9TzPqYXjKvt2fsiLNqIfhNktCdpiUcA/Ddy/q6ZSkYk49DH8x
78SdX9vNqYfhp1fHaj3+zD0MLy/80e/JXAvqYbj1jmPJepXcw/DCggQvS29L
6mG4TqZsf8Mm7mG4Z6qfR9giK+ph+F6dCuugFCvqYfiWminR3QlW1MPw3uPu
3/s42Yp6GC4oVwppyrekHoYXv9c85mJgST0MD5syp+hUEfcwvK5zeZVOLvcw
3OnmuR7e/Syph+l1urZ3+NpES+phuEW92OXxdlbUw/AJ/lK3M1KtqIfh31pf
yPw5a0U9DM8b6vBtqJ4V9TA8e2pCQZuzJfUwvKl6hYOXowX1MB2f/8fUfYf1
+LhtHBcZFSqjgUpp7703IaQ0FCqlMsqIlIyGjDIiFCUkaQoNIpGUQkgKoZBN
hLLLeHyP43de1/Pv63Akn3Hf51t97vudrMjluXy/Krjd3z47Eut5D8OrqwNN
047yHoa3FZw9fvwl72G4TcTzQR2LTGgPw49b7v94Q8CU9jD8W+18y30bTGkP
w7NLL05UaDGlPQxPMdp0YtcPU9rDdNxoOz4oo5v3MFz772Dfqju8h+lxO3wn
fH0B72F4ZuHa3sereA/Dva8rzphrYUp7mF7/rU6PNn/mPQxflldV0JzFexh+
Kz3uzMCZJrSH6fHfcLToroQJ7WF4uZLL0dMfeQ/Dd4pUn7N4ynsYrtObXCrz
lPcwHQ9HGXdaPeI9DP/pdjMnrpr3MPxmw8Z23428h+FdRVd+75c3pj1Mz+P3
KiP9o7yH4bcfFI6JGGNEe5h8yguPq2m8h+k8FZZkYqBoSHsY7nk6+3N6Oe9h
+OF7zwZucDagPQwXn/pawuw+72F47PKQutGOvIfpcTgts8kqg/cw/MTVyMKX
7byH6fw18p5M/Whd2sN0XE0wXu9arU17mI6fw541Vsdp0R6GO02Mv74/SZP2
MLxjS7vOu68atIfhFe9+LJc+rkF7GP7kRvY6mUwN2sN0XKpznKtbpEF7GD54
2/zTqcUatIfp+KC+aNeTaA3aw3QcW5v5Rv4v72F44cXnV7X01GkPw+cJG+e0
6vB1WuAmwwtbb2vy5yXhcoPV3fX9+fef6fscUmik/oP3MPziJc+7br28h+Fv
jqfNa3bkz0vCj5wRkxM5zNdpgfda10rNPMnXmYeHC/Qx+2ilQnsYXlNrv2+p
vTLtYTq+PVVWm/+BPy9Jx5kTgr7v7vJOhhcsiY50C+DrwMN9YvsMn39QhXYy
vX4mmgsvllelnQxv8rrqWdPAO5l24Mluk2eNvJPhV/LH+d/YxjuZ9onsUzvX
MP49Z7jC1SFmbQG8n+Gvw/cJ2AnydRfpuFGh3Oq5hK/rTufxxAPS9oFKtJ/h
M+foOy17xv/PDPcqCIz3Gq5om/T91P36fWpVrXVnXySsMq2aeHL0/QIj3ttw
C9G7WkL+SrS34bbvvU9vf8t7G74koyOoVESZ9jZ8wuTrl07ZKdPehtcqvBz1
XUiF9jY8KyXx/Pt8Vdrb8DeXp93PHaRBexs+/kmx/KwSLdrb8AAp3zGj++rS
3obXHWtUcD/De5vc1873zX3e2/AVbn6750Xx3oZrFZ19a3iX9zY8cppY7Mbv
vLfhBRVl13//4b0N93oQ9P2/4x72NtxY0j5+vb0e7W147jzbVwrneG/D70mI
zXhjZEh7m77+hVN5oSuMaG/DM1yeCHn89/91/9vb8Fnvf70T/Xf+wt6Gf/ap
aNv8lfc2fL75gUXiYia0t+FnQ4qahhuZ0N6GO2x90ysVYUJ7Gx4299zgY028
t+HFxSYjE21NaW/Dy0T2XlYoM6W9DfepjGk8rGtGexu+qn7srooSM9rb8J3H
PW66W5nT3oZ7B8/45nfFnPY2/b1/36sLWVjQ3oZHjzsr6rHWgvY2/MqXHSu6
Qy1ob8PXrfDNmiJlQXsb3mLnPSJkizntbfjImsanQV94b8NNhuU4Nu8yo70N
N4tMOdqx3Yz2Nnyps6+d/ife2/DWDao6qQfNaW/D0+tWvJo504L2Njz7ZGBg
UqMF7W34h8btCruaLGhvw5+Enqjq62hBexu+b7mdu4azOe1t+EcBr7XvlMxo
b9PrZGjzIVEZU9rb8KrvzwVfr+L7w8Ibg6Tl0zxNaG/DF7lI6nwqMaG9DS8M
i/A95GNKexvuVpLde2eUGe1t+IzoEhOJUjPa2/Afhl/e1wia096Gj+7T78dw
YXPa2/C5UVfe/m02o70NDxSw2mwUbUZ7Gz7NRC3GQcGM9jb8plRKXvAt3tvw
O7LvnCdt4b0NF1g05JnXNFPa2/DtPkvGLh9hSnsbvrpL4oXVU97b8D/xYRsz
ynhvw280ykwzSDOhvQ03HTd4fdIWE9rb8G8W2/Vm/Otr7G34cxOVa/fDTGhv
03lkUf8F+a4mtLfho8ZKpqsPN6G9DU/Tvqbzq4T3Nvyr9FmXQlNj2ttwzYDE
/bFFvLfhy4evmv5G2Yj2NvyEU/RWmyze23ARrfL5jkqGtLfhwwt2b/LO4b0N
l/V4GxUlY0B7m/zu0Qjvjby34ZmKRU4/HvLepvPv1ImbYlT1aG/T+1FMTMJ/
Ne9tOs44LJaeeEaH9jY9nm1NK2XLtGlvw297vvp745cW7W24s+73oUrbtWhv
w3Nm1O+a5KVFe5tez9+a78ydokV7G57XXDz01Xgt2tvwhju5K/LHadHehptP
Xpo54KYm7W34KynbrWt0NWlvw3sGnPQXc9OgvQ3fPdEjWWCGOu1t+Eb5ASvd
vfi66/T1w/W1BqbzdRHhSilm7saWfF1E+PHu5CYnG74uIr3+J4l6Gazn667T
+b0wUutgFd/Xic7XIi+3fDqlSnubjocpCrn6/7oAe5t2xZfZugqKKrS34YJH
T4k3NSnRdRHhK98kfy9L5escwnVTp/vFNfM+p+f3TP/mm458nyb4pcSbUaWt
KrTP6Xiodnj/rP5qtM/hiRZtDwLmq9E+h3f6/ZK6+lKV9jmdFxa+yA88x9c5
hDepRKfHuvPnFul9137CSE2PP7dIj/+lhAvx+Yr0uUX4ww+VKzpu856n44+S
ecjWcL7OIVytqq64Q4fv00TH80Njn8xPVaY9T8eTzYrlZkuUac/T/skTsrEu
VKI9Dz/9KWfJr52857fuDnuwePG/Hp99tGdPGO95+KArgyet2c17Hr5hZ2iI
gpwy7Xn4mvqyZ4Ncec/DA757R6w/xHservZheovROt7z8IpHXUaOmmq05+HO
L5IkEpN5z8MPT4w5L2KvTXsePmGN8f3Djrzn4cp1+zN2/OI9D2+cWL7rirQe
7Xm46/lRGYJnec/D73mbfPSU1aU9Dz8W1p2g6KFDex7ed05tcI6PDu15uOme
n4nS7rzn4RMDU00sE3nPw5v35hUdkTWgPQ9PPB3zbmMZ73l4v42BE0eLGNOe
hw/bEXdnezfveXiVXFLIiMUmtOfhZclJRZmpJrTn4d/m5X+3yuM9D//5eYDL
mlre8/DLMlm5Of/9nsP/9jz8rnjZdOdQU9rz8HqD+AdZ3bzn4QUB1QLf/+0c
7Hm4meujpuUi5rTn4T4XVlsfSTGnPQ/fJdBQOk7GgvY8fLnbnLG30y1oz8NP
Cg+aHyFgSXsevnfx3mYRE0va83AbcckFemqWtOfhjtrXNSTu8p6HZ05y3FTu
YkF7Hh4+W8Kn6ao57Xm4hf9GjXFh5rTn6fH8NCW9dLU57Xn4iOz5V1a+Nqc9
D/8rY7LVMMOC9jw8o6Dqm9Q8S9rz9LrdNthsyQtL2vPwyOU3gr3eWtKeh4td
q208OduS9jx8a8aKxVZuFrTn4ZNdll8VkjSnPQ+Xivz5xucX73n4qpWfI8yn
m9Keh5dMjR8daWBKex4+1/VaSGaWKe15eF7A1mHvF5vRnoc7Of716DfZnPY8
vGP9CVu7LnPa8/AllsNmnbSyoD0PN3I4t/OEogXtebi8d7qo13lz2vN03Msb
3vRVw5z2PL2PjCqnzEjnPQ9/EzDoz8l/HYQ9D795Qay25A7vefgrsX6fxmfx
noc3ZJfJeWziPQ8fK6k07foyU9rz9LwfNX/Y7m1Kex4e9k3R/tpUU9rzcL22
G+F/LU1pz8OHvkmapKttSnsePmTIyuylUqa05+EDuppP13Xxnqf3y9qunYbF
vOfh73eK5lT+2//Y8/AL/dYp+D3gPQ8PfrE14oKTMe15+E7zqq6p53jPwzX2
rn/y387Hnof7BXfEiu3lPQ9P7zvwXL/+hrTn6fizIWjO0aW85+GLJLfMj7nF
ex4uempq4EA1fdrzcM2zpj/WxfGehweJu8rpv+Y9T8ftkutLBgfo0p6nx0H2
996tv3Voz9Pj+c6rffcaHdrzcKsbeSNvGenQnqfHOerid98xOrTn4XucW2c3
DNehPQ+PD3SfOuCvNu15uLuJ+In0Gm3a8/BWQ41jns7atOfhc9Z5K0Ye1KI9
D6/TrO6afE6T9jx8waboxV+rNWjP0y6K0757+AnfpxU+Tk1ySpkJ36eVzjtK
KZVqz/k+SnSenfthgcxjvo8S7Svz5q4R/dVpz8OvlwtZnJNRpz1Pu+Wbo5Hn
OzXa83R+eXVbP3myGu15+OJhOjVG//oCe55ebyV1Whf/KNOeh0dtkpnw7R3f
p5Ve54kujSYBfB8l+KZ73a6FmXwfJXhtxIF+q7P5Pq10fNbs7yqookr7n86n
65KO+hxXo/0Pf/esSbrujDrtf3r9dF5oHtCpTvsfvvaLbkiplTrtf/jpE9UK
9zr4Pkrw0qlvy5yX8HXO4SETxp4UmMTXM4RLdISX+TfydUvo/d4w+NwjCb7O
Of27NlubXH/A91GCV3ao3erOUaH9DzeRHhJ6QFiV9j89bv+7zif2P51nc1f/
kb6iTPufduPk4kq/EL7OCe0NsyfHH0vx5yLp/VL/2EfDiK9DAj+banpf0YE7
wtRXu8HF/995xyjjwdFI7gh4e+ZW4xMbuCPgE+5HtG8bzh0BP/T7goHILO4I
+LnS7pauc9wRcJ9y/ZKabO4I+KIT95u7Pbgj4Gczq1s2n+KOgN/7+sZE0pM7
Ap7/d+L9SFfuCPgZz3WzMoT0qCPg1gEmlZU63BFwq5VN0+62cEfA704aVfh1
AncEvHlt5z3VHO4I+n7ubHCsPMYdAX9+6Hld0RruCHjUurWnp5ZzR8AX591e
eNeLOwL+8s2GpQ4DjKgj6O+N83hTsYI7Ar6x4YL64SUm1BHwBnn5p72fuCPg
cYbDe++MMaWOgGf0+RLnq2RKHUGPs+nCe9X/dgI6gl5v9enOH9ZzR8AVjOtP
BPRwR9D3GXpVe9U+M+oI+LyLEy9a2JtTR8B/HT3wQvE1dwS9PseF7rm41oI6
Av46aGjRm1/cEfA/w9VTZiy0pI6gf29q0JQTZdwR8El9ZAwntHJHwAu/7vxp
UM8dAf8S9admfZwldQRcY8f+X30kLKkj4E+Mc48H51tQR8AlmwZWuARbUEfA
naRXf8qPsqCOgBccv+4p8sGCOgKu+EC092mmJXUE/b2nPw9YN9eKOgK+xrrm
ltATK+oIeImQ0pIDL6yoI+BBC8pVFb2sqCPgeQPXXkmYYUkdQa/ziOZUp+EW
1BHwKTWt34d9NaOOgE/e8XhhlYMZdQQdf3TvFCTpmlFHwI1WXLg47KQZdQQ9
73fPVvRPNKeOgHs8s3oksM6COoKOS3VblrzWtqSOgO922nk3fYUldQQ9bmnN
PUEWltQR8OtTChqssyyoI+DHZs+at7WVOwLupuQ/ZaS0OXUEfMCz+rGJcdwR
8JvZc76tVDGjjoBntSo99BAwo46g1/kJXZ1dv7gj4OsC7cWT+5lRR8CfPjO9
PWGgGXUEXHhW842L/74+OgL+ue3njPzP3BFw49tfwh8+5o6Ah+6riX15iTsC
vmn6q0XP95pSR9Dz7jBC9aqHKXUEvCg2YsH2H9wR8N/PNw9KjTahjoAfcenV
jevkjoC/O2jpUTfdmDqCHs/FwROuHOOOgIf1JA6aImxEHUH/3jBjYfMQ7gh4
o/4CyYk3uCPge+5tTHDVMKCOgP/c6eLzeAt3BFzAvzl24wfuCHi63ta6qgA9
6gj4ylWPZ6/7wh0Bd/Y7dKIzV5c6Al6n4L5/a7QudQQ9Pjlh9yyW61JHwANG
/Njxa4UudQT8059Hn8as1KWOoH9X3tgRAvN1qSPgtqMWFc2w1qWOoMetZuYn
+W4d6gj4/QDxL7f0dagj4OEzM0rmuWpTR8BNklsLJy7Voo6AZ0+yXyGeq0kd
AU/18XodKalJHUGP54NNn87Wa1BHwB3mPMg9c1qDOgI+rKau5XyZBnUEfK71
oiF6hzSoI+i8n79XPNRGgzqCvv7bwp9nNqpTR8AHVZ2xMopWo46gHZXe58Gc
QFXqCHjPveYJ6VtUqCPgOwMW2shaq1BH0HFyuF2d5EkV6gh46RC/6RUNqtQR
8BtvHTUXuahTR8ADw36eWnpBgzoCbmr4OrTtgCZ1BL3eztRESxzWpI6g7zNF
bcisfz2IjoA/PLO3craTOnUEff1dr797XuT7sdL55fXLvPXpfL8kuJfF6mZT
E75fEjx29cjcslQV6gj4K2uxdxbhqtQR8LYr4/OFXdSoI2gfGpksKf/XU+gI
Ok/NE5lxaqIadQT8ZGpL9NNxqtQR8CUX76fsTlOmjoCXbzwbaTeOr5dIx8n5
PW+u6vB1WmgPdJiOz/Pi67TAR7i4eI/vz9dFpL9XYt2l+1v5+ufwqteRp9J3
832R4BMuXcmaJqBEnfJa7W214Uy+Pxc6BR7laf613o47Ba7ttVvA5A7//hJ8
hElxzQtN7hT4rmcPg8syuVPggydWDy5I4k6Bj0rQeeasx50CP5GwdtjZMO4U
ePKh0atzfvHvL8Efyx87ukqeOwVeJ7r84r2n/PMO+OklB/ZOH8OdAr8e3hLc
28adAo/sDJri48udAu8aZFi++z13Cjyj5HeS80fuFHi42nOd7GTuFLj5NfeM
Nze4U+AGadftdyzlToF76czXlFHjToHryttk5hZwp8DTo98uTq/gToEHz5Ld
fWe6KXUKfEBjZ0tLLHcKfOja4jNDErhT4LXmfSozD3KnwAeO9npb/4Y7Ba7w
fE+cwUoz6hR47qEj80R1zalT4IadN02afnOnwI0lU60bKy2oU+BzektUn/ta
UqfABQ9Of2fRYkmdAu/j7mYuoG5FnQKXE3/TNWiOFXUKfJ2Y+J+uYCvqFLjv
tUXH3nhaUafAl15eE7JtnBV1Cjx75Aubpw+4U+AHL6v/HJRsSZ0CF9Y6ozUq
zJI6Be4u0ht7bo8ldQp81p655S5/LalT4CquB873PWJFnQKvDgy1zJpqTZ0C
D2x2eDrzgjV1Cn19jTvlfausqVPo8RkeGSJkYU2dAh8k+HbIJTsr6hT4D6HH
T8aIW1KnwCWKXXuV/j3v6BT688odq3a5m1OnwH+GFWsMcjCnToE32ngeras3
p06BP2j7MvF9sQV1CjxAoHPgszxL6hT4fJVs0wJvK+oUer+3Su2bkmxFnQJX
d2mXmPXv34tOgdt1jDFfFGtJnQI3lTE1PLjVgjqFjqsZGyZpZXCnwE3GyR4a
8YE7Ba5VLngpaRt3CtyjbaNX+TLuFHrcGg+n6MeaUafASxb0LHA9xJ0Cd3F6
nq1cyp0CP16768jbU9wpcOeUNEHxbDPqFLjoR03FI1vMqFPgVWejy8bON6NO
gXcHaO+4a2JGnQJ3W/+ote0bdwp8bmaacOl+U+oU+MoPV3Nc5UypU+Cr7302
6oo3oU6B474G6BT4lcumGur/3Rfgf50Cn9Z2O/Z8NHcKvV/kz7TX3+NOgfcV
b87KNTSkTqH3XdW6hlF7uVPofFcYVhLWy50CX/CmZaR4sD51CrxFNk330Tvu
FLja+MQPN7fpUafAv3lHrhecoUedAh8/c0V6m7kedQq9TxcGJNbY6FGn0Pnr
ibT7Qmc96hS4UNnAY/6eetQpcAFpW+9lk/WoU+BTL5dLrBylR51Cr2dBuzbB
Bl3qFHhI1zCdkBBd6hTaMw6qUrl/dahT4MO+9xGbZaBDnQK/qyvjIrVVmzoF
XjDmz2NPcW3qFDq/BGiI1V3Rok6BL1nvWGF2QIs6BZ638eHvtlAt6hT4M+/f
9nPGaVGn0HE75a2hfpomdQpcSeTazO4bGtQp8Ml1/QRVW9SpU+BxqonpSZ1q
1Cn0+ozS6tPgoUadAl8xoXZ8lZMadQr8TPHsIQJdatQp8MtCli3WyhrUKbQT
zmuflDmkSZ0CH9tf6uXG11rUKXDl84btscna1ClwV0FR5a/ztKlT4Ke89/c0
eGlRp8Bv9Xu/rrROgzqFHueDrb1xWurUKbRb6ld1KouqUafAQ91fxa87r0qd
QseHNOG8NkM16hR6vjp3d0coqVOnwIsHzD0oKqxBnULH8wFjO3bM06BOgT/Z
8u7Cltfq1CnwlN+RR7Jz1ahT6Hl8mZVv9N91RP/XKfCygZp/lq7h+zfBp5cb
Lxu9ha/rDh/dMPlAo78S9Qs81e6S397nfF13+J+ZI1ZE5PH9m+ClhmIN4w1U
qF/gZqmJMeOUVahf4A+3bhtzY5Ey3b8J7u0bWL3OkLtm79esM1JTTau+21hc
vy7EXQN/JL34tvgz/hw0fEn/bwl5Edw18Ak9t/Y+esqfg4Z7TZZ89jeIuwa+
LeP9Xh8X7hr47Kt95JKa+XMZ8NXvDZrnveXPQcPPD3gkUzqFuwZ+KuJIlfEG
HeoaeOHd6n6XE7lr4M63gv1vvuDPZcDV9t7+8/4adw38WIH7gIwQ7hr4rpbH
KzpG6lLXwMUuTN8xU0qXugY+88Obk1PyuWvgnirPK9/f5q6Buz7YV7YimLsG
blR9dMhKVe4aeMBE5az0cu4a+NqlSr2z27lr4INCb308HM9dAy8Q63dlYx13
Dbz2psrhiGbuGvhWk4VCAzu5a+B9+xudHmVvRl0DTxK8V1n7jLsGLhU5X6e6
krsG3mPadX1ekQV1DXydw5ywV4mW1DXwE05Ll8ibWVHXwD+0KsW45lpR18Bf
Tfe46vyEuwa++fbMkX8+cdfAr0Zu3XT2HXcNPMvST+jLfe4auHThF9lJF7hr
4DoHhWq/HbSiroE7FHeFuG62oq6BV3XKPNdNsKKugY/0arU4dNqKugZuGX78
p7CENXUNXG+07ra9B6ypa+DHc8Qe5CnZUNfAF8ZGyjvE2FDXwK/V1nZtXWND
XQP3T3pe2vWXuwbex8593zIZa+oauKO2u7nXQCvqGnhqTIFGs5AldQ28bs6V
/S7LLKhr4JdVdPqsCLKgroGHhFiHy7+zoK6BR60cbjztliV1Ddx6qkOnwSUr
6hq46fVme4fF1tQ18GGGT0RvJVtT18BFHK773lS3pq6B948xTTCYZkVdQ6+r
s4tkHxhbUtfA9/oKV+/QtaCugX9OP7xUe5k5dQ38dKnivjQhc+oa+JQX2UMU
v3HXwP9oOwoLjTSnrqHjs96vC49tzalr4JGZjQYLfMypa+BdmdWZ33zNqWvg
9jf6Hro+2Zy6Bq4wPPb8T0Vz6hp406Q5J4b2ctfQ85KU3etZz11Df+/yRw9U
tppR18Cfb69slNcxo66BdzxWiJUq4a6BiyZrSewbYUpdA/+W/1Kkwc+EugYe
/NOtr0k2dw38fvH2im0fuGvgJx8af5k93oi6Br4l4IT76izuGrjJTOHlriKG
1DVwCTkHgX6rDahr4Askqu8ZfOKugU/fZtdv8Rp96ho6L+QGRq8cp09dQ+fH
yCtG8Z+5a+B+sQ6vNDu4a+j8e2PQ0WW/uGvgWqeu/5gvqU9dA79hG5kxVlmf
ugb+vvz08CApfeoaOt8NsRTc+5q7Bq7iedT22T496hp6fq2lvxYb6VHXwCdq
bGkqbdSlroGbX2vqeyhCl7qGHjc7PQs/HV3qGnpelsZZjf+uQ11Dx73+X/Ur
C3Soa+DyLxMkRwfqUNfA/0Yt9TMW0aGuofNpgoX8x23a1DX0eoupSD/ySIu6
Bv7GrP1zpZAWdQ38SN+ePa+0Nalr6DzufOdLbpQGdQ18t7xY+jtNDeoauJCU
eFv4Ag3qGninf9DE2yaa1DXwylGB0x+t0aKuofP7OuP6Z+3a1DXwh5JJi2f2
0aWugad45BgFWupS18BjG570/yykS11D5/FcP7ucp9rUNfQ62fKw7piJFnUN
Hce+9t6ZsE+DuoZez2sO2brFqFPX0PHEQ+lgqoU6dQ38Y1fdmYW16tQ19Ofb
RrWIX9agroH/dBz6veaEJnUN/F2Y+LCwflrUNfS4TfUYvWydJnUNPE5c51GL
lgZ1DTzQK1T/dJQadQ380uwPO/R+qlDX0NcJE7W8IaVCXQMPepaXYTWE70sL
T3arvTD/mAp1DVy/XfTa5FhV6hq4eI5j1XRBNeoaOg48uLbJpOVfJ/6va+g4
6aIj+OqtCnUNXDNRynbdBmW6vxW9L+pn7N4lp0T3t6JdFH02drQR39+KdsXC
mMtD+ijSfWnp9bB7geWm+Yq2uhXlqdWv2GfdN+tO7q9kO/aXb1PPPfa2zFFe
qXOVbMWsBAcbXGH/01KVs0RCybZPdL5DyBn2kGVW2ocluL8cLvkW/rIxrVol
bvvIPJr7C56pPV6qYgT3F1yl7K9uSRL3FzxAZuTkHjnuL/in0GHik/7wdajg
A7+K7pOaxf0Fv3HdeZe1EfcXvKp10uCweXwdKvj92Y7dnRv5OlTw6ohk/b/S
3F/wbaqdXw7v4v6CT02ZpDIoi/sLrhA+P7FkKfcXPPfkhURhQ+4v+LVHpVti
Lbm/4O9SF/kLXeL+ghvG5J6afIf7C96Wd9doymzuL7jdrKRf+8S5v+Dr9KQl
Nvy/nyvBP67sMS96zv0FP2PxIq3qMPcXXDTc3sa9m/sLvnSsQF7hYDPqL3j5
RANHez0z6i+4bXD8qUvJ3F/wkbn1rR+nmlN/wa2CjpXtmGhB/QXvf/DIEcVZ
ltRfcIkrfaV8Xayov+CRsQ9MVfpbU3/BJ6aNvWu8yJr6C25es6jmSbw19Rf8
XG/PqZR11tRf8NGJzqP/BFpTf8HTnyQ9O+hhTf0F/6oh7Prpn6O/4M+23zw1
/t/XQX/Bc841j9gUZU39BXcsCh3qkmVN/QVvrzO4LtBmTf0FL11l2rxU04b6
C753Vr7Tnx021F/0+JTU5Kh/4P6CK7v7DTk83Jb6Cy43TXSupIgt9Re9Tzf3
P++QY0P9RY/D0PBjZu3cX3CRe3+OdXZyf8EF9C7u9xSzov6CTw93WvFxiyX1
F3yT1asBezZZUn/Bp1xf7KgvaEX9Re+Ly/829QMr6i/689sSi8TLram/6H19
TSb93Awb6i+4p1bc2gsLbai/4EKd4T/lP3B/waXvpW8f28ea+ouOw3cttl55
xP0F/5nQr66mgfuLvs6rglIvYQvqL/gChyODTXK5v+g4Nu1g/+Vp5tRfcPVp
Gw2TL3B/wUMdm/ukd3B/0fNSM6TRu68F9Rd84c5t/vd/cn/Btzx9/se8hfuL
jvO5T0QC8ri/6PWmKd54dpU59Rd81sbH+soO5tRfcNflC9tNBphTf9Fxfl96
Tlgh9xe84PkyiddaZtRf8MSI2OUa27i/4Cm+ajUNt7i/4G6ySRJThphQf8Ft
WuNqw9yMqb/o9TDDZe7OAu4v+PjA3rDv/47n6C+4TviW8bUbuL/o752xukip
l/sL7lWiUJnzr8vQX3B99wq3pYMMqL/gl3NzfDef4v6Cd6kER4gn6FN/0fPi
k+LxaoM+9Rcdx95PNX1/QJ/6C24/farnxUruL/ib8Sol25u4v+C9QgnxMle4
v+C7I90Ct+zVp/6i92/oyXDLSfrUX7QHhr18Z/yG+4vORwU7f67dqkf9BRfT
7ReSYa5H/QUXXJO199sv7i/4Q4/ltQtv6lJ/weVVUxdMOKJL/QV/kaS8b1mo
LvUXPOLag4Pu//oO/QU/lvm8wvqMDvUX/FJm6luvLm3qL3o8lwwSbZHXpv6i
89qJvs1WwVrUX/ADT2fu/vRZk/oLbpA7Pf/FK03qL7hZ7dsMU28t6i94mk7B
9G/O2tRfdHz2HnHi9z4d6i+4v0vFJOswXeovuPjePgXZndxf8NoURZtiMT3q
L/jvnbMXxF/h/oKXeA8a3S6jS/1Ff14y/eavGG3qL7jSKSWNwlZN6i94nxfh
U/Ze06D+ouclNKVufpIG9RedT/2DL5xQ1KT+oucre91DTXUt6i+44nnxSd4S
2tRf8LsLnCKaFmhTf9HukjTP+d2qRf1Fz6+i/Mw+2zWpv+DB86YtHPdcnfoL
njW3emvOcjXqL7i3g0Te0ROq1F/whlGPvgy8rEr9Bd8QqX+iba0a9RdcLWb5
wP5e6tRfdPyU7mlaWq9O/UXP10Ez1y8r1am/4LGLh24b665G/QXvuf15scIl
Feov2mPrPS0THZWpv2gPt+xxbVqqRP1Fj8NkmZ9VwUrUX/CX0s9jl45Qpv6C
H4lavc2sW5n6Cz5v0jTjIctVqL/ouOqdGpGjokL9BZ/zRGHEjwHKtp8qp8dk
5bJrhcb46fpzl33eLp3Zbmha9evDbTkjXe4yuEK20jPHq3y/DLhW1NbTc1y5
y+CJkrkyOW/4+sDw1YrzXTef5i6D97w70DjiKV8fGP6+59PXpjVq1GXwG8ca
cmsW8f0y4H6RV8UmLeb7ZcBfNovtH6XB98uA71w3WltXi7sMfky1sKPvUu4y
+Gav7VuVg7nL4O7e4kNOuXKXwX97Vj70X8hdBn9QGuMy5AV3Gbwr7/hBs3bu
MvhiASf/7mncZfChVw89rvjM1zeA5wxWKKrZyl0G1/7+cKlEI3cZPH+B1cve
TO4y+Ndc8cjtwmbUZXDbsgPazWbcZfBzbeMMByznLoObXIzYuf81dxk8+/Wm
unmnucvgc/Ler11dz10Gf2amdyrnO3cZXPFSR+GjvtbUZfDlX1a+2VnJXQZ/
Gx9f90vahroMrhT7eKi7og11GfyubIVeWV8b6jL46b0DnzU/5i6DL3Lqvbn/
HncZXM3/4cCXn7nL4KuWJFena9tQl8HVN4ht9I+woS6D3/44u0/MBRvqMniM
zSibx39sqMvgsU+CrMfJ2lKXweX/fA+ZZ2FLXQYfleD03NvNlroM/jxPT7jc
m7sMnvmk5Er6VO4yeKjiSbsvkrbUZfCUKMGoz/E21GX0Pr1QN8P53/OFLoMf
zGxSKBpgTV1Gx5n04hE7Uq2oy+BnzXTn26VZUZfBhT6+7tombE1dRt+nVWG/
G7XW1GXwM2N19EX+fZ/oMrhwi7Oial9b6jJ41qBrueKCttRl8J9yMxenbbSh
LoPvnzLY12Efdxn8wscPj6vWWVGXwbefLz03e7UldRl8WlFJ3qkq7jL4m9qL
RcLzLajL4Et3GeUdmG1BXQZ3Uy38OH21BXUZPG/D+x7lNAvqMnj5sJfnug9y
l8FD1GMumMVaUJfBZwiOHT9xigV1GR3/Tz+vcB1iQV1Gj5t93W3zu9xl9Dis
3BffL5O7DG54wsc6JoC7DD7wU8HbbmFz6jJ6/EtNRitt4y6D37FZOHbBC+4y
+IKElbOHK5pSl8H7an6W2u3LXQZfNiploUcOdxn8hXqoxl5BY+oyuNTDCzEr
V3GXwV9/GNM96ht3GXzSYt1e10hD6jK4xa0BJWa/ucvgyUYOTt6J3GVw3D8a
XUaPv8Bhh9IBBtRltAfsxBND/nKXwddnTMpyljSgLqPzSOQ+iW9mBtRl8JGO
ArXVzgbUZfCppdOWXJxoQF1G54WnRgXvpQyoy+j84uRrMv0mdxn8+I6e3J1h
+tRl9Dp8Gqmyd4w+dRk87JXzi7XN3GV0HLjc3dqdpkddBg9+31gxapEedRnc
qtP+9VUjPeoyeJBY/ac3X7nL4GPC8xcdO8pdBn88L9J2+gRd6jJ4hpLubacK
Heoy+D7JPPMrv7jL6Ovffq9XsUSbuoz2W6Vt9RgdbeoyOr9Ibqr3n6NNXQav
3NieH/Vbm7oMXnTp78LUfrrUZeSbnm6OyNalLoOfn1Z+0s9Gj7oMPku9e//d
bD3qMrjO+XOFV0u5y+jPa88o++WlR11G7+tZsxbUZHGXwb10ajwC1utQl8G/
bzn2NaZNi7oMvum64YZXDZrUZfB4g7ADu/drUpfR+2VXXmKjrhZ1Ge2x3tMD
7A21qctoL6We3b9ztA51GXydpGvxhoU61GXw4rkLHvV7pE1dBn+UnXcma68W
dRnt2/IIr7n9NKnL4Lm+5hWFJerUZbRvPdbe8ZFQpy6Dpx4RezXKWZ26jPZD
a9AN2TEa1GV0/t1oMfLiNw3qMrhPQMetfdM1qcvocauJKq68rkFdRjtBvkCp
IVKduoxez1dvRV6oUqUuo9fVr2nbXW1VqMvg3jpzpcNjlKnL4HYtc9I8S5Sp
y+h41WnpvCtDhboMfvRk+PqnZ1Spy+j4/KBMoPC/6yr8r8vo/WVuF3FpoBp1
Gbzzc6ava60KdRl8RKXZmZ/dSrbtfz+fbd3H3n9pS/VAY0Xbw/22ZJz3Yhf/
0hyi+VXRNmmC9oMvk9nTUs3bRY8r2YZuah6mZcb+5Lj1Wvd4JVu/ushpQWrs
RovH1A+bzz14xOtOymW1f7vU+87+niHcg/B9gc0BX3O4B+HC89dubrfgHoR/
X3jX8ORd7kF4mVSJccYO7kG40CaJJ7cSuAfhkUujtm9p4/snws3jRNv1NqtT
D8IfPJmn3OujST0I33Z5a6ziWG3qQfrzj6899NvE90+EBzycmj1Bj3uQ/nxh
+ZUGP+5BeN9R6spJYdyD8LR6y7eaGdyD8M2lnQZC0nrUg3DB3Q8FYvroUw/C
c2X+3rd24R6E57c9etHwiHsQPmzN5LduC7kH4QulP6zRKuYehN9uX9gzO5l7
EO50KUzIVYJ7EJ6yd7qvsT/3INwi7IvWyhLuQfi5VO/l62zNqQfh74cnetwa
Z0E9CJeN7qjo42RJPQgfudjUv3CbFfUg/GKrX/qHI9yDcMcFLZ6W82yoB+HH
ztjP/nSGexBu9Uj6h1QZ9yB86a3vf5cmcA/C97+9fv6Znw31IPxC/1MzngTY
UA/CBw0+mHb6gA31ILwup0hU8w/3IHzjF+eIQ//mJHqQXifV4kaXF9hSD8Kf
lb2+0nebLfUg3FDgyqUjGdyD9Phn7vlTncc9CB8xR+RzTh73ILzUc9TcyIPc
g/T6eW19+Mx67kG4UvZOCy8X7kF466hZ4Q7CttSD8L+PTcRaw2yoB+EOWatW
zXrBPQhvqM12XpBkTT0In/FjxFCPFGvqQfit7b6zx33hHoRfVVE6tWC7DfUg
fOAyqaiwYbbUg/TnbdPX5NhwD8JjUhbsSTfhHoTHpR/MfN/BPUjHMdO4U1lD
bagH4XfTSkb1iFlTD9K/NyfzbZ6WFfUg/JeDRVzSTkvqQfjN4MZO1fGW1IPw
jLM1P92MLakH4TsKv4hHTLCkHqTjZ82BqKWTLakH4TLjV9n/1rCkHoTLv1D2
FvrAPQh/ucioTfAQ9yC9zpcsXvzemXuQXrfF12V2iFpQD8J9Br27tP0B9yB8
vNPIXJ2D3IP0elPRC4ty4B6EOw+IGLHhMvcgXOVnWdnzUWbUg/S+WCCl+seT
exCeFadz5uVu7kG4ev7GCtF27kF40OY6MyFH7kG41C4zuUn13INwd0m7mGue
RtSDdNzQvVRw5SX3IL2uXs96mRFqSD0In+pkfr/pL/cg3G3a6cNbj3APwm3l
1OO3LuAehOvn7nxR525APQgPkdI6/3Ue9yB8U/msML8Y7kF6P96anj94D/cg
fJnD6K/V27gH6bitesQmfx73IFzBw69hq4wB9SB8iOXnyL313IPwO6rFy39H
cg/C7c+Xxyvo61MPwke/Gpow9xv3ILxe7/bEZZXcg/DPnXKqerHcg7QHUvp4
qRjqUQ/CK0wjXXUfcA/S8TPv9Owp4dyDcIHgpJYHw3WpB+GBpQ+cqv/tGfQg
XDKm/G/LWB3qQXhiStOYoeI61IPwFXdvvZg4X4d6kM6DG2+qaYjrUg/CXb7s
2d0/jXuQdpHZltPa//696EHaLSdDcxdWcQ/Cx+mFy3pL6FMP0v4RznPQGalP
PUjnC6c70VknuQfp8Sn/vnDMV+5BOt9tmWTl/u/7Rw/CT6iOkFVar009SDvw
zHWFTRFa1IN0XhjxYUuGrRb1IHzKj4RBw25xD8K3CpRqPazlHoQ/mbxmal0G
9yDceMs5u4gX3INwDZuShpw5OtSD9OfLrntcU9amHqTzZkPyt++l3IP0fTpn
KUns0KAepPdpV8BEGVkN6kE6v1+Pf5K6WoN6kPZwuP/X4x6a1INwLYEd5tOU
tagH4du3rNAV8NGiHqQ9OX7kz6xjmtSD8HjL0QcFNDWoB+HtkR2zB8xSox6k
47z/g3GHH3IPwq+faPe5aK5CPQj3X7G2SSdbhXqQ9vOUqbstG1WpB+l1PvGU
qPQodepBePnBh8dlbqlTD8Lnbdnn0bxanXoQ7mdYOihNSo16EH702QMHsbEq
1IN0fD58/d36yUq2jbZp3cMT2B853luaaKloW7XeWnNaJLt+yxLzQ06KtkXV
z4M2LmQfJ2zmqeOiRF1J+8Hq+KLmk8rUlfDYM9Lmh4pVqCvhc+OHP02pU6Gu
pOdrxJ+yh1eVbf0Gym4+KM3eaFSuvWqQEvXmDMWdW/Nk/+2NgtztYsrcm/BX
1VqmRyu5N+EK3bsWt8/m3oRbWppUPfvKvQnf7XXLrjCdexMu8EhhTewC7k34
hfOXCkat4t6ELxBYsGvGfTXqTbhPt25PzxoN6k14lZ9nirKuFvUm/Hm6pWxH
uTb1Jjxoo1XJllc61Jvw/Ms33kd5cG/Ch687KH18H/cmPQ7eGvM2P+PehD9U
3jnTOJB7E+618EjEHUvuTXjzrRsh4su4N+GDu0fbrW7j3oSXZI0Qf+LMvQmX
u7P8r/Zu7k342ACl0G+x3Jtw13jd7WfHcG/CpfwrA9ckcG/Ce8uPrpjRw70J
335J7uGqLO5NuNHSJu9J+7k34QX3Ghou3OLepNfnbasJ8iOtqTfh1fP+jDfT
saHehAvZqrhkf+DehGvr/1rkJ29LvQkX33xpRpqcLfUmXO2B2B4tIVvqTXjU
QR3LNV3cm/AEg9/PGwVsqTfhonInXAzUbak34T1BT3YfXGRLvQmf16nWO+4k
9ybc5tfgNc5vuTfhM+cbHf042I56E+5SkV96WdKOehPu7T/sU9RQO+pNeHTk
dul337k34Zfc5u5de597k56voE1BR4u4N+GH7720fRnNvQkPN6wa/mE89yZ8
aOPkwuEDbKk36X39rOCpYJYN9Sb8YMGqjvMLbag36XG27fZMD7Wh3oRLT7Xa
rlxuQ70Jf1Ak9fzrcFvqTbijv/zPYZO5N+FLA3bl6vpzb8LjHX7Pn+PMvQmX
eOv7pUHMlnoT3t/JVj00iHsTfvxMl3n5Pu5NOs5oSA7tfMW9Cb+W0Td8U6gV
9SY9Pi/TXpqZWFFvwk8/NCnRVLKi3qTjyaUtLd5SVtSb8CO+bT9HfebehNfe
nTmzMo97E64afEl4oJ0l9SZ8ndXow063uTfhV682Gu1cxr1Jz9e6I2IjlLk3
4f7Sb6bUd3Jvwr94nd51r5h7E976dMNfrdncm/T6PDpHrbyFexP+4by+8UsN
7k36+iH6qTILuTfh9l81Ek5nc2/Cv9aF2Sb2cG/CdzUH7pQK5d6Er5FOCRIS
MKbehLdLnI3yOsS9CXdyHq9wwdSIehPetXrM8cRr3JvwXwe7xu2aaUi9CZ9h
9W6I4EfuTXjHtW9eyVncm/C7u9dv3BzFvQlff2DRhDWruTfhimqJFnYJ3Jt0
nhqz9+q4FO5NeOJM+WrXHdybcMGo6POLQrg34ePW/mpR0uHepOfxV+6lfi+4
N+n16XNzQlcK9ybthMTkHeHTuDfpcTt10V9skD71Jvzlr66iozXcm3DTV1kr
siO5N2kvbTvStWMc9yZcMnD+kJV13Jv0ekjrzbmxkHsTfn9ITvHkkdyb8EEC
weL+J7g34fqirvvHLefepPPd8p/3U+K4N+k80m/1isHvuTf5eBUbJDeTexO+
Irvwy/L73Jtwh4omj9KF3JvwmytlZT+85t6EH7qxzNpAn3sTbpW/smSSGvcm
nddOJz2RuMS9Sfvk4bQ+awfpUW/SfpvdpKWqxr0JVwnquSRUzr0J7zdWQtW1
iHsTvtBg1+I5K7g34au7ekfv+cC9Scfn2XNvXLvBvQm/Mv7xyvc7uDfhFq83
fZKv5d6k18lokZj51tybtB/ieuRXyXFvwidszjAWucO9Sbvr1pHo54+5N+l8
sT+nVvAg9ya9jx6qpR6X1KTehMccmWLp18u9CW+73t/P8hz3Jj1fda9/vrnO
vUnHYUvXutMfuDfhoW8XNK+Yyr0JH2MSf7dsEfcmPV822XfXf+fepOflZqOw
zjruTbjGa5dKC2lV6k3429x9utERatSb9H6Udz+w9QX3JjzlxUmfNbka1Jt0
nA+5umK1owb1JnzPh9PrJRq5N+nrnDO6e6uCexPeNPbsMPvb3JvwrcqKg9/X
cG/CDT6tlvZ/w70JDwxu6w0VU6bepO/n/p/uV4dVqDfhJxpkWtfcU6XehIvM
GZEbNEqNepN2Ub+OwGO2qtSbtKOE1dS+JCvbukyuuXhXiH2A5nxd4RK+bn+f
T44x24ebVm3Wr0n3FuCfh8IHv5s+cXwU9yn86fQLkk7D+XOL8GK3J1GzSrlP
4c8sipJuTOfPLcK9hs1OznvJfQr/fvizj9w27lN4aECkxg8f7lP4jeNFcl9W
cZ/ClxyI2tzSpk59Cn9hsi72ywpN6lP4thqhy03C3KfwEXZqdb/CuE/hh9e8
HtY8hfsUrhe178f8i9yn8GNuFysn6etRn8Jzwm22nKrjPoV3mJTbtqdyn8KH
Hfkk8f4k9yl81ootP2J+cJ/Cxy//8cJgKvcp3HP9A4F967hP6fH3Oe75ehn3
KTzKK372t3Hcp/ApjT7Wv0q5T+l11TReav1Uc+pTeB+54aHzh1lQn8JDFC5t
fidtSX0KbwzVe2rvZkV9So//6/QLmsncp/Drz7+vrcrlPoX/6NhQLapvS30K
f+VocrXRh/sU7qv/qlnEn/sUbjZ2iPxIV+5TuL32d9ewKbbUp3DndOXoFm/u
U3j70T/x63dwn8JPj7n9Keke9ym89rbc698KdtSn9Pdaq15J8rOjPqXn16jT
QC6O+xReMfXdcZmN3Kf058NtN6WHcJ/Cm9Yu9fttZ0d9Ct8/cvwKJTE76lP4
+2VGN3a3cp/S91+ua7k7h/sUXmbSXXxuBfcpPOzHJuGM8dyn9P1/vbDngJwt
9Slc/u7tcw+H2FKf0uM8eai17zBb6lP4Sh3XPN///n/gf30KTxtXV2s6lfsU
rhA16JdCEPcpPPvT1KuPF3KfwuMWXsj44sR9Cs/fk1sWJ8F9Cj91NLPF5iD3
KbzIaqhKyVAb6lO4zwaHia2HrKlP4SIrp+qrzramPoXPHtanfoqJNfUpvGd7
9tq4MdbUp/ASzR9LJr/nPoXXt98S895jRX0KH+r6ITNJ3Ir6FD7qzRJ1x9Xc
p/TvLbo0T/IV9yncWinJXeb/9Sn8gbyxe+No7lN46cxv1xe3c5/Cbx/L3ZOX
xX1K/97uq1pVU7hP4TME2kQF67hP4Q2X3KR+SXKf0tfvN+XJVzfuU/gJZZdc
gRTuU/i7j2uaX3Vxn8LVRUyN7oZxn9L5S+j93j4juE/p9aanOrmlivsULrtl
f27LAu5TOj8WROwT+ct9Cnc7myKWs4X7FF6QLXHj+UhD6lP4Tw19n5zT3Kdw
h5aOyOPh3Kd0fD4S533Sk/sUfrTM2a95BvcpPEV2caCLG/cpHc8nPf8TPZX7
FJ4UpF7WqsN9Cg//a9Pr94d/PxYu0Xjv99UK7lP4gVV/892XcZ/Cdy1z2Hlc
lvsU3nzkodef6/zzUPiF/FW9dRHcp3S8Ep9o7CPLfQrfqBJa6nCZfz+WXg/L
ekR6FnOfwmdaOr35JMt9CncfHDK24hL/fiw9L0ZCk76Fcp/Sn0+OOyXmwX0K
X7fkt/a5CO5T+DwjI8Ulj7hP4XcvSi7d7MB9CjcO6fOsp5z7lF7P/htMLllw
n9Lz+y3lfMRJ7lP4nPzes4c+8+/HwidnOkh/6ODfj4VfW/KwqSCB+5R2V0y9
7YEH/PNQ2oFJFp0egtyn8NwxK0wDo7hP6ftf+03Y9//9PJTOXzGlDSvVuU/p
dR5imGyylfuUzlP5vz8kj+c+pa+vVHdmzTP+3CJ8aqHjM4O+3KfwuqhB1bPW
8O/Hwh8ObPm1eAX/fiz8su/HnKAZ3KfwTvdpQ878v5+HwqOz/TS6IrlP4b1r
TEv2DOY+hcfUfzuS+JH7lPb/zqpFf1O4T+ETX4kbrVnPfUqPf/wdxaRo7lP4
MrdNNw7W8O/Hwo8se94wr51/P5Z2S8eGZs0N3Kd0vlA5EOKoyX1K+7B33rtP
XfzzUHr/Ltv19k4o9yntW13j1knd3Kfw1IaEE81nuU/h1Quvyxq5cp/Cb1Xc
q3Cr5z6FX10Sm/87l/uU9kzXHblRp7hP4Re/KY/9msV9Snvydbjv1Bvcp/Dz
m6Z3XP3DPw+FfxgqfTn+//UpvOWk+eXkD9yn8IwDd+OUZ3CfwuMdpwUFpnKf
wrXvrfjSNkiF+pReV04mFb6G/76fMtGM3blqVScqBFeGDjKtuhN9zSjVkbsV
nvWlTeD3Ae5W+F6fozdfD+H7OMA1aj83uB/iboU3lwcn/7bm+zjAbz53Wny/
lbsVHrx97hjtEL7eKdzFbGzhsW/crfABV2rMZdO4W+H3pTJCS5Zzt8I7Blnn
OO3hboXnHpZKHvpTg7oVHpmzS/jwZi3qVvI3/n+HjeRuhV+M0i2SH8/dCj/q
O2X12g7uVvjUmJi18du5W+F6rXNF/a31qVvh+5Tdc84NN6BuhcdLbtunNsKQ
uhW+cPplkzojvt4O/NCqy+3GftytcN3XCqZqq7hb4VEf8gKiF3C30vO+onBT
sy53K3xBwtPDq15xt8JjdYbMuJvD3UpfJ11d5cF27lb4rN3v2zszuVvhEy8X
D9Zr4W6FP5qx3nmOkA11K9xp6agkoYG21K3wU1YjXsbN426FDyr26irczd0K
D/g5JvPGYe5W+Jldr7/oHeZuhffffHTsjhzuVrimQNOJpBruVrja28mr7Xu5
W+GTSofp2zvYUbfCLyf8ONCcxN1Kj5uuw9Ti69ytcNMnYu4H33C3wvsFjL4p
/5y7Fe7ltNk85iJ3K/yJ3TLVrfHcrXBhz7url07kboUXKzheDexvR90Kfyp2
KH9VPXcr/Lhb2VytNO5W+POTg98+CuNupdd5mZ97kDd3K7zx+wmJBDfuVriv
eYL9Ok/uVvJFogkN87hb4QrLBoc8WczdCt9gKmLvvZi7FS5n3b/jxWzuVviq
tlwFBVPuVjreLg4t2ybM3Qovn/Nwv/Q57lb4kRft39eu5G6l44lup+C66TbU
rfADIj7zbOxsqFvp/RI4eZ6esQ11K1zi8FTlx6I21K3wv749a4rLrKlb6Xjl
62/xZpw1dSvc3OX0q71B3K3wYce+2mamcbfC1b/512Y85W6Fz3gf6fXdnbsV
/m3JhWjX7/y5Tnq/b15yr+QMdyt8gsmFNeGR3K3wRZ7jt6eP4W6Fjw2+peuZ
zN0Kb5EdOSfgOX+uE37Qb1hIiix3K1y7K+WI2jzuVvjqZ0ISy2q5W+Gemsr6
oTO4W+n8213sF/eHf48Xfr1f0heXcu5WOq5KjZHcu5i7Fb6+v+/y28JG1K10
XP1+vv3EHu5WePqW9dfUhnO30uvh0qtHC9O5W+GqMr4a+yy5W+Gb/c/5hf/h
6+3QefnJmd0yj/l6O3CLlT8v2jTy9Xbgc9TPCY+q4+vtwAN3yRmllPD1dujr
SG+oikjkboUvMRii0+PG3QrvFfk8JGkgdys9L5+q1skX8uc64W9nTYnvnMjd
Sue7zVdE9B7z9XbghzssvvRG8vV24PqWsiNWy3K3wr0PbjrwJ4+vdwo/fdVx
mrIlX28Hvn2i0KfPX/l6O/AS4XVR8k38uU74wPk1PZ9u8uc64UuXXfgk3Mmf
64TH/Mm98dqMu5WOP/Vv3KIv6lC3wqt+Rud3WHO30vFBPvbnqpP8uU7417/l
RoekuVvh7i6dkyf5cLfCf6jd/7zRm7sVPlIk285nEHcr/FVawjjDYO5W+LRO
0cHDHflznXCDn9HjJZr4c51wm65ih+Sb/LlOePWC5lClZfy5TvgegfU31+fz
9XbgV47fTDitz9fboe/f6aSSXZYWdSudj761B7/N4uudwv9EJ50bJsHX24H7
v/V/GTqOr7cDv5egM1pTU4O6lY7Plys33Ujjz3XC4/Lqdc8V8Oc64dli++QF
nfn3eOEPlVvU9qpyt8I/NIX4zy3WpG6Fmzn73hOP5M910vG5+KrzNC/+XCe8
aFjqmXl7+Ho78GSvfcWfKvh6O/R+rHg6L3kNX28H/rMrznz7BP5cJx0nz36V
a1TkboVrTbTvM6uYf4+Xnsfkk9uXGnC30s6ZOVVX+DP/Hi+/f18Vjd7Ev8cL
lzV2853Zo0rdCjcRinm59oEydSsdl8pjzCRec4fS6+T0mDVmotyh8Mxx286V
H+bfy6XdaPQrIukt/14unUcqR5656alKHQofc278AttzKtSh8Etz+vaXm8Y/
J6Xz6aurKwR3/fs+DWs1FK6oVfnEX1zo/tuk6tUc4fma7oq2h8ODg2afYbeS
cos7Vq9I3QrXiV/7zE+a79MBj9N4vzcqkH8fGO4/QTS8+ip3K/zvyMT8NGe+
Tzq8df00Nc0P3K1wp5/5l/71AHUrXPCFdGzTWFXqVrjL17lzpI/wdWLhz+2v
7NulyNcjgv+4eFNSvI67FT5p0IIS4yzuVnjq7s3JO+u5W+GLTxnvKDDmboUX
NtSPq72tTd0Kt/f+3Rpmy90Kjzl4+IullB51K/zL5qb8953crfCBo7q/jKvj
boXPq7JaIpXH3Qo/Kft9Quc+7lb4S6lVo/rt4W6F7/4RGRycxN0KX3POPHzx
Ju5W+PdVPlq3Q7hb4WX5rfeDJnK3wvvemzDv51hz6lb4/MmyjYYiFtSt8KgL
he/nillSt8JXRXhte6NjRd0KP7V01fiNs62pW+HLEwbpNYZzt8IVz93OLtHn
boU/WiDo/3grdys8U+SHkmw1dys8rdVTJaSduxWuUXnimdYX7lb4zZtzzR8N
tqNuhRsOL/ezNrKjboXbrQ6YsWWZHXUrfGx9RFjbKe5Wen5HfLT5+527FX6r
pamflro9dSs8vCu7/1cbe+pWeMEOrdIIQ3vqVnis7cSkscL21K3w2SO2b9W8
xt0KV24Ribu/jrsVnvPOWTVBl7sVvmLQjTtHOrlb4R8nhRQFnuNuhZsIq01f
kMbdCi/tuyc+aQt3KzzEbegip83crfDxH72PuyVwt8JrJTft143nboU3Pvre
kLOWuxXe4DDmxOR53K3wFyYePROtuFvhHxoG9cwdwd0KH9xqvPLFC/78KR1v
Tx8ICqjmboXP8UhqE7/G3Qp3N9p12/4jdyvcZ/ZhWdUhttStcLNKqVnqw22p
W+HPGg7ml3Vzt8J3NsX8ubjUhroVXjXgnrBIJncrfZ++cyRn5nC30tePFK64
msvdCk9K7R45+QZ3K9yoT8qUPHXuVnjTwhrVydXcrfCIoqFje9Zxt8LVFL+k
TDDjboVL7FyVt+U+XyeWjvPj/7QZTOVupfdLV/yyQXu5W+l8dM7+QksDXycW
PjTv1Ovlw7hb4dtbXaatjuRuhWt5TdO2EuZuhYtcfFgmV8XdCk8QzTo1dDN3
Kx0PndQL9k3gboUPaTVcGd3BP2+Ff5ba9v7zCu5W+NPq9j0Br/j3geH1OpYj
dGdyt8Lzt2X/KLzL1yOi82Da7VnOYdyt8OLQ6FuLDLlb4cKpzwOCR3C3wtss
hceMHMjdChcfuuP9f/cBQbfCz7+Lif36gu/TAQ8N+j5Q9jRfJxa+3q257uoC
vk4s3DnH+MbMv3yfDviY5t9XHDfxdWLp9SN3T1B/EHcrXP+doLOMLt+ng/7e
88c18jZoU7fC3bbdWzNYUpu6Ff5Q6Pou+Zd8/0G4jOQH788P+T4d8LNmCnGu
T/k+HfAHL05OuP+GrxNLr/Ok4tbcbi3qVviltLkJZ8T4ekTwWape3wS9+XpE
8OBKCRvRF3ydWLi8jKaEaQZfJxZ+LFJE3UOfrxMLt7RPeha3hq8TC/99xLhx
fALfp4OOM76HZo1z5OvEwnUbrDXcNupQt9Lr8KKci4wCXycWPl3pg/7BWr5O
LPxo57JFy2r5OrF0Hv82KfTmDL5OLO1S4UsmE/00qFvpvNZd4bqliO/TAfcs
vPip8C3ff5D2cE50RlkN338QrtdHtme/ugZ1K+3JoNuV2Y7q1K208/PsFCIj
+T4dcNlvfwc/FOPrxNLr4UO65gRbNepW+P1vJveWv1OjbqW9V+EZp16qTt0K
v9Pna2fxKL4eET0vJt6CE6r4OrG0K8SFOxx3qFG3wtVXDzbPvsn36YBHx5w/
qTGU79MBF61L+Ty2U5G6FT75bdeN6Nt8nw7a1T+zFryp4OvE0m7UupNZaMvX
I6Lz9fFN1oFFfD0i+PDzTYvGzOXrEcGn1ged6fNelbqV9t7Vy5qxwXw9IriV
lMm5m7O5Q+GSYluKz53k6w7Bu8fIzV15j687ROcjvcyPAlbK1KHw0aomS1xK
lahD4YnljwcULlK0bfws1/32nlrVYLc1Pqbd/86/PlWVG2dzh8LLzj6oHqal
RB0KP1WwZc2rEv75Kdy7eemtGf2UqUPh2+5tqn81Xpk6FG5yecHGwH3K1KHw
n3sPVPwSVaEOhUvs36oTUqBCHQo/ccXT1dJNlToUPlb23R2hz9yhcD/XjIt3
1qpRh9K/S+1p9MYu7lD47OzMezbBfB0kuIHl3PCnA/hzqXDNFsl3xq+5Q+HR
V3Nf/JDlDoUfW5GYXHSSOxTeuyehf/oE7lD40bkXZjyexB0K31AV5m7qqk8d
Cq+M6O+W/+/8jg6lrxO4af9QJ0PqULjYZF2NBn0j6lB4uk/HX91/ewYdSo+z
+cbk0Q+4Q+ERG/b8OZrLHQpfddnKLyeaOxR+Jv7SBon53KHw2oZx8aMDuEPh
nzbMGDk0gjsUnvFr+HW5NO5QeLiLv9eSKu5QuEb4sjF/WrlD6fna7Pw0opU7
FF4dcPaa/SzuUPgmsSQv+xPcofCF/W4+7v3AHQov0HWZuFfejjoUXnP9+WqN
6XbUofCrDWP8dddxh9Lz21rVIlbEHQovvDO25+Jb7lD47W97tLMU7alD4TnS
Ty7We9lTh8Ifhyb6DYniDoVvLsrwWLKFOxQ+365IUW81dyh81u9TO8ZP4w6l
r+PRXJw60J46FK4Umrg59hR3KHze1LNGn3y5Q+FfosKP/BpmRx0Kl0ua8vDX
A+5QeOumi/sHnOUOhf82N5HaX8AdSu+L5l2B6vncofA0+cFDSnK5Q+Hq7nKy
9fu5Q+GxW7KDB6zjDoUfPzT+2Ndp3KH0vJ//9HK+JHcoPV+tclfa7/D9SuA7
hcf9bsvnDoWL9lZq51Ryh9LxVnPDm3EDbalD4aNm/k4ebW1LHQqvKNoanLuE
OxQ+82zH8IYo7lD6e7cV94zzsaUOhfdvjj/wbIAtdSg9zpGfYlKFbKhD6fF0
vWkmcZ87FL4mZcmSSYXcofBQ97Y2hWLuUHiVjEKhzS++Xwl842gjv5oE7lA6
Px5YtU3QkjsUnmn4MyCzi+8XCW8XDVg5fCt3KFzX4d30cd/4fpFwrWzN5ToW
3KH0fnkS5Gy7jDsUvtI3/5bcSb5fJHx75rE7Z4dxh8JlZK+vnHSU71dCxzfn
xvAgH+5Q+v49Ur8tV+cOpePtcOX26G6+DhId95Y881l1mDsUHpmeOtVYnTuU
3u8+Tv5z93CHwm3806UT3vH9SuA68dGjayZzh8IntQ6Ytb2K7xcJn2bs3GTv
r0cdCi+e133hvZYedSgdb10HvXSQ0aMOhTv3zho9YQx3KNzKwz5jxXDuUNo5
wYattzt1qUPhxrX9hPwz+H6R8D5CYaHT1LhD4Yptz0/4GOpQh8KV+37PLxuu
TR0KF3S9lBE2Tos6FP58oPaxmQma1KFw+x2ygz2naVKHwrtrwibXzdGkDoXH
lbT66u/QpA6FD07rrht5VpM6FK7tuOuxSiXfL5Ke9+OrHSsz+X4l8D2VBRPF
Yvl+JfABAuNtcjdoUofCjbTifSpu8v0i4fUGP7wO+vP9IuHBSsV9Hcbw/SLp
eHLWLd73gjZ1KLxcVckr8K82dSh8+r0NC3+c0qYOhceotq4PeqxFHQofZKaU
UVeoSR1KO+ex226RUL5fJHz8rcuGNRF8v0i4xbF9mrs61ahD4Y/Cb+7XvqlG
HQo/klkveveJGnUo3LF70UnvNjXqUHr9H4zO/LFVjTqUdsINwQCPZ6rUoXQ8
vPC2aN9QVepQOu9PO/A+3UeFOpSery1pT2Ol+H6R8IFixXmjvPl+kXCXxgyT
on58vxI6ngt/nP6+WJU6lHZ4yZe3/t/4fpH05zUn97eOVaUOpePenI4dkZNU
qEPpdR7fcXlnKncine+Mxl4zt1aiTqR9O3hHx7itfD8R2ifOvxIWy/H9ROCr
o55OycpXpk6EL/0w5vABSyXb9pI1Z4tfqVWdkzVyHfPapGqkwjlXIQHuNfi+
2pTMIwZK1GvwbXEd+fZSytRr8Kj4fl8rcpSp1+BnlNOW/+rmXoN/9Eg/Jj5O
hXoNLnayanzBXBXqNXiwXOx2kVruNXjI6OGJX2epUq/BVTUbkkNF1f6PqfuO
q/Hx/z9uhmQkolJCe5723pNIRlKyRYXKSHbDDJklISOlRFTSVpFCRAohUkQi
FQ1E/Hx+t+/z9Xr/e7+59a5zrnNdz0fv07mo1+jnHdNnlPU9Zeo1eO+bsiln
VqhQr8F3JvhGNn3k+0vCr9gl7LOfzPcxgVedaCrLv8q9Bq9o+WG7yoH/ThOu
6BUcnWnOvQZfaT1UwjKdew0+/8ibyMnTudfgBjv6TyvdwL0GXx03qag1g3sN
bjH77/aljdxr8B+WR2pcvnOvwe8GL1Qd9YJ7De6yovNRzGHuNfjnyvbh43QN
qNfgG/VNlW1ruNfgUhGef3POcK/B3ZYYuH06yL0G/93xa2LQJe41eEKNx6E/
77jX6Dhsnbo9eoIZ9Ro86NSOUTemmVOvwbdrKI6L8bCgXoMHG5Vu3i9jSb0G
/7TEbUvFVu41Om4bwtfvreBeg6dvOHTj7Fgr6jX40vX3xo5Yxr0Gn9F13rkx
hXsNfmvT1dLT37jX4F9HPdwcqmVNvUbHz+1v5b+WW1OvwS8MCR0niOReo+Ok
dsO1wxnca/CS3hb7uku51+D9C1LaR9/lXoNv1t6ws/Ua9xo9v6ul7ON2c6/B
xZWXT3lgw70Gz7A7EDmphXsNntR29arSEe41uM2Te8GWZtxr8K4SoZctv7jX
6OddGx584An3GrxNSEfy1G3uNbjVj9gI8Zvca/T4WOxO8MnlXqPzm/8n19Q4
7jW4uvrGpE9rudfg3zLU9u3S4V6D+120P/vlLd9fEl6f8rFp307uNXinyoj4
ujXca/AFd7V/yedwr8FLHft3D5bjXoP3PIk4tGUj9xr8tWFVYXQB9xpdR9a3
dZ96xr0Gl4wpMTh9lXuNzj/jescZO3KvwZV3Kz84sIB7DR6z7nXQ597m1Gvw
w89HTuqVzr1G5/lLk6UFsdxr8Mk6Q84sq+Zeg1unCm+xncO9Bj/he9mxVx/u
NToeuuVaL17hXoOPmbtG4Zg59xr8klRgak0c9xr8bMW3b2l1BtRrcE+ZbVlL
h3CvwfOdR88Ybce9Bk9cUuAz4qwe9Ro9/nHub91VuNfo+Fz4/ufgOl3qNfjb
LcM/mF/l+5jQ1znzuY/TNu41Op//Mvtop8u9BjdPfBM88CZ/bi1815GwkFUT
uNfoeBv9eN4ML+41eNnOTU594rSo1+DbwgzWdnUIqNfgGtMDpr0PFFCvweds
dX9/T1NAvQavlI/+tHusgHoN/mfAtRk/5AXUa3S+TcxW2q8moF6DR0xoDM8U
5V6DG7V21W/bqUm9Bs/0efZgSIgG9Rp8SbCSnLeJOvUaXM3DqliuW5V6De41
cpfe7N6q1Gvwwsf6td3bVKjX4PdN5TVzNqhQr9F51SIt2Op/9+P7v16j19Hk
0FX7dFWp1+g8X+T+cPwGVeo1Oj+o3Pqc6q9KvQZf9P1A5IZxqtRr8C0DPsWc
SFehXoOLdo3N/r1MhXoNfq3SXWpsgAr1Gh0/l81nRr1WoV6D91JREbw+pEq9
BredfXnv1H87Db0GT97dP+58hhr1GrzAad7+mDg16jX4OMO9EXED1KjX4NqO
Yrm7hVWp1+BTL+vsl/yqTL0GP/dBondSb2XqNfo67Q2FQ7yUqNfgs36LZKiO
VqJeo++/wU+/pVmReo3OGzbLlg1JUaReg/e9YBGTpalIvUY78HSp2qVABeo1
Oh66NUZ0JstTr9EeU1po3zlCnnqN9lux0XqbD3LUa/APGWOnb9KWp16jPfxc
penvfXnqNXhNYMblJR4K1Gvw0dU7vhdsVqBeg8etOGW9o02eeo1eX0PF50vm
y1FnwQfvqNV4uVKOusnnU6t9r1cGRbV1RtoZL7ib4Nf178YkSihQN8H3qEXf
MBZSpG6CRy33qAw+qkjdBL+p8/iubaUidRNcc7XE4KlN3E3wZZuCTe4MUKJu
ghdrnlfRclWiboIrJi55++oddxN8nbFtZ0UydxN9/Q2hv7LDVaib4J8SOiRc
ZqtSN8FF1ghUBrWqUjfBxQ0efrKdokbdBD/bJ8W5cw/f7wP+dMavGvFa7iZ4
lunNYPnD3E3k0jdn/H7J3QSfFLO8Xs2buwk+MCNt09Nk7ib4kxe3hYeO0KFu
gltGXanN8delboIbSdmcuX5Cj7oJbvtjRdjirfrUTfT8Oi/tcpM2oG6Cf839
EvrzOHcT/M+lnHlXpAypm+BJqasOWJZzN8Gb74mFdNziboJP19ZN1fvB3QT/
fl3d58h0U+omeFBUyZ/AJO4muIV5TPfWl9xNcK9UY5fWp9xN8G1dcVeVp3E3
we8LPEObznM3wUNniRT3dHI30fF/z8brojN3EzylRfz8+avcTfBox7UhtSOs
qZvgJnsHqb1eZU3dBE8ujjLNy+Rugs+89SDN9SN3E3zewraoc31tqJvg9iL5
w24OsaFuotf7jPUrxojYUDfBj8xyWJ7Uy4a6iY7b3LMqJR+5m+AX1GWlfxVw
N8HnNrXXGQdzN9HztfDFUFFVa+omuM7KF5qb73M3wa8+1X3024+7Ce5jGrl9
uZwVdRN8lmy7ypEO7iZ6XYztl/zzNXcTvEamYc+lJ9xN8KM2/TP/lnI3wR9d
6pFbncDdBDd2TB/l5MvdBJcSK955VZq7CX7nXYjqtUTuJnj25p8f8524m+h4
NpmwQHUadxN9/w2zNjnc4G6Cz5mvq+1uzt1E59UPi6daJHM3wauFh4sd+sPd
BJ+/oXxiuJQVdRP870DRp+tauZvocbvqOfrFZu4mOo/dCO3jlMTdBFffPXqo
hzp3E9y/NmjXshLuJnhjgv/7mf+53wddF9p7t5uXcTfBP28xWB9tzt0EP2h+
aP/KV0bUTfCOwqWXvm3lboIvH5P6c2I/7ib4mgQRN8mF3E3wLret9XVR3E3w
hrtXyuuz9amb6HqUUV7Q9k6PuonOw6qFH2o1uZvgcVmSZUsv6VI3wUffPrZ6
22zuJno9OlzfaTaBu4nOS7bNCUM6daib4JuLK+a4pfP9H+nxfz2h90Eb7ia6
fiWKdIuf1aZuop/3YsVLj8da1E3kElEmk78KqJvo8XS0XtgxgbuJHoer4x/a
DtWkbqLzz+uU3UqLNKib6Pu8L35is6EGdRM8L+vU35f//j26CX44/m3YgQMa
1E10HY+q8l3rr0HdRHtgRW7gx0p16iZ4Ra9vrr1y1Kib4E07VPpZuKpSN9E+
mem4X+m3MnUTXO1Ve7hkX2XqJvjURdp7uk4rUTfByy7tG6L2SIm6iXZX3i7Z
EfOVqZvgdvcK7j3vUqZuov/uocA+xo4q1E3w3T2FPyPlVaib4FMS/bcEH1em
boL337jqw7IaJeom+CWNOfsOWihRN8HXil3ud3iQEnUT/FfIH8njM5Wom+Cp
O9zG/fnXI+gm2jmh1V9ePlSmbqLjSmhyoeRyFeom2snx+0IV9qtQN8FL+lW1
bVdVoW6i/aA5ZeaexcrUTXCbA4dvB69Som6Cd5c+vJu/V5G6iY7npD6urm8U
qJvovDexNEjIV4G6Ca5XZzrkziAF6ia6LpxzXz42Up66ia4vOnuvZbbKUTfR
bvk95uJjeTnLttVPt23sUi4ak5ls0lBhUKSxO+GAuhX3BTzrgdgVpyx56gv4
5zFJXV6/uC/gC94emjH7PfcFPNL1kp/aMiXqC3h5yxfjw/uVqC/gZ2L8Rg0L
VaK+gG+MU9nqvIn7Al45cdvbh5e4L+D9py5eOkJXmfoCPuKxc2r8cBXqC/jQ
dS9Ft0mrUl/A57bsiHk7Xo36An6xfeCUyEY16gt4YKidpc0sdeoL+NSk/Prk
TXx/efi8W1a7K0/w/R3gcaez3V8M5c/PhG+2jMj+qsyfQwIvO/+5+tNe7gt4
SrG+UVQt9wX8h8yD2hPLuC/gLfo3v477yH0BL9RvUS5X1ae+oO9/9vLwzSMM
qC/gvZw0h4mc476AW3RvcLD5w30BX3KhTdtoCfcF/I1S4rvD/66/6At4dUWk
x5se7gu4zEJ3jQQHE+oL+PXeqy2/53FfwJc3aqTMUTSnvqDj/HKkptt8C+oL
+K3u+lQTRUvqC7jD6fm/r4RyX8D3bpmUYf2I+wKe4Z8Q2jTBivqCjs9TLzef
3cN9Ad9asbb521/uC3re3wv/Xb2F+wJ+Ni46Peoz9wV8krT41d5mNtQXcNf7
6//o+9hQX8CLJKOyU9ZyX8B7Al49S1rOfQH37tnx4vJ07gv4zrZDg0cYcV/A
rfoGJ3eMtaG+oK+zVNjhdyf3BbzjTt3Rj3ncF/D1vS1316/gvoArz/pTMVrE
mvoC3ho2RuhYMvcFPH/d/PhjbtwX8GaLLb/7yFhRX8BVZvm51PZwX8C7Uvq8
OPWZ+4JeRzPObFB8yn0Bf9+14tiRZO4LuKaH/tL4ZdwXcKl796eME+O+gIdN
UB/wcz/3BZ2HB17I1jPgvoC76y1xEkzlvoC3qY8e/fgZ9wVcPCglYIIH9wX8
tv68gamV3BdwoUGukic1rKgv6HFr7nvaeir3BT3+We9/tEtbUV/AQz3zR82L
576Ax0+LaNNv5r6AFxTfiTzgxX0B1y91KPZq576A646pHzz6FvcFfMaUiY3j
33JfwKPNfarPOnJfwH0VrX+3VHNf0HnVO6zQYyX3BbxWMv223UdD6gu42Nnp
RjNNuS/gNyYf2DvRl/sC3tfkxdquUO4Lui47JPY6fYr7Ai4yXNr5ZJUu9QV8
eJ92fTsj7gv6PpXrH2RW6lBfwLV3XPmrGqVDfQGPGnQgrG059wX8r9lk9TGq
3Bd0/d1XPDrppjb1BfyRmUKj+VjuC/j5i1tOLrHkvoA3Fl0rHzaJ+wI+bdG0
q7MLNKgv4CeEDQK2ualTX8Cf7VYOVz+sRn0BN63NuZ7sq0Z9Qa9rwztdzy6p
UV/Al1pMGPP6uxr1Be2uOQNyS1rVqC/g4/U+H3zkpkZ9AZfNG7t2gUCV+gJ+
OC9hVGiWMvUF/Kv5Fue505WoL+i4ndfp5LdQkfoCfkqnRCNOWpH6Aq7z5rtE
aYgi9QXcRe/moR02StQX8BDx1V+f9yhRX8D3uc4qsnZRpr6gvXcjZYuCsDL1
BV0v1kXfW2qqRH1B5599EwzzBYrUF3Sd/fPtkehkBeoL2pkLyrd71chTX8CV
9jRMvy+kQH0Bv/nd7mxBmgL1BV135Fu0Yo8oUl/Q6+5t2U0zFyXqC3rex1bL
WyYoUV/QHrtc1yy0QYn6gq53ZeK+crWK1Bfwe3tnpWUOVqS+oOtFwLC8LgMF
6gu47U/Pgk075Kkv4CVf4l08v8lRX9D5rXOcu44Pd8GdUC/B3ZJ/57H34cdu
i/D7teCJw9c2/tqpQF0Az1Yp+r28VJG6AP618/sX9Xgl6gL41XtmffsMVaYu
gMdbH/taIKpMXQAfIFJzUq+GuwC+3F/wOfIidwHceOCp5nP53AVwp/TUj7fM
uQvg67+2iWbpcBfAb7jtudWzlrsA/ubRn/72OdwF8HbH5YNO5ahTF9DjOfrK
30GOGtQFcKW9E9utVmlQF9DXn9OVvXgl32ccrqtQ9bXXVe4Cenx8VLwHnuYu
gL+UWC89No+7AL55ek4v81Ha1AVwvext4aPSuAvguwMXHRnhpEddAK/Zecl2
5jnuAviOAJ8HvSO4C+Aje7W8OyBqSF0Ad99wW0JsriF1ATwirf2TxmXuAnho
2OW9T6y5C+CSn+bt8rYwpi6AGz4NfZp+nLsAnh5rti98vBl1AfxhRMfKubHc
BfDxro9Gur7kLoCnOB7Ou7OYu4Cel7LXV1yyuQvg60ZmD5zV14q6gI4HocAR
KnO5C+Atgg3NseXcBXCxkSMkF8yxpi6g4/zngJKeJu4C+MGDepev/tv56AJ4
SEnz4P63uAvgarMstu1v4i6AC8yiR0S+5y6AG2w1jZAv5S6Az43sHB0Vy11A
5438zrivQdwF8Gflfd5umM1dANdeEpUlpGVDXQDvif8yzfs3dwG8/pFmgHg6
dwF8X+NOdQNX7gJ4ZZ8D9jbfuAvo+NGd9DMghruAnt/W2Mqc2dwF8CMRVy+e
VrWiLoCXzH34s99QK+oCuPCq0HmiX7gL4HWDH1z/ksNdAP+beb/BM4C7AJ76
IehBgyR3AXyX84nt685yF9D3I6Qy3saVuwDeoSZ1cPNG7gJ4W2Lhie0DLakL
4PNd6vz0t3AXwAdWrjaq7OIugF9a5T3BeAZ3AdyuJbnSzJ+7AD79dMnLn+bc
BfC7H8J63Eu5C+Cb7v++9fPf44AuoJ/3hEm5YSZ3ATxXasvp4Y5m1AX0+Act
85ox0pS6AH7uuHLovP98zgN9/5s9DmuHchfALR8n7zL6y10AV8nasfPjDu4C
uMzPR7uLurgL4N2Dwne72HIXwCNdrPesXsFdAPc2KzpZF8RdAA/MFNuXFsxd
AG+qXZqnHstdAJ9W+7rvoEYd6gL4oxVXRPZ6cxfA74xpfik+lrsAHucSODfu
kzZ1AVznY4FUYJo2dQGdh620nLZO5S6g8/YiV6MbSVrUBfQ8fs4anva/z4H/
vy6Ab4hMFj+8UZO6AH54q0ZZwFZ16gL4r7JDwS0dqtQFcPWzLpVO41SpC+A2
t3SFP/9VoS6Aq7rui97grkpdQP/dMUfsJ/3v7+L/rwvg0SIRVnmPVakL4IPq
W2KSrVSpC+i87XF6z6ORKtQF8L5dIw57HVGiLqD/7tPJlrUqitQFdB0/lzb5
3iQF6gL4sod5PzuVFKgL4G61d1fczFKgLoD3c7qwQOKcInUBXfdFlxlWrOIu
gI8d77T6ZYYSdQE9nsKNmpZ2StQFtCumd37YYqhIXQB/v6FwyOwP8tQF8JvR
4R3DiuSoC+jrC42OGjdRjroArqj9IEKgL0ddQMe5/ya/UbVy1AXwD8Z5m/zK
5akL4EOCui95X1CgLoB72Q5cLDlOkbqA9mfu8012EorUBfApes92SyUoUBfQ
6zc9pedImzx1AdyooExh0v/+nv3/ugB+Mai45+tGOcteWgI7KyGVosCpsvKX
cw2KPN7aNwaZ8v6HjyyWOLgmj/c/XDfr+I9wbUXa//AdHW0KK32UaP/Dp6p1
dbXpKNP+h18qWSj/bBvvf3hshpnI2jm8/+Fp9ROnzfzK+x8+7OqkGc2Hef/D
nXc+GNOyk/c/fFbzaZVtfXj/w59cf9//zH/+vwD8U3/b4BM7ef/D/a51aM8d
pk77H/5F745w/QwN2v/w5j4R37aN0KT9D6/M6nkyd4om7X941YGKtFfWmrT/
4QPrV/Uc8dak/Q/32mImeVZSQPsfbijiaSvTzfsfvmvOt/lHXXj/w1uuDxpx
6ivvf7ij3RPta1G8/+GmZ74cse3k/Q+fb3T7z9MG3v9wLZc1BxYu4/0Pn5t6
ZoBJEu9/+NHSNUrZX3n/wzdc9nI7upP3Pzxd4H2haBfvf/jW8uyXep95/8Pf
564zlgnj/Q93fRn4y13YgvY/vN3fPjFM0ZL2Pzyg7NjtxNO8/+HCUjvUxTt5
/9NxHtm68bM173/4jz4XqtPO8f6HR7/5NvjdOGva/3B7L7vmBzm8/+lxGNPa
/MbDhvY/fM3+tYKQD7z/4XeFs3NG29rS/qfHX3+p3zNvW9r/8FUlEsqfPGxp
/8MlKtR6y6nb0v6n42eoQWlkJ+9/+PLdmy9XFPP+h0tm5ccsO8n7H15i8kzm
wTre//BroiOH5tnY0P6Hy9582rD0L+9/eJSMqrhqEu9/eOLzSWJ/Haxp/9Pr
Wm3Hfe8vvP/hIWr9ddrO8/6H1+WbevX24/0P/zhnr0+MDe9/+L5lr7TixK1o
/8PL+3zu6XrJ+x8eNmfo3fEHeP/DF44/8/u1Me9/+LbKaf3jmnn/wyfMLD+Z
dpX3P53nm54rp7zm/U/n21v1srXGvP/pfNL7alj6Rd7/8PFCWuV9x1rR/qfj
cJChyVB/3v9wocubhNx28/6HSxlNUdg9h/c/3Kx34raHjbz/4dvl6y7sc+T9
D/850tBYVcWC9j9cxneYjlk573+4k0TZsPpY3v9wxalLOwZf4v0PT0mUiB/U
xvsfHqckuDfSg/9eA97t2u/Zw0e8/+HV13f12WjI7zuC13gfN24M5f1P50/9
sg1V8bz/4SKee7NVEnn/w+VNcyfsOMn7H97RT+PO+1O8/+l8+2Zy9otS3v/w
tdK/dMNVef/DBRczoi3ua9P+h5fuz1Cfepj3P3zJisPDmubw/qfj3/B/b+DT
ov1Pj8OJTdaH3Xj/0/V61ksNkwDe//C8n+/eDy7QoP1P17uu0kOzktVo/9Pj
bx5kc3oY7386b0u7rj2jp0L7n3ZUwtVcjQm8/+n66zpDbsNRFdr/8D3dJZX1
o3n/03UnYnwvERPe//BHl7y1L1xXof0Pvy47OObaPmXa/3Scfzk9KXsw7386
b4g0+8y6okD7H66wanPFjnfytP/pvGei8vzlW3na/3TeqL19Z/BR3v/wxheT
8hyO8v6n1/vOPgvmLeb9T/tBcWn4sKO8/+HJD+44nfnf/XD/b//TDsyMcslL
V6D9Dz8bEjs/R1Ge9jkdPy8mT5iWKkf7HP738J9XBtHytM/hfSavGL1mogLt
c3p8jp0YNkpPgfY5/E5U4b3SF/K0z+FPNz8a+t6E9zk8ae79Gt9w3uFyEjUS
h64aFNWGrgjPK+QdDi9/eOT2VFMF2uHw0gGHnT9c5h0On9V9Tj3nGe9w+Ljl
Qkree3mHw/fM891TmM47HF426fF4/wW8w+HCbQtNr5XyDofrfH1r72vMOxx+
tMDojrgo73C4V0CIStUefv8/vNcb245jV/j9//B9A1akt87iHQ6vsZxdnyfL
Oxx+dqGk6bBk3uHwgdHedWIXeIfD9V+X5kX0E9AOhysLbC1SBgpoh8NNq8rO
nZAQ0A6Hf0mJEF+ynnc43PvYF+cXjlq0w+FrhCdtiDnCOxzuo6FS+EhZl3Y4
fG/mHKP+d3mHw08Uq2wKljegHQ5vjXmU8XeUIe1w+Gqv9KMXTvAOh1/JXN+m
Ws87HP6h6VZrqMCIdjj80CyN/bL3eYfDr/9KnZRVxTscLtPoK/htYUo7HL7q
VWFunze8w+EXdgl7vvXnHQ4P97JwnriAdzh86bR5cqKveIfDx6wukdhjZEU7
HH7kyt2vxQd5h8Pz5wY5Sf3gHQ4/XG+wKDiEdzhc6XZT/Go5G9rh8JWPm/T8
HvIOh6dvvZL8aqEt7XB42qj+0ea3eIfD+3vcmifeyDscPrNTuO/Up7zD4Te2
+lgOP8s7HP7bqaM9ar4t7XD4ACGZWrcJtrTD4RV6EfqGX3mHw83PH3CsKOEd
Dvd10bUZEsU7HH5y7Hqru642tMPhfxIz57gJ2dAOp+PQ0MreN4V3OHxI32ea
42Zb0w6H/y2/VZ89yJp2OB3n1xte7irjHU7nn9wFN6uP8A6Hp+rIJ5ydwzuc
zm+fgzr6jLSiHU7HT41IwNQS3uHwTa/WjTYJ4h0ODzHIlOk24c+5gvt73jDu
q8CftwzfGJx5/4kF3ycI7qf3UVdnF+9wuGuutdbWRt7h8KYn614ud+QdTs/v
/islOvt5h8OXOc6JGRfLOxxuEpVws9ca3uHwdS9eRM4fZkU7nF5HB57EztjB
OxwuNy7hzcd7vMPhnvZ7Q4zDzWmHw53P1ffZtcSMdjidT041zFb1NqUdTue9
xSER/WP4/rbwuMBTMy818w6n4+q2q8SV6fx5y/Q4xATeOJbOO5zOA9e8rD92
8w6nn0tz+gpxaf6cK3p9dQ3NGjeG/26aXr9F6Rd9unmHwxUuB4luecM7HD4y
aXNm5X9+Dw+3nnjzcL4a73C6vvT7+O5hBu9wOn8eGTvYxY93OPx5tefYqTq8
w2kP9LE5KF/NOxxu6HJtd70h73D4oCtP87Jm8A6HzzMsd/m5jXc4/K57xOGv
S3mHwyWPnVFtvaNCOxy+467fNfcOZdrh9LzfrG+NaVOmHQ5fcjpFwTyIdzjc
JcDQRlqUdzh8ge+6gzvteIfDt96dvWzNA97h8MFBaWdEUniHw3/VzV362Jh3
OHzoe3PB36+8w+GBNQ9MJ1rz7+HhUh2bj5+ax7+Hh99e2JRSO4HfnwPP8IvZ
qqDM78+BxygEpw36zDscLthQfD/lN+9wOm7VLG9U6vPv4eFBgb02C0p4h9Nx
eHOP9WQx3uH0Olo348+EebzDaX+u+rMj3pp3OF0Xsl9ZTaiQpx0On1RxOGpC
ozztcNpvoXkXC6N4h8N3HlYy2NWfdzhcPHTTaLElvMOrGqKGrov/97h9SPQc
KCpPOxwecG1Jest23uHwghuxh6Z84h0OfzFxnPmP/sq0w+Enal4Nm3uedzj8
w9C9O98m8w6Hv1/YK7JAnXc4PHBZ9o6O5bzD6ev/DHIcnsGfXwR3nWf/7thq
/vwieJhRe+XU9/x5s/Cj9g92FsrwDofPLdcKPNjCf4cLPxmc7Sfawe+HgW9P
2tMZX8g7nP59iGbIoD+8w+F3fzRI5U/lHQ6f8GtB3a7lvMPhXdOW5dZv5x0O
fzDy59KAOt7h8EmCgM1rE3mHwxccTZ6n+pp3ODx+o6dwkCfvcHil1JvLRQ28
w+EzjK29qnV4h8PHB931/iPLO5z+u3LFb8+m8A6HNzU/vu/bz4h2OFwwPFNz
1HLe4XDTk/vM80YY0w6H1yQuP3ZVwYR2ODzxepVJzHHe4XA7mUVbrhib0w6H
Nww3cqio4B0OV1po8Nk3inc4XEbOrbfMWCva4fBZAyN7LdzFOxz+evmEQI1P
vMPp8e+Wjpo135p2ONzjdrHZ4Fbe4XD1s23+56N5h8N/PJvmWWtjSzscnjz0
8dghz3mHw8t2PY0ca2pHO5x+rmr7syeW2tEOh690Ta/tcbWjHQ7fbDdH0Wq8
He1weFr2k9qWGt7h8GqpgOd7onmHw2VnPxwv4WlLOxwuN2Tj9FeKtrTD4dMW
/Gmb2847HH79joXftCze4fBna//mjljNOxxeFSy/Mm6iDe1w+P7TxypHP+Ud
Du9MMLwUtpd3ONyy78XZN22taYfT69RYvtW2lzXtcPiq/fGtHVm8w+Ep9VNO
xfrwDoenl5pmLpGwoh1O58PMzSZylbzD4ee+Ot9SjeMdDvfbfEB/XxTvcLjm
wrC4Pam8w+FnCiL2JDfzDoe7Jd93vP6vN7HD4UMHfNmrHMY7HH7qSNeCxWm8
w+EfS84/bcrmHU5fPz2/yego73C4dpOSvp8N73B6/Fdpzsur5B0O/2k0tVV5
qiXtcPiiWQ9s7my1oB0ON5tu+0HBy5x2OFxVo/TmoEVmtMPhwc8H7M3abEo7
HB697JD3+CwT2uHw4tw1yXKDTWiH03VnRuGiH158v064p4LcAt9Uvu8JXNqz
4NPrp7zD6XqUK6l9vJx3OHxggI+U7jn+/CK40M7giGkr+e9w4W/2f57dexa/
Tx5+61iw8pYNvMPhhy6IJB3/wDsc/vtjXzuhQ7zD6Xx7u1k81Zl3OF2vFYzi
ddp5h8MXLxjaJOTOOxy+7klhXVYQ73C4lFS0vEcl73C4v8S31Ytu8Q6H910Q
bd6lxb8Ph0dU33aa6Me/D4cvua8a2rmZfx8OF47zmbxajN8PA3/15J5SeB7v
cPgn27xPDb94h8PXH2spm3SQ3w8DLz+pbZQRwu+HgX+r+Gs0SIHfJw+3T99w
wrub3w8DNx66bo2KN79PHm6U56TSFMPvk4fL3xVecG8Z/x0u/MbrCdc8F/Pf
4cKdjp8O6j1IhXY4PHtY0s/ETn6fPL3ummw0Jv/nffJ0nQqJ7F2yid8PQ+fD
iRWDCjL5/TDwTCPVh8pm/D4WuMjs4mntb3mf0+PQ98n51Vm8z+l1PWbrqGc6
/HtyeOxW+cDe5vx7cnpdx5eUOjfyPoeP6Yn+Nnou73O4+xIx6belcvQ+Froe
rep3ysuBd3toqkvfOTEGRRPDzPZlqfFuhx985ej+PIJ3O3xc+/uGax94t8P7
Pzc5uKCTf38On7nUUU8hlHc7XOuV6w4rf97t8OF2xmapj/nvW+HfXFMXOvzn
83Pgf6bMurVjNO92uJ3O83C/W3y/Qvjec7/bW7V5t8PlsktDP27k+0TAZ28T
cnZezrsdPiU4x/fHcd7t8NVSZ4+siOXdDl8rOmeI7jAB7Xb4C3/NYKtQ3u3w
oZKhOvfyeLfDvQ8rW5i38W6HT06VPrRkthbtdnhK7H6nwaO0abfDFVVOnN6l
pUO7nZ7Hwef3t+3n3Q7PXNH6pLSNdzvc+ZpL//j//P4cXlkdsytUmHc7fPqj
X5bhcbzb4R2Kaxz2ifFuh4tWftZ9EsW7HT7q8qlHGz15t8PPp/ddvCSEdzs9
X3c81v7u4t0O/zm0+43ecd7t8DIL93FuYyxpt8Pv/Di0tOo+73b44uLr30MW
8G6HC+Y+1bWv4d0O36ytPLPGxZp2O9xx+a7SNZW82+l5jM4oCfOxod0OL3m/
ojVX1JZ2O3ypr8cChVze7fDBu26sSnKyo90Ov/vnrWJhGu92+FnpbI/Met7t
8NKA+C1bX/Nuhyee2h8SmMa7HZ478cGBO352tNvpOFxQ/3KMvB3tdnhxt+0U
+1re7XDjbtkfgbG82+HPbtZKiyyypd0OHznA5kuVvC3tdvp5RzyIXN3Eux2e
0Mf67LBLvNvhX5c92Bfoa0O7nY5zsVctWQo2tNvhQTLxw5685t0OP+G1NuRZ
BO92eh5blOyHG1jTbod3b0wNGFDLu52+z5qeZdn7eLfDm73jUvY6WdFuh0es
l4jdp2hFux2+4KKh+jY5K9rt8H4fnc7vtrCi3Q4/KlSsftDPinY7/LHCd3fF
87zb4Qr5yhPSHvJuh6+z/Di87T3vdviu8bW9st7ybofPtQ++5VvMux3emh94
wyicdzu8d4zNqBX6VrTb4dJb8g1qynm3078//fZ0wUxL2u3wfeH7CrfEWtBu
h0sZynwcf8icdju8em1c1oyjZrTb4WtkncT2XTel3Q5vGyH5Ku8H73b4xeFD
14hOM6HdDr88VbUq/LQx7Xb4ucykr7r3jWi3w6NXdug53zak3Q7P/rg63uIA
36+QzmN5/ukTbfk+EfAlXQsPvhrKnzsK74xUUL0ykj8/B+76c8xfU29+Hzv8
wqI1DW/+8G6HV3x8M2/LNd7t8GkXsr3PufL72OEDFZ89ayjg3Q4XPnD119j3
vNvhh0v0Eutv8vvY6fwzQPydVhm/jx1elTcn68sMNdrt9HW2WN7JTeD3sdP1
1+Puvc23VWm3w03TTOa2e/Hft8IzTE9/6CWmTrsdXmOyfpDNHHXa7fCmSXKP
z3Tx37fSeUNidKJLD/99K9ylJOBj200V2u308x5bd+p1Dn9+Dvz3laqdT+z4
83PgWRLeF2N2KdNup92y647aiqn8uaPw10KBZ5M1VGm30/PiXt3f9Qp/7ij8
jWrYoP5r+XNH4SFFlqc7ffjzc+AGmcXvTpfz37fS479Pt2jhEP77VniSumvV
+XPy9D52uLXX3pGGb/h97HDP5iHeqTX8PnZ438YLC8ev5N/Pw4PDttlPNFWg
/Q/fsuaNxeKv/D52Or/tmb138hR+HztcbXHIsb1G/D52uMxYp+Mtj/h97PCt
q7wDs//1AvY/fP5JYW2DTH4fO73etQ4Jerny37fC14u+v+YhK09/3wo3ERaV
8RsoT5+fA/9RabH2frscfX4OvGvvnOjy+/z5OfDGVxPrd++Qo88dhasECXSN
ZOQsB7btHTxIXKVIsGXwD5MD/3ZvwMgJWULcKXA1Oelz6uLcKfAO13XRXZ7c
KfDt+gGxcxK4U+CTZwXf/nmROwVuPjJd1V+NOwVeG2Q4/twQ7hR4Ym9Pv6r5
3CnwyztWikct4U6Bh0bv0jkTyvezgz/1T8/3n8CdAr81zfJV+CG+rzo85fb5
Mzqv+b7q8MquPcfcX/D9EeAHw+y1E+S5U+CGnzy3pc7iToGHzH5rs3gQdwr8
RYWQ2NNz3Cnwsrvpq5z6a1GnwBf8yT7i56lFnUJfp2hvguFT7hT4lucyuVsP
cqfAo8Ns214f5E6Byw5rnbi/gDsF/tVlw3GXb9wp8EnD/Trr+nCnwFWs5rrF
vOT328PrOyfItAVzp8C3mc2+mzuCOwV+de7dhYkF3Cnwl6F1b7uTuFPgq592
um2r506B78ktW/3O04w6Be41devgY93cKfBPTh5fAidxp8C3attoHOtrRZ0C
DzfLXmV2gTsFfunMtykX9a2pU+Anp6dXlhdxp8Df1t/YleViQ50Cf/bg1top
zdwp8EcZKdHCh7hT6Pn6/5/XZ0edQucBm+XH5udxp8ALr0xbN2eiPXUKvb7u
h9/1n29PnQJfK2Y4RW+FPXUKfF5O6qiN0+ypU+BRd2+kZI2yp06BCySELIXK
uFPgrz3V+8QG2VGnwE+ISa9dpWhHnQL3u5ikFPaGOwXePD6nX3wcdwp9n6UF
54UCbKlT4KL98y10bWypU+ARw0xmPBxpS50Cj6wTSdrzijsFPnz/DVGVSBvq
FLj4MumI48Y21CnwifEv7x56yp0Cz81MDPoUYE2dQueZg6Ni7aSsqVPgysd6
ulTruVPgI87MS4u6y50CX+b2cN2Nh9wp9LxPDDhp28SdApeWDlBVF7amToGL
CUSvvJazpk6Bp88qGfpey5o6BX7DxmvZS01r6hS4lNCVnSrjralT4N/aIjca
DLSmToEnxf+5IdrAnULnmfVy3wuvcqfQ6+J27qjEpVbUKfDPL46KvfvDnQIf
80V/qkKoJXUKvGbWxbkBny2oU+i4Kjl6um+1OXUKfFNPy02TOjPqFPiVDZ+c
9cTMqFPgO08ae2ktM6VOgSut7fXnQr4JdQrcfnh+zfV2Y+oU+ODolGsvvxlR
p8AHpY6cp5FjSJ1C1ymDO84HFhpQp8CdbnREeI/k+6rT63RHS0HqX+4UeN3B
vMeNRvw5n/DOg4ulxPL5c3jgLdIysmpL+HN44EUrE80P/uVOgQ+5oZT/yJc/
h4eOh0ehotIn+HN44D3BnvPOxvPn8MDbV2oGd67TpE6h69f2A43ishrUKfS8
rDTVGB+hTp1CO+HD8MUzctSpU+i682zGyPi5/DmfcI+PH18l99GkToH3tzll
7WmrSZ1C57evXiKJnzSoU+C37XTtlQfx/RHgujZvwgO/qVGnwFVfSCx9KapG
nQIfNtj8aXwu3x8B7iCVVeXch+9nBxd2m3+y/Trfzw7e5H3YVt2f76tOr2u7
/K6PBXxfdfiHR4e3hszl+6rDFz3b33LJnO9nB//1+tXy1Ykq1CnwGRtNVq3s
pUydQtfxpoJRppmK1Cl0fjhW+fzyMEXqFPgBU6eNWqMVqVPofH7HfbJwrCJ1
Clzx1Zm1b52VqFPovHe76fGWF/w5PPCPhyLK5gspU6fQnpkquSS3jD+HBz6u
Y84NcVsl6hQ6no/30rxzgT+Hh57Ho8/6j1Dkz/mEi2zaWj/vgwJ1Cl3vDou1
BHziz/mE2+k6LX48ju+PAE+bHzxlxFK+PwJc60qTwpMjfH8E+KrsCIPEQ4rU
KXT+aY58qThdke6PAPf3ePn0bbUC3R8Bfty37oyCngLdHwFukDYoeF4I3x8B
bpGte2LdYzm6PwI8Ya+S+Dlj7qA3DqXN47YbFFkaTDmlVs1/7wC3GvGzQPEX
/90xvFJnoK6HgDsIPqp8aKeIJncQfKPn+ugB1/hzh+CpeVHKidH8eaRwk6TE
VIPPfL8DuOcaxfzvbXxfb/g1pUgJ92HcQXC1zweft16Vpw6Ct11MubF2LHcQ
fPICZXORZdxB8AiZJb/2LuQOgs9/7XTh/DW+3wF8/MXBVdt/8ecOwYsu9K4Q
a+b3WcHFHhd5n8jgDoI3qo/q3mLHHQSfduxRxtlS7iC46v4XBRbu2tRB8C1u
b/tNFdOhDoJLhgoVCH3nDoLnuBomfGjnDoK/GTpQ9WcrdxB9/aic9P5P+e+O
4el7/YTCT3IHwe/8tvpzzZk7CC4SmjXhxwDuIHjZ7qL5AQ3cQfDndd7ZP39w
B8G/xlabq042pQ6C+yc8XW59nzuIHreL1/62L7GgDoJfWTK/ZOBW7iD4pFlb
Nswy4w6Cy+092mt9K3cQ/Xtxt+O5UdxB8BdHhHLC9Gyog+Cntxn8uV/FHQS/
Psu1ZdUaW+og+KHy5jmdQ+2og+D3pAfWaJ7nDoIb6VVfvqlgTx0EP1XZ52vH
Ie4geL/rqzIMX3IHwS+Md5xh2cMdBA+yiXPs9YM7CH41Sml6ygPuIHj0wRGC
jWH21EFwwzlD9b3l7amD4BPXyWsfu80dBN9pJDv6gZ8ddRD8hE7xW00NO+og
eFzfIcLn+tlRB8Gbtle27/rEHQRfcV1um/Rj7iD4h1HXjn1MtKUOgu893J26
doktdRD8z/rMpPN9bKmD4FERhqMFh2yog+Bfzr0WnjHOhjoIbhu+KLfwNncQ
vOOHpGzZAWvqIHhxXM2r9mBr6iB4WExC0YJ//x4dRMdPoM9ztyRr6iD4rNwA
8Td53EHw14kiOTU3uIPgNbU9W4+mcAfR10/ISuk8wh0EH5HzaUryBu4gOs8P
03vUvJQ7iB7nV5KZ1bOsqYPghafHG8WaWlMH0fPYWBORJ2JNHQR3aNbcnJNj
RR0EDy9ZsfG4tRV1ELxa9FTh2XRL6iC46IX7k2ZLW1IH0fltT5DRGjUL6iB4
b8uSLg0Xc+og+CAFhd+6Z82og+Ap19Sc5P+YUgfBl978ssrZypQ6iF7XLjcC
lkw2oQ4in5g5wFfMmDoInnD+pqlJhiF1EJ0Pn08V1nE3oA6CF4RXnB4p0KcO
gpu+bC95N5Pv6w0XvyclO/om3ycO/na5g0eJG98nDu6+Z474j098vwO6Lo+s
8lGZzfeJo9f1LlWDPgf5PnFwifeezt3JfJ84+ICv83sMnvH9DuBnm25ePGfB
94mDW6R1jbPry/eJo59ra1pL03/uE0fH4fbtC3u8+T5x8K3XpZ/4X+P7xMG7
5N4te1bO94mj13up0pjXcXxfb/hLuz2i3uZ8X286D69bdONxBN/Xmx6HyNcZ
Ws/4vt7w2T+dtmQe16AOouPfIqvoZq0GdRB8zcppAU5rNamD6PouctbX5qcm
dRB84UPFsD2DBNRBtIsuvtFoCtekDoIvOuJwd+VSDeogOj9HqS6/9Y7v6w3f
M/G96BofVeogul64iS8qnM73iaPHuarBR75SmToILlRi2lz+UZk6CL7uYbWZ
6GIV6iD47T/iOi9aVaiD4BnnFr5e4KhKHQS/UZbb57eFKnUQ3Ntx6XmNp3y/
A9oJWybauampUAfBH44tTijfxveJg6/qUU/s1Z/vE0fH4TFH4/h3fJ84uMKv
wnPbxvN9veFVk9JqTyTyfb3p59JIODBusgp1EF1fzJKX9X6mQh0EvzjgW7b9
OFXqIPgSn9VRhiKq1EHw9/d+aQ85qUIdBO8O0PMWrlemDoJPNZ+stbSvMnUQ
PV9DnAJKVfm+3nQ++dM4JmOzIt0njvb/+Zrkq30U6T5xcE99nV1xuQp0nzh4
5YTTxQP2K9B9veHfluZ0hsxRsAxZH7zhot5/vs+j22LjBvzzLLn0enn2+NSh
5ZsPyVsG/Lj3WUKcPfOl9salv+QsXYz85WcIsdeVaTh99uCOOyAWWt93w7+d
lrw/2mMbdxz8YX+ZkR+DuOPgraPObw+M5s+Pha95NNE2N5I/Pxb+5ai+looC
dxz8lF7srw2y3HHwiH13Fnrs546D/4y9P134InccfP5EoT9XXshTx8F7Ni+f
tnkHdxz8ZPmUEsc2eeo4+LvRqteFNbjj4Ecu/boVJs4dBzdeLXtC25M7Dr5i
59zD/he54+ADMuLmfbrBHQfP8Tx5RLKIOw6+68uRS/e2ccfB3T8Y5hura1PH
wX0dKu7J13LHwWXlzHamn+SOg1tHd6m4LdWljoP/PuLZy0tDjzoOHqyZfL3s
Px0Hf2J38VpBAncc/FbWs11L53DHwWeXnpe+MYY7Dv55WIO6RDf/3Tp8wqrt
7xYIG1PHwX/Ulg1+PsWEOg5uPra1JCGHOw6u8KTpSoGVOXUcvKEk503XE+44
er4eanzYc407Dj7dUWTjkw3ccfAHwWefzzaypo6jx7l+jVFkB3cc/FHV7y6H
i9xxcL1XkgMErrbUcfS60xbR/tLJHQe32tDjL7+XOw5+PMQ+9ZGoPXUcve5e
hOSIR3DH0eNmFLjHuJs7Dn4p6mdR/kwH6jj4gbgPYxcecqCOgys+2mV8N8GB
Og7uLdHZLBfhQB0Hr7EzVf3p4EAdR8dtybSajW+54+j1+zBbNWO1PXUcfJPP
h6KVQ+yp4+DFDVvOltzhjqPn5detwjEXuOPgHx0CUxeftqOOg5/zVH/x+oQd
dRx88y+n42VhdtRxcJW5S4W/2tpRx8H7Zl3LWPKGOw4uf27h9P6LbKnj4Nu2
T/f7/I47Dt4YEyT0LsyGOg7u9mzHgqPONtRxcOnlbWv+2ttQx8Fjer1NNPG0
oY6D37kk4tQRaEMdR99P45Aqp2021HFwJ39bz+ErbKjj4PumjVomaWVDHQfX
0Ym4vni4DXUcfT/7J6+994k7Dm72YmHzkJfccfCOlkVvH73gjqPrkePb4Qef
c8fBZWQ3hVkVcsfBwwPKSjs3W1PHwSOHlR1aK2xNHQdfFHPTNnO9FXUcvN7l
057f1dxx8Lb4jykJ9pbUcXDPtJppo85bUMfBd4dMWRXRak4dBw8LephzcqY5
dRxc3MBl98E4M+o4ev3uKSn8nmVKHUc/15nDe1eEm1DHwZ2DbC2F1Iyp42gP
RL47p3PfkDoOLmnw9oxDlAF1HJ3fVredGZmoTx1Hj0PP7FtCvfSp4+ATo4VG
a+3Qo46Di66a8WnoYD3qOPq5ZHYvq16rSx1H199eG75kXdehjqPjMKrixpwG
beo4uG1rhddVBW3qOPgbr+L3u+O1qOPgRUkaGiFrtajj4B4JhdVT9mtRx8Gr
Fgk5Ccq1qOPo8TSIfLpwoDZ1HJ0fYq7XnR+tTR0H3/BxwDDNZi3qOPixxJsb
rx7Voo6Dl1mnJwULtKjj4AW5c+ZVfxRQx8HPb1evznkioI6Da3f0l8z6JqCO
g6+PlqiYoqRFHQf/5WISsWKqFnUcPL7gyMqHZlrUcXQ+WXL9Yti/7wcdB38p
3u0u4yagjoMH/WpK/TBTkzoO/vexlegxcQ3qONqB/uUx283VqePgUtuVo898
UaOOgyeX/HI5NUqdOg7+R3y7zKYQdeo4+DXJT0KPPqhTx9FO+2uYtU5YgzoO
/mzCdo/L99Wp4+j4OVIxZri2OnUcPc593XyuLFejjqM93J1SveGiKnUcXX8v
dFgP01GljqPre5mE6yw1Veo4uPqm472qYlWp4+CPG+w3+vqpUcfRfpB92GPs
q04dB78yKKY0yUWDOo52XUHX1Jz3GtRx8CGa1iOn9dGkjoPfyzFxTzutQR0H
dxD8Cpd6ok4dB28KmfXd/YkadRx9/bhtfy+8UKWOg48fVhr0TUyVOo6e35WG
DsInVKjjaPeu+aGuvlSFOg7e39TLWG6GCnUcff+V30LmGKtQx8EHipwfvOmX
MnUc7YTYJ1f/7FGmjqO9tHateW2zEnUcfLv/rnXPzZQsLTeNXLC3S5Y8q7x3
Wu+D//olL+f4rQ/sixy8/3yqU6D7ksMH954Q6zJWwXK4WT8RnTvsQqO0ZWQk
5akTTd+YPGtcaVC07N8V01yaOxH+SNhJa8YHvv8gPCNtXqNYC99/EL4wZcyP
v1/4/oNwid/LM6Yc5/sPwi1ELzQa5PL9zeG/pB0d9WdxJ8JPH5zXeCyWOxE+
6IVtzrBv3InwzXP8VqqmcSfCS4WilltJ8//vgy+9m97l7sCdCL+5dfrw0cO4
E+HTvErdS3W5E+F97iSJya3jTqTvf4NE9v6T3Inwoz92Oivc506Ev9l0wrXt
Gnci/Mrr4icXD3AnwlVnGpyVWqBDnQjvlhqzr36CLnUi/HiSz8C8Ku5E+KEx
ed/eruJOhG/XUvm6pos7ER71do563lbuRPjwKJkZV6W4E+nnnRx55Xoj338Q
nr/xUPfdVu5E+LB1NuOm6nAnwoWy9SoM4rkT4dM3F+e1qptRJ8JTqyRfzizg
ToT3rLOLVf53OKAT4QH3lhr7NnMnwrtuHvGuz+BOpNeF889gpVDuRLht8d/C
Pf92OzoRri77fOHNUbbUifS6U0isqSrnToRXpn177B5gR51I3/8WA/P639yJ
8AUnFtwbs5E7Ef7iz7tWky/cifB7Ox+3Ws53oE6E1zxMflR1lzsRbjDAc5yC
rCN1Ivyq0a+vP6c7UifCV+TlX7/m7EidCPeotjn0XdSROpFeX/PCCw8mOlAn
wl/d9jiTpOxAnUjH+Uir99OzuRPhN8Zr9KxaZU+dSMdVZNEj7Rn21Ilw+7oL
b0fMtadOhN8V+/V+ykp76kS4jYri/Sgve+pEeH/DqDN9BfbUifCVV16M075r
R50IT3vxRWGkpR11Ivz+hP/9Aa0tdSK8Wd/K+oezLXUi3F/X+Gi6hC11Ijy4
tHjlYnFb6kR6HXnem3tAYEudCLd8Fj4/eLItdSIdz0f+Dnv6z9GJ9Phv9Ara
o2hLnUivIx3PonlN3InwTeVvjOdd4E6ED7mz5NjI9TbUiXSc6Aqb2HnZUCfC
PyjMTK7ys6FOhH+RdE6w22pDnQjfqmTvM3KdDXUiXLt+j1iAqQ11Itxw/sTH
IY+4E+Fz731/sNLImjoRrhknOunZUSvqRLiPy9ekwG7uRHicTWvNxGBL6kT4
CJ+GTyUTLKkT4W/146vcLltQJ8Ifu66KWtHPgjoRPvNsyqd1CubUifDvkZYS
l/uZUSfS66s5QOx5qgl1IvnwyRfCZhpTJ8KtspYUyEgYUSfS9be8WctTxpA6
EX6p/mdD41ID6kT47ebJAwKf6lMn0vE2vaV5/VR96kT4lBrrus1petSJdB2M
3/F24i9d6kS4yI+K/WqmutSJ8JAz7Z+XRelQJ8IlDVbLOivoUCfCTy2TcbTt
0aZOpJ3TMDv/1zAd6kS4WMi38E0WOtSJ8DJbsR3HvXSoE+HWr0UuB/5zdCJd
L15+DzMx0KFOpPPDrYJx75u0qRPhjX4r4qNOaFMn0uNpflS20kubOhEeveKU
/DF3bepEePZuO/dDftrUibQbFwx1nL1PmzoR/tK1dnD5QW3qRLj3h4cq65do
UyfS9bpq+8DJvbSpE+GiZbYRJwO1qBPpvH3vrIH8WwF1Il1/Tx9YLPa//6/6
f50I14kX91CVFVAnwsUT5rmOFhVQJ9J55kXsh6fqAupEetz8+7pMmSugToTv
GC8XuGiTgDqRjsMb1lturRFQJ8Kvve3+lW8soE6E78yc6S2XoUmdCDevqr70
6qEGdSL8R+rdvJV9NagT4e+FS6NCD6hTJ9JOq7zrs+KEOnUifIb4koXe2hrU
ifD1SY+mRJppUifCEwuMa85YCagT6bo2zalE9ZWAOhGete+h7I5JWtSJdJ5P
mTX/ur8WdSJ8i4bjSR8HLepEeG+XbcvG1AqoE+m8Kriw+Oh0AXUi+cZjFUr7
NakT4Ub3S+bPztCgTqTHp3G7aJeRBnUi7fAR80/+HKlBnQgvSZqp4CGjQZ1I
r9+KurE1EzSoE+ETW9v0an+oUyfCbz1RVz15UJ06Eb74zL+X7lc16kQ63o7I
XF6mr0adSOeTXrkDLqxTpU6EKy6+9M74sgp1Ip2fN+grVxUrUyfSrtsm+z70
f/cn2nbRbkUW+/ap6Ud1OhUs2wqcg88nsiettBFcfs/9+Dm5q+z+IoOi9rb3
3294cD/C0/KaJb45cj/CB+6R+bTamfsR3st5ZN1zSe5HeI33wNyUtdyP9O9r
6s+8dOZ+hH9bcN9I4jn3I7w2e2DXiwX8flF4fmxjm5Ip/90cfL6bac/1i9yP
cEvrwI2KudyP8J+xj/aeceV+hO8qnu0kP4X7Eb78vePvIyu5H+HTq+7GOURx
P8JfT+r0L6/hfoQ3FinuWtHI/Qg3D00QtWvifoQr3lvoL1XN/QiPE/rsvT6O
+xEuN7zyZT9LPepHuEhN5fMLqdyP8HDV4KHZQvrUj/D1B8w2ZC3hfoQ/cxFy
0GzRp36Eq40cO7+hmPsRfqj3+uKEFu5H+CW9Iw+UF3E/wv3erVW40cP9CD9Z
eFEu8zz3I/xUh9kFIzML6kd41gQp6xlLuB/p+D/dy22wghX1I/ywZUnejFbu
R/j7gYHVu4q5H+G3B71ad+w09yP8xPjn1/et436k41n+ysWH+nbUj/C2nQvX
rKrhfqTj7Uvl3aDF9tSPcL3qVj3DZ9yPcOl3t62S7ByoH+EPvGUiw/O4H+n7
/FSrHavvSP0Iv9tbaOi0RO5HuPDhHVfvd3A/wnVy2/2eDphE/QivS5DtPPuM
+xG+RcP9fs8KR+pH+K2tSze+fM/9CJ891+zHL18H6ke4e7C05xcpB+pHOm7H
u/S70N+B+hHuWx99s/dYB+pHeN+/o5OqzR2oH+GSHSP2lTs4UD/CzQa8WfZX
0oH6EX7Ud9RxwTV76kd6Hvu+uiUtZ0/9CB+hVf216bAd9SN8Y6hUXdj/Pv/w
//oR3k9zasvPj9yP8B8mRY2lH7gf4Zm2uslpfe2oH+nrTA4aai5jR/0Iz77+
+YiqpB31I3zN71ivV83cj/DiXpPKhpyzpX6Ex1SuEV3pYkv9CG/5Laiw+9e5
6Ef4suhnD3J721I/wp0zD1yrHWJL/Uivo2lVm+ZNtKV+hAc7NLhfn2BL/Qgf
o/+5VvEb9yO8YkG7a/MeG+pH+I5BquNOfeN+pPOM5evl4ZOsqR/hTydZXapL
tqJ+hCuZqy9XV7GifoSfnvLVo+Ee9yM8JDzBV+h/9wP9v36kr1MyuktCxZL6
kV6/urbpt0MsqB/hr4qCrgzwM6d+pP9uavbWkSpm1I90Ptf1dc57bkL9SK8X
879jpeOMqR/hAd5V6rfPGlE/wtMjiqRzqw2pH+k4if3d74quIfUjPLePh4/u
KQPqR3iyktkK/5/61I/wkmPtloqT9Kkf4QUFIgLJk3rUj/DS3V8apg3So36E
b6+sNDJM1qV+hLtOm9VzeYcu9SN8a1jl6fx9utSPdN1MfrVDMl6X+pHO54KU
OPtUXepH+LDzFc+WxOpSP9Lx82mw1T5fXepHOh4StOw9FXWpH+EmnRfVH3zS
oX6ES63qet1UqkP9SOe3W7PztxXqUD/CTd9fmvj+jg71I9zI4OGm53d1qB/h
if5OJs6XdKgf6Tp+9kxv4yU61I/wwZd2m67o5H6EX68JOCmzXpv6kXZCnNw2
zd7a1I/w/iP2iPtf1aJ+hJ9NFU08EKFF/Ug7R+vvt45oLepHur5bzfI8mq9F
/QjvWO5St6Fei/oRvnOQgbj3Fy3qR7iP6dPH+x9pUT/S9UtS+IbjDi3qR/i4
3RL3ncS1qB/peblooa15SkD9SF/ngO6l2ToC6kd46Kh45zHfNKkf4Y/8Zez6
9BVQP8K9kvUK0+YIqB9pTx7OMfBpFVA/wi+f/1V8O1mL+pGuI2uzMv0Wa1M/
wifK7nru2axN/Ug7ZOY5rTolHepHeJ/QhI87RXSoH+H6SU37e85rUz/Cyzza
dv4dpk39SDu5PqRAZ5MW9SP8/IvHb38IaVE/wo1DnOMC7gmoH+EPdy+J3Fgg
oH6EK3dvGLK8QkD9CG9V2V0dUy+gfqTz1bOeZqkXAupHup4Oq3E5eUlA/QiX
CLm0rtlTQP0I7x51LD+xXZP6kfbM8Ef9zKU0qR/hN6a4rzXX1qB+pPNetP6v
H+PUqR/hK2ZIW27IV6V+pO8z5/fm1Y3K1I/0+v3ZPUfnrKJl3d/27Jpo9rGZ
LV1rRshbWqqfnL/QTqXoxPq0wquz/53/q36LDp8lZynwszx+XI99/GzfGBkv
OUvZq+8fV8izhx2Jm3BYhDsUvsyryCMxT446FK58QVW78Y48dSi89l7IZKl8
BepQ+PMLNY9CZ3OHwqeu0UxvCOEOhVdJTG/eMIc/vwU+Q2b6dYdx/DmTcNVz
YmXp4/jz4eGV6ZVtsof4cybhE1PlxDZs58+ZhBf0Xiy57jN3KLzXxT6PjyRx
h9LXXxH+48kp7lC4hcSs3t6Z3KFwe61XYQe7uEPh97dtj/8rqU0dCne8Lu0z
zUSHOhTunqIg42KlSx0Kf6MzVW7YSD3qUPiWSwetA89zh8I9wubNPtHOHQpf
8Uqjxn48dyi8/tzCvfVzuUPhJr5PTEY+4w6Ft7TXFc66xh0Kz3rYT/j0f97v
Ct/fvv5EaiR3KHzy874feruZUofCF124tGCNuDl1KFwmZUYvsRzuUPjKum0j
ppzhDoVrxbmNrZjHHQpvCBU/ZC5vTR0K375x15r839yh9LqTH3b86xvuUHhP
pKtkSyF3KLyxMWyR1F7uULhakOrQDC176lD4TJEOqdxM7lD4u+I9E/wVHKhD
4SIWtrZ7IrlD4YMnGjyQHO5IHQqPP6lgeSuGOxRupeW7YrLsJOpQuGbk7SnT
dk2iDoWXC6p2frrCHQqPHrM/uG7fJOpQuErDtZR9CpOoQ+EOI6aNrzztSB1K
x9VUtcTqcY7UofCDGy+N+vaQO5TOS4f7VNrlc4fCTUNO6wx4xR0KH9c1uN+F
wY7UofB1hnLer2UdqUPhCTVaj8f/5g6FTzr8LM7lmAN1KDwu0yHuVF8H6lD4
t4brpjt97alD6Xl3rx0k1M4dCvfRj/c7dt2OOhQusbpy+O40O+pQeP6wsx8e
POQOhcvJjkkY+Ik7lI7/k13Hfjdwh8Kfzhw64/E1O+pQOh/OkSw2WmRHHQpf
/3v1g+YBdtShcN++en9f3uYOhb8d41N9O4k7FO5yfMjshqvcofR67IkvdCvm
DqXj/86kPPdi7lC4wdb1PjOjbKlD6XE7snOHhaYtdShc8uM+1dknbahD4X0t
193O+MYdCi8JbRd9O92aOhQuntl+I+kBdyhcyOn8muJlVtSh9PNOdXOyGGlF
HQp/MWZGUHkRdyg80MesfYyHJXUofT9z1m+fkWpBHQqPCt7aOCvEnDoU/mWo
2IxiKzPqUPhtNyljQ3FT6lD49/arCzRHmlCH0r9/qPJzhIUxdSg8Mtvj0bFw
I+pQ+OfUUTtl6wypQ+m8ei14kYqeIXUo3Fsn4dbQcAPqULq+9Kxw3tqkTx0K
938V7eDlo08dCl/sJPW4e5Q+dSg8pvLDvTstetSh8I0Xe0+sbdCjDoWfFKwd
vbpejzqUznvX1EQnVehRh8LFaqcfTUjSow6l461dbs/oAD3qULruf8+YJKqv
Rx0Kzw4LOn1SWI86lM5jTbb6fTp1qUPpOPS1OKrZqksdCu8/r7Xlb6MudSh8
gu+lLuf7utSh8ArB70NV/3ocHQrXCCm7OlBFlzoUXtRdt/R3hg51KNx1tbRO
ia0OdShdX6b6yJl+5Q6l82dsP9mh97SpQ+G23jpjMx5oU4fCF7gl2TS2aFOH
0vM1ItAmTUKHOpR2RbfI4QQ9HepQuk4NcngRJtChDoUfzRkxdnVvHepQ+Nmr
Ej+3JWtTh8L1gjSndxhoU4fCrcvK/KYUaFGHwq8YFl4c56ZFHUrngVX3fUvH
alGH0t7W6OV4VE6LOhTeMS/31cwNWtSh8KRdXeY/hmtTh8KlL6sMbX6iTR0K
fyhT90HqlA51KB1v5ke08o10qUPpejEyV9YzXJc6FL7G6nmve5t0qUPpOFTO
af0xWpc6FH6v8MSXUWE61KH0+Pdkxst/0KYOhdsV97Obt0qbOpSvp1eea2lq
U4fC5/5yjkhQ0aYOhW9KydJwmaRNHUrnyfwAQy9fbepQ+C6rB4JjAdrUobQf
roRfCp+iTR0KX5ousnPzXy3qUHiB3u0/66O0qEPhZceXHk+R1KIOhduM2VtR
eVhAHUq7Tt9r0rF6TepQ2plGd1VPOGlQh8LbLPbO2GGnRh0KDxoVsyu2Upk6
FO40bqJ26ARFywrLmG9ie9hfrdY7dG+vnOWc5k45JVeVoknWKzOOOv07/5cL
LB5IyVG3wu+kLqy5+4q7Fd7RT/ZdVwN3K7zX+CNT9vtwt8KXnD83y3c2dytc
xCy4bp03dyvc8ei1qMs7uVvhX5udMpSXcbfC8/cNrR/YyN0K3yZ676LUKL6v
Gfy6/OLFn8bz/YXhifO8Q55M5vsLw1vyHfbfL+T7C8PH/siw3B/F9zWDRzzY
/ubNHb4/Aty79vUpXQf+3FH4ZjmRPUoD+HNH4Ssv5azp14c/dxT+efyboBpp
LepWuPvVgcdCpnG3wr/HzHQcs527Fb7mlOua8BjuVniU5vS/nau5W+GhT9+3
LvvB3Qof/C32dbG2PnUrXGrWi/qnttyt8JSiarOk5dyt8HOZ6acO/Kdb4fYH
VKctzuFupeNngVdt7Cj+vB14ql5HqUs5dyv8VWr/5tuXuVvhrT5zdO6GcLfC
le8Ul6WNsqRuhTuPHl+U9Yy7FX5+j6WEzyHuVrhFw/bzLjO5W+Gf4jWLdZRt
qFvh+xpn/44aakvdCp+8/v8xdd9xOX9//MdTmRHa0VC0tfeO9lKEhpIkFMkO
ESopI7spDatEJERFQ7JFiDKSEcrKyCj5fX6/2+/5en3/fdy65fK+zvucc791
Xe/T9zHuG7sV3eRYW4DzZXYrupr2yVy1KHYret/EUy2Lu9mt6O9cO9tC5rFb
aX44tj3q+yN2K7qgyK/Xlf7sVro++Xs1nnxit6J3e01wfraJ3Yqu/bR2wfR/
7Fb0RRJNS1ws3cit6HNjt3VGq7uRW9Hl72a3LrzDbkVX3GBV+tPDldyKrvCw
dcrFu+xWum6fJr4I3+hCbkVfo3zjhNcSF3IruvUp1TeN+1zIregzQw42mN9i
t6KbfQ0Q6nrHbkXXt6t0SL3hQm5FnzC94Ov8+S7kVnTdlV8X33nIbkV/Ini5
fIu5M7kVXTTDMfZmpRO5leZPZfGJ5audyK00D1xuCnVe4kRuRa/PNNm7eJsT
uRW9avfzZV+OOpFb0VeEKpw4csiJ3Ip+erb5LtkVTuRW9EEK47TklJ3IrbSO
3Lz2pqOO3YoePs1I7vdqR3IrzQM2a9a0THEkt9K8miy25Z6nI7mV5vOLM58c
nu5IbqX59nS8ww8vR3Ir+vBPaX3+YxzJregy3g932l5kt6LHf2otOazjQG5F
n3NILXXnFntyK7r7zPur6zvYreg+g0uVWkImkltpPEx7rL7yO7sVXXWx3uJ1
GexW9AKrkDxbuwnkVvRd/+rOOjazW+l6bvocERZkR25FH/x0u8qoXFtyK/38
5A35R1bZkFtpXu01EasPsia3or/8IhniMsuK3IquOW/3tj9xluRW9NqFZgru
Fy3IrbRO2UZ27xGyILfSerRy1OBWL3NyK62b1lZuGkfMyK3o5gLy5weImZFb
0QPHVY4MyDElt9I6Psn0ZswUU3IrrTuKrXGzxpmSW9G/Trhc/k/YlNxK73uy
gfPFlybkVnRjBZXHd0+bkFvRX1h97Ry90oTcir521nexS6Ym5Fb05suNI0cM
MCG3opfsuF9a/J7dSvPetVrPqa3G5Fb0gA9hv58/Mia30n5pocDTmkvG5Faa
Z94l734Ub0xuRc9sytj/aKwxuRX9fWpxoH0Ru5Xmk3k1XtMMjMittH/QnWhW
e5/dSr+nuefB0nxDciv6khGGo4/81+FW9Gypg3YS1w3JrfQ6ez6sfvrPkNyK
nuM4dVecjhG5lfYt522EIicYkVvRW6ddlzD57+fhVvRqmQfbdb+zW2k/EGEm
MS/TkNyK3m/Dcz8LbUNyK+3PM2z2vKw0ILeir4xOb78XaEBupf3bxt7UKGUD
civtD21j044qGZBb0T2D3R/9nWtAbkXvXz7N7d0Xdiv6uWHJ/oeKDMmtNK5W
qHqWLTUit6JnbMsPdZY1JreiByfFbQiNNia30vz8+V/Bnv863Ir+oG7YfhlF
Y3Ir7cdU97W/22ZEbqXXGTvzp8JnQ3Irzc9mGwUPLjUkt6L/kPgycK2hIbkV
/ciJBaniRobkVnQH6/zXF2Yakltpfva9Weqx05DcSutRgtzQt0cMya3oXy7+
uvJ3uyG5FV3o0/xTNyYakltp3RezUbvTYEBupXGyPPrvxokG5Fb0ln0zBkvl
6ZNb0acqxfg/eaNHbkX3Nb9sJyykR26l9SVlcT/BFm1yK7rRmPS7kR5a5Fb0
FG8536yt6uRW9D879AMPdKjYzapf5RGmwV3K7sxHQ7lxdrMGKiRmy3LvH9PX
OiJtnJ23y+Wqh4O5nyxd7jtpDfv35zC1wmg70+qKyUalOQfYv+gjSvIrWiJV
yL/oM6+lLn62VIX8ix5beS56fSuf34F+Yc26A73S7GL0Q6aipyeNYxejT/u4
O+eXGbsYPc7GbX9CDLsYvTns97O6HHYxukNMj87FlXweB/pwZ6tzPr3sYvQX
tucrCrw1yMXo4pOWyhcc1CAXo8t2y1gPUNQkF6NPenks7GqzJrmY/l+n28au
aNYiF6ObWHx8Ui+nTS5G13MIKpY8wi5Gf3t0q2qUDbsYXXrAX7/Pk9nF6A8E
+ovcTWAXo78MFpA0rmIXo2+cY9F3/im7GH1z5ZqFt8vYxej2Kr+qB1mYkIvR
h7ycktIZzi5GF3wufi59EbsYfeSbG01fN7GL0SX7m15v+swuRk9ZcDKhuIld
jF6z/9a8PbbsYvTcoHMDAwZbkovRc34bL3TrYRejf13j/FjqGbuYxs9NYY9c
J3Yx+t/VkyPb+k8gF6Pfm5l3w7KcXUzjR/51gvlKdjH6MEMZ0S5HdjH6yuz+
VTfV2MXo9arDW+uGOpKL0dfuGK/a28ouRlfcWF1QtItdjH4iaV5hjaIzuRh9
6eA1yXPT2MXo2t+F4sxEXcjFdF/3Cjt5prKL0c2uPjr5xsCVXIxeGydw4+Z9
djG6aU3EOK8AN3Ix+sJDWz6bH2EX0/xQ+Klp0GF2MXp83cJi40A3cjG977If
fwW9Zxeja+57qLk12pVcTD9/97H0T21XcjH6qadH/z1QdCUXo+t/3CQz18GV
XIwuYZt+YXiMK7kY/ZJFW19thiu5GN32/Q2v8PWu5GJ0g2XK00yVXcnF6Lcz
Lq8+vseFXIwu/+1IfMkvdjG9Xx032veudiYXo49OFRbQ0HcmF9N86/YsL0rZ
mVyM3jZkVdew/9wNF6P3+6H98bqPM7kYPXiTokfbfx0uRh96dPKLMZrO5GIa
5zkzxw94yi6m6x+vfkd5vRO5GF1gQcDUGG0ncjH62Z6pYw79YhfTfWpWKb63
jV2M3n7zxaucx+xi9PPXZn6SucIuRn9sJqeUvpNdTL9/tODbfXqO5GKaNzoG
DpE7xi6mec8h/MRcUQdyMXp+wgWb9KX25GJ0J2fryNJ2djG68Ms1O7qjJpKL
aR5Q3rjhwqCJ5GIan2nZ28cdZhejWyonPXpnPoFcTPev+ZRjKTXsYvSJzw//
HG5jRy5Gv/x171DNSFtyMXpm6R4Hs7k25GJaR+5NEHVbYk0upnVt2+Xtx3dY
kYvRXR9OP/yl0pJcjH50xOu5P76zi9H/7XxR8cXMglyMvq77/gu9nebkYvTn
k0T6lITNycX0e2SiJghnmpGL0ZMHWi+ymWRGLkZPCupuCJUwIxej7x09LDz0
KbuYXo/YXB33TFNyMXpvoPiCcA9TcjH6oG8Jww172cW0fn3WDRK+wC5GD9jw
e4LiDnYxutAnb6W49SbkYnTzrcudBq8zIRejv75WWXJ3sQm5GD1tuUe6roMJ
uRg9RkaisKyTXUzz9qZ37h8i2cXoRbfTEx1esovR54xYmHJkPruY1pFRg3xF
5Y3IxehBBY0fbgw1Ihej/1JJiO/QNyIX075rXIvt0pVG5GJ00W3HCuZeNCIX
0/tlVj/c6SO7GH33whKreT/ZxTQPPEy0qWpmF9N9p5I6b3eWEbkY/WPhoCRh
FyNyMY3D76dWCnewi9GzZxUE7dlqSC5Gn7rqX3ybqSG5GF1t4V+PfX/ZxTQP
vw44rfuJXYxe0LsmVU3WkFxM1+fU2uuyCYbkYrofU84XPxlrRC6m9b33k0pd
C7sYfZ5g9J3CWHYx+kOB9sE737CLaX5Y+EVl1Xd2MXrk++7vGsfYxehvUjY4
t44xJhfT6xR/tn3FJiNyMb0ejTFPLQYakYvRF6xzPthYzy5G937iEyh3k12M
3h2f+3WdgBG5GP37jOLz0ycakYtp3zUl1kc0wohcTPNkvcWCrkAjcjGNq6BO
6QHiRuRi9Gum/pMO7TUkF9M+vLzcckQXuxh9eozZ0DRDA3IxzSdzw3ZIBemT
i9HLJO19g8LYxeh3j7466LxZh1yMPmnZLC+Db+xi2re/WC3yxFiDXIzuMz7v
77IMVbvqjTbjPVZxF4i2vlEbPY68jL7qenKs9zb2Mnqfmuzya33sZfSSIY2i
Hff/+3mxe19Hf1ekvm+S3wEpYXb0kea27BnGptXLM/WqRozlzz+jH4jIvqz9
jx2NHijwUWPwIFVyNHpA+xjtr+Eq5Gj0jX1p73ZvZkejS2vcHmOuyY5Gt/q9
tp+XFTsafVHOneyHWexo9OO6qtsb/7Cj0f82e817p6hBjkZ3TP9s+r5bgxyN
nj7QwPZziiY5Gl3o5lvtx0O0yNHog2K6Ag6laJGj0U1/b3xy1XA8ORo9tCRx
evogbXI0upjs5furpXXI0egyxzVW5kbqkqPRm1Y98e/exo5Gl0vs3y26ix2N
vsHK5OiwcnY0uoL02mf1n9jR6GcuP5gRONiYHI1u69suMfYVOxr9d7zGrOFh
7Gj0T/dF/Xz2saPRPbtd6zsy2dF0/R3U75woZUej1+oE9GUq8vOd0Ic3mo1e
OZifA0zj8H2USM1KdjS6xdXG5FlO7Gj0R2OD7Z7bWJOj0c+VhHcpq9qSo9EL
fI4NFlvIjkZ/dnGPlKkGOxp9jfmYP88esaPR/Voji9W2sqPRB//Yd154Mjsa
XfXqENsdmuxo9JObzqVEiLCj0SM2i/V5v2BH0/iP0W+clsGORrdx+z5pmQE7
mq7z22q/G2fZ0ejrPazGKpqwo9FT5DNj5erY0egJOb8bLoayo9HfzbB6tXSg
Gzka/WLqul1/97Cj0fMn5Oo1drKjadxOvvDsSy87Gn2Md0H4yRvsaPQ94isP
r1/kRo5G//7w6MZ6UTdyNHr83tWCqxrY0TQeLqgdN7zMjkZXkRR9uvMVOxpd
98zptToSbuRo9AUHCoucdd3I0TQeciIfuUu5kaPR72uqH9StYkfTfVqfd6zE
zJUcjX6sUkih/aALORrdI7G+dIyqCzkaPWzL55K0ZnY0+rjkvo+LL7Oj0a+Y
rDhmeZ8djT61YMmezZ3saOpCuz85fGZHo187lN957TY7Gt1838kxk5KcydHo
91QWa43UdSZHo7vnNesPfcyOpte5KDu2/14ncjT6L7U3M4XmOZGj0a1/XT4z
wdmJHI0ubyUxMVHZiRyNPv1o2JO77exodB8R53kaW9jR6Fkx5/PlRB3J0bS+
GAxQfbSOHU3X33Dz1Vnv2NHoMa5WMpIB9uRo9M8jlUeHP2ZHoz+/GtqdHMKO
Rl8YrrZn6md2NHr7WkvrzBh2NK2PO56n+AtNIEejn5j5/u3GzexodN+lP1pD
ROzI0eh5b9f/mDTOlhxN6/g+gVQvCxtyNM0zcQ12b32tydH0exZoX/4SY0WO
Rt/aemre/QJLcjT6TD8r+S9v2NHowdNTZhhbW5CjaX9i/+bC47PsaLqe4vE6
Zl7m5GiarzJ2FRv+Y0ejG/ecMs88y45GlzJalRkbakaORnftVNpyX9CMHI2+
RKyf9dhMdjT1jvDxT81NydHoFwr7FX34xo6m+2VRv7Mb77Gj0Z3/PGsefYsd
Ta8/8pNw5212NLqWSU61YDk7Gn2nz5WZ0qvZ0bQ/2X19X4+wCTkavW/5tsXT
/8fR6EXTx37rbWRHoxtWJ0YenMGORu9f/txPcyw7Gn1Y+pqzHXrsaNoXbdt7
Z8sKdjT67Rkfbn67x45Gj5Qv8m0fa0yORu/Ue6LuP8WYHE3jQbVRdeZUY3I0
zecjRKvt9YzJ0bTf1hTrSfvOjkb/9/yzVcxJdjTt2/v/uS0abkSOpn3XyMUn
Mv67DnA0eoiNV2zcC3Y0el1P66spRwzJ0ehKO/o7uccbkqPRDwdYPW1JZkej
F3dUO7ZfZUfTfu/I2jd/rdjRNP9/1urrecCOpnl7qFjd+wh2NLpd+dB57g/Y
0ejzLloZXvzCjkbfscLimVMZO5rmk7KiKAdLdjTdd/d2ntU4wo6m/1dbUp21
OjsafaR7dNrSdnY0emrh6Fd3P7Cjafy/PCP3VZMdjX6k1eFbagw7Gl022WlX
Tik7Gn336PbUwhJ2NPrc7WsOX57HjkbvEHEsqXzCjqb9hqbSWgVFQ3I0eu7U
YwtO2LOj0b3ny79KmsKORm+usN48w40djT767ZSJc9zY0egfg5eUyF1hR6O3
xT3ZLDKGHU3z25/r9zJT2dHou37nmdhEs5dp/xAkdXuLH3sZ/frSsiU1Sv/9
fJF35+c5mtXTDu/fbatpWn0j/P7Rfv/jZfSE7l638Bz2MvpL1ZtWKzarkpfR
pw5N61+WxV5Gb9Uwv2jUT5W8jG7zy+LIPwl+fjK6htnMHFE3fv4V+oFlIdvW
CLCv0aU+31qfPpd9jX4uIn7RjCj2NXrOg+Uuxa3sa3S/P9oPjkfwOTvopboT
xb0a2NfoN21k6yI7NcnX6K7WXp35l7TI1+j3448+aAseT75Gn1s4+9j4T+PJ
1+gtFQ1z3TZpk6/RF4rv13hgoUO+RveatPBBvpIu+Rp9us5k3xOqeuRr9OHt
slJ9b9nX6IJ5qo0Cj9nX6NcK0n5//Mi+Rm9adbb90kgj8jX6x4aJ3VcV2dfo
n0ellzz4xr5GFzP7cNxqFfsafdatgsOzT7Ov0Wcazd4iVs++Rvf3zk7a/YF9
jZ6SfOXtuRD2Nb2PCRXb9P7nvFT0nbnGyvbn2dfo1+dG9KvYyL5G16+8FzJn
Ofsa3UT9l9B1X/Y1er/kkPsh8exr9MfqQlaXrdnX6JNOrZLZ086+pvt3v94f
s53sa/R9dVEn21zZ1+gvXietvS7NvkY3rbroldDFn99GX1n6WLK5nn2Nvuzb
loiYJPY1vb/yHdf667GvaZxs6BTtq2Vfo6d9KKg09mJfo+c5LAp2esm+put2
KVBj0wb2NXpf1aJlFmPY1+gxmw4P+F3Evka31h50fomIO/maenujZLOOO/ka
PdXQzCpK2p18jb76bUjr48fsa7qezuWjdXezr9FVf+75sj3EjXyN/mOB0esd
vm7ka/QN08psghe7ka/RpwzdGLprH/safb9BjKRcAfsafUf+qvciKexr9MV3
5gX3WLuRr9H1lHQSpl9mX6Nn+1dnnjZ3JV+je0rfnbq8hn2NHnenxPDBUhfy
Nd3XpxcmPZjqQr5GF4h9Pblmhgv5mtaRxZJxwVEu5Gv0bUn6tXkrXMjX6LtN
ly79F+hCvkY/GVJ8Q0HZhXyNXtZv6qr2O+xr9BWKvh1yy53J1+iXWp7u/jnG
mXyNnlktcjvhKfsafdWyzNW7D7Kv0YuyKr/MXMC+Ro8feqjQVM2JfI1uKzbn
guwd9jX60Q2O41uC2NfoW6oX5ra2sK/pdeYGnDb2dCBf07/7Waa4pZJ9TffF
4sY9Y3XtydfoV+ccslE5wr5GHzg4KeGe0kTyNXrt9e2uOXnsa3S3AcvCU1TY
1+ju5jnZ/YrZ1+j1dacGP7ZgX9P/61OqzYp97Gu6H9/GKj45x75Gvyz5feqa
JvY1zZ9r9K5H/2Bf03XOLPtnP9qKfE3XuT13/3MfS/I1+mm9EKPrx9jXNK+O
dWn8PM6CfI2+S3dKbnMl+5r2IY/HXjwbak6+pnVqseu7tQPNyde0H6vt09mf
xb5Gl5u+WfCFIvuarv/wG30X8tjX6IXC++dvMGFf0zxcN1yj/gv7mt4X/6n5
pQ/Z1+gSMd9O1TxiX6OLXNs+e3QL+xq98U9Hx8sK9jX6+ZylslVz2dfo84N1
CmRa+O/U6L/XJo48os2+pvfx9/jzW5PZ1+jFcy6IjpVmX6MnancdbfzCn99G
V1TYUdQtzb5Gjx1XJy7zP76mfYhFR7bMS/Y1+q2szrDN5uxr9O2Tz+Ybz2Ff
o9flea9wCWZfo7t81C6+a8a+pvfr93X5jf2NydfogUlz/U0esq/RO2WlUw2P
s6/RR23d52WUwL5G37N25EuVqUbka9pfiSudvy9rRL5GP9RkvfN0K/safYBh
ScqPcvY1evO3a926texr9PaemqXNAuxr9O+eRWdHL2Jfo6ubCa3U+cDfO6b5
4XrZk4OT2dfofzsmtLuuZl+jB20f+7N5MvsavWd3xGufdv78Nrqy9PNHHwPY
1+j/niQ1hLby57fRn3ttLbfbz75GL/+jr/I6n31N9/uS2sFv2vnz2+hGf9bv
97BnX9O6s/GI06Bk9jXNe/M/FCnvZF+jy9Y9bNzgwL5GN6gXuuFeyL5GX1h0
zjy/kf9OjZ4gdFh4SzN/fhv93PfQzrC7/Plt9LYrOx60rNElX9P6ou5gfc6C
P7+N7rdJxGzHY03yNe1zlA/Jawbz57fRdafoRy7sViEXCy3x3TxW8b95bLXH
ug+L2MXoY9RkilSGqJKL0RNkp7wL/ssuRh+vp+fiOk6NXIw+vd/B53Oy2MXo
Er/M/TLPsYvRPaYb+l57xS5Gd0g90imziV2MvnW4tW3XPXYx+i1z/TU3rrOL
0Q9PiUyytOLnQqP/lk8YufkFuxhdTti2OWyJJrkYfcuHN/Nv1miRi9G3S2Tk
2taNJxejnxNsqF32n3PhYvS/6XdHmIzRIRej3z7TbG99WodcjG7XqzZ/w3Rd
cjF6pJjmlkgxPXIxuuWQ3APLM9jF6EkfH8dedtEnF6MLzDDcWqZsQC5Gj9j/
4choRUNyMXpJ/Q6lYRrsYnTd8DUPbZTZxejqL9+u0v/ALkbf0GAqVbScXUzv
u8/LjVrV7GL0vY5a1/58YBejPxj5w1twvCm5GL12603hESXsYvSpn9cm++Sy
i9E/fZDuKxWwIBejd4ySWCdygV2MPunZQ7MnGexi9GW7Ii7ujWIXowc2yKW3
b2EXo/esevstfQK7GL1uls2UstfsYvr//r/P1bOL0Y22ZZdu12cXo6dZhn31
/srP40L/YyhQN+0yuxh9Y7in3fx0djG6//iZSjGh7GL0cUMmSmaMZhejlxbp
H8uvZhfTuM2aZNzrzy5GD/e/PP/7F3YxelnmB4W3yexi9Oj94RYNiuxi9KpH
ySlNh9jF6FeSAtw/DWQXo8dnNa17a8UuRs85v3OHvD27mK7PzNHnndTcycX0
fjlcNNL/xy5Gb/n+95ZYG7sYXT9V84RVC7sYfb/Y1ZqI9+xi9GdHVCxn/WMX
o0/cOaHxeH93cjF6pXJCTek7djF6wfBhA9Jz2cXotoJGjrrGbuRiev0v1bqn
VrCL0bUdnnc+83AlF9Pr0RWOON7HLqZx+CNab3gzuxhd5XXx9XkP2cU0P6jK
+p5pYxfTfFLkvWvUO3YxjTen3R9lHrGL0VM0JX1Ej7KL0Q/u2X3W7j+Pw8Xo
L+3H3snqYxejx0X+bZY8wC5Gr/4qEz/V3plcjK58IHR3bhe7GN13bXjh68Ps
Ylqnim0vifqzi+k6Zzq89BdyIhejv0s5+EIoh12MHpx8ZkiehiO5mO6jVwOW
ih1iF9M80CA979xIB3Ixjf8DKZZrotnF6BkVy/NlnrCL0cO0xgxeOJFdjL7+
6YhPO06zi9FzhQ6/r9FhF6Nf0xp6M6CMXUz/30yv0vWu7GJ0n2UHXWSr2cU0
P7cVDJ3ZyS5GPylQueiFqA25GN3rV0Dcv/HW5GL02Tf95/p6s4vRM3s8niZs
Zhejr9K0fTzhObsY3XzHlCsyvuxi9MGhkrK979jF6Kvftk5MiWMXo58fOerr
SDF2Mb3Oz2OerkthF6Pvfr/SWf0vf36b1iORrKenFrOL6Tpk/3r8XoBdjL7C
U07l1yV2Me0DM66IaRWxi9H3Ral+rCxhF6NfXj617MkpdjG9LyNCkqQS2cW0
n5GW7Jcvzy5G/9fZT/jAWnYxep+d1z/fGn4eF7pZ6nTvRzLsYlp38iJeVZ7g
53Ghe9fHzyxKYxejS1nMP+nVyN9rRpdPu3OtyZZdjF7RudZ5z1l2Mbpnz9F+
ssPYxejXp1j/sTZgF9P1UXiydrg6u5j27YurHNWF2MW0r16TknjxKf/dGT1K
yfXB8CvsYvT8jxVezyvYxXSd+0usCD7NLkZXM89ImruPXYzupCam7hDALqbx
JuR7N26gEbkY3cY3ZdzhM+xi9HWr0uqiN7CL0R+m6HlOiuPvNaP/mJQyzPEi
P48Lvbns/K/e0exiWmfT5gtvjubncdG6XFMzvecIP48LXdyn++awXfw8LvR7
nWN3XTJlF6NPM7AuLzrP32tGX2Q0x3b9BHYx+ukZ60qN/vLzuNB7D14vlBVk
F9M412vwU3VhF6NPznJ6nlHE32um+7R0ycn1f/h7zbT+itq1qQ1kF9P7fmDo
gitl/L1mGoduq8//G8ouRv9Y3eCzTZ5dTPO8/qTAqsHsYroOoiufnWrh53Gh
y/ZNe2R1XJtcjH7zR+L6yYla5GJ0+xc1M0v8+HlcdH+ZbbEYN5qfx4U+T2Hr
edFW/nvxaSuxtQMlTKv1+jU8WFfPLkaf/U12rNkMdjG6xe/9grV+auRi9Pku
aw2i09nF6GvDi/VKtNXIxejxkxX3uM5SJRej2+wqrj+/V4VcjN6xqzr3iaYK
uRj97LdhT8Rn8XlJ6HdnV6cttuXzktDtTQRS4w+xi9FnvXR7XuSpQS5Gb5mn
rKH8g12MLrG4Rj137nhyMXqGxP7uHVu0ycXomxeKxU0N0yEXo5tpS1s7iOqS
i9GvlHTFRB3SJRejv+o8P1NqrB65GP2y9+japER2MXrzWi9NnwH65GL0B2vX
nQorYBejm6hcVR0YyS6m99167dS9Huxi9JyR398Um7CL0ReIXxO9K8EuRt9y
XfVS4112MfrHx590bwWxi9FfmroJFVexi9HLIxZF1w0zJRej33m/tf52JLsY
/abhl/alg8zIxeg6xeNny/Wwi9FVPj3wrPdgF6OrO34TPNnBLka3yy/7c7aY
XYw+TaH+lkokuxj9VmtyuFEcuxi9z0wsTMmIXYyet2zDh8GN7GJ0t7Kr3nXh
7GL0Qc9mWeQMYRfT+LwgeKz4ErsYvf7M2PUdiexi9Ek7R1zaM4NdTONqwXJP
Nz12MXppdJpy3m9+3hf6UtPVuVEl7GL0H0tujv7myy5G/+6+eNa6LnYxjX+9
QaHj49jF9P9625ooOYRdjJ75SnJJbzy7GD0w4Y+/z1v+PDZ6eNXNKZvHs4vR
t7uNTZg1mV3M78tBc+UZ7GK6X/bFXFeb5k4uRk9cP+14pIc7uRj9Z+KjCcJu
7uRidE8BvwoBL3dyMbrvWr3b733cycXo6edt5g7yYBejPzVJkHDScicXo6td
vWU1/AO7mObtj3YmBbvZxeh1TXpf1o13IxejtwfqDi2+yS5GN6rXeZi5wZVc
TPP8mOA++amu5GJ020jV03sdXMnF6FevTs2pdXIlF6MLSTYV9Lm6kovRZRzF
k15bu5KL6X7cU1U4V9qVXIx+XO3Snx332cXoYRnepl7RLuRidK1rd75fHepC
Lkb3X1byKDSHXUzz5IeIsJFmzuRi9FFdf7xutLCL0Q9OuKn+fBO7mK7nPAnD
LwbsYvT86G+L1ZrZxehd64oNOqPYxTRfKblJxHaxi2ld80+taQlkF9O6+eWW
x9Rz7GL0LzniGy8MsCcX0/sVYzxPwp9dTPPVkzb9vWXsYvRt0gVDUtXZxei3
Q65ueX6cXYzeWF13+aotuxhd++274Z9Ps4vR2yxzlxW/ZhfT+hItrHFjKLsY
3cFth9ljbXYx+pqvzhu3+rCLaZ7Jvfbr1jZ2Mb3+JK+ZAq/ZxTS/JVSLa/mz
i9GvlzU0irSxi9HHHhpYIxjBLkbX0Lw1+vZr/jw2jeecZb1Cnuxi9F0fJB17
jrOL0U21b+nFjWIXoz+8Meqx6wn+XjP6hbj/e+A9u5jmn7vJag5z2cXoPYv3
3PBYxC5G/yS3zSl5LruYxuHJ4k0rtNnF6L133a3nlvLzvtDTHr1/IinELkaP
WVBTf9iWXYxeIN/13Sudz0tC39pfQXuLCbuY9odHIvoG67CLaV/qnx+9YAW7
mK7zvBHz8jr4eV90PYPt/owPYRejn5tio/i6lL/XjP7uWpVrXCN/rxn9sf6c
tS5X+HvN6E/O7nFMOMzfa0a3vuH95mkKuxjd+8pu5T072cXolvu6yk8fZhej
V998n/OqjF2MrqBYeSq4iF2MHqE8P9ViEbuY1muzxd5LhdjFNG/0O39NM4Fd
jH4t5UXJUCl2Mfpfu/eanS38nGrabyx6mT+ujc9LQt+tYxc6Ws6QXIw+w/iG
X8Z8Pi8Jfb7QPeldWXxeEvqL+V9rX+01JBeju89UPt7iyc+pRq/4s6e64ik/
p5r2vW63048u4OdUo8trhbmtVmUXo/e/8PPqAjV+TjXNb0aDB9+J4OdUo7u6
5C4XbuDnVKOvSivbUzeGXYx+T0ZsgZUOP+8LXfWy6YKhzQbkYnq/1lTIlSvy
877QZb+82m46mp9TTePhpMbS0te65GJaFwySC0/v5vOS6Lq5Tp14MpzPS0KP
Krf0K1nA5yWhdxsbDI9dz+cloe/v7/7RMZn/Lhwy6PbizkH/rYNlh38bCquQ
f9EH6UhMltjO/kU/ev2B6d497F/09T2L14V8Yf/S74nIWZ15gv2LvqhwTt4f
YTXyL7pI67X2Pk9V8i96UYHHaNOX7F/0xfvTT9zrp0r+RR8nOHm5RC37F93j
W8/bSSLq5F/0KMPSOfsPs3/Ru6IPTQyepEX+Ra+5cl/6yW32L7pQ4nnrVf11
yL/oX3STh1t+Y/+iy1uZ7jhQxP5FHxGgbqWjpkf+RR/yYaTNsXXsX/QrHdOW
bn/D/kUf8+TE6l9h7F/0/b8rRz8SMCD/0uvMCy9xLGX/on82PHvi3Qr2L3rd
kYyAndbsX/Q78/0ru3v5uV7oNhcPfVUtYP+iC0x/8UfSnP2LfuKIbEJDKfsX
PaNYolBCnf2L/igqrOl2MfsXvfCr1AjXUPYvenz3TmGzAHPyL42fpEei1Rns
X3RfqfKTglJW5F90JSXp1UJn2L/ohm8Olk+Zwv5F36R28ZdJBPsXXTU84q2N
FPsXPd1l3KQbJ9m/6Fd7A+tnTmD/on9LTtUe2MznNKHv9fxgWhTH/kV/3JT2
eJk9+xc9+6S3dY80+xf9QOu9tQ0/+Lxg9JviNfMXNbB/6brN/JfyLZ39S9d5
xqETm93Zv+gr8w80BbSzf9GXp8UoykSyf9Gbv+t0Nr3m53rR9R/bvX70ZPYv
uqPY/WO2p9m/6Aaj9wXf7c/+pfEcNm/gIhf2L/oG5aiJoqvYv/Q6P2vOnrOP
/YteerIot+wg+xc9eJjJN6ej7F/0G+OHuUkfZP+iZ3VU6QelsX/Rrdu8poZu
ZP/S61cs36MQxP6l+/3JOfebau7kX3TvpPac0JfsX/Q3wX/6Ve9m/6LnnnH3
KpnoRv5Ftz1R2mrzl/2LribuMOXXDfYvzW/Bi6zPF7N/0U8m9P6QP8T+RW+b
ve5xWC77F919dnHVsn3sX/T5xhJxUivZv+iKt+xdR1m4kn/Rhyk8Onj9BfsX
fcrwrzGCS9i/6NOShMTvdrN/0Uvcj03zXM/+pfdX7NtcLQln8i/6wGiHP37n
2b+07ny6dffLXPYvrRe9s5c0SziRf9HHuz6rSz3D/qX53Krw6GBLR/IvuuAo
x36xB9m/6I12v06kdbF/0V9UFhaF6bF/0SWm/ln8fhH7F712YdAurwr2L3rZ
7dtO6QrsX7qehkvXuWeyf9FzWgpeD9Bg/6J/rW3p1Ypn/6LfMtvqtvx/Pi9N
/27qSe/DL/nz0nQ9a5Omlw5m/9J6Ormo1t2E/Uv7GVODjSYr2L80rkp3BDy8
zf6l+2Kh8cq11uxf9H8Dl0pLnWf/os8zVp7bX4f9S/NwaL38gb3sX/TiUqkf
Ih/5uV7oKeOy5Tod2b/ot2MC0+XP8fOuabxVFYpnTGH/ok/+JX8hZiz7F/1w
58Iv6fLsX/TWiAH+IuPYv+g9waNXioixf9GHuh35u+46P++a/r+lJmsm2LF/
6d9NvbPSL5HPaaJ5QHGiYU0NnxeMHmmn2C2nxP6lcf66XtLrBp8XTOPkh9va
cbf4vGB0ccF8aVFZ9i/6mU93clW2s3/Rn4xZdedPLz/vmsZPfN3MG07sX/S0
+vULLs9k/6LrSKypVp3M/qV55maIZJo5+xfd2NnZ+7Ih+5fGw0/1yO0e7F/a
n8zbcSJrDfsX/Wlhq8DzPPYv+tgbznlbctm/tB9WsNt7LJj9S+PB586wLa38
eWn0V/Ene8Qs2L80Tl6ENO3L4Odd0/sieSq7Ro39S/v8yo89Jr365F/0rTPs
9seK8XnB6NpJV98N9jAg/6L7e48fnLHOgPyLHtffp94hjs8LRpfxPVz3yJ3P
C0Zv2eepovaezwtGl9YdOyR6PZ8XjL7utJnQQXN98i/NA2t6D7ga6ZN/0TvK
dvbLjtIn/6KPmpD5TPS2PvkXff3JddZfZfmcJnS500cj9irzOU00zn8tVzp/
hc9potcveqJokgCf04R+8ZZ2T3oznxeMruFndbohUpv8ix59e4HJDzEt8i/6
hQthyXZ/1cm/6FZXt0rG66uRf9Htqzsvjkph5454sDms4a9JdZtYxd9BKuxc
9LSuYREzstm56Pn9BvllHWPnontOvCIRrqpOzkXfN+L+ImkxdXIu/f7uld5S
6exc9KmbR2x1FFAj56IHxao77chUJeeiJ6j4LP15hJ2LvnVQpIi/vRo5F92h
7K9LvzB2LvqcxJCwhlZ2Lvpxg12G66PZueh6Mt+uu39n56IrxHrvjDRk56Lv
9P03wEJHl5yL/upNZVhlNzsXfWlK2+ep09m56DMUjob2lbFz0e/cWbvISEuf
nIu+4Nb51kWl7Fx00zMdUvs82bnoy/bGHq/6ys5FFx7XO3laFjsX/erpus/2
E9i56GG1TmWCbexc9OwpYnmVq9m56A2ri5tmD2Pnom8wN3gokMfORR927Nws
SWt2LvruwHxJ3Y/sXHTJZz8Lhl1i56JvfPlRRK+cnYvuqjbq98U37Fz0+Q/L
lyy1ZOeivxNXOjXpODsXvdHer/KPMjsXPWLkuAxFR3YuunH2CSfbDj7XCf25
0Hij3A3sXPTrqt9nqw5n56IfkBtx61geOxfdqyvCosSBnYvuc0XFMlaAnYue
U/Pq8eKHDuRc9OEDDz2Tq2Dnoje9rKlNz2fnoqvvP6trHMPORbcsW5P/2JSd
S7//fmr210Z2LvrLhl+t273YuehOcRY/tMrYueglW/u9mCnJzkWfmemq9m0p
O5fGm9KQSZmN/NwtdKkh49In6bFz0WM/+87ZGM/ORT+U+1aqp5adi24V5r29
+B07l8ZD393J776xc9EFH24XHP6enYt+1kjKx72BnUv3adPPGN8T7Fx0aYsg
6QGb2bnopzdKJ+QGsnPRtU3vBnmPdyfnoq+MOPX80nd2Lvr7I+kjosvYuehv
hPw7Tq12I+eiG952E3zzn4vhXBq37plB+bJu5Fz0vZJRVYME3Mi5dP1F567I
6GLnot+6/+9V9it2LvrNtPl17tfYuTSvRs3+kL2HnYteHPrqxC9bV3Iuenfx
Q/GCu+xc+nefFk8XnuxCzkW3dRp7dfZddi7NP69fNzsFsnNpPXIY/mBkDzsX
fdzs4ouehexcdOdp0eLlAexcdJGwu/K1fexc9P42xctKEtm56NUjk3UdOtm5
6Cc0q1tX6zqQc2mdvVj3Oj+YnUvv14Hdvkrb2bk0T6auPpJ5jZ2L/mXD1YDn
cuxc9MJVl16HbmPnok8Tm3VUXoydS+vvu7YJ313ZuTRu+1edu7SKnYt+qrry
gcdRdi56mcWTO8FN/L1gur9uV/0pHsbOpde5/OyGrdPYufS+S3fPLDnFzkV/
nDbDdYssO5fmt521tfMT2Lm07lzL/lf7hp+7Ret7ueXvEHN2Lvo9tYHHahPZ
uehLfF0r+1r5XCf0ul9ThIRnsHNp39KqrXl4IDsXfW75Ms077XweMY23s+qd
cm/5PGKaD882PpX6n3OdaN7IGnFvwA0+1wk9rnaBctwSdi56ldmKVfJP+Txi
9KGB64cdUGDn0uuxX5PbGMzOpd9jMkxr2E0Dci76lbXRtaEb2LnoP5/I7O5L
YueiT/LS72/+gM8jpv3w1HOl92zYuejmfyZLWeSxc9FV1H+qD27lc53Qi6q3
68t28XnEdN8dPTFAtJ3PI0Y3OODdpdrM5xGjX3B4tWXNKz7XifYP0TsfTRRl
56KbyFxIX+3BzkWPVsuJ+RDLzkVftNxc22kjOxe9r7d/brwFO5fGf9dmuS2F
7Fya324fDJV8x+c6oWeKTtO0Vmbn0vo12Ve3aZM+ORddN0Fld6YeOxf9tU6Y
ecU4fXIu+u1BejdeueiTc9E/LUzquLtMn5yLrix66c32WH1yLrqL9tnpy6bp
k3PRgzSEfy4SYOeiL58f1fXwgB45F7394RbrVX565Fz0b+sdSsLd9Mi5tG85
OO2/tUKPnIs+b3lZY2C9HjkXfbuK86am/vrkXPQkx5bxiUL65Fz0vLq785Zn
65Fzaf3S9pefnqNLzqX7N/Dq/fER2uRcWteSyz/9/KlJzkXvMV1THnFEnZxL
43nN16SGU6rkXPQfny125MizZy/lTAwo/WpSffFd06NrGuxZdKNzhsJS//N3
W/QpAaYDi7PZs+i5Vp81i0zZs+gtogd/Rk1lz6JrWFaE3BJVJ8+it8kEj1+Q
zZ5FL3FoeqfooEaeRa/UllOYaKdGnkUvHTLwyu5z7Fl0f8NdX+QL2bPotlZG
7Q2/2LPozh752nJL2bPoYwbu8mpvZc+im2gJDF8gz55F992hE791DHsWPU5Z
pkTsN3sWvfC+q4V4KHsW/dvBeJmN99mz6B3Sn9yaprNn0TcnOmpv+sCeRf9k
I/Zy8Db2LPok7XtPP2sYkmfp538urD52kT2LLqw0YvguR/YseuiihcaBV9mz
6DW2a2bP9GTP0nWe16wv95LPKUaPr5CdkrONPYveFd9YouLFnkXf3i9EdLG6
GXkWvfPD4IoVUubkWfQfFsOL98pYkGfRA3a82H9O15I8i27eYSziFMieRZ+5
/9nCiVnsWfQTpbsVd7/m85jQpYJE1qtJsWfRI3bMVcsuZc/SeM4K9Jjmwp5F
l/uoaxH7aAJ5lt73vJDwlnD2LLpSz9U8KRH2LL3+UncX2Sv25Fn0EcvfDJLO
Ys+iSwte7T2UyJ5FP3DXbF7gKvYs+in54VdtAtmz6Md+2xgFj2HP0jh/fjzd
rII9S/fp+keCIrrsWRqfjgUeZUnsWfRfn748mN/C5xTTONkhd0/NiD2LfknJ
9fGMbPYselVho2nHSPYs+jN1KWnZBPYsXYddI3X8X7Jn0a00nPstU/Agz6Kn
PTxdNdTQgzyLHnRphYqzigd5Fr1dvrL5Vz8P8iy6We3hhd2P2LPo3VEHdWVO
s2fRww5/m3loD3sWfW3mj9Jdq9iz6I+S6sZY+LuTZ6knfzbboOtOnkWvWFKy
8tof9ix6VM8uwRvV7Fl0g5M5GXe2sGfRNyX4XaqYxZ5Fj+0+dWSGgxt5Fr15
6apOd1038ix6q4eOSL2EG3kWfa/Ogce57exZ9PHqVotmZ7Fn0Y+0Hk3JM3Al
z6LLJ0qpHjzLnqXxcFnfvd7QhTyLLrK2ukC1kj2Lnq6UOlrN15k8S/NGR1/d
QUFn8iz61Asjjy49zZ5F7/OLyBec5kSeRU8ce1zZqIU9S9ftluL7A+aO5Fl0
v9BNyTdXsGfRg6UkE2yy2LPo/TRfF3yuYM/SehE5+4DBe/Ysvf75WYe3/8/3
edHP3ZXKDd7BnkUfqKLk8Goge5au/5asqw5K7Fkaz2+WvBzkyJ6l+1f+RKfW
MvYsuvLPe0f6FbFnaf/Tf5Np+Wd+jjSNKx/jlxr27Fn0jft6iz7ksWfRHWVH
qFgJsWfRLedsqrsdyJ5FHyTzsPRhAXsWfdco0Y6hnXxOMfrzmuub6vTZs7Sv
e1Uy8/Yu9izdj+3em4IV2LPoQ6LfdBu8MCbP0nU7P+5SWQN7lsZDv2+jfB+y
Z+n+/SyeNO0ue5b2OU1KauPy2bN0P26dE//JnD1L+8C0M+Mas9iz6BPO7a0s
eGFInqXrFhY4QFqHPYs+62RhV2EhexZ99StZn6sL2LPohrlSeauj2bPoN3yF
7S3L2bPo46pyZ7WIs2fRX2+pvT4xlD1L+7e6cWFD9rBn0QObzz3IzWXP0vr4
1TtWL4s9ix6i4BNxJpM9S/PzqLO2g0vZs+hzFwo7Z73jc4ppnzDty6Q6LfYs
unVFy2DbIPYs+tnxp36bBrBn0VcKt91VFWHP0j7zYYOOdhR7Fj3BK+5T6wH2
LLrkinizh3X65Fnaz683G5cuyp5Fb5Mc9ftHlh55Fn2A++JB25fpkWdpX+e1
/XvURj3yLProHf62+3L1yLO8P7ecPq5IjzxLv3+K+9uSLXrkWfSU7XlzZ03Q
I8+iax4wNChu0CXP0vUxdTpyeIIueZbex2NOqfOH65Jn0SMNPj6It9clz6Kf
7uq4VlKiS55F/3zqWJOFoB55Fn3J/aUTLz/TJc+i1w4NMPvTq0Oepfk8qN2+
2V+bPIs+OS42I09dizxL88ls4aeLr6iTZ+k6LJ4lkLdDlTyL3qK6eFp3HX/f
NnLB30lpb02qF5X9CbonxW5Flx6tsWHZLHYruqr+9xd7otit6HN9D18bO47d
ij7wcNn1i4vZreiz92llDAhht6I3yZc9bpdVJ7ei69YseXz0HrsVPWPnz/sS
NexW9MW+jTfsxNTJrejHF1RlON9nt6IfLAvJ3vWV3Yq+xsux4ZATuxV9ybg5
M84fYLeie32WkJ//kL9viz40ca1B/TP+vDH6tyblWz5X2K3opzoUCtSnsVvR
+1Yty9z2kN2Kni2TKaq1gN2KHum9t6tmpAG5Ff3em0kO6RXsVvSpzU3SK/zY
regC63sERj5nt6KH3RrW3OnJbkV/+aLs+/mz7Fb0c7UJcgqa7FZ0WQ8fS/tL
7Fb0untq/upr2a3oL1KUEz1D2K3omyoubRYNYbeiG105IeO6gN2K3pkWkvpk
GbsVfcfdkqcTo9mt6LlCxuts1rBb0bvtxR9LbWK30v0SOWdCVDa7FX1Y08G2
wFpbciu6wtSaAxkr2a3ou8sGvgkVYbeiHzOzWDE2h91K99eSrwdLTdit6MoT
ZP7NfjKR3Io+RHBW1ZA0diu64Ba3U7sXsVvRB81v2xwbxG5FH6c36KbANHYr
+rzpHbqHbNmt6NVj/N/FDWK30vvYMMDX5CC7FT1kloeC8Eh2K/rEoB/762ex
W9Gn92SpWRayW9Eldl4Qav7nSm5FVym/d/5HFLsV3fTZwb09P/j8I/Sj1sc2
Xt/AbkV3GPuyq+QXuxU9QX3NLjlXdiv6wmXqh4rns1vRX0nqF+8KZLeiNzxJ
cck0Zrei9xMMX3Z9kAe5Fb1yyIgJWe3sVvQDUbPv9zxgt6LHXu2XH3yH3Yo+
vm/iPrF6dit6uOXsoZEn2a3o5dtP/wz/z/VwK7pf7CrZzS7u5Fb0K9d1/CsH
uJNb0SdphtSV3GS3ootsfr9JKYfdin560+55h9ezW9FXCbqX/JzNbkW/tfjm
iUQLN3Ir+ohZaVc1/7Bb0cX1f9s0ZLNb6X0/FJ4bouVKbkV31/4pNPoUu5V+
/00vv9kWLuRW9I231DNG3me30vVvud+ruprdin4iZselW0rO5Fb09Rsujj5c
yW6l6xkyZsFSCydyK7remQ0zTfewW9GL7XK0fa6zW2m98x/kG/+O3Ur39c4D
b5L72ZNb6f4y02pKGjeR3ErjQW7+yphAdiv6zksz8sNPsFtpfT/iG7RTkt1K
88yOIVeqx7Bbad30uL5G3JDdil714tRX7SB2K3qzjkqbfDa7Ff3uZO2YhC/s
VnS3F01LTSazW9FHRRT+23CG3Yr+dvxKKwVRdiu6qECNXc00divtoyxPqq7e
xm5FnyJoffPlJXYr+vLP1VNnC7Jb0bfVqh9+HMlupfknK0MnZgS7Fd1XMNEk
pYPdir7XcNJ6x052K/rXZovv4j/Yrehx5WeCtN6yW2lf8T58VW0Bu5X2aUra
xl367Fb0B75psldS2K3ojhOD44KesFvR4+W8XFZYsFvp+v9Lzmq4zm5Fv7as
bkVZOrsVfd304u0fDrJb0R/r/qi0e8xupfWipvdZ2Sh2K83nX+PGdExht6JL
FaWvPLaM3Yr+JXpK3eFYdiv67wNzsg9tZLfSeldgJpSRwm5FV7SUf3G2hN1K
P/8nIazgPbsVPeDY/pWhKuxW9IqHBv+uurBb0bd7PgmsMGG3osd054V2POXz
j9BnmjUbxVmxW9Gf7lLcLL6Q3YquNu7WZd9d7Fb0ovjRqx480CO3oic9kH3T
5cNupfHj4CfZJ8VuRY84edPFYji7lV6nh13/Dnl2K/pazwnTs5TYreiZKyIn
qwuzW9Fd1+kmdCfqkltp/Gh+NAt5qUNuRX+kObif7RQdcit6U9afuWn9dcit
6EcGXxi8bpAOuRW9ZNLfhSVmOuRW9NrG2kPqXjrkVtrP9D9q6NyjTW6lebV3
reh6YW1yK/qKkQky50K1yK3o1jvM931w0SC30r5LcN6kL4PVyK3oI2+p9f8n
oGIn02ayZJOYVrWc6Xn7mKcm1WX2cj06wuxW9I7U3FVTv/FzotCtqtumKiuw
W9GfDm8ZEKfCbkWP2KNyeOEn/p4s+rZpF2+PnMtuRR+mGHmu3xZ2K/qcL28X
XI9kt6Kv9BO8esxcndyKflz4WNGlMerkVvRpR3ymDJjMbkXfv/is+/5X7Fb0
ykseBgIP2K3oJZrlt4SF2K3o1oNN0i45sFvRqwV763YuY7eiz5J/cOLaenYr
XTet7TWzl7Nb0c/Ze0+ZZspuRRffd2nS9Hp2K3rfoIvy2yLZrejvrlWM+KjC
bkWXOSN10+MZuxX91qXJYxpi2a3oqm/ELhX8ZbeiLw73WNUZyG5FPzQ5vyrg
FLuV3pfUuWGLJdmt6Nqvxt/ceJTdSv9u/KUjfsvZregKw4pGJKxkt6Lbf9UP
EUxnt6K/3epv+beC3Yq+1GKfxKCb7Fb6dzPmyJhWslvRSz3t3oqmsVvRvWOd
ul5HslvRG/RWxP30YbeiC1sLVSVOZbeiTykqrCw3Zbeii7YVHVt0x47cij78
SMmirAh2K/qMt//cE4eyW9Ef1tz5eOwCuxV9YK++idoadiv6VuMfIyJ82K3o
eQ1zt96fyG5FV3qq7RpgyW5Fj+9IaBBXZ7fSdb783kzrmzO5FV3o707/zSns
VvToAr13Zn9cyK3oI+f/ervCkd2K3pWzvkU7md1K911DR+GY5+xWev0ij57s
msJuRXepUioVec1upfFg8bJt4P+4Ff3vQuk/viIe5Fb095lnM3Uj2a3odpY+
LTIZ7Faab88J/tq7h91K4zn9XtO2KHYremfGMtsXjuxWer/KRZy6ND3IrejH
5kkvrVP1ILein3TzvC9k6EFuRdeYbPxkga0HuRXd/Nmc3S4WHuRWdMu0v11f
ZTzIrTTOf2rtXPaU3Yq+K6ZqSPhOdivNG8Gjo0Uc3cmt6DcmHFwQMNCd3Ip+
MDL7jukTdit6oPT9wRLl7Fb08QMnWGxPZbeir7oXozgo1I3cSveFYnJKr7Qb
uRX9SbWE+N9z7Fb0C6ebn+q6upJb0esVsvPUW9it6IN+ei+5tMSF3ErjU+ua
w/3hLuRWms/nKGX0FrFbaX7edCBa3NyZ3Err1+IRhe3H2K3oWkPmO0X1sFtp
vM0c5u6q7UhuRT+9WiAoz82B3IquMvnp1gUh7FZ05eV5rs2x7FZ6PePLp4gf
Z7eir9PZ9yLgI7sVPaHhbm6APbsVXfqX3tDLAexW9FCB5l3fp7Fb0a8mZi18
Gc1uRR9bdGNE60V2K3qw7cNl+xX588PokmE/T4xKYbeip0rNdt7TzW6lcRhs
YdLhwm5FN9Se9/dXLLsV/cWdn8sk8tit6PrCKQbiV9itdD9ajxANHchuRbfQ
TLWL3cBuRT/q3nPujQW7FV3NM/T7Y23+/DB6o+rf5zq2/D1ZWgdHaWo+defv
yaLvXPNzTYchf08WPX1Vh4T/G3Yrev8hF2obQtit9PPvKv1NL7JbaX7OfdYp
LcWfH6Z9l+4Liadb2K3oG207/KX0+HuyNP94NSYrifBzotC3PJg2bLcYPycK
3WN3zflThvw9WfSPzRsGRwWwW9HlHdMqT6xit6KfSp2T6LCF3Yo+IGHXloy9
7Fb0oAknR/nks1vRL6kXbPtTyW5Fv+PYbTHyLbuV5pPG+pVNMvz5YfTsi2Jf
R0xgt9L6dbLT/4YruxV9SHHenF2K7Fban7941ttwnt2KfmaL1btdo9ittF7/
ep9/zo/dir4wbLPGoP9xK/2e3YlzE16yW2n/+V4/qSyU3Yrubyk8+thodiv6
j0XCHoYC7FZ04x6FDfo/dMmttL4c/LnnapsuuRU9Sn1h4t5cXXIrrS/3i8ed
U2e3ot9dFv9r2Q52K3pbeqrX3f/8CLfSPB97UcZwlza5ld6vA3Ps8wK0ya3o
4gsS1ZzttMmtdF9vfuw5aJg2uZXmmR8F3xrixpNbaZ7/0lEQvUKL3EqvR3Gq
w/IXGuRW9N8hU5wGfVQjt6LHSIlcknujQm5Fz7IRnO0tzT69IbjMLPjef/vz
syuPGlxjn6KbZh9+63uHz71F9xHNiA2o5/N90B8dHnbHJot9iu4q8HWzgwn7
FL3MQdR0TRL7FF3rcKuWzT72KfodBasRutHsU/SCH0c1tGewT9Hvucw/LbyU
fYpevqOsMOo5+xR9T4TIx6aj7FN058HvFiWd5+cYox9ascD47Ts+3wd9XvxP
+cNi7FP6+WUxzVeV2afoz5/UzVusxD5Fb3F9UZ4myT5FHzx/1JzVJ9mn6JcL
tU80zWGfonv4zJV00GafootlnrL3+cY+RS/uk1/wPZt9in7Oe3KvqrwR+ZTe
lxXv2+8sY5+iC7/UTY2+wD5Fr1oeXrxUjH2KHpd53jUoj32Kfio0buasVexT
9C3vs3u/7WSfoi9ZE7dL+g77FH2y5LhWrUEW5FN0s+qqCj15S/Iper/3drfU
+9inNP4v96+5Xco+RVdquCH13Y99ip637pP9tWHsU3T5gatDJnXYkE/pPpJS
G5DQbUs+Re/dI5VRso99it4h3zn9iDX7lP5fzz+cmPRpAvkUvWn0om1SBexT
ep031Ca/iWKfojd8Gllz2I19ih5lErVymyn7FP39VP37q8ezT9HrzXMnCUqz
T9FjxfzcAl+yT9GPVQ7Z+Ww9+xS9L8h5guwn9inNJ0+/nvtqwT6l+6L7d4bk
evYp+u6l85I8H7BP0T/uvCJzwY19iv5T7GlCWhv7lO6jwdLGgzezT9F/fF1f
K6HIPkX/bLFAdvAO9in6lOCKa9OvsU/R5wyPPWB4h32KvrdL+npBKfsUfYjz
rF1D97BP0R1k1/tdjmOfoi/vGTlywjb2KbpAb6maVCH7lOaB70a3B15ln6Ib
F4vcH3SPfYr+Jem4dMt59imNZ7mlb0XWeZBP6f/b077/p7oH+RR93P4pLgoN
7FN0/+eh3U0b2Kf0+1vDBI2c3cmn6As+n83RHONOPkVX+HR5aZOAO/mU5v+Y
hP2TnrBP0ZO32n7rOcQ+RQ86d/je8gA38il6mNOxrX7/2Kd0H83cFlia6Uo+
Rc/urzBI2sCVfIo+XMRlQ98V9in62IANA80nu5BP0ZXLrkhG3WSf0jp7aqe0
i7Yz+RQ9XydkvMhyJ/Ip+qyn8nkDD7JP0Z1GPJf0q2WfomteSUz68oR9iq5v
tHrhkV/sU5of/LsGFCpMJJ+iV/xwyn8+eQL5FF135IUVi/axT9ElE83PyrWw
T9Gf3JIfXnWBfYouKPtjhWED+5Tm86J1Nz9K83Oc0Aeszxwrksg+pfFZ/OPM
4X5W5FP0a2n9DuVEWZJP0a8L66wurWCfovvO2Cy89X+eY4y+wv56RcQX9inN
k20HKgYO5O+3op+ZO0tukwv7FH3nbKNrF++wT9EnbZrrsDGHfYoesk56vk8h
+xRd/US2kPV19il6p8zJ+UGP2Kfoft+eW40/yz5FPzun2uaCLz/HCf1dxARb
6RvsU1pfahokotX4OU60Xt8t8X63g32KnnbadH+WHD/HGH2UarKH02P2Kc3n
v7L2Kl9in6IvrBSr71/FPqX7y+/OiYzr7FP0Sq/toU/vsU9pPzy8b9qLB+xT
dMf+T4uuPmKfot/+O/Dj6FfsU1qnSmuu9PWyT9Gn9fNvfDiOn+OE/k/Uo3vg
FH6OE3qP6B1DoZXsU3TpU+YeizewT+l9ifHw/B7KPqV9i3hiYY8s+5T25wdG
vsw/xD5FHz3K9GC0KPsUPcCryMN5PvsU3Vp8q3nMFfYpuurtRUMrTfnzwLRP
aywZX3ODfYqOz/3Cp7RfmqKywX0a+5TWBfG0D1Vm/HdV9G7jmxbPR/PfVWme
Nz0bLPmafYq+OWt+4cuF7FN07SIvoTUt7FP0Q3ppi+ZN4L+roofKfYzxP8c+
Rd9/XP1Nsx37FF3iXeFet/vjyafo5ZFOcx56jCefov/pP6amYZMW+RRdJFBh
6e8QTfIp9ZLbg7a+UCefog/6/ahKVJl9iu756qvBk2D+XurqO9ra9vUm1W+b
febmHWCHogebFnafW80ORV+xdXnUNX92KLpCZWtEvR47FF2qUVsn6Q0/Txj9
WPc8540z2aHo+zpGZR/YyQ5Fn7vLze51MjsU/W73nSHCS9ih6HK/j3/KWsUO
RS88Jr4w8iY7FN2+cJfZzzXsUPSwkSNfe61mh6Jr1g7vK89jh6ILD9WIG3KL
z5lFLzB3spNv43Nm0TsC/TRb3vA5s+jhI5ONdnbzeTroMc12EgGZ7FD09fe+
Vij5sUPRq5d1asaPZ4eia6jusHARMCSHog8/+VG9+Rw7FH3Bip3PY6zYoeji
9l1eurvZoej+xsP2tt1lh6I3jFQ8sF6JHYqu5Lt8zunj7FD0aQYWG12T2aHo
tzV2N/qVsEPRrxxefnWykDk5FD3PeKGVsBc7FN3uls9FwXB2KI3zF1taflta
kUPRVcYK1K65yw5FH5tiHKHuwg6l8fxoT+ffO9bkUHT3wGHPziWzQ9Hv1WnN
CUxmh6JXiG2X2jiHHUrj06Eq78Yodii69SmBYL9n7FD0x2PWt+UfYYeif9o5
ca1lNDsU/Uetwt2qKexQ9AcvB5raW7BDabydthqbqsYORR8ZKfkwdig7FP3f
8c3BXU3sUBo/ElIZeavYoejvEjcFeP+PQ9EDXBfb/JzIDkXfmTVA5tw2dii6
4bDjpt6v2aHoyo9W6l0KYIeiH+pKrFvdxQ5FTw66Gzg+gx2KvjoqTj/dlB2K
/nPAdBWf0+xQ9F4l3U0nf7ND6X3Z8SxzyHBPcih6ZfebTZeFPMmh6I9e7NCa
08UORd/c8r4q8RM7FH3/+2nSc/p7kkNpfr6d6imp50kOpfmh30CjHzM8yaHo
n9f+qZq+1JMcin7u693z22Z7kkPpvv4+Y/lTdU9yKM0Dn7dN2tvADkUf4n7e
wirCgxxK18dDvzpsmAc5lOZztQNjn9azQ9Gzg8Z+XpTBDkV3fFdxMWcdOxT9
hIuuoeFcd3IoevnBiq7hTu7kUPTZSx7kH5FwJ4ei953X/23d4EYORR8QpP7c
OtqNHIq+5ZP8poHD3cih6OdFBu2ckeZKDkX/e0nh4XFRV3IoetZ5uVVLl7qQ
Q9GLWm3Hh9SwQ2le3eqjN+wvOxR9t7r58S4NJ3IoutHFbU5fPB3JoegC8hMk
p/7f7wX8f4eiB6p39hxPsSeHoqu989f0LGGHom8Xubd1VDM7FL09VSA8QmQC
OZT2M36+/2Z725FDaf5pnVIqNtuWHIp+Y3Jy+6+5fJ4OjTc70RqNYnYoeq2V
5VVDFWtyKLqfoIuR6HF2KPqRjxnLtypakUPRzdWPyX+fa0kOpfVlhUvn91gL
cij6zAGzLI6u5ecJ0+9/an5ydyI7FN1q1JTaD1fYoeinjhgX9U7j5wnT+H/w
USbdjM/TQQ8yf1FfOpXPmUX/vuTH1ar1puRQWmdlo31at5uSQ2ldOzkiQGO2
KTmU9lH3NE45/mKH0jpu9UW2JpTP00FXzQ2oGlDPDqXrMMTv6hNbPk+HrueY
cfsfvGaHovdMHNPz9iyfM4su9iF24olDRuRQmq+if3e93G9EDqX7tzN9r+F/
/oVD6T66dnOG1Co+Zxbd4cjp5k/BfJ4Oes7lQ0Kfp/LzhNG3Ch3w1p/NzxNG
j98ooByfxM8TRp8qe3iPQyU7FP2ygGW7wnt2KHpV/9TkrN/sUNo/5yn87tfK
DkVf+ffYNaVUdih6aniNYpAaOxR94IHVXin57FDaN/7/5zDDoej5scnXdqWz
Q9H1Bewjc9T5OUv0879X2z6/wQ5FPztMP1x1HT9nCT1puv+3S5b8nCV6H3+X
pxcL8nOW0D3vxxf+uc0ORd8zqlV4VQY7lPbtjusae2bx53vpflSLNDJR4u+l
onfd3Vm+ooS/l0r7looTm4tG8PdS0SNHnfwpNIc/30v7mY1J39aeYIeiF2wM
O970jh2KPtn11YflQ9ih6AZ3hg4LFGKHoj8Pl52edF2DHIpeZ1Y/7dssdiit
Ox49F/RfqJJDaX/YpiJcvZD/Toq+1ztAulyH/06qnvlOSa3iv3k+aGhrQyz7
FP3Do8NCJursU/T/w9R9x1P9//8fbyhNJaPSULJT9p7JzB5pWmlqoaFSIlJp
EFkt0aYhUimFQoSSQiWStKNEJcL387tcfvfH4/3v7XIuxzmv83w9n8/rxTmv
1/dusU9eH2XIp+hrj/dKfc+WJZ+ir9jvdaJ2K/sUXfDXpCBBYfYpeuXMkJZR
S9mn6PID7+o+2cQ+RZfwDyiYuoJ9it4g9ks2dTX7FN2sn1yI/XX2Kfq1rznO
WxayT9Hnzvc1y5rLPkW/ZJPzSnIX+xT9VcLJd1Ovs0/R62fKmKx9wj5FP32x
QNO7mn2KrjbVJv1GE/uUjrOhjWnKIfYp+ois7J877din6Bu1Yhf9kGOf0vH/
M3r0vsHsU3TxyuXBAx6xT9EVDFViExeyT9GvFyke+JTNPkXfOTQwp7edfYpu
OShee5IJ+xTddVrj2n0P2afog1QaXl06yz5FT+wdVpdQwz5FV3V52R2oxT5F
f/fBQKruEPsU/deP/TO8LrFP0Q3yb13Yu4F9ir6wq8b02lf2KXr82QTXs/rs
U/Ruz6AXWUnsU/ThkyQ7k7XYp+h6O07tyVRin6I/G/9a/YsB+xTdOdPbe9hA
9in6vUKtqeNfsk/RNRxvestlsU/Rf/SWPys7wD5F9xt5prV5BfuUzlPNUc92
WbJP0a0/Dv6trsg+Rd/y9cNabUH2KfrVVR6TgivZp+iBL2JF7v7Hp+hpJyoj
Iv7zPV70aME7UTGL2afo+8ob42Mz2Kfo04KtdsSM4OsmobslPZsXFco+Rber
+1CaLsLXTUIXLm5fee4m+xS9oD5q/uh57FP04AEjhI68ZJ+iK2XePaanbEc+
Rd8eefuIxDz2KXp+/rkuP0/2KXpVSb7UxP91+BS9x6lIwne1HfkUfe9u4yul
h9in6GdOpfVfXcg+Rff5efDx8S72Kc0P+ZsszkvYk09pHLZe8Tsyxp58in7A
Jbvp4mv2Kc0byctWx4bakU9p3pa8m3lL1I58ip4d2X3p6iX2KXrjLaUo1UW2
5FP0n1rn9hbK2ZJP0Tfcn+9YKGRLPkV3ND4+YamALfkUPW/6GIubf9mndB5N
9h/m+ZZ9ip47rWm2yv+7btX/9yn6w6Mxd8NW2JBP0Yu25Mwb1s+GfIo+1iK0
LmD7HPIp+kGDSyWlDexT9KXvf6keVbQmn9K6IFR0e8oyK/IpuvGyrI1FRyzJ
p+jpvaqbjuWxT+l8zL9+Juwz+xTdarfBKzERc/IprXf2rSOc9czIp3R8FFLl
ZrjPJp+ilwgdT/u63ZR8in735YRNfqfYp+i+y4S+1T5jn6KXXbbseyttQj6l
cbh5WMgpPWPyKa1HSXezVwUZkU/pdQ616Sn4zT5Frz71SapvtyH5FP2LRezN
O73sU3TZuem6x2cbkE/pdV48WDHJSZ98ih76Zoi+j4ke+ZT+7rLf5iJGuuRT
2j+0Dl94YAvf7xV9vObungcjdMin6DUDhTZ1/GWfoj8a5eYWNFWHfEr7LuVJ
f/q76JBP0fdE9bNJ99Qhn6K/+CapNUBJh3yKfnyJyiXxHG3yKfqC9tIP5lO1
yafoLjMUlO5GapFP0QUsFswyENcin9L+M/aQy7enmuRTdItjJg4fszXJp7Qu
LN6dY5SuST6lXuq2LCBJk3xK82pFiaD/Bk3yKbqK92i3l4aa5FOal7okdl8b
rkk+RX+Tcq53fzv7FD3Z89Xt5AGa5FP0y5Uu6WYamuRT9N8pExXb/TXJp+jv
p5snVx7TJJ+iL9ebanwvTpN8Su9LX6qpxVmTfIr+dJ1qyuNX7FOaJ1W/hK0x
Z5/S/kevdbjRNfYpum0/0ala2uxT9Nf9l4fbNbFP0R+vKllUeJl9SuNk/ZWq
EZF8vxv0zFVxI9yW8f1e0b2MfTrWq/P9btCfr/F1TGxjn9L+MMUxdPxZvg4w
+pM0iQpLN74OMLqInMeApmF8HWBav4RTRubdZ5/SvFpa82TMFr4OMHqsj2/t
cSm+DjC65JlNF+YE8nWT0JsypgbMCuXfn9L8o+x59sly/h4vzSeTuyv7qbJP
0SOKNdK6PiuST2kfHjjAq+Mo+5Tel6Cb+GI79imtX9HaYdtH8v9J0c8u/evs
+5V9ih5m4d+Y8kearpuErqlrk7dTX9rEzzf92s2Nivm1y06LD8/43/6naXr8
PUH2LPqWGTp9BevYs+hNZvMP6zdKk2fR6zs0cr9sYs+ia8lLfy5UZc+i/5Q/
JuLZJUueRa/50n7N9Dzf1wbd4J/p0zpx9ix6eMUzr52m7Fl00emTQq6Zs2fR
D7a7D9d0Zc/S699xPmnhafYsusoozQ0PnNiz6N5Gkl5tC9iz6IdmHfp2PZ49
i35Ec8zvlbXsWfSl370Ms/6yZ9FrV7aVWXWzZ9F/by3eJtrFnkWvi/JfPvQw
exb9R0+77D8r9ix6x8LHSVFS7Fn0uLe//S8KsmfR1zTfvK1fy55FX7Za3nvV
JvYsvZ6tkTlWdexZdM+1nlXikzXJs+g3GwPNnVaxZ9GN4gNqXFrYs+gX7u46
VFTKnqXj791zK72HPYu+32RzQ9NS9iyNn42pG9sK2bPoZcnF6RrN7Fn0OR1X
7ieksGfRBbNlXU4OMCTP8uNjunJU2bPo27U1tWrWsmfRuwekFK7/aUieRU9t
SD0R0WREnkXvCijyDpVkz6KXLl3/seyXCXkWvVfHJcviDXsWvdn72rqUUvYs
jYd0tcyF6exZ9JznJbt3hrNn0V9t94m1XsieRb+jJpu6R4U9i76vSf/fVQH2
LJ1366J8vCrYs+jB5w5tTwpmz6K7f6odvnw0X08JfdPkmHOzw9mz6C+ccnMU
PrBnaT7Ub/I1sGLPoo9cY/e3/TZ7Fr0h6/us5ebsWfQbVVcnB75lz6JHlQ1/
+2cHexZ95YXN7Z8G2ZFnaTwc9bp3ahV7lj4v4ZSN586yZ9EffRu3aHQhexa9
X16O5/1a9iy67Y/b/TLb2bPoSXN2G8hK2ZNn0eelnNz92tOePItuXdv5eOYJ
e/IsupxjyMozhexZOm7Dp07tecCepfmkwOjb81h78iz6Udti8XI9e/Isvd+E
1qTpZexZ9FUTrwnPX2xHnkVv7Y489X2AHXkWXWSD4bcTj9izND+vCi1KymLP
0ryxStda4Dp7Fj3dccuyD3dsybO0vsS3HWzMsSXP0nx+MXrFr5O25Fn0X+7d
hrletuRZ9LOjX6xX6GLP0nz7a1B62Gob8iy6apvTtracOeRZ9A9rZojHtbJn
0Xf1yRx/J2pNnkWfGKz0R0zHijyL/v2appOClyV5lubt92EPIqMsyLM03n5v
CLh5nz2Lfn1LZ/3On+xZ9NWbEhw3jDMjz9LfdTTwy1CfTZ5F//RYqKDExpQ8
ix7j4/jv7fpZ5Fn0ym77kOfX2LPobYn6db8nm5Bn0QskBoyZu8GYPIvuUHBS
NKXFiDyLfm696+X0UCPyLLpHpfx95T5D8iyN247hk6TMDMmz6I+1/Ezn2hiQ
Z2l8Shm0Jyvrk2fRZ9Z41+6fqkeeRX+5vNU5wEWXPEvn11zz+R7N7Fn0Re/8
xjyu0iHPov9bkaUr1cOepfO3b9bOfcq65Fk6v27szDHR1SXPoqeZ2p5+3Mee
pdc/cM3Wj3t0yLPo5levHt76gz2Lrv9v2fBrS7TJs7RuHu92vdzLnkU/E3Cg
pqFCizyL3ugzxES4QIs8S+tL6Sl9/9ta5Fla3//ExKqe1CLP0nH7YmKx3FuL
PIsubJZtWTpKizxL59dSNbETRexZ9Kt1F8vvntIkz6JvPJPnaJTBnkVfG2cR
nPyFPYuulF0VmaisRZ5Ft9Dp1XjrqkWeRR8mcMnMUEeLPIu+QKVsyuHH7Fn0
gPY1btMVNMmz6PH5Hz62rGPPomuMMagPLWfPonttW956aQl7ls4vn4Alq/5z
/1b0K+19OhGz1cmz6LMnvnh8wV2dPIs+TjJ8yaAV6uRZdIMw75ut1urkWXSX
xmLbkIHq5FmaP/02Rqmk8P1b0YNs5q/ZoM33b6V1Z0zgm6Aa9iztK2ImLty1
i+9rg+5t71hQpsb3b6XPsUzhpmQtexbd/sVF17VefF8b9Kz0MPnF0XwdYPS9
CyIrQ2T5ekroy5V9334/yZ6l5zmU9GjfBP5/K+3nb/Trdr3FnqX5P+6Xc0I4
e5bWa1sNt7Zd7Fna/4wVv+J2RZY8S/uN/UNVHfpkyLPoGevPSVWslaH72qAX
7XT+VNMqTfdvpXVW0PD0Yz/2725Vj+Hfz2jl+xpINkywYP+iDwhJdtvjz/5F
l3o9d4jAOfYvesyKFzXvh7F/0R9c/l3dlyZD/kVPf2H8sGMd+xe9+uSQ5h4F
9i96yc3ApoOZfB8cdG3zYUIDuvh6wuh2Hne1foizf+n15D8ZtNCA/Yue1ZWo
/z6F/Yt+QLZ4yN+V7F/0N4MrSyMPsH/Rx+58emhKM/sX/WjwlzWPdfh3r+gu
50PnpXrz717RawWLQ8rn8+9e0WN/jV0/VpJ/94qepBPllJnK/kUPbU3r/mfD
/kXvahtYe3oS+xfdwGfZ6SkC7F/0+WMNz4bVs3/RO0ODjAdFsn/R51h1Lt3V
w/5F19t9WKzDiv2LPsw/6ZZ9PPsXvWjPjmX7xvJ9XdH3vNy+4NN39i/6hpeZ
1R+n6pB/0Vsk1OuPRrJ/0Z3m1B0Nb2H/op8/Zjzz4AgD8i96oJ9IXncB+xf9
UanACGNh9i+6oVXiJSk59i960KH1rnbW7F/0yS3GO6Ry2b/oyco2aZJp7F/0
NKdWn5XD2b/oq8/3zej5wf5FT/3xdbziN/Yv+vuMbcfuNLN/0UXWNMeHlLN/
0cO0BwR2p7B/0bP73BPy1rB/0Y3qY6QGa7F/0Zsb+vac6c/+RVfKazve94j9
i/7U+vM6tz3sXxoPSe9Dmqezf9ElpV75+V5n/6I7i88SCZPl+7qi31H5ea8x
iv2L3rhfKVG5nw35F32ifHG/o6HsX3SZmT+7L4rYkn/Rf40QrZySzv5Fd7t0
VuynFvsXfcTHpwqjLrB/0T/WFfnbd7J/0ev0DhhLzbAn/6LvGHS9tNLVnvxL
41Pf1GPLTnvyL42TwOr1EjfZv/R3t1TtW9zF/qXz2n7zfB8DB/Iv+rPwyR9e
rnIg/6KXBwccbfNzIP+ir9n0qOKblQP5l8bDz1fWk3+zf9GtAgeHfNxrT/5F
t9VuurdonD35F/14YJTh09vsX/QhXzN3qe60I//SOjjN6YTiKjvyL61fUlmK
w/3tyL/oglNvRZ+NsCP/ol/Y02/Skzg78i96QILH8O5IO/IvukSX0/tfbnbk
X3r8OruMBW225F/0tTot428ssCX/ogscsopammBD/kU/lpJ5v+XmHPIv+hSN
KQ9by9i/6Oo3KxzeNbF/0TdHev19NdiK/EvnUXpt5CldS/IvevvpHedyN1qQ
f9Flz80rq7lkTv5FH3x+n/DBWvYver1L1KU9bexfdB2/YsMhA2aTf9GN3w1d
8Hu8KfmXnifqy2ld+1nkX/TZ1+scvK+yf9Gtz1kY/e9pyL+039hqYvn+jzH5
F31lfmG/RweMyb/ofuHlDsFCxuRfWpcHTdq71s2I/It+qbvCRWGxIfkXfVvs
1hcxugbkX/SvYyq0g6bok3/RL6cN+lhhrkf+pXXW6NXAiWW65F/08DfHXOwz
dMm/tJ+ZLve3+Jku+Rf98wL1ztp+euRf9JADv6yGDNYj/6IvLi4WUy3VJf/S
45X3X4901CX/on9SF2rsytUh/6IvbHzwNFdHh/yLXrrK6/uLJm3yL60X5Q1z
phZok3/Rd8tf6pbM0yb/0jqlmndf/LY2+ZfmPVWT/m9itcm/9LnUFmhrzNYm
/6IfvHQ9w+Ql+5eOZ1TLkNCtWuRfdKFPihseWGqRf2l/pbNpd+v/3Ar/0jwZ
80V98BEt8i/Ne7fMtCfWs39p3xJvOc+zh/2LriZrHW5Qwf5Ft/g34OARUy3y
L/rJe4smn9/M/qXncVo+sO44+5fmk/5+T+e1sn/Rp34d9sE1lv2L7m8aWdcQ
y/5FX9J3P9ephv1L+yWHvi8Hp2uQf+l8fyj79u8SDfIverfh4q+27hrkX9rv
/Tnjri2uQf5F91gsKXQ4RZ38S5+XqO7MbZPVyb80/4/+kCx9Xo38i+6o4ar4
wUyN/ItecFhteHIL+5eeZ1/dqKJIVfIvjR+3oCGtg1TJv+gZp38E7nHl+7qi
x50x25Hdxf5Ff6F+elLedL4uE7pqv9HilwLYv+jCHoqucf/Yv7Tut0lmnGxg
/9K+d3inlr6IPPkXXX7Lwn4mu/h6wuhj5jTYvBgpR/5FV377s0DqBN/XlfY5
Y74O7JSUJf/SvG23OWXaARmTxr72W3UJ3AvdBcU3vpA22asweMvOcMV8jZ5x
/Z4laeWnLFwc3LuBvYz+uOWN1spE9jJ6xbKzQ1sj2MvoGafX160PYi+jT6yQ
GuqZJk1eRu/0HKleIcdeRh90oio/+40MeRn9Z9OA379SZcnL6M13Jp8easpe
Rvc6pBF7/Tx7GT3a7IF+9Xu+/w66kF/s7uQZ7GX0EcnFIkNvspfR79ft0mg8
zV5Gf7MpbtiGFvYyuqzGq2uxy/k6xuiTWvN1Nz5lL9PrcXX3TuxlL6Ovvz1c
b8p79jL695elYmUu7GX0G1fufh5ZwF5GnxdeaCY/l72MHiM+tDNmHHsZPen+
107Tbr5OFPrR60V31OrYy+huNwpFxePYy+j1GvFtc8dqkpfp8ypoD3mwlr2M
vjTndrB/HnsZfdvJ/BtHjdjL6LtbRVfaC2uTl9GbNloJJBiyl9F3rhsaU57K
Xkb31lefNENAn7yMriV6+03XFPYy+oW393+NqmQv0zjpZyL5cQx7Gf2Mjv/a
2LHsZfSqyor9wfLsZXpfF/MEbkazl9FH7w5J8wthL6N/fm21bUyPMXkZ3aZu
dsXqNvYyzQPT5c5IdbOX0aWMmrtDe9nL6KFLBY/s+sxeRs99Wu5/MYe9jD5d
+2Tj0K3sZfQntR2OY/7jZfQvzenPDnRZkJfRt/gHy2gUs5fRDWY2OalGsZfR
l2x+rVtqyV5Gv/rafGnPe/Yy+im14wWTVrGXaRzmJtVvfcVeRs/rlhnRZsVe
Rl8stjA5s4C9jD7wXNvyGmv2MvreJdM9O+vYy3wc3hj+9mUvo2v3nH7r8Ym9
jH7SadQiHxt78jL6gpBBLQ1H2MvoQz3+Ld37mL1M88M/n5s5gxzIy+iTb2m5
uZg5kJfRNVsXfZXa70BeRt++JPf+5kr2Ms3/nbeGlvR3JC+jB2WUqdwb6khe
Rn/7yql18W/2Mq0LIXU1Y684kJfRnX8Vmsb/z9fwMnrJH51tKXXsZXo9hw9l
igXbk5fR7Yr/POoysScv0/mSYtq/WNGevIzefljG4o+mPXmZnseiQ7jP2Z68
jK56K+vIkjX25GX0Iz4HtItW25OX6XxR7ig6a2RPXka3nHi2RuCVHXkZ/d/2
s+FbDOzIy+hx2z4NWbTOlryM/lpaYWXdThvyMrr625inI3bPIS+jf2jPDUqJ
tiYvo0uUJOzLvMJeRg/zN5nh+Za9jK4g/OxsxRRL8jJ60aiAvKGeFuRlmg/D
E0dcOWROXqbzsalyTcNFM/IyuszN4JTDN9jLNB4avxb9LmIvo28K3y13uZW9
TOv7u7KE2tmzyMs0Pn/EXrtdzl5GF4v1zLsaYkJepvnhe+XXBGsT8jL6olrt
99ojTMjL6AXOWR1ey43Jy7Qub5Mye7HeiLyM7l5p80/AxpC8TONNKX2cnrwB
eZn2G3nOgl6G+uRlmj+1lad/uKJHXkZ/4Dksak6IHnkZPbgz/bJgrB55GX3K
TPcE2+vsZXTHPw8vKGSxl9GXH/SsH7dJj7yMPu3GX8+Tfexlmpfm5j99F6BL
XkbfKrDps1kne5nWQWk/R4/LOuRl9Htb641vx+mQl+nxnVulfyTpkJfRE46c
F9pwRIe8jL7w/h3n08t0yMu0juS32IkO0iEv03iLss823aNNXkZ/1nela4eo
NnmZ9smeHlcEq9nL6J9eTJOvqWMv07pz9t7rZRLa5GXa761SMxFcqk1epvGT
9ab/p53a5GV6/jtx7eKm2uRl9J7IjZPmnGIvo5ftj1HLv8VeRm8zbe989JC9
TPPn6dX7dEbzfWNpvxchNDUvn72MHuD5q7rkLXsZva8i8JOuiwZ5mfYhYxpy
T71iL6MrbtaJUNDXJC+jX4+3mnTDVpO8jJ5pskZqzRBN8jJ61xDNjBkRGuRl
9BD3fWVeLexl2j9H9cpUeamTl9FXyxqdlvzOXkaXfLF2p80hNfIy+q3DvfGR
09TIy+gjDoTVXIphL6PfVG6o8apgL6NLSweb+97g+8aiG5VMELO4wl5Gl++Y
8vVvCXsZXa57j/CDWXydKHSfi/NOOarzdYzRn6qahgvGsJfR7yZu9BTV4vvG
olsM74jZ3cpeRn+eFSO0KVaOvEzndVX9yPBRcuRl9MSG3bf2eMiSl9GFY8aH
rN8tY1JpkvRTZC/3x8uXyZlGSpskfvIysjyimP+u5FnHjUNa+b46+fc7YtjX
6CfOWlV862Nfo+vLDjX51cm+Rh+6PMH+Xjr7Gj3jhlmVhhf7Gl3oleB6sXns
a/RFt7Ybl16WJl+jLwjrb1fgyr5Gt7Zb+NJ8Ivsa3TN4wYPUSlnyNbrR4Qkj
J81jX6NPE7y98Eku+xrdo1df+Zsy+5oef2KWTuEH9jX66E69vzv6K5Kv0ZfL
GS813Mz3CUKXWnmqKnzMDPI1uqp67ab3h2eSr9GnrjwzXCJPmXyN3n37kuFO
SxXyNfqH1x5pZ2PZ1+jx7+UurPvAvkavlHmb8NCLfY3uP7ReeKYw+xo9oiF6
756v7Gt6vHrfxYWP2dfoWvIZKqti2dfoiyO9vZqmsa/R5zzw3TI+gn2NLvku
dLBXPfsaPdF46b0xi9jXNH5Gzy6aLMe+Rv98cezI2jnsa/RTIoZqOy+wr9Gj
+g683PEfX9PnLlLWMnMS+xp96ZTz+V4P2dfoLwYrafb95/vY6CZfSnaF9BqQ
r9EfLlBbKSzIvkZXCLs29dtq9jX6g4dRE597sa/RDYwDrHq/sq9p/PSfmGve
zr5GP5v3o3WOIN8nCH3Mz37SisKzydfodgUF+ur/2NfoB4Tmd50pYl+j1zxc
qjN5G/sa/W7OmzEZ/7kOM/pB5Ya9M7+xr9Fj9bqUSu+wr9FnRdiuGRPDvkZ/
8y3+vYcH+xp9tcWCMj/hOeRrOv7nLpzof5Z9jX6xLUYibrIN+Rp93cGtmwMO
sK/R5cus10T0sq/R0zrq8x4Hs69pfhaYt6ZrhB35msZnhnGyejL7Gn2L9cUx
a+Xsydfoa2WeH1t1lH2NfkVioHZ3B/sa/ftYndI/Bg7ka/TejX927N/BvkYf
v270wap89jV6ldkU2XYBR/I1epBzYJWkgiP5mj7H3oSM1+bsa/TA41IH5V3Y
1/T4u4c9Dts4kq/pvDv4wLlypiP5msb/iKp1AQMcydfo7VHdI9NOOZCv0Vcd
jH+jbulAvkYPDrnTtGmYA/kavXmDzN1HP9nX6MJ9I7fe+ce+Rtd4Lt0xXsKB
fI3u7fpK7oamA/kaPd+hzX2VjgP5Gr3kxYi5ukIO5Gv0ITM0zKPT7MnX9Dzb
P1xsGGZPvqZxPtlul7S2HfmaekeJ/RQTW/I1va8rAvf09G3I1+iOe0LTvxvM
IV+jCzaPfzPVxZp8jS5muHipUagV+Rr96Zpdsc/z2NfoKt47jhv2syRfoyt6
fkr3VLcgX6NHqmSdGO9kTr5Gd7CX7j/b3Yx8jd4atHrEsxWzydfofV6v35zc
Y0q+Rq8IS63f9pR9jV727ZjKPIdZ5Gt6frsJgbO72dfoqTuOFdXls6/R3UVN
67+Fs6/RB4l7THP937IPX6Of+dxmO2SDMfkaPXvz+MwORyPyNb2v66omB2QN
ydfoR8J2nBqsYEC+ptf/aVbb45365Gv0j0a2Iq/V9cnX9L62SO47paRPvqbz
ulTkYJG+PvmaPq+4x+EKavrka/STKxQCFnawr3k/lv1Dcrce+ZreV1x+7Kr+
euRrdBe1to0tUbrka/R5nh0DU2x1ydd0HtU21yvo6ZKvaf5JOHlio4ku+Rp9
gOsgVyVdXfI1eleN/frWgbrka/QvO11rJRPZ1zSucjNNtYbrkK9pnzzb3K5o
D/ua5o3TnrcH6WqTr2keHj/fw09Dm3yN/sd88zePNexr9NMV5y89zGRf037V
9FfzwzL2Ne2vJvk2ye1lX9P+UOD2y7917GvaZ7r/21P9gX2N/mjtnae+n9nX
6D43e7duUWJfo69IkR794B37Gr3NM0p463gN8jX69NVectlp7Gv0ST69Jwzc
NMnX6A1FiVMya9jX6P2iG4/d+Me+RrdMvKo58B77mub5/MUFNeqa5Guafy6M
N7sdqUG+RlcOSzn+4Sv7msa/9/qWBl918jXt54f5/FbsY1+j57gu9xU6wL6m
eUO28n18G/sa3bMyv2XxZFXyNbq6v1H9qfEq5Gt0V+vQjG8D+P626DHt5zeL
9LCv0X8ZDMs2WcG+pvVLpE2v3Yt9Ta//R9zVrlfsa/och0fLuKSyr9EzlymM
3BAoT76mvxsrXWUmK0++pv2e6vPi4CPsa/TnbX1Xpt9nX6MPfv8wJDWPfU37
tydX5z4+JW1y4fwdgVFnFPMPHzn0+WjY//a9n9bc++XI7kYPMnRWqVGXIXej
F/kY9fofkiF3ozv3vtws+5/rTqN/mX/8/ZpX7G702cuXd61yZnejf1YqbX82
ht1Nf1fzxgtZU3Y3esPpG4sm10iTu9H3Jpt8/50sQ+5Gf/DN033RKnY3ut2J
nMCPY9jd6N0yJ/yzz7C70d+tGHH4vBW7G33UkuU1CaoK5G70VTUjrZdsZ3ej
T3h6LEtjghK5G/154Lrbh2rY3ehzxHsropYqk7vR466mfqkyVyF3oy+df0j9
fjK7G339I8e2y8/Z3egX8hLdJw5XJXejJ0y6e//4KnY3+q8Lk7Y7CLC76XV6
5qkMe8buRn/RlWZpm83uRj8RqXQ4YRe7Gz1yquH9IEl2N3qy8OZdfw+wu9Ev
1ojM1vzC7kbPr1S2LV3O7ka3T+5yOjid3Y0+Vj/J9oQZuxu9rOXuic0J7G70
15Ea+yu/8PfA0adp6lTn9/DvoOnzKhWy3XKG3Y3eZVAmXF/P1/VCb150f8HA
F+xu9Kq0wLn1jQbkbvQZwgfM1K3Z3fR5rV1+SNCC3U3HZ6i8lEE9uxt9ineu
VNZPdje6/DRlY/n/3J8X3WqG1InasexudJvgob73+9jd6PEv+6UnF7C70UMW
ZN0L+s/3wNHLG05mThvL7kbflKE/SOE5uxt9QJrBeMGL7G467x4I/FE8wO5G
783R3m/gy+5G9xQ33Z6hzO6m8ys+yab5Kbubxn9Uz6d9Luxu9OrHk+pP3Wd3
o7fNFJBwVbUld6NXiq25uuwyuxs9cevLsaZ67G70cRU7n82tZHejD1EUS4zz
ZnejN7Zfk8lpZHeja3h+Lgn5nyvhbvTiLN2SEUnsbvTbEn0Srm/Y3ehPpR6/
TRzjSO5Gd5Er9h+sw+5G79n3zm2SB7sb3WxusO2nYHY3+l+lpKUPYtjd6Fvn
/Qu5Fcvupnlv6GIDuxB2N7rJAW2puMXsbnSjszNtpVQdyd00n/vvdXUc4kju
Rl9sf2X/r2p2N31eKpfPx9xxIHejfyuULczLcyB3o/8UiFg9r4bdTevmj/aq
/t/Y3bR+NeXfafzC7qZ1+ZKun38euxt9qN7nX1cXO5C70Y/dmuf67B67G31f
RGaE0jd2N81vi6MC69rZ3egeZ9anO31hd6OvHFhXPaOZ3Y2+6P3ZX+d/sLvR
v/4T0nYVsyZ3o/trih3osLUid6PvGdfirB/J7qZ5fu71D5/usrvR7861+CTd
wO6meSyq9ey4b+xu9JHjL0Yo/WJ3o/tKzdn1RWg2uZvG/xOBf+X2puRudJUZ
NZMMC9jd6KPHb71+3mcWuRv9+zTPrDDpWeRu6udvi139zO5GH//zzK3so+xu
Op4/XgdlK5qQu9ElJO5fk9Q3JnejF66ZHzxyhBG5m87H7S2+Q7rZ3eimh1sj
DNUMyN3oXguqDgUWsLvRbZWGiG5KZHejO84J8T8Txe6mcSuis7ljG7sbPU32
kn+RoT65m97viNC/8TXsbtpn+qbbjndnd6NPb4hd8aGd3U3ntUtqztRsdjf6
lqj3gx+cZnejr0gZqyR4kd2N/mpHn+K+ZHY3uvoKL6XU5exu2ieECIiv7mB3
0/gpOmc5wJ3dTfNev2OnHz1id9N5XfHw+zFfdje6dov/WqG57G50/J8a7qZx
VfDBbWEeu5vmw5KRO/fVsrvRdzbaPRFNYHejz7ywof5ZK7sbfZ59xMKcbnY3
utCq0gdlPexudOm7U8JDjdnd6D8uTa5p/sPuRl9+cauuqQa7m+fbT+1fq9jd
6DFx9xOGHGZ3o6enSP+ZIqNF7kYPrB85tnShFrkbfcz4LQ9vTtMid9Pnu3zD
rIIEdjf6P816sf7v2d00rqJKfebraJC7ab8Xd/ej/UV2N/o6yYNPxNXUyd28
j7qb5XOD3Y1+1bs0plRUjdyN/tzrpflDXXY3jef2GWWrprO7ad9uJ9byejS7
m87f3Xs8Sv+wu9EHCZr7/3Njd6Pf0OtvmuDE7kZ/YLFO2b6W3Y0+abnfjcYr
7G6a/3copu2IYnej17sIntxiwO6m9+UeX+mWwO5GP7l/RIZHKrub9pOjTy7/
sYndjd4vUazwvgq728TLuiF4y//21bar9yp+YHejz0+5ktpVyu5GH2O+adkk
EVlyN/rg6vsChfnsbvTsCSUyKiNkyN3oM4WmnHRxYEej/3jyOiRtNTsa3S16
0NOz2uxo9O535dtNxdnR6CYuS/Nkm2XJ0ejP9sT5jfqPo9G3pirusN/GjkY/
b7TSJf0IOxp9ak3siyPDp5Oj0U/vm183s4IdjS4T9uDNlJMzydHoUYf/jooe
p0KORm94ahiqdZYdjd7su67odys7Gr1k8E5h+RGq5Gj0ixGetg9l2dHo46JN
/AV82dHo+xKGPbzZqkqORq/6GB+tmcGOps9ru/Qt5Sh2NL3fT4dCz3mzo9Gb
/j696TuEHY1euLRY6c5OdjS68ehbzaFN7Gh0xZicGz/d2dHo7+XWx3yVYEej
39iQVpUpx45Gbwuef2X8WnY0+rqCZPNx2exodK+MQfp/8tnR6N+Li/pdWMaO
Rsd1xuBodL/Pn9ffTWFHo4/qaOl6lcmORn+910z5mjQ7Gt3l+OIsg+nsaPRd
jjKXhpWxo9FNo/XsAr6xo9EFvTwk7Aezo9ENZRaenDWKHU39wl1n9zZ2NHpK
hI3OpnR2NPpetSnCV+3Z0ehfvB0Or+wwJ0ejC+QUua+8xo5GzzQrEVA9wI6m
95ufnRq9jR1N5+nMwADBFexo9Ac3hxuO1GdHo4eqTBPR/MyORl92zCEwOoAd
jZ41Y4GC3Ht2ND1+ctb0S67saPQDiy+JzXjKjkb/bdJyS9qLHY2+cILqy+4u
djR6+Hr3EqNYdjT61WF/rGQkHMjRNI/tnnz25B52NPq7rzn+B+rZ0eiVLW8W
t/7Py3A0jWf3WSsWarGj0eUFVvevWcyORr8+VNgxczc7ml7n8Me5RensaPSv
ZbMaYh+yo9HrXxdfjq9iR6M/ih61fuYjdjR6v9BbP/9msKNpHth1/Ov4Q+xo
dM8hfYbFvuxodJ/KHm8DB0dyNLrB1aNm000cydHorTeDZ680dCRH0zwsJxM2
zdSRHI3epe/zx9rCkRyN/lni+7uQ/z0/HE3n7zK5rTPkHcnR6B/c4/rNbWVH
07q2zm5d51wHcjT6wJBzdQWR9uRoGs8fJdepJ9qRo9EfLooaFhdlS46m9e57
hM7fMBtyNPoslaUvbXbPIUejP88vXfTmGDua5r1OsQ1axexo9Ekj1LNsu9jR
tI5vmbHVS9GSHI2+6Zni40wbC3I0ulKueOCBxebkaPTDD/pdK1xuRo5Gjxs2
yth0Bzua9jOGy3yGZrOj0VXX/AgIn2hKjkYXTTL9UXidHY3uOnZc/rf17Gj0
vlPD0p9pziJHo0uePB06u4UdTfPYi0n9Onezo9EDO3vWSvWyo2n8tz8TVnjM
jka/1FOysDrNkByNfiU6edKGfHY0+sdhYQt1ZQ3I0ej+5VVKudXsaJpnjhaN
+HmVHY2u7ZsfIXyQHY2+p1B81VYHdjT6joSQJft/sKNp3h7oFrEqlB2NbiE3
yGyvpB45mh5/ubhy9Dt2NPr2v27ispXsaPRGt7D8oip2NO0zayI9Mh+yo9HP
XWzLnHWIHY1+9NMaPXUJXXI07atPP19ntZ0djX5mwue0xNfsaPRFxt17wley
o9Fn7DvzeJ0BOxr9VaTUqB4XdjSdXzd0Bg7Yx45Gn6LfJJ6Yyo6m/ZXbp3b7
dexo9Noh8xYavGBHo9+bt+f+o9/saPTV9bL73AQ0ydHoiVeTR+dbsaPRdyYW
zl3wjx2Nfspt/PRsFXY0+u5VkdctS9nR6DOzpEvrI9jR6OWC5dWpU9jR6BV7
3KWyPdnR6KlRnw9GqrKj0YX0Vwp/vciORt8vqW/9ooMdjZ47t0q51JgdjV6j
enyEwFl2NHqAt9difSl2NHp09J2W6hPsaJoPt96Qc/nD/79GV1PdFTxXgh2N
vmWxfZHEcHY0uu3MVd8PVvD3w9Hv66xfduEqO5rmyTW/l3cOYUej51tmRJ7o
5d9To7vNN/B0CmVHo1/7+6F/iBs7Gn3J8vSidFV2NPpj+3OX057y98Npn2Dx
fZ+AGDua5smepa6Bvfx7ano9h9/eqE2TNslfLl5Wk6WY/326wLMla7XyZd9c
U2iQZEejK6vNNjy4UoYcje5Yf87FwkqWHI0+TqZixZ5QdjT605QYpWP/8zUc
jR4TPz/NRI8djd66qHOwpSs7Gl3fxl53+CR2NHrgh+yxOt+kydHoNZLnNQY3
ypCj0beqLfKvesqORk+d7S515x47Gn27WIibfyE7Gt1kSeV332GK5Gj00ZeV
5/Q7w45GL32873Zt0AxyNPp0n5G9x1yVydHoxvH+NVP82NHoAhJ2edfb2NHo
lan3VJ8qqJKj0Ufmqzz0V2FHo3vrtElJqLGj0W+07xmk4c6ORl9zOnxOZwU7
Gl1+ybm0gF3saHTJ6m2Pohazo9GFR39/uFeVHY0uOn6mxJY3fF0y9DyF10vS
PNjRdJxfP3o/qJgdjR77Y9qsr8bsaHQbO5UZWzv4umToTjU6d3a383W50bM+
XmnVVWBHo4/49d76mA87Gr3dJXTAphXsaPTZmwx0Moazo9EvNVa8uWbPjqbj
r7/FJWoROxq9ot12888gdjR6/rN91dL/DMjR6HsDcj6PG8mORg8oEz9ve40d
Tcc5r0LPo4Edjb6qszy/vp1/Z42+cel6Henf/Dtr9MUhGr4HKtnR6B/uLCjb
HMaOptfps/BE9FR2NPrbRQEla4rY0ejF39QLV4ezo9F/R2lqNS9lR6PPmjNf
6+4idjT6svDRt8c6s6PpOJ8bNannP/+PRvdMqy788YEdja5lk2qeGMiORl9S
4PlK+wc7mp4/MGW57DJ2NPqgAwUmoh/Z0ejlGT4Rd4PY0ehXpVaXGk60J0fT
cdAq7PbJYUejO4+w2hM/mx1N4za8ZPfcTHY0utfJ7fEfBzqSo9Evhsqn7ZNj
R6M3bhgeP9CGHY0e9FH42dgN7Gj0+aLyp5uS2dHoa4+P2Zpazo5G77RIXFPQ
xo5Gv368c+iEIU7kaPSlNzpH9hvhRI6m8/GuVN21XnY0erfj5OTn79nR6M33
j5obl7KjaR62U//fVokdjf59RvSQXyfZ0egF72/s+xLHjqbzsV3j4LnD7Gj6
fA0CtisfYEejT166JGZHMDsave/M1MEN3uxoOs7Db5iPUHUkR9N8eL9psUgV
O5rWI78os90iDuRodFtNrS8PlOzJ0eguA3YojVO0I0ej2xXrO++aYEuORs+t
7fnYNNqGHE2vv1bMY5/YHHI0+jq5Lb01StbkaBqfT6y/n3eyIkfTODE6csx0
KzsaXfXS5acDktjR9Pi3PUIRl9jR6D8njR0ZnsOORj9z6vgw3SfsaBrnOVa6
U/vPJkfT/uFLQMcPD3Y0+srNe2cYtLCj0bUf1lVrp7Kj0evrIox9V7Kj0cPa
798PkZ1FjqZ54M/SEZKl7Gj04FLpuQFzTMjR6KcqnecuXGlMjqbPUeqUa38t
I3I0jX+zIiGV6YbkaPR9x65lGy1nR6Ov0OuMkf7KjkY/3Ppu+ZYz7GjeB67N
q17PjkZfv/V5tKUyOxr9Y7jgaoladjR60yfbnWv92dHoKnpWlkPE2dHoQ9PL
Aj+8YkfTeTpRYM+lInY0+vg02Z7SInY0zZPXCk8W3WZHo2fPFFT8E8aORr97
pvdPizA7mo5P/0fbDvmxo9HrUpQ2TSxkR6M/Pngw8c5/vgeOvvnXghfaP/l3
1uiC/Qp2SbXxdcnQ/RqLzErGsaPRv62+8ylfkx1Nr/N5adgBMXY0+pziB/1N
T7KjaZ43PtZv1Wt2NLrQDSdxk37saPQkj+IIERt2NLre/lXHtnewo9Grz2yY
JiXCjkaPjxrdPDiWHY2uvudr/mZDdjS6v/fSuMrH/D1w9E8D9MU2j2ZHo9tH
d/zK/srfA0ePcI0eNmwdOxo9sXdC56e77GjaV++37zQbzI5Gl5hpInxiCTua
zjuzPLOU5/w9cHRf83fnVlqyo9EPjlVWyj7Bjqb1ZYR38+0H/Dtr9C85pSoO
gfw7a9qHd0r5ahqxo2n8XOlYsF6RHU37vVwLsfPhfF0y9G1HH65v9GdH076r
KdrZ7T1fl5vmVfEtAqHn+bpk6M+2+5VfXMu/s0Z/uq8gbudvvi4Z+i+1j6vM
/nNdMtp/vhrb9/Uze/nkn3sPLZZo5R9tmPdMJpK9jH5Qcbvo6gr2Mrr5UMW0
E6fZy+j3C5dfM3jCXkavaR7bLu3AXkY3WR29U8qTvYwuX2uiE+rJLkYfJicw
Ib6IXYzefN6uKLmCXYyesveSyKFGdjF67CljpW+/2MXoY6QOW06RViAXo0/o
v95j5352Mf3dN4/3SegpkYvRK0VMA8eNm0kuRg/b2dy44hO7GD2u34rJSVfZ
xein/rjOEJdSJRejf9kmeqLXkl2MPmCNt1qOHrsY/X1FhLqKPLsY3SbJUNPL
hF2MHuD52sIuhV2MXrJHfuTdOexi9HWi3jk5kuxi9G+ekuo+v9TJxeiXPx5S
lr/ALkYvvpUtYDWDXYzu5LZnbb9EdjH6n7e2s46OYhejN+hLf3lxm12Mnq5W
FHk2jV2MPiSkeE/0Yx1yMbrPq8L4lX91ycXoP3a9v5LaoUcuRjdW6zGbclSf
XIzenS50Y9snfXIx+p3kd38Eh7CL6XzsH164y5BdjK4y4NiJw0/Yxeg7DH4+
2/rFkFyM/i/7gOK8Q+xidId08TNPHrKL0Sdmvex4+pxdjH5r4LvwtRXsYvQm
83nXTJPZxTQPPND28rZlF6OvbnncqvrJjFyMvmH+HsMhB9nF6MIttcZzHdjF
6OO2ZlhZabCL0RXMPa0bldnF6OvDcvuaFNnF6NNDfa7Gj2QX0zwjOuHxpEfs
YvTaN7Fmed7sYnRLK4NTPU3sYvTS32dPlXmzi9Ezy9cpVbawi9GtJNKezN/P
Lkaftz/t7UQ1djF6i5vhqqFV7GL0oUF3BwYvYhej77WVPfmxmF2Mfi89RV10
BLsY3e/TtndqM9nF6FrS2Q/uO7GL0Y/s6/xntZ1djK4vFbDI+gq7GL2/76Ms
wXfsYvTwk/pfE8c4kYvRvQ8U/VXTZBfTPG9x+6mmBbuY3m+SwIU0cydyMZ3v
K/zuF2o7kYvR27rzVtVJOZGL0d82Nr/8+D93w8V03C51zk76yy5G79QTX5P4
mV2MbpozbGHrK3YxjcP3hmICj9jF6Bsl474dz2QXo7cuKqkOiGYX03HomNce
4ckuRpfZPOvStomO5GL0E93WAwIi2cV03NTmVN7LYhejX4/cP+PzbXYxepbO
kkFX09nF6B91Zk2bFMcuRt9/uTJx/m52Mc23hzaZKOxmF9O8uidOd0Ecu5jW
5bBg/S1X2cXoH458SRJ5xC5GX2Fo8u1WA7uY5s9T9+Z2trKL0Zf1fLF/NMiM
XEyfS8yKek0NdjGt48WvNF0j2cU0/wgFil8eZUouRh8d/GfaznvsYpp/bhzP
WB/OLqZ9V4rCz3wrdjH6paf5vcm/2MW0Lg8ytI4JYRfT300Nkjnyml2MXhWW
7+N+il2MLnjCd8yqrexidJEKy93d+9nF6FM+3tzU8p5djK48uaqgLIhdjB76
TST6kCq7GH32uI9/x33h30ej3+jdoxUXxy5G13Mwt4zXZhejB/89NEi1ib+n
jW52yeVJ6wV2MXp5m1D1lRh2MXrI0cEqajHsYnTbl8UGt/axi9FzXy1IWzuf
XYz+d1C9rM5X/p42ej/nVhkXK3YxenzmS90FUexi9GnPwhaVfOPrj9HxebMz
YVYEuxj93b+J7mdWsovpfDevU8oJ4et1o9sH3fmyKZWv103jU+dPkuJxvl43
uu+ag9eV7NjFtN97mieckc0uRl+zwl/Ep5O/p41ueGOIeLYtuxj9t2hFxbmP
7GL0zb0Hp9i85+uPoR+o/bC7yIBdTPu3LoH06gd8/TGaZwZdiB9gwi5Gf/5h
TuSBHfz7aPQu0TwrwSXsYtpn+pW7ff/J1x9DX7Bpk76ZPbuY9jkONZlJSfz7
aPSBgyfvHPKDrz9G+8P9k9Z5zWMXoyf4zG0cVMDX66Z9oN/++VJi7GL0GUsE
1giYsovRl6ZJqjyJ4ut103z4cdegn5v5flXoGdkpdSbb+f7L6L015artb+TJ
xejum+0tfQrlyMXosddmBnyVZBfT+juiOvZwAd+vCv1MY/uROctkycU03253
1+n/mO9XRfuHD4rxX16yf20fbM1VnPc/7wg+bVGpY/+ie20cPWj9SFnyL7ry
6zFfLj5n/6Kv/z19rv8v9i+6tWhdx++17F/0mB1SktcC2b/oOd+edZb4sX/R
O6NWfVvwiP2L7vnk2MLJzexf9NZWxSMX/vM7ZfSwvVcmbLXi+1WhO3h2Bicc
Yf+iz1iYVtk+ajr5F902M3LT/gfsX3Tz8dvUjOLZv+hatcvkHsiqkH/Ra098
uu/4lP2L/i84JHCdKvsX3Vt93N1Ec/Yveqqkbpi9PPsXfd6sX8pXBNm/6FK9
FXlxIuxf9CXpQiPVfNm/6G5Guec7h7N/6XPJ8rBseq1G/qXnnyJtuDuT/Ys+
qdD8WvxK9i+63s3fORP+N2/Av+iGxz/lC3iyf9FNV34ZNf8Z36+ZxtUEl/qR
G9m/6HMHlPrXOLN/0Q9NO7uubgn7F70l9lbFxu3sX3SBufYh99exf9H37zL2
9hjL/kU/E7Z9ovAm9i+6U3/TZr9L+uRf9FIRjerIbn3yL/r4NePy9qawf9Ez
Fgu51hWyf+nxJ9dYePqwf9Gvze87XXiR/Uvn6dp2p6Hp7F/0j1PfOU1NZP+i
y3+/fivJm/2Lfl/0jvmA4exf9LGbbrXuOM/+Rf/6O/zdJQf2L/ociV2L74ix
f9HfPjnvLdhjQf5Fv517Uvh3pyX5Fz3ZVWObVLsV+Re9I1op8Xo1X3+b/u6R
uH4fjrB/6Tzd5e/noc7+Rdcsm5+Tmsf+RU83e7lZ1pb9i35p4a3CvvfsX5pX
ZY+oXj3E/kW/a3ZT4LE++xfdWLVg1L7X7F/0oxf+XBFdwv5F9xDZ0L/nP/5F
HzB3z7SOIexfOs5NblVOCuxfej0KDrlhduxfOi+2aqvsD2L/opcd8J7ansX+
RbdJMJ15vY39i37xxjCdlUrsX1pflLSrLy5i/6JreM/bNGYb+xf9+mYTndQI
9i9674fBTtrh7F907SPDys4Esn/R6zTkPHcuY/+iOz7b2Jvi6ET+RY9Sc2xp
0HUi/6JvvC4fdGKKE/kX/fiNhn/XBzqRf2mcvLo17/Vb9i+6mZj0vo057F/0
hvwJT/vtZf+iX/i0wOuHNfsXXdzH03Trb/YveqRoZfMdVQfyL3rSfucX/8zs
yb/o+hH9SgS07ci/6O+7zL87iNmSf9FD6zqdHH+wf9EHXT3rIVzD/kWXGP2u
Ja2C/UvnV33svNJq9i/NM9Gz/LU/sn/Rf/W23VrSxf5FT7A0V9YaaU7+Rb8j
Gac2R5b9i959xWbpLhf2L63XY+UGeJxh/6Lvujnv2Fop9i/6w7EWiTvK2L80
Hs59/7cpmv2LvmNv48P6BexfdJ3Rw2IWjJ5F/kXXnXzzx96z7F90RZesmx7j
Tci/6IIyn7ZNb2f/oj/YYJU17ib7Fz1E3GxE2jn2L+2vhGYfFXnB/kUf+uzn
kBXW7F/aDyR3mee+5+tvo7fdiEleEcP+RV8kY7VVx5D9i77zQnZQeDNffxt9
5H6L6zJx7F906WVBfU892b/ovuttx9y3Yf+iX/aVEhtnz/5Fl9zWFC1tw/6l
z+uiV3PqVPYv+rjXV+qKb7N/6bz7cGu63Fj2L3r51s6wVCf2L+3bs46l/I1j
/6KrWwdPyRdi/6LvPqnXe6GK79eM/vpPxs5PLzXJv+hBQer7PvVj/6KLrehL
3DWW/Yv+cpCyvdxvvl8zPX5ppOX2KPYv+raOzwkRv9m/6Ja2MzYddGP/0jgc
k1Pu0cj+pc9L9rWgVTb7F/3qiujufi/5flU0b2xv0lqrwv5Fty+sEjA+yPer
Qq8xufiqKp/vV0Xva43bkpzLfL8q9NzOQf02OrJ/aZ9mfz57SS5ff5vG8+fa
ce6j2L/o8RPLI8KXsH/R/RvvVp3I4/tVUXcZtGqXJPsXPS4l+WOCP9+vmc7H
06t80x34fs20zn64uaAvdAb5F93qemz/2oTp5F/0YKV1HZmFCuRf9Ogy5RUj
DNi/9DwegQLnJdi/tH/41ON3boEs+Rfd4svQ7f2fypB/0UXVS5OCLPl+zXRe
SEbkrtvLzu0+pHFNyPZ/8/CRbd9XjJIh56IPV3TIfyLDzkVXOD56gdhLdi56
8fO64ao/2bnoL9vLlYvWsXPRrd9t9KsJY+eit7y77p+7j78XjZ67SL0w9j/f
i0b/UbexJ6CP/Uuvc/mjf0Gy/Pti9JiWdxZGK9m/6AJL5h6fn8X+RQ+ZMWXm
uNGK5F90Fb0H/oui2b/oW74WqsfpzCD/ossKhZpGf2f/oq/uE1M7Z8z+RQ+Y
2t2i95z9iz4iMmpWpyT7l15nbcy11mnsX3SNo7NcXbr5Ol3osYUyp52f8fWx
0b23LZo95ZUK+RddZvg24WNK7F/0b+Zj13Y/UiX/ovu1vV3/O4n9ix5qujZq
uB/7F/1icUrIT3n2L3pvY6ec+A32L3qZTvluN2n2L7q/3/di1yPsXxqHzyon
/JFn/6LryG0NOdehRf5FN311OWNvqzb5l46Dslye9S8d8i9648zaBYkNuuRf
9NNXTy+ffUCP/It+7PXkR3//6ZF/0etlt8j6ObJ/6XheV7u+NJf9i24enVAt
GMj+RX90YfJMx1PsX3RNIw/RAA32L/rxbBPn8gj2L/rTdY6pQtvYv+jVPo8t
fi1k/6Lv3r/SxGIS+5fmkx2S42KLZpN/0aUzZsnFLWP/oo+euedh3Rj2L7r+
ysQPpq/Nyb/o6h9z7w9/wP5F/722euSx2+xfdEPJrqFpV9i/ND9MMM3PPcD+
RRcK3TLF3Jb9i37X5fujC218/yl6/U6H1Noi2b/oR0U0xf7KsX/RD0Rf0Blc
xf5Fn64xPuB9BPuX5sMp+e7PdNm/6EtUVIovvWT/0jj/eWjtwgXsX3RnpZen
Am6wf9GfuXlN+t3Fvy9Gvy20XTB7IvsXPSPTtD3elP2LXpGwucNiE/sXfdzE
3a8HZrN/0cOHG9dZ/2P/oivmuC/TNGX/0nm3rVH+yw72L80D6SbtARfZv+gN
ZtKp/+6zf2memZeWplHO/kUfn7nDc0sJ+xf9Y+fl+Lbb7F/0ZaNfdkWfZf+i
R+knbFHex/5F7550qGn5cvYvHYcCwW12RuxfWjdr3OcsG+NE/kVf4TqsLfUd
+xfd5uCGjRLX2L/oKRtUjhgEsn/RXQtHF7mrOJJ/0W2FFFx1LrN/0Qs7refX
l7N/0TPX/YldXMD+RS8Qyj40PJ79i14pWrymfLEN+Rf9rFBxsbT8HPIv+uOR
i65MHmRN/kVXDnvwuewP+5fWd+l6R7F/7F904cohd/2GWZB/0ZPm7ToqOZn9
S/sllSSBfF32L/rE5Qrvslawf9HlAzdfeJfN/kV/qKnmkDOT/Uv7Cs3q1Iwq
9i/6tKWD6krj2L90nho1j/Vbwv5Fr3vmZvhuCvsXvTnOXnlQPvsX3aPaMzBD
n/2Lnu1oGxmnb0z+pX3XtMGf57ezf2k9mpXjLFjC/kUXXRjsXP6f3xfTPFx/
9Yv4NPYveufbG/bHU9m/6CUN54p6Ddm/tO5cNpw6+R3ffwp9/6/vAmMOsn9p
/Ey3r3UyY//S+CmX7bEQZ/+ix+nNS50wlP2Lvie56cD1Mexf+nyP9Xd3Gsf+
RT8fempTxx++/xSNz3J34xMJ7F/02UeT8oXa+f5TNH/q7R01Zir7F32mhcq7
57bsX/RPBUHuh85qkn9pPj9Wed/Bhv1L69EV63c7Z7F/qT8VC9BYq0n+RR+7
8WHmslOa5F/0lTu05NQus3/Rn+eUK1dvYf+if790xW3yYP5eNO3H4tf9G7mB
/Yuupfo7rt9X9i/63pW3Xtz7z/2a0V/0RUoW7WD/ouesFjtvd1Kd/Ive0zvt
rUC1OvmX5s8Gb4PJXerkX/T7eQm/RVvVyb+0n39VGq59hu/XjC6VI1gvIM3+
RXeYtSvnQyjfr5nGp6B6atozVfIvrV+dRbuPy7J/ab3wyft8J0iF/Evj/27V
fbV4ZfIv+uvyLTrJY2eSf9Evf2y8/DZQifyLfnNmiZxZiSL5F73feJetsors
X/QW+fty2/LlyL80z3y7nqibLEv+pc9rXsIW0QIZ8i/6Kre142YOYf/SPnNG
ZoeTtbRJiYz/4ZMPFPPTFn4/+9NEK1/7W//HI+XYv+h6Gnk9RnLsX/Q3wzJC
S8exf9EzRKZJCl1n/6J3jRd5WVfC/kV/caQ3otyV/Yt+zmZy2+0I9i96m2jH
24LLfF1r9A16wwfHTuDrWqPHT7ZWDBJkL6MvLMqTzghmL6M7njnplb2Cr8eF
fiKmtV9QHHsZ/biwY0bAG/Yy+qnnRcUaagrkZfRx5zYo3o5mL6PXDnZ3eTBY
ibyM7jLboLnvCHsZ3W9969rJ05TJy+jLdkU/CjJhL6Mrb699NSaXvYyem2DR
Ld/OvyNGf3bEsnrfZ74eF/qhwyc/XL3NXkb/UhP04s1h9jJ9Xg3lESuPspfR
750bkJbfqkJeRh92rERD+xB7mcZnTu4wSQ/2Mnr7CX0RNS32MrrHa/+/p36q
k5fRh16bJB8Vxl5GP2mc+Kz2pwZ5Gf1rQb+YSHf2MvqDK35TFjZrkpfRw6v7
jz1ylL1MxzPF9taPIPYyfS5Xh1jZr2Mv03HOHah7xZ69jF4n8vn03IHsZfTy
JQU6rpHsZfSBub6Npj165GV0Q7WiuWJ72cvoSqIRqz+4sZfRV9QUGgwOYy+j
j3ojf+G3IHsZPTPtnPL1JexlOg4v79iesWAvo3/T09uXOYG9jG6xveBe9QtT
8jL6guQD8s272Mvoc2+89P0nz15GL9h4NXTNazPyMnqq8JzPQy+wl9GXbvcP
H7qfvYxeGp204/RW9jK6Z0769/Yl7GX0JYFLV47RZS+j/3i7x3PxH2vyMvr7
9C6Zr6fZy+gJDakhiTbsZfQzuqsmnO7i+0mhf9xYbnM6m72Mfj7+01K3zexl
9MU6xnebZrCX0X1fBXyOLmMvo78rqj7/3Iy9jP7oy8vy10fZy+g6V/9qCNWx
l9HzevTqREeyl+m8CDpxS/o/1+NCt7yb3X58HXsZPVlaQkr1BnsZfX6FuPeL
wU7kZXr8mJ12C+exl+k8+tV05/xJ9jK6sO6wx2E17GU6X2IyfUP/sZfpc989
abeZsDN5mdbTJ6fqy8Wdycvo1lUjdT8IOZOX6Tj3vVh3pIu9jF4TpvT76Cv2
Mrq9StjsiAz2Mnro2e4S653sZXQr88Wz7s9hL6O7b6qqmSjuRF5Gt1nZovTm
LXsZfXWDVvGVNPYyzc/Oec23V7GX0RMlXjt+FXckL9O8ennMtSnzHcjL6P8u
ZnmucrAnL9P62N7XsGuiHXkZ/dW+4V6Xn7KX0fdbDWqOCmcv07w9uPrtOEv2
MvpNe18Pfykr8jJ6Y2naXG1xS/IyeuvaDdelJ7KX0ddMX7lHbiZ7Gb3e/83X
uzbsZfSj+YqPC4PYy+jbR8bJXStlL6NP+zyhZqMxexn9+eyUbJE37GX0MdNv
JWoks5fRTZyNx59dw15G10owN9mhwl5GFy8ueuL4gr2Mfnnxx3UNi9nL6JMP
1V6I38tepnX52Sf3kUZG5GX0SssxqZn9DcnL6LIbbite/slepvM3Wd5yxGT2
Mu1zIg+72wazl9G3VX0bZjWQvYwuI/t2QeYJ9jJ63NUdgY8t2cvohxd+sS4b
zF6mdWq1xne9Zr5fM7q6cpnwxnd8v2b0dXu2qI78y/drpvlzlGpn+VD2Mo3P
kZVKT3+yl9EVPLtK3v3Hy/T886WG7WxjL9O6KXb2VYwIe5nmK7GK6wIK7GX0
zxeS9n1cyl6m/fbTeY+0v2uQl6mfnp81s1qDvEz7rtwV+34OZC+jP1R0VhNy
ZC+jS2Q91ToWwV5G37rpRsWPEPYyupThOItrauxl9MLVw8ZfvcReRr/rU60m
IKpBXkbvmZ4hmX6YvUzHLajkQOUs9jJ6Z+Pju2kK7GV03VeLN/pos5dpH/L+
5A0JG/YyrXeawTr2Zuxl9DdzRgYnj2Qv0+f712zH0lQ18jJ6x1uHCZdHsJfR
s4d+PP3enb1M+8yCgutzzqmQl9FFL9gmbmxQJi/T+5X2+tGwcSZ5Gd3H63L5
12EzyMu0vkSqmjqdmE5eRleZb9qkpspeRheMed469Lk8eZnG54/V7aPj2Mvo
IiGvulS3s5fRZ4m6eaeHsZdpH+vVXt+VwC5eIJt2tEbzf/vY1BkhU1zZxegr
QyZ09sqyi9Fv94jctW/h3/+iFwZtr2tbyy5Gr32317n5P9fLQr8ZuvPHfjl2
MXr8duFZm/7jYvSHl0adiX7LLkbXLRJMMQ9mF6MvuVe28cp+djH6jIdRVa9E
+T7L6KmScZe8B/J9lunvTjI7E6IsRy5GLz71OzJjozy5GD3r8zHhP3nsYvQJ
EQfKpgpPJxejb5vnZztvPbsYXSzpQu3GF+xidM2efYPPaLKL0eW1Er7vncku
Rpd7KrH2eTS7GH3tN1+LnuvsYvSRb8XPeqWwi9GneDnmWvqzi9FD/MI13e3Y
xeiXblhesnRnF6N7deYkBd1iF6PPPBA6Q9idXYx+cFuXa48KuxhdQLM+a9lI
djF651v1zMlP2MXo6aGXb/UtZRej//uuJXqxml2MfjTewmaRHrsYXTX7RMyh
a+xi9FfT72545sAuRjccrnJSW5xdjP678eefzJ/a5GL03Ud2/539SIdcjB73
7olR1h5dcjGdLynz9O7JsYvRjz1WmXQ2l12MvuLbwFdmK9jF6I9upYxstmIX
o1/4qbR8yUZ2Mfqw67MXFr43IhfT/LD4u/VAU3Yxvf7k2jlS4uxi9AU5JeYB
jbPIxeg9kqV+j4+yi+k4ryjV8bdmF9NxCDb9mvNnNrkYfbDfiicF19jFNF/N
OLGlcwe7GF1J6azGuwXsYvSLLeOkQ/TZxejhki8GBIizi9Gjr0mvNG2yIhej
u/+KnbnjJLsYfaB45JMIZ3Yxev57v1L1oexi9Dv/JKQcHrGL0TOWjfg7N45d
jB5xR8RY8T/XqUa3WO5mcEyCXUznace/mXOz2cXoLtk3C0UU2MXoYzIKu0u2
sYvpOIdXat+5zS5GP5AyyfV9L9/vCT03ZF78jhnsYnRZ02cTb61hF9P8k1Yk
PS2XXYx+8njiQhcxdjF6d9VrrdHr2cXo/aMag7bns4vp8W4Bm1YNdCYX0/iU
GXx2mKYzuRhdMP+F0+S57GI6vya81/Nayi6mecB0vpKrD7sY/aPoeJsJzs7k
YvSvf3LO2ao6k4vR+4YfT5X43+uEi9GLpPTynpSxi9GTn/zp/BfNLkbfnPRZ
YMM8djG6gYXUysYpTuRidIVHne02X9jF6MvnllV7XWIXo++o3fHvlju7mI7n
kKS029/YxeiSAwcOnPyBXYy+0Odw7KvL7GJ07aBpu9fMtSUXo/8fU/cdTuXj
/3GcIoWsKEnL3nvPY+/sESojUomItqJBmpJEGYVKNJFUiIyMUkkSItFEVhmp
/D7f6/q93+/+fVxd0jn3ue/79YxzOt7W1HWP0S7G4//DOYOADNrF4EesErXW
+tEuBh/J3yfobEK7GDx+NGtBoD7tYvCS7HMeJda0i8H3j3LrdwbRLgYP/bhS
7dAF2sXgvx7wz3D10y4G7wnn57qxjnYx+Pr7R+3Sp2kX43V5397v0fdoF4Pv
CuuuaDtAuxj8YGliWq0l7WLwusrfd5dN0C4G3xi/Y+bhIdrF4GdWjSTc+EK7
GI+Tz+0/Qy/TLsbX4yVO9ng/2sV4fLLd4usy0MNdDM4xJCI0ZUO7GHyfXWvI
wDHaxXjfmyiSGDWujbsYj0MtHrnRGNrFeD9gGt6uJ0O7GNzw6bw72/7bp7CL
wZtutzhWddMuxvsZvmrOxmHaxfh67FQ0P7+Q/h8Z72NPfr7Op0a7GK+ni6IU
d4rTz1GDJ67v2P7iGe1ivA/RO3XbR4x+jhr/3oWlCt26tIvB0/UcN6ga0i4G
F+6erzH7n10MPvX8bmPXG9rFeD1S0r8Qdot2MX6fT7liL3ap4S4Gn+V2ZONn
PdrF4FaLF47bJ9EuxuPq7ENx3n9+jxivp+aR84RiaReDf81+vcuWUx13MXjR
KzXmJYG0i/G6X3zH81cZ7WLw1zu7E49p0y7G56vJW0t5QAV3Mfiql29XvH6p
grsY7zcuGBV/b1bBXQyuIhK+Q+y5Cu5ivB7pbdieeU0FdzF4mLzMGjUn2sXg
WXtEvHbXKeMuBlfSED7YIki7GFxozuUnFa60i8FbFp3ff24l7WJwfjGTS4/y
5XEXg18VVTsy30UOdzH41msigR8X0y7G85iSoJrBhDTuYvC31tZfXvXRLgYX
YUrNvd1Buxj8W8XDjPgW2sV4nfo8Y3i3lnYxuGyp9h3fXNrFbKPrTz2Q+e9x
VmiTrdhGuxj84QfT2m8CtIvBX7Dan56+QbsYPPNd5XL9BbSLwSurmMvqpGkX
g1d/L53pGqHPY8Kv027bpHGMdjH42TZZzQAZcdzF4G/UPt/RZxXHXQw+i/VW
t46hOO5i8CbFcu6GLtrF4BcWeqqVPKddDB43vXbZ3mHaxeCreWXc3olI4y4G
X6rV9VHXXQZ3MfjsDwUqP4/TLgbfHi6cl1xHuxic+6/QiNIcBdzF4FmpoRGn
lWgXg0ss1Vz9jpd2MX4/k8vjjq6hXQxuYRY7eDKcdjG4WaOFo8dq2sXghcft
98XK0S4GL9mlmV/HS7sYnPetocEnOdrF4D/5cg5YJdIuBi/gOc06YUC7GFwl
Scvx3mLaxeBp5wbfqv5RwV0MzqFnw15TS7sYPPrZ87rz/rSLwQduxlZfbqVd
DO58OcdxtjrtYvBTG8zKf52nXQwuzSe16f0y2sXgttuzRUefaOAuBm8drJKT
PkG7GFzkvc4UuzftYvDSOWsfNIjSLgZP9tT8ztGtjbsYfPz7aOWxc7SLwZlz
tt+e5Ue7GNzA04JnuwvtYjz+D7TLv95DuxhcSTjv9fBr2sXg8zdvP+wsTbsY
/GK3e8bD/30+yP/vYvD0q5zKz27SLsbzEuuXpS+DaBeDM+zaN+9fRrsYvJZ7
A39UK+1i8EWGizaynKNdDD5SoHJovh/tYvBN4UcrfqvSLgZfYryx+xAr7WJw
uYHQieLnFriLwf2096bPTaBdjMfb8h36XNa0i8GHxZhfNLDSLsbHYeWbJOVG
a9zF4I/DTL/PSqddjK/r9W9TciJpF+PzO9nh9syCdjH44qfDKgKzaReDH2pV
Dso6T7sYfCxqXigXB+1i8Kr2BI42b9rF4DfnB5+XzaJdDL78LGNJ8zDtYvAU
Do/Ta//ZxeC9ae0dAhG0i8EfsPD9bmqgXQx+OfVLNYss7WI8P+hyvf51jHYx
+DqRyanDH2kXg7NGXDT4oky7GFz77B8nxRDaxXj9yp6OdkilXYzXu5nG4DcF
tIvBmXJWdQk8oF0M3nEwv8vjJu1i8MO9O5onTtEuBk88+vbDLl/axXi9CC2z
/CLphLsYz/NhIymPv9IuBveWcu59fJ12MbpHrozHNtrF4Dfcd0vP1XXEXQye
P2ix5+pv2sXgdW1e5xNu0i7G8wCT1kthSwfcxeAzC+4OsR61x10Mfk7N1Dly
1SrcxeC3WtQfaw3SLgb/Pjpg3b7XBncxeF/+wu91C6xxF4N/bYv/bfyYdjG4
l7pVacwp2sXg4oefnB7bTbsYvEH2quvWaNrFeP3iO/5xXjrtYjw+n23dNv6S
djH435k52gpiJriL8Tq1K3v33FTaxXjcWgxnFiob4y4G16+XmjP1mXYxHlfC
C/aL3aRdDP7nVZrL+nDaxeDBy0Ls7cSMcBfj97kln1PmAe1i8IS/6ypfqjJw
F+Pfe/nD4XZVQ9zF4JeSl67x+UG7GPyHzw7mB9W0i8EF6s9Zp5fQLga/2nlU
fvFb2sV4nm+e575Ekv6/GLy4aIq95SLtYvBUi98x0ua0i8HZNmc1ayym/y8G
P38vPddEiH6+GnzXD9/4HUb089Xgn1d0PXLdTbsY/Fee+rz8HNrFeP09sW+b
VhrtYjxPsurbs5jR+07j+UHqM2PPOdrFeN/7MyC8/QrtYnA11dkPlDJoF+Of
b41qmSqkXQzu77DG1EaQfr4avObcVLN4H+1ivK7ZGci78dD/F4M/re9lT91B
uxivs0w+rT69tIvBNzoH7z/4330X7GLw/RtcJLrnaOAuBt/LwqGbeI52Md5/
uic6bPxCuxjPPxK/nFaJ0vtOgzsYHElUjaBdDK55z2M8e4p2Md7XSYZe2PqQ
djE+DkXrtZTyaBeDm/q939x2hXYx+J09acxtJ2kX4/Fc9j5oyoJ2MXjQPf8b
zP/sYvClQjxK8xfSLsb7w1MBjtLmtIvBP75atm9erwLuYryPXcOXdsKbdjH4
o5nby90X0C4Gr6wJfLmdg3Yx+OajzpNK6vT/xeAaBYsOxkbQz1eDl4TuVcvM
o98vBg/rkdHWK6ffLwb3ic6N0bxEv1+M5zFZXwElJ3FGW1+je+ArmYrisuWH
MpZrVKySe3/xjQjtZXDDHSFbzx6lvQxulKm/9fNveh8tcM/UlPaoDbSXwdc0
Lr7SXECfXwweFyySGf5cHPcy+MHnLy+e+Ofzi8E35aRWCGbQXgb/dvKD0ZwT
tJfB93iEBMveob0MLiUVNzdxuQTuZfCVXLXuJW8kcC+DSwenvMmrlcS9DH5z
64vvr15K4V4Gtwze6n2kl/Yy+McbP+XOjdJeBq/+Mb2ajVkO9zJ4lkVx49IF
8riXwZskV9fLidFeBmfmW9PstoL2MvjhiOH7Av+8HzV4vHn1+BUF2svg3aPC
g/I6tJfBzxSZ+FqtoL0MvrThMMfoD0Xcy+BuL6XEGlsVcS+DH32oyWuzgPYy
+C5X92WCh2gvg7/T8X/qqEN7GfzCw/C7P5fSXgYXuOfLq8lB/48Mfokt+WVS
N+1l8LZI7h0/DtNeBhfZtbJ54DftZfBftltlF7jSXgZ/pCh16WQu7WXwl+u5
3Vh5aC+D9/rV9lWm0l4GV5YxZzluTnsZnOF1Su8tJ+1lfN6vRAzzvNfCvQz+
ZNWynt/3aC+D6xa4mbQl0V7GP6/W4bhjH+1l8PaqrLF9+2kv4+PPLn38VCbt
ZfD9Y/Hnd3XTXgb/KeRlcVGY9jJ4/frtq6te0l4GnxfXOm/JMdrL4BNPXjxu
Nae9jMftLb2Hfqy0l/Hr7NF1GX5Cexlc82TmseiTtJfBuwzd51e60V7Gx//q
08gkYdrL4Kp8pyxlO81xL+Pz+JGvIzmJ9jL413WlNrZWtJfBRz3mfQtlpr0M
PvNh1Ki52gr3Mrjo+vcbas7RXgYfS3M5W7yD9jL47PwqTx9P2sv4fDFvn/ZS
or0Mfn5Blteab/R5x+D3FxVFCu2nvYznw/tH7m8aWoV7GTzxKPe25+a0l8H1
UqbF2FNoL4ObJz1OnTtBexncxvTgmJE27WVwX913AV1xtJfBP+sEh7zvo72M
55kvflrc1rSXwS9+SyyvuEV7GZzfvGeEi9sJ9zK461wtnoX+tJfxOvilru5H
Lu1l8Eq9TL3+LtrL4J/kiw6tne2Mexn8wy59j738zriXwbOb+yrqeZxxL4Pv
lDDktJukvQzOEaP/MekZ7WXwOtuL+q/O0l4Gj3YyX5Dv7oR7GfzYo895k4JO
uJfx+/cueBjSSXsZfN+BnZVLLtJexuMte9mOjDWOuJfBi7epC4lxOuJexteL
zfzcQ9m0l/Hrd23rdFzugHsZr0dbR/2dmO1xL4PvTXJn10yzw70MfqhL3Dhe
1Bb3MrizX53Hs+u0l8FDRzbv22xlhXsZfMv2aPmc2Za4l8FvCYin3OmivQy+
Yslzn7C3tJfBlYLSZn0bob0MHnt7AVe9pCnuZXD50Oont/fSXgaPSVt5aM0o
7WXw+T17dz2Lo72M9z9KN0/yaBrjXga3Pt3JL/CT9jL48T+GP+sKaS+D18gl
f6oNoL2M133r/hi+WUa4l8FLY34XrImlvQwu9710r/B32st4HXnjtDHkgQHu
ZXz9Rgalq8fp414Gzwy4cIcvSA/3Mj6Pi7e+XhhM70cNfjcofsOHdNrL4Afm
sfiIs9L7cYFv2+S8Mfgq7WW8byzruvowlvYy+Pbuv+FLMmgvg0smb5H59I72
MnhVzKZ7Z2R0cC/j9aurd5aUjw7uZXD70dmpJz11cC+D619oyCxj0sG9jN+n
dWVZ9ipt3Mt4H8X0fiZztRbuZfApDS2mp7b0OU3grTpVW73W0Ptxgf++Pjw/
7AHtZfD88wHv30bR7yODh82vj5DLpr0MXvst+96dufR+XPj43+b9xbmb3o8a
jx8+09PzK2kvgxsEMj95X0x7Gfxv4ffDD+w1cC/jdXnJZX6hdHXcy3g/rPnG
XLuW9jK4eNMYc/YU7WV83cWvmy2/hn6+GpwttUr0AzP9fDV4wUnvrOJu2st4
Xba5W/vnLe1lvO7vGFh1pIH2Mt63xIy6aZyivQxeEiySbyJAP1+Nr+vAJrvC
tbSX8T5twnXPnmjay+De+ckHpdTp/5HBZ/1tcB1Kpb0MrljO9+6BJ+1lvH79
2C04FkN7GTxEeKFZzwTtZfBIf4vgg8fp/ajBLRynxp3++bxjfDwN/d05DKRx
L+N5da1het4i+rxjcK/+BwkV5+n9qMGZZmQKbHrFGF+yJZYp9MpUBMS37zzA
r1Fh5Zr+kTFXDPc1uGpfT1qKC+1r8K6SC7ci02lfg98smWL93Ef7Gvzk03jH
HAna1+BMg3VnvnrRvgZXiV36SPUA7Wvwbc4338RepH0Nfnb+SOv1J7SvwRf2
mF69zSmB+xpc7Xvfp5XRErivwQ+V1ybelpDEfQ2+4Y3NZuEJSdzX4H8XXTKs
7JLCfQ1etN6vc3uDNO5rcI9tLCbzb8ngvgbfmc+SVnRcFvc1eJ5M7D3DzbSv
wceLzQQFHGlfg2fm35xq0qZ9DX7C5S8Xg4/2NXjpEFuIXhnta3C9vPR9S3ho
X+PzHtveo7OY9jV49ejKEw2zaV+D8245XxbynPY1uK7Zq866etrX4DPNL781
C9K+BpdR23WTLYn2NXjCnKHafc60r8GzG9f6TDBoX4Pbjgc9kdGhfY3Py3H/
3RrC9H5f4LcuLc7vbaJ9Da7J9W5Fng293xd4zzVxVckM2tfgyufOLojson0N
zsluVscnRfsa/G6ATvyC07SvwdO4N81cF6N9jf+uCefT+z5o4r4Gf7TdrKir
kvY1uFvtolbBf/Y1ngf+jllolNC+Bt/oHDj/0SPa1+BDQf7lQs9oX4N7pnlo
mffSvgb/yPI5nfmf31/Gv3eZTfilZbSv8XlhEb7LWUP7GpxjqoS9Ywfta3D5
EoHyqxq0r/H7cUwJZZkxxn0N7tJYo2TzlPY1fj+afSm6KbSvwQeGshITvGlf
oysqVegI0L4GD9UtTdr4mPY1+JMnR429NtK+Bt+vZ7BYawHta/B0YSeh2Q2W
uK/Bw4s9Z04m0b4GN4nIecu6jfY1nlcHvG0T19C+BhfJKtWdbU77GjwpYEGs
gDDta/DBW4cnhpppX+PxsHFauCaA9jV4G8vglca3tK/Bc29EbKjQo30N/vlU
svCBi7SvwZ/2fOIoYaffXwYfeRK/qcWJ9jX4nK5z33yv0b4GjxiL32TJ4Yj7
Go8r/YFB7m20r8FXPxjor2infQ1+7TaXk6M+7Wv8fu7wLlp5jvY1nt/e2u5O
/Ej7Gjyu9JWVroQz7mtwwVIVA3c32tfg3GLnp0bCaV/j8xjYJvJ0F+1rfNyW
RYkf2+SM+xrP5yZWHw5aOOO+Bi/sudR2UsAZ9zWeZ2Y1vS1tp30Nzsp5Jss+
jfY1uNSDZpmH3k64r8EdFFTL44SccF+Da/Ut+XvhBe1r8AN/TaO+7qB9DV4g
sujQ53mOuK/Bc+TXTv04QPsa3NpCOPHME9rX4I89FnMx+a/CfQ1+Z1x0X8oX
2td4nFd6Cw1ussF9jeeNsdjewl+0r8HDTnYXi+fQvgY3ry9cZhtigfsafGv/
vX0TXua4r8FHlSTeb99ihvsa74vGxJK5smhfg7/ap5sVM0n7GjzwUvr37BAT
3NfgZUMpkuFMJriv8T7H+0v5xqu0r/F6dPzdsSJPY9zX4AdTp3ZY8hjjvga/
bMHMe62c9jV4pcPumptraV/jfdr9QLbqAdrXeDxfOtxqu5GB+xqf95ClGam3
DXFfgz9cbXlJL8YA9zW4aZP2s0Vu+rivwY/cWVT72VgP9zVej76H9l33os9B
Bm/gfPFZtID2NfoJVtk1TvR5T/g8CsWNNRvQ5yCD+/85YKSwRQf3Nfifu0HD
q2p0cF/j46k29XhYVBf3NXhTi46cma8u7mvw10+K/rth1MV9DX7mMluk8DTt
azwfbkw17zfVwX2N9zmX3LrjHLRxX4MvPfj3W6alFu5r8HdGor2NazVxX4M3
K/NnXi6jz3sCnzrKYqi2lz7vCbxix42eomR6v2vwX+f8bSyHaF+DGy8+eyHV
TRP3NXin5YT9VKom7mu8j013VziZqIn7Gu9bLg7yNClp4r7G1x3//blx0Rq4
r/G6vM5PWD5HHfc1vi7kHfIn6+jznvDfu1o0oWIRvd81+M4OprGUq7SvwQPs
L5bnbqffXwZXzJ6xOb6Zfn8Z/MeaFXcq1tLvL+N1x6OuoFaK3u8LXFJaQWvJ
bdrX4BfqI0uURmlf43H7iu2+Awu93xf+vX33KyU46f2+wPlTno4YB9DvL4P3
r/ZsOC1Lv78M/qVtaTFvFL3fFziLPn/nG136vCc8v62Y9Y0hLof7Gu/br7Nt
Mf4qi/sa72fOKsxsM5PFfQ0+N2WIS0ZIBvc1+HNn77du4VK4r8EZm1Je8u2l
z3vC+9Le7FLDSNrdC1zPbgmc99/f+4aLl9WAdjd4bMi1wcf7aXeDpzjqN6nc
pt0NvvH++U6717S7wRtYdNeEjovh7gbfXJ5u17+Edjf4Fu5cl3x72t3gt5lq
FrOl0+4GPz4go5fIJYG7G7w0fI2sRB7tbvDrN1K1+bdI4u4GN43/qzxpLYW7
G7ys6fqbciVp3N3goRmSIbYcMri7wRt9xzR4n8vg7gZ/sKl7vGyvLO5u8LSt
6aXOK+Rwd+O/9+cca6MG2t3gK+eOm3gept0NLu0TuSBsFe1ucPXIkzpy/+xu
cB6FVk7VQtrd+DhEza/Zx0G7G7yoYHRKUIh2N7jLNKN/ERftbvBCvqu/Xv2i
3Q1uqLiK5Ror/Rw4uDGHmNMTY9rd4N/6bVodamh3gwf+do/8cYx2N7jgtcmU
rgO0u8HnuLKbWcTT7gaPts3d6LCHdjf4TOz7vHo9+pxl8AQLNRfzStrd4CEX
8w6y/fM5y+BZubzqsnr0PtvgW7U6LcM20O4Gv2Np8kX9Fu1ucJPpt75h0rS7
wZk5z24c6KLdDR7JeXVXZgPtbvCghIPcXzppd4PLyfhvsWOm99kGZw//5sYt
Tp+zDP6D7XNBsZ4+7m7w3lTLeHULA9zd4ENtc5c12NHuBvd5c7XKTol2N3jU
r0zFXXW0u8EDBg1ur46k3Y1fP4R9QZom7W5wMXuz+Q/m0f9r4/c/I3RYo4d2
N3i/1eOYln9+Pxq85Z3kuoYw2t3gl4RrlPcspd0NrtPX46l5n3Y3eKXwnGpJ
B9rd+Lrb934mftgCdzceP+ObH++4Qrsb/G3HPV6RHbS7wQekV53yWEu7G/yW
7aPGLfa0u8EdmAL/GmjT7sbz6rwVZiMctLvBE9W+NpiV0+4Gn22jFHLSgXY3
vq5TJ4v1n9LuBp8r96PVn0G7G1wjwXDvqVLa3fh4hvNWsUnQ7gb/ozK/8uIu
2t143putGtL0hnY3OAtn5MkZPdrd4F6fP6wZyqHdDW4pfMHgO4cT7m7w+wM8
XKtDaXfjdTP9dK7qM9rd4LtUr/+2F3XG3Q1e4ff5ZHoI7W7w/b9aPq7Mp90N
Xtum7/OghXY3+EN74XLvL7S7wXcO7Z5j8JF2N/i5a8M8Ns9od4NLxH7fmpND
uxuPT/7mN/pbnXF3gxustrcXVXPG3Y3e4mrMPUq7G5xj88eS9lza3fjv9Wje
Ne3ihLsb/PFr5sC3I7S7wa15q7p37aHdDV5QZdnxfYh2N/iT4mXXhR0ccHeD
h0X1Ht9kaI+7G9ycM2jzkno73N34+mXVe6RvY4u7G88D27x2sbZY4+7G41yC
Y6XFVivc3eDKAll/V8tY4u7G69RE8segeRa4u/E6JSGcsJDXHHc3Xk/vXNoT
bGSGuxv8+bqDreLnTHF3g39atCjfn9MUdzf4L6ncu/dTaXeDZ98s8vfUNMHd
ja/TR48j53XR7sbjMGkk72wc7W58nCPWzTxVMMbdjV9nJ0uNwnPa3Xg9tZ6K
rl9vhLsbr18uV4JyB2h3g/8++qv7UwADdzf44qkPZlJXDHF347/3+/jqrdsN
cHeDLyszW7fFWR93N97vcXuH6K3Ww90Nzu2VnDWTpYu7G/zm+ee2sia6uLvB
/SRW1b/W08XdDS4QZzUaEa2Luxv8qUziaOKgLu5ucPe4U3ZR/30/sLvBvy76
EGiXqoe7G3yDmEFj4nE93N34umZtD0/57/oOuxtcrcBgfDhYF3c33uf/UY4x
36+DuxvvN1wfes6J1cbdDV5+J+5203Ut3N3gU3OeDHss1MLdDW7nubv3yitN
3N3g04+6ztzp1sTdDZ7MEGouW6GFuxvvr27ttBcN1cLdDa6/4oDWWKYW7m48
b/+81lyXoIW7G7xGR4D/iLIW7m7w5lb5FQvjNXF3g8dEykfZFWrg7gYfGbk2
5N6mjrsb/A1HofCT5eq4u/Hr+FcUrs2mz5kCn3AoXD4/kD5nCo8rr8I5kU70
OVPg9r5TE2zG9DlT4IOnQ2Ny2OlzlsGPllieFTtJnzOF99V7gz21aulzpsCP
cdXKTz2h3Q3eVbegb28Z7W7wtcLpGcU36X22wS/fWFdwdDu9zza+vl4saZcc
oM+ZovOz75TooDzubryvG1nGpiGhgLsbrzvfzPcIKCng7gYX0YsLNiqUx92N
x7M+e82aw3K4u8EPVI6+8bwrg7sbPGN8utf3gBTubvBFFflchUYS+DnLeN0f
dNAR+293M/nH9P0clal4vMLBz/qvesUhLmmOACHa6eDmcn1LmjbRTgePqPiS
EJ9DOx1cSPNj27Vq2ung5+IyR681004HN4w+eC+oi3Y6ePtwRf+J32K408GX
FGVqdRnRTgePKpQx/F5GOx1c4cHrafXttNPBt4nYHp/2k8SdDl4xZ9L0RqgU
7nTwPsmYW6H7pXGn4+Pm+M5dLVIGdzq46DXz6WE9Wdzp4IFa90r2NcviTgeP
W5bHs9hEDnc6eFLO2F+FXNrp+PX5NRR/CMvjTge3jmLOTCqgnQ7+qf5Jx6cN
tNPBX7u+2xYjRTsdXFbe4bZpC+10cP2nXxz2SdBOB1957VlelDHtdHAN4y/8
fqa008HHzvVfKDGk39cG38+iWxLuQDsd/FRoYqR9Iu108KHj3ZL7F9HnYYE/
/nZjdmkP7XRwac5Pra7vaaeD20R+MmD6QTsd/MIM5xmHCdrp4MbJwyke9bTT
0T/f8JR018CdDm4qrZbleYl2Oj7+G34cXllKOx1cpWR8yb162ungct8SSr4M
004Hf3GqKdzXiXY6+GDfQvmmGdrp4KVp/tMRE7TT8Xn0vDlwXpzexwzc8d2P
lE2baaeDs52ffdnxGu10PD5PXXpxpp52Oj7+E92Wp57QTge/ZqnUsvAO7XTw
hfvtuxMdaKeDF108MPGknXY6ePmtLWczY2in4+M8u3Pixj8/fw7OMFHki1hJ
Ox3cdu1MGOssen9vPC9926Jb0Eo7Hfyd91HBi4m008Fb2UYD6lRop+PxsPzT
WqdHtNPxOOyJMLlsSTsdvOz7izyNHtrp4LUVUzzbk2mng/8o0jp7djPtdPDT
p47f0vegnQ7+wYubcdmGdjqeN54EMjWp0E4H9zf1SPKdscWdDv63et/euOu0
08FPjnQaDRjSTgcfqFnE1FZLOx2fr7dxcysdaKeDB2zwsSn+SjsdfIXnH45g
G9rp4I+0bWeY8mmn49eRPfdLmscRdzq4yVClF9sO2ung4dEKZp87aaeDd5zr
y25j0E4H35O1/TFnNu10cN206Yads51xp4N3vbh/7IAP7XTwfdLeshHFtNPB
nznJ6s1jcsGdDu7+6ntFu6YL7nTw/mv1ErM8XXCn4/n2k9ekeoAL7nRw/p+l
Ib3//XnY6eBHVjaOGxu44E7H65R3b3w7nwvudDwOP1WkCnbQTsfjTeTQ7eRz
zrjTwdl5NqnpWzjjTgcXe5btL/CFdjq42Qbvh247nXCng7995rVMY4J2Oh7P
nsObNAMccafj47NmKJKrmnY6XkfyHqe6LnTAnQ7uGqy8o6p8Fe50cPFqAccc
czvc6eD3lX34QptscKeDD6vvEuP0s8adDp7W4vplGZcV7nT885HLev6+o50O
/nzSX9/kLe10PP6tbew7mM1xp4Ovj2xSv+hshjsd/Ncd99z7NbTTwf2yWd+t
tzPFnQ6efsCqhbmHdjp4rk6Y2YrdJrjTwR9u7dItEzDBnY7nVbX5h6oLaKeD
+wjHxzy1N8adjtfBO/P8Qr/STgd35sv+ELDbCHc6eKeW9PrsP7TTwWPW2BSn
hzFwp4O/jHRxdi42xJ0OnnlmSub0cQPc6eBf36zfyHJEH3c6HrfCn2KcG/Vw
p4NznrlyRDlED3c6nk/G77/kiNDDnQ5+jPXdyNU6PdzpeF/01bzBwlQfdzr4
xvcXF4gX6+NOx/te0XSZ0hF93Ol4Xc50PX60XR93Ot4HSog5p27Sx50OfiCG
1cumQA93Ot4nJ63fKdmsizsdr++BTWYKIzq40/H+LcdTvllFB3c6eHLhfY8V
t7Rxp4PPCb1SHRWijTsdnHtN7N9lG7Vxp+PzWxVeVBivjTsdvOCavUp4gTbu
dPBNC0uryqu0cafjcbjWNvFgtjbudPCjLaqvhky0caeDb2DTuvzhqhbudPBv
5z+zqPZq4k4HHzngsaFRQBN3OnghT7f1Ej8N3OngZ2bu9gX2qONOB78RfM68
L1UddzoeDw9mXlTuVsedDi7PwloT46OOOx1cNa9GVWilOu508JLAV6p/Lqjh
Tge/+NN+D0+dKu50vE7dvGlYd18Fdzq4IZ9Vl2wGfR40+FPGn4hn+fR50OAC
SSkP+7iUcKeDj26bPSByWxF3Or5OJ0RaXb8q4k7H83nOGau5akq408G18wSt
l3so4U4Hbx4zlLGXVcKdDj7rdEQLl4Qi7nS8b2dpOmOpJI87HTw/747ixyoZ
3Ol4nISU8anYSuFOx/s9r0SJeVISjOHyVfuzr5IPW6//JnlEjJEgVPBuOlq2
ImyA3V1hTL1C8dIFTV42MUa0l/sitTDyNWsf9XsnijF2pv12CPYl/8K5vlnj
nhjD592lozmO5Pe/VV3QOCnGcFhmUd1pRB5+WpOxxJC6AbjTFrETD82oG4Cn
8Xw+sPEEdQPweHMFlmuV1A3Akzoa1LTaqRuAv5j1RbTvHXUDcOWYDWfieqgb
gC+afPVh7yz6/33wr3+qrJ+uoW4A/jPRtDBqDr3/OfhzrtKNf/5QNwD/JvbR
apWyFHYD8BE/n+OJe6WxG+Cf7+H7HVYkg90APNU06nB9gSx2A/C1WjfsY/3k
sBuAD5+TDgitlcNuAL75XdhZwUnqBuCcP3xdPi+Tx24AbmI6ZMzhR90A3O3B
hx+e7dQNwHk27E9fFU/dAHx0rY7PNQ/qBuCNmd/dL/zzPm/g7HFfw7t8qRuA
vzwavtUvkboB+LPiEZuqy9QN8Lh1SzfvvE7dAPxNxtaR1MfUDcBzzJb49M5W
xm4Ari6xi3lpLHUD8ODXj4yd7VWwG4CfflPbe8lJFbsBPl9vDuprh6thN8Dj
YWq18b1YdewG4DcuPjPr36iB3QDcpVzbcO4sTewG+PjEbQ4Ys9LEbgBum6Cp
/NdZE7sB+BIH9+NvzTSxG+Dz6F+xfP8qev9z8E2HinVrU6gbgHMvU3l2zYB+
bx38Fve7RD8jep838OxvS50M4qkb4Ot9r6nxnUHqBuCv+bNPm5voYzcAj7Fr
n/NykwF2A/DCwU+tm7wNsRuA96+XG2YXYGA3AE9/cFfReS91AzwOPdhYrk9S
N8DHYe7yAzdSqBuAL5bWLexcS90A/LyCZKIBg7oBuFx9gLPhP58LBq6Xv3t9
NBN9jjb4o5OezTH3qRuAe1gki990oG4A/vHdyrv2L6kbgIdm5vsz/fP/++Bd
zi69Gz9QNwC/d/5+0e1/ugG+jo7fOsgaQt0AvPg+p91Bb+oG4KyDT1itVlE3
AF/4fOfJU4rUDfD1mG6S5PyDugE+Ds9a4sPSqBuAr1MLaL2nQt0A/OmhYyGZ
T6gbgC8rj5+juIm6Ab5e7CVXLuR1wG6ArxeFT6q/t1M3ABcUnP7u9oG6AXge
9xKNM3bUDcB7XjgN5xdRNwC3yHJVqljohN0Az7eDMxy9kdQN8Hg761fm9Zq6
AXhv/9vDxprUDcCl1JSy8s9TNwD3OXBDVX+augEet5La1m5O1A3AM95KzlJM
pW4ALp4Q6zvQQN0Az898fE8efKRuAO4d/1ngyDfqBuD5HOEWVzqoG+D508ZF
asVD6gbgsSJz3p+Pd8FugOelty4h5uYu2A3Axc57bageom4AfudYVnboYWfs
BuB7+1avMJnrjN0AnME3ONiz2wm7AXh9/cuTNe+pG4APJTs2Cug7YjcA76ja
Ev/hNHUD8CLD57f3V9hjNwCf0e9ROe60CrsB+Nuglw2vu2yxG4Bf0//6oTHE
BrsBuLX4G+Wf3NbYDcAfbJlrz/fSErsBeNWnuDfNZRbYDcBz2wpXMHdQN8DX
Rby46aCYOXYDPM9EPNv9I8EMuwH+e09F3D7Ca4bdAI8robY1w+dNsRvg43B1
X90FCVPsBuhfjzVnFFI3ABf43fnL0tQEuwE4f7l1i3U7dQPw1ftUElO3GWM3
wOM5Zii5f54xdgO8TnmNTrudNcJuAB7Ek+E+xWOE3QD8RLD8T8/9DOwG4NpX
wmMc2wyxG4APeJ871vnKALsBuOe9Ax5HBQ2wG4DP802N1KrUx24AvqAg5RT7
S33sBuDTJReuDisaYDcAF0ntFX5x2wC7Ad5Xc56LFF1uiN0AvJ0lou7bKkPs
BuAcJbE35ksbYjcA31m9RILlv68P3QC8NnyEuXdaH7sBuGndJ2E9JX3sBuDM
OXOU9bbqYTfA52X9rsdur3WxG4DzfRma+3OTLnYD8KmcRbelFHWxG+D98IGe
kpCFutgN8Dz5tH1AkEcXuwH4euGvxtXzdLEbgKftrRu9N6KD3QD8nM+G9Xz3
dbAbgB+v2fczw00HuwHez5gIya9o0MZuAF7hu/r7qWXa2A3wcQh8z622UQu7
Abjwcf0uw2pN7Abgdpu9zO79d38I3QD8+j5J69yfGtgNwO/eO7FGqE4DuwFe
By+v3LE1QwO7Ad4Hbnmupeuogd0A7xOKJr8XPFLHboDn28noXVNdatgNwGUZ
LjUbHqtiN8D7ZH/TTrcUFewG4E+K6i9ZXVDGboDnHxGxS8G/qRuAs5XHRt94
roTdADxzNk9fIbMydgPwYJ/Sq5HeytgNwB3bCzLcU5WxG4D/TnqprLxbGbsB
uPmUMt+ebiXsBnhemudR33FZEbsB+PwJ5efPWOSxG4BH7z6flu4pg90A7wNv
c/l5CUphN8DrRciM2uWdEoz3M2MlHefIr2y6KicRKs54wUgdXXCEPPFFoOKL
u9QZVpTU2PB9+e8+vGhba85m6gzgyxTEcrnExbEzgId+1asTjRDHzgAuesJP
cam/OHYG8C/yPVlufOIMxrqBP/wq5EWbFd7sui7GkLp4WtNOhDyXI2b0r4cY
Q7BHI+wwH3nv3vXpkspiDB6RzryyWeQDWoMLE3SoY4Cf/XXxblIQdQzwQeOD
QnezqWOAfwhmmQxqoY4Bfupy/sD9QeoY4M33LuYL/KCOAf5j2xhb0x/qGODJ
cU43SuSoY4BrWLE/KcyijgH+IurbvaII6hjgT053tI1elMSOAX6hKmHVAIc0
dgzwlUNvLBbEymDHAPf/e/h8Q5ssdgzwmqtWXrWtctgxwF3D5/2x2SSPHQN8
5EubsX2aPHYMcH7JBcJXTstjx6Dn13X+7P3UMcDFIzWbss9RxwDvsH2/6+xv
6hjgVSv3DToXUMcAX9y5cYP9ReoY4C6L1fht7Khj4L/3joyZ5H3qGOBJ/FuP
l89Wxo4BPs92/gCHrDJ2DHBV1rLnv/SUsWOA/3Iy3TnHRRk7BvjR0Y4hn1PU
MfD4fH1DfWCuCnYM8J/hTtbznlLHAO82mEhf+YI6Bnik0XTq4CR1DPB9+9Ri
PghrYMcA9+qd/XQjjyZ2DPAj21WffSugjgGu1sa0rWqKOga433yDO1E/qWOA
F7849Gm8iToGvn5vsVieLaWOgcfDqUEBp38+xw18zUEfrtjT1DHAT7DKb51O
p44BbiK6gGf7b+oY4JpT2yba9uhhx8DXdd3cXq1P1DHAp9eNz2LjN8SOAZ6n
tTTC6hd1DHBdj/FRWXfqGPjnjU6WX7tJHQN8ac3HEKml9Dlu4IEfn5X/LqKO
Ad6UL8v+ahd1DPDrwt9/zVpHHQN8uDHx4UZb6hh4PFi0+X2VpI4B/u3qb5aS
buoY4PlxgfqWYdQxwFd/3HFn/Ct1DPDzxr9z9X2pY4CLGFb2fPpOHQP//Hzm
wDWXqGOAPzu/j09uJ3UM8B1vXht1rKeOgY+DnMHBbEfqGOC8jI+P+mWoY4CP
HbwquPEzdQxwxQiGTPgx6hjgXMXiyqYS1DHA2YpCxwobqGOAe7rsFiqIpY4B
/mh/56H7CtQx8PEstEp3z6aOAS5kOS/tyGJH7Bh43ijSfFMVTx0DXH790jim
YeoYeH2UWdtnaEcdA/yx9xBb1hXqGOBld0byTsxyxo6B5we9gGS7AOoYeL2u
MrlQ1EQdA3wykk20UdsFOwY4j/PXm0cyqGOA9z3+vD7vB3UMcM5iDhNzDVfs
GOAzfR4bx31csWOAp/YscWdEumLHAJ9jxzRUEeGKHQOPc8XeUZ3/vg50DPCg
AxWemf/9vdAxwAOWCS049ZM6Bjj7DxWe2RdcsGOA16qvfiwq6YIdA4/n8vse
+unUMcAX1u89q/6/nzP5/44BXqD9bcXddU7YMfB+oKapc+AedQy8PjYIMJZz
OWLHAA/2cq584OuAHQM8m/3QNi4/e+wY4Pp7m/KlJ+ywY4BPNZYdcj9iix0D
/MqSLWdcRWywY+D9w4UVj+a0WmHHwOP5x2TImwJL7Bjgs9WilYUrLbBjgMep
uAbNnaGOAW7h1x9Z5GuOHQOc9cMEa+lb6hjg37+vrrFabYYdA++jvI49Km2j
jgF+96aHQIu7KXYM8EX7WGs5O6hj4Ot95Y55DYEm2DHA1/X/0p81TR0D3G1/
W2TvaeoY4CcbvqeuETHGjgGuVHfDKewydQzwvVuElJKWGGHHwPscTpHXGqcY
2DHAvXW7x+7wMbBjgOulzDrHHGGIHQP8QPSp/14+htgx0LPal3zVNcSOgffb
O5l4QtMMsWOg52Zvz+JgYMcAn381TP6iLgM7Br7ebW7sL7FiYMfA+73V/YOV
8gzsGODCY/cvBrUbYscAP6YnWPVdwRA7Bt73jtzer7/PADsGuJPvcL7Sf/cJ
0DHwfuOJ4JKpCH3sGOASfAGq66X0sWOAHzaRfbV/TA87BjjTBg2Bu7V62DHw
eeSdfsKXrIcdAzzlbcpvJy897Bh4fqtuKZ9YoIcdA/xWkL8GZ7kudgzwv5ct
rie66WLHwOvaY+MaoQ4d7BjgjY/Ffxyy08GOgfftp8xi5t/Txo4BLl3Me+Ow
pDZ2DPCI41wPz97Swo4Bnp7oZdHtroUdA5y/UqTSa7EWdgy8Lxp6kfigQxM7
Bt6XXs2ab79XEzsG+E6G4KUFnRrYMfC+yJXrheeQOnYM/Hu17rn2PlHDjgFu
YPdN7/QZVewY4Eabz5QcOqmCHQOf33N6i8YGlLFj4PV3/pHt62qUsWOAvyi3
M49nUcGOgedzi9RW5jAV7BjgR+/2SM4vV8GOAV6dIs07ckUFOwZel4sseWf/
tzugY4B/XPsg2qFfCTsGuOFQ5dcINkXsGOA96yY2cinLYccAX/7TJefhK2ns
GOCWSsy/u1WksGOAC6wTP+9mJIkdA/yt5VfOh7ckGBUxBnK2O8m1GOzqCwUk
GLcf9wYcCiIX2yd7N2a5OHaPpoPRjPFO9QoFJu570lXUPcC5PaX1fHOoe4A/
sdgYyS0sgd0D/KQPd/FPcQnsHuCVq7m2bnpL3QPctECd6eU6cewe4P7hxb/S
PlH3AHfa1TAYfpq6B3gn34bPL7ZS9wAX1bq0hy2augf4yu2BNwbyqHuAByXt
P8XylroHeEcLm+y8X9Q9wE/0853g5qbP6QPfU2VzME+O3hcR3J7d3rMhgroH
uHR8TuhydvqcPvDfgU9z/ZklsXuAH6kLs+Fwk8LuAZ4XtSbm1yfqHuBvteu+
aEXJYvcA7x3a2SnYIYfdAzwk+oHQVJM8dg/wiT6hg44mCtg9wJ87Pal1NFfA
7gHutofH53+fowfdAzy7qucobxV1D/DCiaU7hR5S9wDn2LPNzWCRAnYP8FkF
tk1c3dQ9wOUs7ysfm6DuAR6a5mGblkzdAzyysmmlgKgydg88PkVYOIWOUfcA
P5ZctznoCXUP8GSn+JaOD9Q98PUVUb67b4K6B7i5n5popZQKdg/wKfP295lJ
1D3ATz+wY623VcXuAR6df2hc004Nuwe4x4sD8gZ71LF74OvxTMZp03zqHuDn
+IKYrlyn7oHff0v/5eMeWtg9wLVy50u4Zmph9wD3XdIt2HNKC7sHeGzZnJZ8
Vy3sHuAlLj6TVvJa2D3Ai6/seWfmpIXdA/xd9ZOPnAPUPcCfSomqHmPSwe4B
Hv5LfPpGmC52D/B2qeKg9Wz62D3AyxWsD8gfNMDuga9T12rJDcXUPfD8E1dS
dOq/+y7oHuDpHZ1eG1Koe4CP6Suph/ZQ98DXdf/zM1LG1D3AXQxvvVB9Qd0D
/LaDZOLDBOoe4G82fB4M207dA18vGrlLJwKpe4B/mrPj3E4z6h7gub8aj8j/
pe4BzqLccHr4BHUP8Fb21a+6Z9Hn9OHX71gt2B5J3QM8wNao6uEMdQ9wlTrf
4Fm3qHuAz5F4+sj0AHUPfByOtzFKN1L3ADcYtAqe/c/7M+D1xWnfy7Dl1D3A
HbY1C21uoe4BPnr/x6epSOoeeL0wne68sZC6B/iZqGOGVf90D/D5vu0iNzKo
e4B3mV7bcc2Sugc+bi2ORiYN1D3Ax6tb7O9YUffA8wNT9KqaMuoe4Am518KP
iDhh9wBPYTn1vGw3dQ/wFTJrGt2bqHuAbxhe9PWaBHUP8Pot6WVCR6l7gH/e
oK9mNEXdA3wx1+S75BDqHvi47XcZuvmeuge+HjenSZaauWL3AOfdEhR4M5m6
B/jZoaH6oy+oe+DxH75sOHmMuge4d2HyEj5mN+we4GH9Qba9k9Q9wL9vsXdJ
bqPuAe7sGSFskOaK3QN8XcKprzUMV+we+LhxOd4JrqXuAR5lp7xutooLdg98
fjUq1q44Tt0D79N4iycPdVH3ALfjEU96r+SE3QN8EUdde0wsdQ+8f5jxdhHs
ou4BbjaaY3hH1QG7B3i10qDbLzZ77B7g+6vuS53OsMPuAe65cesxT3Vb7B7g
mfOWfL77zhq7B57PF8ZpTV+zwu6Bj0PSiLf/FUvsHuDMj9OVvFsssHuAr992
6mqwjAV2D7wOPt0mlJlijt0D/IJAirQRtzl2D/DGv9Xh5YfMsHuAy44qdXya
oO4Bfn98n1PLFlPsHuBMdjmMtgHqHnjcLgsY9dhhgt0DzwPmXFv3zjPB7gHO
59ifxHSBugf4KpFwb28xY+we4HGxzrwROdQ98PivVn5xU9QIuwf4T+tvm/wL
qHuAl8q82Pnaj4HdA7+fuf7T+kYM7B7gH5gG+2L+Oxyge4CLNdTpZ+1iYPcA
Z8s4+OvzDeoeeH8o9bVM+SV1D3ABZXvFzy+pe4CfFE9qeJJP3QNcWezZM/Ug
BnYP8JuKC7YuWczA7gEuf+FLf9UlQ+we4PEu0ba6GobYPcBVv3foTo8YYPfA
f++n7LX2NQbYPfA+Sr2J+UKKAXYPcHZ9kX0BHgbYPfD88GjJ9Q1/9LF74HFl
tHWd3Ql97B7guyXn3Org18fuAb5T5875Q5l62D3AFa23VK9W1sPuAf578Jpz
Uq0udg9wxqSDV5CHLnYP8BdRXpo3e3Wwe+D5JzKf/XGwDnYP8NdJno4Jf7Sx
e4A/rI+Vs83Qxu4BLvzBP7beVhu7B76OyuIGmCa1sHuAV+wSvlR6UAu7B173
tzo0B7RoYvfA85VsZZpNlwZ2D7weaR67+fu2OnYPfNyCAwVn71TD7gEuo2m4
LylEFbsHXvebngbV1Ktg9wB/Psb36cUlFeweeP+s+tAquI+6Bz6evu8zhN1V
sXuA277UEpu+pordA/yq5qUG7SRV7B7ggT8nKkSGqHuA61aOnN5drYzdA5xj
Lm+zlLUSdg+8zxFL8r2aKo/dA4+3MTZGgpgsdg+8v9U6Ovl4vzR2D3Ch4MSv
uRlS2D3AD4fWvG6XlcLuAd5XxqdVXiSJ3QNcIfvSV6suCcbF2fGZpR7kY8om
/E3HqIdE2euqt79Ur3jmHbhwFYc49hBwzaSItiv/7XToIeAXeo9Ii1+mHgJ+
0Otuckg99RDwkO6VQ46HJbCHgP96GStR/pd6CLjWwp1LRQPFsYeAy/opCrJ8
ph6CX9+GNeX5Beoh4Cw/Dr74doR6CPhP1u992heph4BX18YdDW2kHgKuUr13
z/Qk9RDw1s6ByHAJ6iHgEeVR7IvWUw8BN/i1wr3mOfUQcJNxUY2aI9RDwD/E
3kkavkg9BPySXMUsJl5p7CHg86LlvP8UyWAPAW8/uqNW0FkOewj4QutlnGvy
5bGHgDtILDnnekwBewj4bP7+kcEu6iHgJcWn0s6WUA8Bv6ud3LHWjnoIOJNA
wLvJj9RDwNcz390hUU89BNw5tMvjsAT1EPBZP0Vco+cqYg8BT/Uc7x+VUsIe
Av55x8r4sV7qIeBhf2sc7yVSDwHfvWaLWZ+gCvYQcMXTIrPfbFTBHgKuuvjs
cu8TKthDwIUntRbOyVDBHgLerHquyKeSegh4f+gqLy5hVewh4I+rhjJNa6iH
gMs5SIkeKKMeAp6Q3zJc1089BHwBd5r9FxFN7CHgnpObSjkUtLCHgEsPWppp
9lAPAZe5wql8VUobewi4PKfuYAWvNvYQ8PLXHVue1lMPAefnXVfbdpp6CJ5n
Dp/PHMujHgKeFiYlNsPQxh4Czj05WHjci3oI+COzANaMduoh4N1zapcpx1AP
AV+0JkQ+kt0Qewj484NbYleuZGAPAd+58Ph03zHqIfj9VDeZXHhJPQS8r+C+
9NB8I+wh4I4bzhYZ+lIPAZcKuSs41Us9BLxs1t5ZEunUQ/A8uXX+2Yn91EPA
rYyS1xuEUQ8B35Hi4RjvRD0E3OjAcLwdlzn2EHx8zuz9xH2ReggePzd7ZxkL
UA/B89KP44PZsdRDwBmfyjlU5tPnROD3I9zvFn2Pegi42Mpt30UOUQ/B8znf
/f5wf+oh4ApJZ5fcNKQeAr697oRNJhv1EHweFTyDe4qph+Dx3K126Jc79RDw
lm0LedfN2GEPAR8J3W9dVEk9BNzsRLH+i2vUQ/Df5XTx2rHV1EPAH+RxvQ76
SD0EXNdmr+nYZuoh4GtT1TMef6Aegt+n/DrWKTPqIfi4Cd80aEilHoLnyWOt
Gfu/UA/Bf9fzlQr9+tRD8DpSfT/fOYt6CLhNdswzrkUu2EPAn3gH5axMph4C
7s304FEzvyv2ELze7Tn0ojGOegj4ldjPXA2fqIeAn5l2qzdUcMMeAq4/k3Em
cK0b9hA8D8TvNkjYST0EPNeq77PXXjfsIXjdtwqfFRLohj0E/KG6s2qYshv2
EHD/Wxn7P7VRD8HHQVhsjZ23K/YQ8ADrZaIDFdRDwL0aPj4X4XXBHgLua8BW
HrDaGXsInid35mvJ5VAPAfco237mxjj1EPBb5SW/x+wdsYeAaxTlZhXnUQ/B
88P7oweEmR2wh4CHJn1aaXJpFfYQ8CN/mw8katlhDwG/XnQkRrHNBnsIPj4f
31gqJlljDwHfsycsI3+vFfYQ8HTdfYabz1liD8F/186OTQu6qIeAuwluCDtq
ZIE9BFxv/qruktvUQ8DnnPV97rHcHHsIeKWGlfONeDPsIeBRz/Ru3xqjHoLH
s9lhruT1pthD8PiZVXsroId6CDjbxDrj9I3UQ8AnBTxjqieoh4Cn7NG4euAw
9RBwQ379be95jLGHgP/gZgtPzaQeAp6XcjnLxsAIewhexwucAoOnqYeAJ5WZ
OGm8px4Cfplt0bPpb9RDwN8XGL/t+d918P97CDhHvtD4HFUj7CHgXztGs+JN
jbCHgO9nHXcYVTPCHgJ+/Pj+G2osRthD8DzAOiP5t5x6CPj9lita53dSD8H7
/2hBI+3/HmboIeA5U+/XHRVlYA8BFx3XtBxZxMAegtff83/G1vMysIeAT785
eq/uryH2EPDbyjMlsjcMsYeAf1OX4GKTNcQegud/3eTVX44YYA/B+zdr2cbL
PdRD8PUlMv18nZ0+9hB8vXjdM3F7Qz0EPPLZzTD9PXrYQ/B8wtz5LEtGD3sI
+DvRM67ZrbrYQ8Ale3ysl+zUxR4Czp7GLZXBq4s9BL//ofLtGnk62EPw+6kZ
2+ZoqoM9BDx5WL2svFUbewh44B9lkQlbbewh4DzXhhQXJ2hhDwFfIRdQP+us
JvYQvE5NFOX6BGlgDwEPWTOhsVlZHXsIuLiBZW+jpBr2EPB22Yrr6vtVsYeA
R4eOej1wUMUeAr7RIaWR7bgq9hB8HYkx3BiT1EPw+D+y8HOhmRr2EPC2/Bon
Fxk17CHgEUOfnqRGqWIPweOWxV1AyVIFewh44s2TAskV1EPA5zYaRl3erIA9
BFzL/4XjnA/UQ8DPa61a+EJNBnsIuAtzUPHEamnsIfh632E/4f+Legier7zi
L7pmSGEPwfPbqvlh8n2S2EPA+TLOqnlek2AkmCq8/WFJbvfGtlmU/79d/5Yz
pypBtkJuybh0ee1/r6+/pY2z59Hv0YDX6nZ3qjOon4AvsJs3nOFI/QR8Trxp
VC+rJPYTcOni/DZBI0nsJ+AN+y4G88yVxH4CXlzrPnxxjwT2E/x7A+3WLX1K
/QQ88bGr5RVpcewn4OOS2vfSiqmfgO+sCHQ++c/Pk4CzGTzYFBVD/QTc/EPX
31W51E/AO1ncmK72UT8BN9SccdNVpn4CnszNOGuUQv0EnLtx+OeAogT2E/CC
L28ezOeRxH4CzpdbZF5pKoX9BPwc0+7zmVXUT8BHtXi5NYNksZ+Ae3kNalr8
on4CzqPDLRmrp4D9BB+fK3OD9s1QPwGfMJ7xlVZRxH4Cvu7QxH7GN+on4O9K
A9pe+lA/AR8K8BPf2kv9BNz2y+NB9XLqJ+ASE1Ur/cSpn4CbzD6y55I49RNw
3RsringcqJ+ALxtqvjUtrYz9BPwAX++w8BT1E/CPInLLgy5QP8HHwWbdKa0Z
6ifgz/qFK3ZIq2I/Ab+UeMipTk0V+wm41EEu8etWqthP8HiIimi6eZr6Cfjg
0tJDLtJq2E/A31Q+7NUQUMd+gq/HheGKKw00sJ+Aq05ksAhsp34C/kXr+71t
h6mfgLtdcmCU6GljPwE/EXD0vtph6ifg23Kc2edvpn4CPqxTv8dGWBv7CXhh
/3x2307qJ+CWG3l8g4aon6CXts5vPkj9BLxpVXaEZRb1E/ALmnKlY9J62E/A
n2wrOa3QQf0EfHu0cEToFuon4FwW/H2BLtRPwAWD5+7tK6V+Ai6y/+ey99PU
T8Afzw15XCJP/QT8zGjw7p0R1E/ADy5rTa75Rv0EfCDe6cv7VOon4OpP5j1M
/efnScCXrz/m6PnPz5OAHx6d9BCxpn4CnvP6tV8nO/UT8EN6rcUTl6ifgPtW
dLO3ClE/Ab/K8az/9nHqJ+B/XwVUd3BTP8HnJfeogEoh9RPwuEWKMau3Uz8B
T7l28qaeDfUT8L5x8daOpdRPwMP/6Gvc6bLBfgIu8Eji2aOj1E/A54mpbIiW
p36C56u7vX8LO6if4N/7sZWx4xr1E3B7qaJZMhepn4ArLcnL2uZN/QT8QcW8
/uVD1E/At+yU6bTfTf0Er3e71pW+G6V+An7xr3TFbxfqJ+AVmnNmXl+mfgKe
5xT82X2E+gn4jY7SVmUz6if4/WiUeivkUz/B45ClqdtFnPoJXje/smd43aB+
Ar41Zf75zZrUT/D888G6sqyY+gm432hm27uVbthP8HG779lVGEH9BL9+q6JR
9i3qJ+A7Hl7Ze6SF+gneD2QKnfXtpX4CvnnrY9G4Nuon4MzR36Sjb1A/Ab8y
xrRHyNsN+wl4ldwvS90P1E/Ab08zsQebumI/wT/vf8mn8AT1E/C7U6dKE55S
PwG3U9f1duVyxn6C56se24DPnk7YT/B59+G92VpA/QRceUlcUAaPI/YTPB/y
6uTuDKZ+Ai4TkizzO8Ye+wl4aWMa1yfhVdhP8N+14pz32WJb7CfgX9tfx0T6
22A/AfePOhG8UtMa+wn4PYlVO6P0rLCf4P2qublmXZgl9hPwP46NxxUaqJ+A
y/YGJTWrWmA/AX/Rc9RFM5P6CXhohMPzDBZz7Cf4ep+bNyEdYIb9BLzlWU9S
7RPqJ3j9bWm6N1fNFPsJ3ids8+jouUH9BDza949eiJoJ9hO8z5QsiVatpn6C
9y3jY/sVvKif4HFi73WH9Tf1Ezzfpq2SlL1J/QTcaNXR1eG7jbCfgHs/6BS6
FWCE/QSvI98+3jQMNsJ+Au4YYyCoEkP9BM/DV3s2sSZSPwFXrE+dd/cE9RPw
l59fJ37ZTP0E/ZZKUqMS9RPwmtaZ8u391E/AJzVCE1xuUT/BP/+UVdX9GPUT
8ICVczf+PkD9BO8nV35csO449RO8D5R4tWBVEvUT8DvHZ2mfjWVgPwH/lOEb
f/e/0xX0E3xdSNgdWsLKwH4CvsA7SE9S3xD7CfhxkYYjncEG2E/AV0jvjg0r
pX6C940fTtx8pa+P/QRcLCNOdnKA+gmez391fLC7S/0E78NnTDfdj9LDfoKv
93lP3Xeq6WE/wfuTTV8eNbdQP8Hj0O68v856Xewn+PzKGze6fqV+As4S9evT
kJ8O9hPwJZLq/J+rqZ+Az71l7tX/h/oJ3seOq0iUzNbCfgI+o/t62qab+gn4
as4d/mfuUD8BNz3+Y/nC69RP0INKZcb/Uj/B+9uSxAeuVdRPwF13dlpxDlA/
ARdW7t7yyFQN+wl4ZM99wcQY6ifgOuPvcuQ8qZ+AbwrSMl13mfoJ+G/tPkbe
Ruon4N9Vwxc4dlA/ATdh+7n7XgL1E7yPYlPaHfCT+gl4VsAD3ixt6ifg7Vvm
nkn1oH6C13HNdTVFf6mfgF/OrtTTLaJ+gt9/1J6PWQuksJ+Avz/y7r7PGPUT
vH7FrJE5FSbOUGr+0MrMLVfR/un2sqyH6hWtf5qdfc+JMVYsOMKjMyOL7lj0
lzWiWowx10XeOnyI3LC3fN0OfzHsMOAFXnMeb1ekDgN++k+8z1Vv6jDgyd4Z
ul/DqcOAb8saVfihTh0GXOGgXt31A9RhwAf++HKZulGHAT+VaKK3upE6DHgb
33r75dwS2GHAj/+yYst3og4D7tFm0XqwjDoM+Fez3uLDAdRhwFNEbS8IrqIO
A57HzHXk7xbqMODyLrs8H5RQh8HH7U7CzW2S1GHAn5fEvTtURh0GvLtbvLQ2
ljoMeN/2/l38CdRhwBdEaL3ifkcdBvz9PbO/4etksMOA3wlKKlz+gzoMuNPM
ZUOdIHnsMOCV1rvPPDpMHQb88cu2djYxReww4C1W3561aVCHAV+hIq+ypZU6
DLiNT/DkOz3qMOCzH376drKEOgy4agJn4bx/3s8E/E9Ls8xuLuow4Ds0NnO9
laMOA172yHyx4UbqMOCB/HOaddZQhwHnC9zW7GKhgh0G3Fq5QJ2PWRU7DPiS
P7khJRGq2GHAWd8ny2TnUIcB73nIKamRTx0GnFfjaipzIXUY8NWOin7qX6nD
gIePxF4OCKEOAx489yT/IWvqMODfnA3yDIKow+Drt1X/UE8qdRjwRP3y271X
qMOAD97WWma2ljoM+IMEAbmBq9RhwDUeFOyfOUkdBnxoudPChUbUYcDt2FZG
XWLWxg4DLtGp38YuoI0dBnzn2HEB/TzqMODL+EN8fBqow4C3J7z80u9CHQb/
PHv+Dk52A+ww4A3y92rMLlKHARf7ECo1EkIdBo+fU+KN0a3UYfDfFSn1dj2v
EXYY8Kfn+FeH6lKHAddOs7wjtIM6DHh2S3JP5nvqMOC9ooKt+Qepw4AfuKHu
kONOHQYfh55ZDq9MqMOAZ732P5ctTR0G//zYis83hun3esA/hl/Rzj1FHQZ8
qU9Wxx0u6jB4/NefnXE4QB0Gj89N6lfPM1OHwa9vkSDHnEYdBnzqey6/rTN1
GPBYI/GVFsLUYcC1xkPEUz9aY4fB4yfAXSrgEnUYcM4HL1Xm21GHATdnF89x
GrPFDgN+9eu67vyr1GHw9aXDcrVrL3UY8HuWHSlae6jDgAvJjnrE2VGHweua
h12WVC91GDx+xg0FN2+lDoPneeWIrsGv1GHAu3QLN3XbUIcBH2dc/lh9gToM
Hj/uuhdXf6IOA74q24UrUIc6DJ63na0uVf/zcyzg4obB8UIi1GHAt4+sdGMu
oA6Dr6+M3+P1ZtRh8LoWMSdvy3PqMHh8dqVcW21KHQbPw2F9cpOZ1GHAWep0
tef0UofB4/903VMPHnfsMOAvbCf7h6TcscPg8VNUbBEl7Y4dBu8T8v8cqmB3
xw4D7nzlolZuNXUYcKkYj8sPnNyww+D1cWJz0Zl71GHA1+V9Fcr5Qx0GXCZ1
z5w0NRfsMHg82zd47wumDgNe4aBwZftt6jDgEfO+KRTOdsIOg6+jKJmtl3yp
w4Cf/LDgi28ldRjwExV97zqFHLDD4OvlesAij1bqMOC6i6Xy3gbbYYcBly7y
yzzGaYsdBnx0zi6mt43UYfC6H22ZKfiQOgyeT2TmbdLuog6D99Xphcv7ZS2x
w+D5Kk67SjuROgy4r+RDYeW/1GHAm7TvSI/6UYfB+1h581vmZdRhwKd/r8++
xmeGHQZ8f9u6DaPB1GHA//aPvNJ7TR0G7x9s77FmOlCHwfv2OYuVv3VTh8Hr
tUB77rsY6jB436sjmfJe3Rg7DJ731rAuVvtDHQacKb439Ppb6jDgN0Nu+d5o
oA6Dj2e/o8GmBuow+DqVeON+8hl1GPCFK6OWGtZShwEX1PbfmHCNOgzejy0M
L+yNoA6D9y17duTY/9NhwBdtul9mP0AdBvzXyb8v5R9Sh8HrrCGbTn0udRg8
PwRGuG8tog4DnhaXsOXNc+ow4Guibkwz91GHAdcxWj5h3E4dBny55+3a3Zep
w+D1juVET5wFdRjwywOFvTMXqcPgfbJf1Czx29Rh8Lowk3xE9At1GPw6R38r
XfahDgPe8eLXiQsL9bHDgBsvijXQGaEOA761h3HK9Tl1GPBo3nDBFcnUYcDZ
Xid+UtHRww4DnqBiLKz6iDoMeEbIn644RV3sMOAHL5xVfHyaOgyer6Y2WQR+
oA6Dx0mPQJLoQm3sMOBPVuRkXhSlDgPOwR/Hb8+tiR0G/AzLkbbhEeow+PgE
cryM/0EdBl8v544uLjZSww4Drt7Z2LJklDoMHocrAkMF/lCHAV9cs4a5QZ06
DN5v11uHPnWnDgPe7Dbg6L6cOgweV4eZdA75U4cBV8m+m2ErSR0G/Pmra8cy
UqnDgFs5aMz0s1GHAZ+ZN/SAcw11GPz3Gv3MFDpGv9eD54HVdvxNZ+n3esCZ
D+hND6tQhwEv+ij803uYfq8HXCBgp7XKBvo5Fnw9qigmeQVQh8H7KN4yx/Zp
MYbWaf30+mVyFfEFmxfE3lavCLoc8nr2bDHsM+Df924Y2zFBfQZ8uwdnOIuZ
OPYZ8LW2aQp/JsUYk0nNB/O6yUfjI9+7WFO3AVf1LanOM6JuA65hJZif5Und
Bnxrrda1wiDqNuC7zwZv4VekbgPutPFhrU4cdRvwS//H1H3Hc/X4//8vhQal
UkmUsveWPbJSZI9IlBKhpCJpUVkNbdISCRFN0ZA0aSoNSpP2QKKsfu/P5fe9
Px6vf6+X16WXPJ/Pc87tHudcaunYEMK7DfxJ5o3tZz/wbgOfEWMvOU6Zdxv4
9VHt4kJzeLeB++XHXPtSzLsNXEi6z9DPkHcb+DHn9t7DwrzbwN0lHVLDpHm3
gXcH5F0uWca7DTxY733T7QG828DHBi7a6l3Duw18V6NRu8Ut3m3o6+8bcvr5
X95t4N9KVvZr9VWm3QZ+8K3BjjXPeLeBt3bLqT6aqUa7DVxctqopYi/vNvDq
3tdvF2zg3QY+7lD8AdtO/vkZ+CbpH6q+3/j3j+j9+XXY27rVvNvAP3iUfJn8
lu9DC/9ySvhq2HzebeC/ti86EePKuw18Quf7+QaNfB9a+vP1NPrnj+bdBp42
y9hhTwTvNvCpxRN3li7j3Ya+/+NnHFkWybsN/N2+YZnXjXm3gduGpqoZXeDd
Bn5C6pGO/E/ebeDtJz/4q/zi3Qb+sHVz+vpW3m3gjVcbskeP06PdBi4QURNQ
tYV3G7jeQ987l714t4GfLNB8VBLEuw181lOT04lJvNvAJw508RTazLsN/GjR
9pPi5rzbwONetQs9S+bdBt7j6Tq+cgXvNvDDQzT9c7R4t4GPzukUjujin5+B
H7IOWfxHnHcb+GN9P9WNJ3i3oc9d+LKUcfd4t4Gf7dULyP3PbkO+V3tblhDv
NvCNzW8nLt7Puw18hOhOwTvhvNvAb/h6lByv490Gfnns63KdYbzb0PtNN3TN
el3ebej9Nn35oRnBvNvA19Qf7c65xrsNfGmQZlj+LN5t4EaFRueHyvJuA1++
+/jRvsG828CfXa3y1Gjl5/DS9+elmevkK7zbwHenmVeHLOTdhs5feQOe9n3n
+9DCBye0XGkM4t2G3g9X1Gete8X3Y4F3XG9eZ7uYdxv48UWt6QMleLeBb32d
kLC0zoF2G7hoq7LE0j2828BlDh2YnDaTdxu4S2BN+ZKeGbTb0Ou1LFtoUx7v
NvDJshEFaYG828Arc0X8gg15t4F3ySR3PDXg3Qb+3TpkU5IK7zbwpJLxiRZX
eLeBu+66vneyI+82dNw7HqQ6/CbvNnQedLtyWFSZdxt4rqO4u89/7scCN/z+
ZHzaTd5t4A2n472uSPFuQ8dtcx9x92TebeDmnYnrYkR4t4GPH/vOrSmbdxt4
efbpUeHmvNvQ8dDaY6vYQ95t6PMSUB9n48i7DfxUytiOAcW828DrBveaJXbw
bkOv19BpB74p824Dv5163LNqOu828JVuJ5SLvHi3ofdhVd+foXa828A1ZA4s
/TLMm3YbeKbLZ836At5t4IqzLkxePcaLdhv4/M/TVsf5e9JuA895NUrr2jbe
bej6apLC19xLvNvAE2p2WH74zbsNvDNd/pm+Fe82cLv+Uc2jDvBuQ8fnK5Yp
sb2829DxJyuiZZQf7zb054SdMl/o70y7Ddx6jPYqxV+828A/hVpPtE7m3Qae
bHpeXFh/Bu028Ct5XYtGDZ9Ouw2d77T1ZmbKONBuA282Mu88NZ93GzoO2HRI
91bzbkPH+VKtHElje9pt4DWj1IICs3m3gf/79VVHtYt3G7pOG/N24Dob3m3o
fZ7QpdyzhXcb+vpXpO5Qece7DfxirkdBizPvNvDPMVccw17ybgO/FH/l4L0k
3m3gUXr58l4zebeBi619dy9DZSrtNnCn68l/SsZMpd0Gfs96mqSwyFTabeBZ
Wv4yeQJTabeh90nbq+eLWnm3oeuWXcEKPQ94t4HLPtlYZ5jJuw2d9093mM1y
590G7mN++9B1Id5t4G6WIdJWN3i3gVc0vzj57hDvNvR5j9qx/8d+3m3gLaqn
f74+z7sNPDbzzh6dt7zbwIXnPdtY0se7DV0vPQtetOYP7zbwUUVWu7yu8m5D
79trR3o7/Hi3ge9qa5u3/yzvNnDNrburXU/wbkPvn4mnRMMe824Dt1n9OnGc
Ne828MS/YSldXfzzM/AHu48ET3jDuw19/Tqhrx7c4d0GfrXU39TsAO82dLxa
HvpppiXvNnT9X75+SX057zb0epWdEV01hncbeIqB7Bih+bzb0PmlNNZudR7v
NnQ9qZa5f98L/vkZeMEiZaXKTv79I7ou8gjc19XFPz8Dj9w6PtC0nXcb+K0l
m/wGCOjTbkPvK6HxRk/sebeBm7Wme+9t5N2Gjs/OM1X3VfJuA+/rkewIvc+/
f0TfT/f8NfPv8f1Y4O7d75KfrOf7scC3Z5V3Xqrk+7HQ9cDkw5JtqXw/Fjp/
NS5IbxDk3QbuWTQ24UUz34cWvs/kteZZNRXabeAPY4VuvTFRot0GfsDFXDRO
lu9DC5+dM1DnaT7fhxbeNMnw+Pf5fB9aeh8eXHLkU6s87Tbwc53hHcaj+Odk
DNcqDFqUq18pIhSWkNHFOwz8xOvqxHcLeIeBL2i9IhGsJ087DLy79HHnlHTe
YeCTc62OKxryDgMXfLtzxDQ93mHgtj7DD+/R4B0Gfic+8mPHd74PDHz+by3X
EY68w8CvNB+V8TXlHQY+xVXfJvg/Pz8DPz9kiL+NBO8w8IxBhSljZvAOA3de
aGvwbTPvJ/DtEkZeGWN5P4G/KG8ccuM6P8cHflZvT05LGe8n9OdkGfrlfuT9
BO6TmHxxhpUS7SfwmfsKG+xO834Cf7yqO7NxkirtJ3CroGwV6yjeT+A7e2zv
Km3g/QQ+9+2E+hVTeD+Bq7jraKSu4f0EvutKhsNNb95P4McvFceKvuPn+MDz
F2lnfnHh/YRer+EVFkc/qdF+Am9zPftG5bsa7Sfw0tl3Yt5t4/0ELl247KpN
A9/Plt6fG784WvjwfgI/5pS/MiKY9xP4tcQvavPDeD+By65aXvDSjPcTeMPj
ir6o67yfwOMO5SlO7OP9BH73w9uKCQP0aD+hv+9swUVbenk/gW8IK60/P573
E/o6F2cfTV3P+wl8v26Ar/4U3k/gVZOcC5Zo8H5C70+hIbbWZryfwAPDbGtU
tHg/ge9o+Zm6ooHv3wIXqH0RZ67A+wncIj9veJI07yfw9ATHeYM+8/1b4H6z
OwTyr/N+Aj/T8rr3yzf+/SO4pdjmf26beT+Bd1WFL9fN5/0E/ny2ZeVARd5P
4AOH9Xd+e59//4iOS99Pll+YzfsJ/OADg+4SR95P4GMDdo/7co73E7jS4oTi
qhb+/SP4HrkTnXnivJ/A/Z1cp66w4v0Efl1RMn3abt5P4DnWQbvXSfN+An85
Mu3YqhdTaT+h40lt5CihS9a0n8Czd9tXl+XwfgJ3/fNykddK3k/g/cfnRkqr
8H4C//GwwSOqjPcTePsQTZEZWryfwMfNkyiem8v7Cf050bNqvJR5P4H3hAav
P3V9Gu0n8EHpqZKly3k/offno7Tsmxq8n9Dr8vnCn8Ufp9N+Anfvcz+bso/3
E/iqwjX1TQ68n8CHVezPWyHI+wn85NHLlvcbnGg/oc9RjJfNp9qZtJ/AT934
UObxwZn2Ezo+DMy2W7mB9xM6P27ecOi9KO8n9D7/4vTiZxLvJ/AJY8vbvL7z
c3zgQosCJBZM5f0Enqzmk1Cxk/cT+CSJaW0fvvHziOm6IvvcYN/ZvJ/AN6cK
NJ1v4vvZ0te/K2jy2PW8n9Dn0fLuWZ1JvJ/QcWDzbefIMt5P4O+MNetWGfF+
As+Mq1JsOcT7Cfzv8VsHtn7h/QS+13Pu1W+TeD+Bt+waHBXvwPsJvPmSybPA
QN5P6PsZc35L9xzeT+g8mOH2dY8R7yf0/q93XxDXzPsJnUcMc6t2zeH9BP4l
+Uxr2XHeT+g8FdxhIFXP+wkdr2K/t9X08n4CP+espjVR1Z32E3jfkFsab8J4
P4E/PFrosa2S9xM6Xl08LtUm40r7CTzxquBWlXjeT+i8djq4/EMJ7yd0/Pll
eKXabibtJ3CTNyMez6rj/QRee/HD17NLeT+BP1rh7i5jxPsJ/LZ5hJSwCe8n
8Khud0evGN5P6DpWaoTB80beT+CLFEYVjvLk/QQuPDS9fdl13k/gh5ykl/lL
29F+Qu75bnxOAO8n8NArh3xHZ/B+Ajds1HgZ3sD7CVw9ZcLfbUa8n8BNB/3M
8b7K+wm8rLv1/adlvJ/AD2g9/3p8Ou8ndB63OuuXZcT7CfxPwNhXCrq8n9D7
/8L55isqvJ/AB/uaftw0hvcT+NAls1Q+/eT9BP5admFB5FneT+AXwzLSngXz
fgJXNRh88epw3k/gSyQLKgZd5vvZwj1MXvacXMv7CTzhx6jBd+fyfgJXWO13
7O0i3k/oul2w0NNpJ+8ndJ3//rFg6XXeT+h6u/9TN7tPvJ/AOyS2GOo2834C
l2zYZxtezPsJvb6Wba31dryf0HE7MfVWQjzvJ3Q+eivnnLiY9xO4hPilj83J
vJ/A1YK634xt4fu3wBckH1s5JJf3E7jR4FPzqrbwfgJPeuXslPuf3z+i423m
ni/irryfwK0K5revbOXfP4KL5wyWb53D+wmdN4enTygr4N8/guvtshJQ+cD3
b6G/V8vUO0aTeD+BT94nUh3qx/sJve6JY7Xit/B+And5KL1/wQneT+Cpak5i
3Vd5P6HjpOjzNVdf8s+90PFc9tV5qXG8n9D152Ol7VO28X4C/+ARmHvHkvcT
uj4UGPPNezzvJ3RcrYkbdL+Vn+MDl/msM27tdn6OD53Hh35PX/dQm/YTuPyW
0pt38vk5PnTdq9Z1fUGIBu0n8KCUiAIhN1XaT+D155VXdqTy84jp+Ky1/Lp8
FD+PmD7XnidqJZX4ecR0HThgf2FxkhztJ/DxHz/qaRrzz6V8dHjb45T5v05U
ONR/9SHeQ+DbZupEWMrxHgLfbx02behI3kPgJUFSqb928B4CL89WFlQR4T0E
Xlz2V/BjEz8nCP66+W3s0ip+ThC8Lkb4w48o3kPgOyfLPLd+zPfFhXe1BkcV
1/F9ceH5EqO9wlfzHgJ/P/hE0urXfF8XuIDpa8HfUryHwAvnqf7c7MO7B7y6
RG1+SATvHvDFXVX9PJJ594Bf3GeyXew97x5wMWu7/O45vHvAn2RebPZ9wbsH
/NKWmGEjjXj3gK9zvJgo7M+7B1wk37fiujbvHvT3ffdIN6SA71sLH+h1/sSd
Sn6OD/xv7K+KnRv4+cXwL5J7x3kN590D/nb2uKFGu9Ro94DH/wwfd96Bdw+4
kZ1JoXM47x70/S8W33hElncP+BWZrW7fVvLuAb+7amjXbEXePeD3xp5NidTh
3QPee0rxqZ4e7x7wfiN3zSsS5N0DHnE/uF/sNt494IN0P6/pd493D3h6fWjZ
4mf8cyPwVX911tyv490D7tozpp9BC/++D9z+jkiy8XTePeD3J5+5cOg737cW
3qTc8cbkDt+3lj6n/oP+llXwc3zgEwoF405k8nN86Ot3C1Saasi7B/zC8t3d
kzfxc3zg5n8PzB2xmZ/jA/d6MjIpaDHvHvCrV0fMLQji3YNeL8tp8WmHefeA
n4xQWTfYjncP+Ms/2Rd15/DuAb85dO5noQd831r67+XSTKcF8+4BNyy5WfPs
Iz/HBz5T5VyItxjvHvD6Yef6n4rj3QP+bswUdacLvHvQ6/Vcv0jjDT/HB97u
vUJs4RDePeA7tmzc4ePJuwf8RsqwAN3HVrR70Odukt7IwYm8e8ATLzvt3hPA
uwe85rpDXo0d7x5wq8ULw/tN4t0DvvtYrJPjC1vaPeBDRqsOjY7k3QOu3uxr
Ov+zHe0ecM88m20TfHj3gG/sKfa/8MCedg94w8qjSpdn8+4BN8k0yVLvz7sH
3DZ36dpH5xxo94BPdrotfX4J7x70ufCL3DpWkXcP+KNs22DdlzNo94Brv/pc
vT3dkXYPet82bqxZuoB3DzquRuc2Hp/JuwcdN+ImbVnpxrsHna8rBP646fDu
ATeQTlQ/V+ZCuwfc59u1nlod3j3o+Gk3sOrzft494A926C6/2+FKuwedpwLi
zOY58e5B5xev6YJtRbx7wC2H6/7MlOHdg97PfYs75hTx7gH/+ONFzu/pvHvA
4wbrnFj8k5/jA1d+evry3xTePeB+FoWa50V594DrSTfW/vrPfVfofT7KW//D
Vd494Go7hScf7Ob7rsCXOPe27vvP7/vAh+f9EjjrwLsHHWciJ+Y99Obdg46H
Pk4d5ba8e9D7zdK5bZmgN+0edNzoc5G8sY13D3hfn8u/nve8e8B/hO7sOT3S
k3YPuG/7rpJfmh60e9DXs2jpPx9X3j3geflVSd828e4Bb2te8qS2lncPuGSF
b0q8Bu8e8Fs5U60D03j3gAc8Mg7Tq+Xdg847D3PmL1/Euwf8cuab5vJfvHvA
ZYp+eL/axLsHPCX/nuJFc9494DpVzkMc9Xj3oM9LlOpeszDePeh8t3fknuY6
3j3gwpMaauz/s3vAH3tsGOt9n3cPeNT4ArOdqrx7wA9KLR1vHcq7B31/Zrut
vLWbdw/4SoO182fd5N2DrnOkzs6bPZZ3D7jsiaHPrfbx7kHX4b/u3nd24d0D
nlNQIpipy7sHfU47p3pZaPPuAe9vdv93ph7vHvAFYct8P6ny7kGfi9w/B+4M
5d0DHmIhEBT9kHcP+NocBwe5Nbx7wCfZC76oleTdg46f72RG5Jbyc3zg7jva
ltcH8O4Bd4zpm1Utx7sHnR+FLJXGDufdg66TA+N/P57Iuwc8usX3m4kT7x50
nPQX8dy/gXcPeFnHzEn9jvPuQcfJJ2uqSgt494AriMYPHxXNuwfcJvT8iJAR
vHvQdePPJ5LnxvHuAVcc9sU5QJB3DzpuCASvE5fk3YP+v+OyTwTG8u5B1yHF
cVdGK/LuAU9W2m82YQjvHnTceOolu+oP37cWbvF5ndeX23zfWriQ0wWP7fN4
94B7h0om/7vG962FN95ZeiziHz/HBz7GRMvivgbvHvAMz8lXjIL5OT7wtMnr
XoQW8nN84HecxExlO/g5PvBP58+a5Bry7gEPMsxfIRrGuwd9Hw7fzBy7i3cP
Oi+nL1y/4xrfdwV+TTBP0HQU7x7w/X3GPivT+Dk+8Ok2x4OLtPn5xfD3P0or
5jRq0+4BXyw99tDYUG3aPeBK9oMePSrWot2Djg9yJhd/GmnS7gGvODPbxnq9
Gu0e8A26oqFP45Vp96DP49pu66giBdo94CeGXZ3RPY93iT2jD7Rqp+lXnmqc
mzEpie9nAv9z9daE1HT+fRl43YpjQ56a8f4Af5czVWDkIt4f4JZtEsumyPP+
AM+sSdVwrZKn/QG+bLN121lZ3h/gFad7r+4y4v0BXt14LPd6f94f4KNN/OV6
N/H+AHea8+SGYQM/lwfeaKGTFDue9wf6/uy51X+0IO8P8F+JceVHTHl/gHvN
lnGRv8D7A/zhS/m8Ea68P8C7TTz6NT/m/QEu0BMz54YU7w9wadVn1bkjeX+A
b2g9PHzxcb7vK9ysUUo7rpmfIwwfINF48+QDNdof4N4xGwLy1qrR/gCv0V+X
932EGu0PcO0F2kvWn1al/QGecypOVzJNlfYH+FPDi5t+PVal/QF+0yL9k+hh
Ndof4DOqJPoVtavT/gCf65d1sr2MnyNM78/QEbeW1PNzc+CxMar/Lt3l+77C
lRSObtfYzfd9hfsUel6LlOT9AZ7wRvSexhzeH+Am0mFfXkfx/gAX8tq5bPsq
3h/gHx0mGiVn8v5AX3/Nq5KCH/zcHLh95aOtP9bx/gBvllGMmGfF+wNc5fH+
/BJx3h/gzzIHtpXWGdD+AO96s0ns0LwptD/Ap3omBHSenEL7A1zLOzLPt3oK
7Q/wfeVynbtqptD+AH909Hbcj9dTaH+Ab8zvXG6ox/sDvW/ft6xZ3MTPEYYf
bo+Qlewwov0BbjDz6bRYD94f4OvClLp2PzGl/QG+/GiJrowd7w9w35S+sLqV
/Bxh+KEpBmdmqfD+ADcvzw+4tZj3B/I9dhUN+3h/gC88t/mNyg1L2h/gIQda
72YN5f2BPndXngkcW8/7A9z51veVR5V5f6DjZNhHGZOeqbQ/wKtmi2/7/Naa
9gf4nKeuZ7qv2ND+ABd+ZPHg/nreH+Bnd3mGdEny/gAfa626uWgX7w/0Pjzr
6BDVbUf7A31e1o8d+SmY9wc6DpeHLIj9YE/7A9wlcMvRovXTaH+AqzlOC7PW
5v0BvmPdgRTb7w60P9BxWyVm3J2C6bQ/wMdPKZ42aR7vD/C1rTZJ5pK8P9Dn
TuNNtOtLR9of4J4aXbG5p51of6Dz4OHLjwX+7zkj/29/oON8b2im2BFn2h/g
8f+yzvxy5f0B7iHa9dj8rgvtD/DzH/N/CBvz/gDP39Gw2/AA7w/wxMC630u6
XGl/oNdr3MhY3UDeH+h87bP1VNszN9of4JOXPIwbFMz7A3xX26iDQ4R4f4BL
lfftu1HI+wPcIa7dar897w/0Od099uu8u/zcHHjk1QjFSXq8P8D9N8q7BcTz
/gBX19NxirjE+wMd550LFa5+5/u+0vczyfzqSAneH+h9VdfuOVKf9wd4cNm3
F2sMeH+AbxIIG79gKO8P8DubO98sy+P9gV6X0DUdIwZ70f4Ab2le0Z1iwvsD
3NT/ytzRHrw/wCtvNSW9X8T7A9xGKry4dyfvD/CLH05sCavj/QFurSidKazK
+wN9Hjcu2jAvlfcHOv74dzjdqub9gc7XolHjPy7g/YGuMwWDesb+4P0BrpFh
2tkay/sD+Tldo/XKvD/AHY8NGCM+lvcH8veOYqtn8P5A56k/7tlXy3l/oOvP
PweLVGx4f4AHKfZvUbnN+wNcfm9f+nA13h/g9/zrf5wM4f2BrkvrPCWDNvP+
AB+SLRBdW8L7A3zQ/HcXL7Xzc3PgEa+DVBZG8v5A1wkRhzNllHl/oOsWrcbN
9uK8P8BLbkQesR7P+wN85HD7jLuyvD/A+y1rWCEkwfsDXZc6TU658ZXvNwI3
btcb3HmQ9wf4hRXF7+sMeH+AH0x5Xr78Oj9HGL4gsKFXwZv3B/i8QSe9K3os
aH+g49Kd2gdGWyxof6Dr0g9KNuNCLWh/oNfr5uW+z2n8HGH4zEuzj7h85ecI
w1fnmQ0dosr7A53XTNaIu7vy/kCvr7b57zx33h/gezvTj1+R5/2BzsvrZ0xU
2sHPzYF/0lDae3kPPzcH/uDIhcOGKfzcHDr+X/oeV3mQnyMMlxwZo9v124T2
B/pcH12tMGofP0eYrmdyPhrGL+XnCMPfzrr1S9ib9we67pUd9bF0Iu8PdH45
N7Ag7aQx7Q90XNU/9OqyEO8P8G1r/+Xe1Of9gc6bKc7VMrP5OcL09VTMi+nZ
NYX2B7h76aGpaR8NaH+g45vB2r+GM3l/gA8UGBwZeYafI0zvz3d3chIG8P5A
38858vVhU3h/gD/UWpawYxbvD/CY/EChmvX8HGF4wbdfa/quadP+ALfo53Iv
Q02b9gc6nh9afaqkWIv2B/q8v/8xP1hVi/YHuv5f2WGv2KVB+wN8+O/Ax2Zi
6rQ/wIc9sr4psFOF9gf4mcbkRS9OKdL+AO/9+FjI5B7vADZvvT6M3qhfWS41
+X6wnxztAHCXg8+fRTfJ0Q4AL1xnUrlnmjztAHCVCOGYlTHytAPATxc8s4xf
yM/npf9ec8TtdWN4B4D3Xku8qLeFux7+4eXT/XtfyVHXw33Egv/9iuKuh48b
oGG2eTx3PbzPoN+DgMPc9fAU05B3bbV8Pwr6+v/v1/L2831E4TrHOjMC/qpS
18MDIgtjNnSrUtfDu63EO+UuqVLXw4epPGnv81Wlrocfneb1qe+vCnU9fN7B
13LdF1Wo6+F3nV429VSpUNfDX4/fvHS0Gnc9vOrFbtf5g7jr4f2HbF270ZO7
Hr52zARj2b8a1PXwkue1r4vmctfDfc9UO64z5a6HV9sdsXnTqk1dT+/D14ay
85fy81zgk99Yhj24wM/DhQ8Y4Srs/4qfhwv/qqR4cH4nPw8XPiRqeM0oWe56
+C3ZIaKbornr4UlhegcudepS18OPZV84PviAHnU93PJ8+mhbR33qevrzA8Y+
8vyuT10PNzDKKekNNaCup7+XQvvEwxcMqOvhWqeehGZ8MqCuhws7p5aYinDX
0/vfb8YZVTvuenp/nhFb131uCnU9fLOIvevjSO56eEz5kZqEVdz18LGZsSMl
rxlT18MPh0QdalHmroe77e+suL3JjLoePj9iz0erk+bU9XCNI/FL9v3vPIuu
hx//+fX8NnHuevjFy6G3dtlz19P3Z17a9Z0x3PX0fi778HLOZUvqenjG3a27
m9S46+GXKyyTLO9bUdfDoyXnXkrN5K6He31cWHxzDXc9/HZl+bDt/tz18Fan
EapGk7nr4Stypkz+XWFLXQ8/sL50W7M+dz38+b9YgeV7uevhNbaPPE902FHX
wwduTPANW8RdD7+3u+CGYI89dT18cPGSrq0F06jr4T/DH3fsXMhdDzdeuyS6
WZG7Hj6x7fyuoW+nU9fDXylu+/Rg5wzqerj27Z7027bc9XAFiZu3NIS46+FP
H07KLn3pRF1Px5+ZhUmy1TOp6+GPE8/N33zVmboerppRIxHtx10PT322333N
fRfqenh2p+/zHEPuejo+xIjvaj/EXU///YzQzV+GcNfD951xvTwmkbuePi/5
VxaqjeauhxdInBWqO+tOXU9fZ36JUess7nr4zf7pcSt/e1DX0/kovmzxlFXc
9fT9POs87vtbT+p6+P2QdzWGmtz18NzxQ/5MD+Ouh3uKLLhqlMVdT5/f3aEH
Eh/x81zgS4vCh37r4ee50Pv5aFZfrhh3PfzRiJ1pS7v49yno++N4bK37ce56
Oi+fvnPsiSR3PX1O/X6uW+/BXU/HN//v6e/CuOvhn17OlapdxV1P1xs911Rz
07nr6f8bp9J/8n3ueviq+gsS7VLc9fAdLxwzyldy19P10obat7LHuOvha8ZY
Lf9jw10PH95ku+fffe56uLWn56rbs7jr6XP3ampenyB3PZ2XXQ+pHGjh+4jC
8/q9k42V566Hr27dL2G8j7uevs7hM3/Zq3PXw3eveS/Vd5G7Hp6lkjD3kiJ3
PfxzW/v0qGDuevgs032WbRu56+m/VxdoGXSEux4udlZJRaeRux7evPG5goE7
dz1935SGxAwcyl1P3x/dTXE//vDzXOBzRUvTVAdw18PFDYZdODGUu57OLwKx
G8Z08X1E6fjvfuusXhV3Pfzf5pTX0Qu46+n9tj7d7s9PS+p6+DrbQR4Oy7jr
4epd5+Lt+nPXw/2ttr1578JdT++Tul/RQk3m1PV0vI0SOi9RZU5dD7fP2OAi
/L//Hl0PF9lvW2Ghz11P7xO/T54Oeyyo6+k6Sl+ipOGlBXU9/LrO3T23P/Dz
cOHuG0oMfmby83DhyXU//il1mlPX0/X/7s9WA0Zy18PtDv/xvSLOXQ9/M2eK
4wV17nq4bfo73V/ruOvpeiZpx2f7Mdz18Gn1tcm/XxtT19P1p0XsdoMyY+p6
uKZC7sx+0cbU9XSeNVRVVe81oq6HHxo7f85+ByPqenjohd/yIUsMqevpeHj5
ebTP9inU9fBtWrkSq+4YUNfDHXwSf2ZrcNfDZ3+VPZR2Up+6ns53JztkbA24
6+HtX9a0dmfpUdfDv63NX3y/UZe6Hv7aoMJ0/U8d6nr4Sc2y3NTv2tT18PFf
XbpL/mhR18N7bimOXKqiRV0Pb1S827tzmCZ1PV1PJn4WGfJbnboeHpL2J8/0
khp1PbxKS0lGYqwqdT3c9NxpwaCXStT18BNBPu42E/j3An4VjXjxd+X/rg/j
xHYsd5GjHoeLrQm/9PigHPU43FzOTsnjkhz1OPyRlt76V//779HjcPui1Iqb
Ztzj8KaDMg8cVnGPwx/vdLovJsE9Di9JClDJusX3h4SbvRk5cZ8d9zi85vOQ
O8HzuMfh48KPCqkP4B6Hb1h2r995de5x+O/O23mze1Wox+GJs638D+xToR6H
f9eflvdHVYV6HP7vjV2Ecb0y9Th8/oktwwsrlKnH4QLRv3uKW5Wpx+FGNne/
2q9ToR6HF2+XjldapEo9Dv+wMn7o0zw16nF4aZfYFvmJ3OPwWQZPZXcd16Qe
h+uO9AivSdOiHofrm8o3X1HjHqfvzzH/wdrZ2tTjcOeoiFFn/9fv6HG4wXiV
U18Uucfhk43douV8uMfh73PEpU/u0aEeh7+S/5vt9F2Hehw+LGvtFZ253ONw
FdUpCYKfdanH4Zo/hukdXqFHPQ4vK5u4V6RTj3ocnr16zdHd8/Spx+G9WabV
NaX61OPw1IuyF9N79KnH4Wtqh2/UsTWgHocfVtE4/jjXgHoc/nG/u4izDvc4
XKioOPL/7tuDHodfmOjZ5P3HkHocvissxn2qMvc4fJW2mcvmZSbU4/D8fo7a
cWWm1OPwpLNSGYr1ZtTj8K4T4iFnrphTj8P3XRAcs22hBfU4vCBj1eWEtxbU
4/C7RlO+bVPiHoePMBYLTFjKPU5f/w1LQefXltTj8D93Nuz5EMc9Dvd73fZO
1pp7HP5c3nSdnSz3ODx37FC1FAHucfg7qTMHBG/bUI/D9fY/jd0/n3sc/kw9
54bDc1vqcfiWMsW8q9rc4/C1nzY2WSdzj8O3DvK67dxmRz0Ol0jrP2DoGu5x
+KeQ6Uv7KXGP0/dB/ubL7x+mUY/DM/pJbzyQ70A9Tp/fsatU1gdwj8OPa38I
GzGIe5zeJ4cWDP5TMIN6HD5gs/TXg+6O1ON0XC2+9m3lSO5x+v4P6+j889WJ
epw+d6/OB55pmEk9Dled0j3YpdaZehzef9db34+B3OPwoqtV7WWPXKjH6fO7
c27ZdkvucXiKkrn481Ou1ONwk6ZRN4w1ucfhAyPTb9297EY9Dv9sXLpqiR/3
OLzndGHuvD536nH6/L7t17k6g3scHnT1pdkFKe5x+O3Ab7bbN3KP0+syL8Z2
4SNP6nF45dHRlXeHc4/DHSdpZ7fYc4/DA7YEGT5Zzz1On7t/s33ml3KPw+UO
39zXWs/P9aCvp/j449tPucfhVcKXrkplco/D5fPXHB00nnuczr+v+uxkA7jH
4VcmPbFNjOUep+/nvFnLN2/kHofvllhY+SCDe5y+D0Z39lje4B6n79vMUwLr
h3KPwwfLz3D+N5d7HK54ykTPdwX3OP33DREZCmO4x+F/vzWdDDvKPQ4f6rw+
SEeXexweov9PVesdP9cDPtfokZX4A+5xen8GfLzkIMw9Dm9cd+172XrucfgZ
691bH0pxj8MF751P3niWe5xel+ditt3/6XF4fI98i1IY9zhdf94/IjU6lXuc
rmOT89RtcrjH4R1zMob9aeAehy9flCzyyJF7HL5jRmttSX/ucbjpC4OIqO/c
43ScDFEsfNjOz/WA/7oxJ0z6Dz/XAz5h6wg3+1fc4/R9Hjt3dct+7nG44d3+
8cf1uMfpOm2/ucqw89zjcIf7bUftDLjH4dEK45wGJ1tQj9P5JfT9vPR6c+px
ePDMWa23IrjH6fwlZfbjhS33OFy8cqVP5CzucbhP3+zaqenm1ON0PlrZvPN4
szn1OLz6o7xknRz3OF3XzflhMUePe5yux3z07v7rNqceh2unb+rwWs49Di95
9+D80UIz6nF6X0V/XSV+zZR6HL66ddQQ1SYT6nH4OWs3t4va3ON0Hn9ep77y
gjH1ODzr8c1j6su4x+m4Z2kgdMmEexy+cWaIkMZ3I+pxuLqPunrvIu5xuh57
77imqsSQehw+ZaTRgCUPplCP0/Xw3K3Kt78bUI/T8efo3iwfde5xuH/K9Ren
D+lTj8MXbfcJ+jSFexz+2q2xdulzPepxuK29lEx/H+5xuPPdxvVr93GP0/sk
c3m96z7ucbruDfwwUCySexy+sufz4C/23OPwyR43HK7u1KAep+slGYv+ncPV
qcfp/TNeza1/iyr1ODxy2x/bI00q1ONwrer1W1enKlOP0/lrn6jltr2K1ONw
GadvNqu7ua+zV9590BihXzloW8Ca6uHc1/B7Nx96LFLmjoYX+XknzJHmjoZv
NepX11kqTx0Nn/2hoiV0Hnc03El1w4RtT/n5mPCZoq6/8l4oU0fDV53c8q7P
R4U6mv6cp4+TerxVqKPhyS/OJOv1KlNHk8+bHmgYp0wdDX8/6/uNbQOVqaPh
Ce9f2U+7qkQdDR+SlmCgVKNEHQ0/UpiRc06JOxr+SWeMztf/9Tg6Gm6x8l6b
Ta0KdTT8o0Zzt3y3KnU03FV53oAuc3XqaPgLgXsrFRM0qKPhY66cUlxepEkd
DZeXCvXO9NKijoYfnO0bcPmKFnU0fPirSP29o7mj4SNeT17SHahNHQ3/mRyl
FFqkTR0N7y9fG2zZjzsaPm/MwpkDA7mj6es58y3idLUOdTT8juA2vYAp3NHw
u3ZO3+yydamj4W7PdLM7Bbmj4VkL0oTc5+lRR9P7NvLmm1cX9aij4dVLb+oX
SHJHw8W9xzTHJ+tTR8PH9S4vmzqcOxqee/q1ot95A+poeP6NqrlzErmj4Umq
bjVGa7ij4Sud9yma7zWijoY/6C9+8uU1Y+po+HbvsXsTWk2oo+n7KRAtcliY
Oxp+ps0s60ibGXU0PPt9wop/x82po+GzbmeMaDfmjoZrtyRsrqiwoI6G79wz
ofi5Bnc0/PyYy0fOH+KOhm/oL7XolhF3NPzhg+iQ0l4r6mj4fXVZnw3/ux5D
R8MvKHu+MzlvTR0Nd1nzXj9rFXc0vV45qfuWiHNHwxOnvi7ftYE7Gj5dfc6N
mKe21NF0HNhcMXyKPHc03HKEdP3vJO5ouHXB+5wIUe5oePis0boXztlTR8Nv
a00p2bOMOxqeY9PTNluXOxouLTj+SnqTA3U0PGbYbJEj8dOpo+G2VeF/f4/g
job3xmadNjw2gzoaPmpnzO92Z0fqaLh7VFyo/jjuaPjy22crBvfjjqbP76Ws
JMU/M6mj4ReXp9vfbnWmjqbXsVvi3oSl3NFwr+EmxU1NLtTR8Ecpe67dnMUd
Tee7Tb9sCp+5UkfDvX1rz4+Zzx0Nbxk079SUPjfqaHhJ4KVtjw9yR8P3xoX1
vdDnjoaHnm61OlbuQR0Nz3ihe8RrMnc0fGF19LLqpdzRcL+HZ467nvKkjoYH
pEtdSvvmSR0NVxUxjNujwh0Nr0iS9tkUwh0NPymyamNwBnc0fF+QU/yEXO5o
Op9OOhyrsYo7Gq5fqTN6iAh3NPyyivfyxf7c0fC+1MRAj3Xc0XR+Ufi3Y95m
7mi4htxqZeX93NHw8WsWnXlyhTuajlcGV8Jr//OcBfjhxvsD/jpxR9P3/+Xm
XDN77mj4pHdv/F594ucswK/HX9SXXMMdDRfKnbjZSZw7mo7/Rg87b93hjqbj
4XmZoc1XuKPh64b8qOnotaeOhg99fPBk5mruaHpfvZTUGT2BO5quAwuFN1b8
59+14YPjPn+K1eeOhi+xCx62ei13NFy4v9bkliPc0XS9ZxQ6q+wydzS8rVLq
z93f3NH0+RUoKrixgDuazlPVhsopY7ij6Xxd2pPer4c7Gn4ua/pCkW7uaDqf
TjIu3tLOHQ3/8jvx5J6H3NH0PheYZLBkE3c0vO6OYJqvBHc0vHHiTIH2DO5o
eh3/bpkvKckdDV9suO7DXG/uaHipq1LkrWLuaHqfz27YOs2KOxr+IyZUsk2E
O5r+vvKenkuGcEfT+//fZpk/6tzR8HiZ2UXjgrmj6XheX6P7LdOcOhp+pXyY
9+6T5tTR8KvN0716tnJHwxdIZ1jfkueOhv9KWHjcdA13NF1f7T888EURdzRc
Kn676p3n3NHwExOSb8yS5Y6Gy6i/bOg6xB1N3+eNaRE+dtzR8M3Cn0fn9hlR
R9P37a2MUF0OdzQdNx5t/LZtHHc0fb7qpc1kZnFHw8VmDfNYvYI7Gh79Y0tj
/13c0XBj9YQNU5/qU0fTdbvV8NgSV+5oOp7Pk/X50aVHHQ1PDY7xDznBHU3H
ySVfog4ZcUfDBdt/OZ9axR0NT18k3ukYwh0Nt5pS9s5fijsabpQYHbFhpyZ1
NJ1PxXZtDZumTh1Nx9v+dc/OZapSR8Oft9U89VuvQh0N1/ljUVWfp0wdDQ+5
2yP5JUOJOpquZySu7Tv4WYE6ml7fJYsT2pdw/7rYJF2/Ou9/13WLvPb0+nP/
wn+Yb5g7oFuB+hc+UnjDz/I53L9wgwkhUSFO3L/wnQOldl4pUqb+hX+MTjHb
kqxM/Qt/t9TT+cVQ7l94++LuLJEoJepf+D/DunlHfitS/8IvH9tkZ16lSP0L
/zDkrrDdd0XqX/hKm8bteSuUqH/hkw1vnBvuwP0LHx+2dtnFGdy/8PSFCnGz
Arl/4UL9qhI8F6tR/8I1Vb41vFqgTv0LF42Kz0+z0qD+hQ/7p5N1RlCT+hc+
5fcQbZ/LmtS/9P/dIffjsbEW9S986Mo5Vr4HtKh/4UV+IYdLBnL/wh3kZzwT
XapN/Qvvf6JhTN4LbepfeKRixgwvc+5f+FOxqdHle3Sof+nPWbVT0uu9DvUv
/LSDcuxVdV3qX7jO9f6u+Wt1qX/h024m1R95rUv9C9/oqKDm6a1H/Qv3Xlmo
Ou2THvUvfO7Vb8Pu7tCn/oUvPPpP38CN+5e+z/umJtUocf/Ce7dZrnsymvuX
XvciKcFUCe5feJbkgIuXVbl/4ReXP5S9Zs39C69OeRGc5mxK/Qvv6XzwrM2M
+xd+aFR0VYQg9y/cM7t+sV6hOfUvXH7Wmfkrbbl/4S/tIz6t77Cg/oWrqZWn
7o3k/oVvmqbWvFCU+xdu6x85SuEh9y+8vKh0enMB9y/8yXTN4r0J3L/w2avv
v4yw4v6Fx/fb9dP8qQ31L/x8+CO1FgvuX7hrfOCCsVu5f+Eek30sLP/Xxehf
Ou49mx4gocf9C3cJ++Gffc6O+he+1HD4mTxf7l/6/gg5Pn4qzv0Lb0q4biPw
YBr1L33ewwsijWK4f+HWc5Mmywlz/8KPht+MaEicTv0Lj+v+NHzAYO5f+A6L
yy1y2TOof+ERIRmC3gGO1L90nFf7t7/M0on6Fx7lKNNmZ8z9Cy9wuiC80Zj7
F942Ve3JjXHcv/BRX23D+7Zz/5L3ihiJC3P/wn2sN5mGbOD+pddx66kIARHu
X3rddTKXBhzh/oWPvvnsW50p9y9c4P3byK2P3Kl/4c1q0QM8vbh/4W8qH8m2
V3pQ/8KDDZLtQ0dx/8JnvBwyRduL+xc+ySm8PWc39y+dr51isryeelL/wreJ
VfjuHMf9Cx8udU0025X7l153idS6CYu4f+GHP51dJz+T+xeebNDUkNLC94uD
P1+Zr5Tiyv1L58dNTzXj/tO/8GKFmtpJO7l/4bcWDhDfks39Cw/0tx/VXcX9
Cz+xo2iYQhf3L1xhlv/jEmvuX7hiftX8LSrcv3R+mT8op+gO9y9dP3joVT4I
5v6l65kNK2vqB3P/0uv+qLZ8233uX7iF1Vv3kfe5f+Ffj2k5fxzF/44Mb7wV
1VC4l/sXfirq5VKZ/zxnkP57vQGGF+q5f+l4m1G2W9qb+5eOt/2cdRSPcf/C
f331u+5Sy/1Lf47vv66z7dy/8LqqQy/FdPh+cXQ99kPeeXgO9y88fEdFzn5n
7l86z34tFvipyr+vDQ/pum8UP4F/rht+UN2z9NwQ/rluer1qDEKWvuD+pfN7
4LeLfincv3C/9bvLWyW5f+H5+xz2RR3m/iUvfj6tQpH7l65DAktzpeO5f+EZ
B2RqHd5w/9L1g4bi4juLuX/hXzwkvK2UuX/hlrN7smOGcv/S8flC8MBTYty/
dB6cvcDQU4v7F/7T6ViTsS/3L31eYsaIRkVz/8LLuqtupC7i/oW76/gl/JzM
/QtfFn23qX0/9y/8mdFQufhm7l+41SVVYecJ/HPdcKnSG9PrF3L/wkUCHskJ
POf+hdvH7WvTW8L9S8eH08W39CX435Hhf73Fdeee5v6l60P/ttTeSdy/8K6S
TYFf5nD/km9Xt7Zexf1Lr+OZrcNT0rl/4ZeOTYyqfcH9S+fHmer3cny5f+Ep
o1231Qzmf0eG+76eO6awivsX3qd3UizDlfsXrvE5+NvbLdy/8O93V5y1DuX+
heveG1fb2J/7F74hRLHSaAL3L3ytpt51i8Nq1L90nRNwfeeOehXqX3iYZtOi
gPvK1L/wwiXXNm9T4v6l91vs3r2Oc7h/6XxRtFhI6Bv3L9yx5JJuXRr377/h
U8tzvf93nEnqnTZekvsXPuduZKl3Fvcv3GPM9W6Rn4rUv/DX5Q1ap28pUf/C
t9TFHvssyv0L/7c8YsmY+0rUv/B1Q0NGu05Rov6l/69vdMjJzYrUv/BtsrKP
totw/8I3PuuRtvysQP0Lb0x0zqzW4/6F29ss2NXcpEj9CzfaIOs1sV6J+hd+
8fWzD8M+KlP/wuVzpw4+/lGF+hfuL6C088tVVepf+Onf7mk6kWrUv/T1fylp
mPdPjfoXXnDrZ7NLsjr1L1xNd0VchbwG9S/8ztdLckJfNKh/4WIremtePtOk
/oUP+pQ8dmGkFvUvPDXhwPwJv7Wof+EBKzQUSsO4f+EWq60PxtdoU//Cd3nW
Sd4U4/6FD7fMWHjenvsXfjP947kj63Sof+GbF9Yec67Rof6F10sO7mzV4/6l
v5frl9TJ13Wpf+FFp9rHH1vG/QvXHDd5UJMR9y/8wtjLMlai3L/050jEuOz6
ZED9Cz/m5lrpf3cK9S98sUTRWvVLhtS/cIPvG1J3lhtR/8IfOO4aW3rFmPoX
3vM0NX1blQn1L30u/i4cNvCMKfUv/PDd/Q7nEs2of+HDwhUTL1lw/8L9IlVW
S7WYU//Cz60YJdNxjvuX3s9Sxd7hPty/8Ia4Rc1CXZbUv3DRxIryj5e5f+nr
/OL3e/Ee7l/677+9C/MJ5f6FL3kwxOvnJO5f+PhFgRbaJ7l/4U8SPBz6RnH/
wqc8OLFi9WzuX7ihTOx442zuX3hK1plbs3ptqX/hf+8Lvvoax/0LX6R0szVb
ivsXfj+76LblQ3vqX3jMiJunJeO5f+lzvfF3yBxp7l86jg2Y5xF92IH6F66o
axl8U4z7F/547O6utE3TqX/ht/sSR/wcxf1Lf195iUHKNTOof+EDl3bn1+Q7
Uv/ChYyPPLXOcaL+hcffLdRPOzaT+peOD1Ed49Oznal/4SNnC26rn8b9Czdp
/LR12mUX6l/4/I19QTX63L/waOfGFT1lrtS/cO2GwfJ7pnH/0vtwXcfv4Ndu
1L/w5Yb+Ns+juH/hYaLLDU063al/6Ty4JbCofT73L72+8hdaXl/0oP6Fe83w
yRkzgPsXnjfVal+bDfcvPMRla1d7MvcvvY7pwmPm3/ek/oVP3xr3wWYI9y88
yW6pRasy9y88+8a16pXjuH/p6x9t+9v4DvcvXGdvX8MGM+5fOs5M0lS/Esf9
C9/t3Z5Xnsn9S8ef+x+Kt57i/oUHih92s3jE/UvH+fNhsVKC/HPU8FzJowOO
TuP+hVvr6i6cqsr9S3/f22OF99Zw/8IPjnwVdC2c+xeeeTw5v0Ka+xf+obFo
+MBf3L/wma1XX/3sx/crg6+U+e531Jn7l9xCcUH3f+6XDv+6NKzkcDT3L/33
JobVmaPsqX/p+iRlxWuNHdy/cPNPS4Scm7l/4c4jg/TlJG2pf+nvm2LSoelg
Q/1L1wNWP+I8t3P/wje9qBQ9ImhN/QvfZz7taVcx9y+8dfXuKR3ruX/pOFaf
aFg0n/sXHpXasSXFivuXvs/73L7sEeL7lcFP6aTtDCnh/oW3922T9rHm/oXr
/YxK0nzI/QsXqJBLTAzi/oWHVs191SPIv9dMx2eD6vnTl/PvNcMrNr4pWNPL
/QvfOrN8qvtR7l/4xKn2A3VCuX/h/X6oOms4c//S93mXq3+kF/cv/P3p0IpX
K7h/6e/1eUNwZQb3L72f+4c1DMjh/qXryTcDtynFcf/S+c5BRMd4NP9eM123
9OXYyMTy7zXDX6zyb3ev5P6l/2/ql/2aQ/l+6fAVYj2fw6P495rp+HxznPC1
bu5f+LKkIOPodO5fuE303vh0Jf69ZjofLWly89nN/Qu/NGFUyqBa7l94ZMaJ
6ULfuX/puujD/QdRg/n3muG/G88ZhEznn6OGP1x7b/ira9y/8M+ZB//khHP/
wq1ahicfmMC/10zXFRsDqsJzuX/hbS4+6Y1PuH/h1/4Kj12dw/1L1wmW6XP+
KXP/0nFYb8f9DgfuXzoOeEpMjzzJ/QsPrrnnf7uJ+xc+YJFV2aAf3L/09T+6
E262nPuX3j8Cmxd7veX+pfNIkWXphsP8c9TwYiXLAZP8+H7dxS96TqQ46ldO
y76k8qFdjvoXHnhQ0+bfHO5fuGTJ67nP93D/wktGZ1UNnMX9C88pOvPlc4oS
9S98S37zaHc97l+4RsDbjPMpitS/8L+Toj841CpQ/8LjQ4QCbdwUqH/h9bvW
1Kyy4P6FXxS7Imx/XIH6F3537nTF2eu5f+HBL6xil+/m/oU/9pK32lPM/Quv
GnGxKPUQ9y88e8vimivTuX/hul7fxDpKVal/4eKCThNb+nH/wnM1lEoCPNSo
f+Ft91MHmTWoUf/Ck14+iHQsUKf+hQvvrMzwuqxB/QvffnhzufcfTepfeLLm
9qYLe7l/4cdNJtq1SHD/wh8eChhzPJr7F3755IyQ9lPa1L/wRr3i9YcatKl/
4YJpDp8yB3H/wieI+t8JcOf+hf/eOXvqzWod6l+4Y0OoblEE9y/8h3exlZA+
9y/8ztrYv7nDuX/h93zbpZt+6FP/wq1dM/W33eH+hVv4n1jjm8f9S19/WPKa
+Sncv/CrryQrL8Zw/8IX/DB7n7OU+xd+OC+w+08E9y98/9n2f2MCuH/hTssX
Sd405v6Fmy/ZaWgswP0LdzveK5l1g/sXnjBTVndhFvcvfOvR+KtB3ty/8Cu9
EbYz+vG//8JTHm2WO36L+5fez4Xu4e6HuH/hC7VfjUyJ4P6FN5+I2j5uIvcv
fMmQe/2Fj3H/wsPcOst7B3D/0uv7T+ObkAP3L/yB59CPLlu5f+GWf/Wy4j9y
/8J36U1YXBjE/Qs3SZ8hV9dnR/1Lx8nzRXvFCrh/4aZPM967OnH/0vHKP27L
4hfTqH/h591sjn515v6F31RRNBYodaD+hXvV623tmsz9S5+7I+8LuoumU//C
s5JfaW+ay/0L/3jCLfuzBfcvfMzc0mPWxty/cPdxaqHepty/dPyxe9okos/9
C38p/Fu233DuX/hA1c1Tbq/l/oUHtc05ad7qQv0Lf3Wq9vuRCO5f+Jfzz6+W
d7hS/8JvpW9Qz0vm/qX3lZ1Ha+c47l/4nsevJJIPc//Ch6WYVnuP4P6FO1SO
+NkSwf0LX307Jyrzggf1L7zLxsluRD/uX/ocDf71XdOW+xeulaQ3rTeF+xe+
71Ll29QbntS/8IBFh+Y+/+hJ/QuvC1sSqvDak/oXvrb2QGvaIe5fuPq3sIpJ
sty/8Op/JQMcVnD/0vnU7Wet8DHuX/jSqRMu6lZz/8KvqXS9s/zJ/Qt/pF5d
rz2J+xdub+z7TDuQ+5eOzwqN5dNcuX/h6acdBW985/6Fz9z9wCRoL/cvXKxt
3rLfnty/dL7b+HZvhBnf14s+v+JbtJ39uH/p/ZNVFip1hvuX/l4tFy6qGE2j
/qX3lc/BENMn3L/0/r9sKTogjPuXXve/ZuHvmrh/4V9zpzpqm9pR/8JFW2Om
u8Vx/8JVchbLXC/j/qXPe9TQ4nBRG+pfeMj5h78WpHL/0vn6za+mbB1r6l94
YXfd6cYu7l/68zM1hHwecP/CFcQWjVtxgPuXvv9tGxcZeHH/wt8LCPVb2839
C7/UMXu++W7uX7q+Ldw6V1aN79cNj5Eyrbp2l/uXvp6q/vlGq7h/6Tg5QO/k
Cl1+Xhid11b8cf/3he/XDT8o2xFyeC3fr5s+74nPRJYr8v264S1GeqF2Ldy/
8BFeTcMM33L/0ud9fMxQ207uX/iQ5Z/3usjw7xHT+chxcPM9c76vF/x1q99v
NT2+Xzc8srDz76zv3L/0/9U5naYUxs8Lg1v9W102qoqfFwYXahCwaBYzo/6F
H1n2QHtuFD8vDB6Y7DbvUQvfr5tel/yfDhfj+X7ddFxVTPITE+H7dcOPVu88
qBnN9+uGH1OcKl98lu/rBRfZ0ipl84jv6wWvaVc1mPKN+5eOk3P/1RvK8f26
6frw3aFig218Xy+4rN71HhVZvl83fX4NZH7bVnL/wpd90Hpvosf366avZ66s
Z7Yn36+brn8WOw3xl+D7dcM9c/qZZKdz/8K1nQorsobx7xHDa2OdMkU38M8/
w/vNOj7AsJJ//hkeL36/4Xgj//wzXEf8wdMdCfx7xHQ9fOxAw+FRKtS/8NxZ
lyZeauX7etH1bUrdrS0VCvTcq9l557MjrPQrJ3ZfPD5djP9dGO7UF7P6Xxt3
MfyEqXpBiAV3MfyMwUj7j/7cxfAZLimlR0S4i+HlhnlTbqhwF8NNqub8kbim
SF0Mv6TT8/vCIO5i+M9Vb44q2nMXw59+9/pwvUaeuhjutvduw9Zqeepi+NKO
xLWu7tzFcJEghwdLZ3IXww2mrQsYlMBdDHcOjDX5XMBdTP99btj2h1u5i+H/
/7+zcBfD+1/Orc6cxl0Ml7CoD97oo0pdDI+NltVLW6dKXQxf0nwxyrdNlboY
vrJ53cL8GjXqYvijgnV593rVqYvhKUmu3vcDuYvhM9tmqXjP5i6G318mtCTs
kxZ1MfyQrMifeHvuYrhq5PTjSWu5i+Hn9id6L83mLoYrTPFYofpQm7oYfl5Z
yPX5JO5iuICCgd/ZXO5ieF2MxABLX+5ieF57SH6LFncx/X/PHzj3djR3MVw4
tmT9nT/cxXDlk8Eiao+5i+n7lmLf05bPXQy3GRl34eoG7mJ4pFOB6Pow7mK4
XJmal2cgdzF9n32zymNncRfDe9qXvHzkwF0Mf3njlqC9EncxPNdPsiqq04y6
GC5bqLzM4zZ3MXz6rYkz0v7z78Jw9SHH8szDuYvpfRitsst6Ancx3FHtm6HH
V+5iOl41GvZ/VcVdDK+w9PpsuY27GO7Xrqn415C7GB5Wu17pcBl3MX3em86e
sx7BXQy/uv1nkJgHdzF8o+Hvvk0Z3MVwxayf18V/cRfDF3+asWVoBHcxXOnn
V78F/fnfheEBTtdF3x7mLoYfP7Ojcrg+dzF9jkalHb95hrsYHnT7zYuL47mL
4QWCK0a7rOIuhi8TlbKQb3agLobP98k58DWSuxhetDz9TqoSdzG9LulS8w4P
4i6GP474LuLSn7sYLurzunR3rxN1MXxWwoGw7d9mUhfDbx4q6ym57UxdTO/P
WQldeY7cxXCdx2fGS5/nLoa7n1Yq3KPKXUzHvWWX406d4C6Gv99xPPigMXcx
ne/iX2t9/L9e+39dDE9yktvU5sJdDN+6/0Dh/Fvu1MXwgQPGLA9W4S6m9+3M
7UIKa7iL4dWRP+tm3PSgLoafFV99ZPNQ7mK4Z+HAifOduIvp+2zTu2zcJu5i
el3OpI/9m8tdDH9+W7pp1RHuYnjq9G22KeHcxXA9tRFGZwZwF8ONryoO3xrO
XQwf39s38voZ7mI6zgwWtXr5ibuYzvvNMhWbxrlRF8N3NKYFJMzkLob/in7r
b7KZuxg+ufNWd95h7mJ4ot24eaWGfH8tuJ3m0di9H7iL4dGNo1N+neEupuP/
ypPHlp7gLobLF4oUWr/gLqbjT+lqszUmDtTF9Lpviz7vVMldTOfxhjLd1e7T
qIvp+7/seV5nI3cxvFPOuXK6iz11MfzKzMY6w3zuYjqvzXn0+V8LdzHcUkta
aKK5LXUxfLB7dXVLNncxXHBY/NcbKjbUxXD7tKoT9XXcxfTneAU3ZO2xpi6G
1yd7fF8325q6GL6mepKU2Hhr6mL42zOPb+yu4S6Gl90et3BOBD9HG/6758qw
r0OnUhfDAysPF2SVcBfDP+9o7+w/h5+jDS/d4n/1+hgr6mL4p7PvKzc/4S6m
17f5qIrgXn6ONlxfxFK61Zufow0flic+9qAMP0cbfiGp2mN7K9/vGn5vdvHn
Ew/4ftdwn6VDTHc38v214AOCXCMvCPJzrOg437Rkeow0P8eKrvMl+4RfyfFz
tOFV043X7h1uSV1Mr8vdIKtBpRbUxfQ57adr3yNtQV1Mf6/pd9zzlplTF8Ol
JNdFP3tkRl0MV/l6sn6Pgxl1MfxAwLlPMx6ZUhfTdYu+S3yntyl1Mdxk09zO
eVX8HG06/tvVnTIdaEJdDD+5bphxqawxdTFdj4316HpgyM/RputAiZczt8zl
52jD1Qa32Ced4udo0+toec/LVH4KdTG9Xs5K50Zn8XO06etpGHVhUyd3Mb2f
9c/NFRDWpy6GP1GJ823+z3O06XzxPsTKw56fYwV3KY0fr3mbu5iuVzsyO8xF
NKmL4bc3jLjx24/vr0XnEeH2Su0kNepi+HKZwzXLpvD9ruFb5o+XXFjH97uG
96/Rb4+6ws+xggs5hHtd2KtEz7GCj6rwXPdsHj83auiyqHRXA/1Kr+Jo/20y
/PxoeEliR8/eFXKW/YLim363qZC36w81u+7B9+OCzz1m6WYmxN0Nf7tuS4Hp
KP55bLiArGXEXhvubvhzx9eSo5y4u+FW+jq7LT8rUnfD1zuUf1fuUKTuhl+M
X9n4fg13NzxWLtgt8ZwCdTdcU3ng9O/f5Km74TH18t8DVnB3w1tefZ4Zm8Td
DT9/vGjUUG3ubnhzUNBtS1fubvi1gv2/Io5yd8M33FSvP/OCuxs+JP5brGsZ
dzd8p8Ol/uMmcXfDf8dMFpyvwt0NP3wyY/URUe5u+F7j0oE7RnF3w11SH1fJ
xHJ3w4dr9f0RncXdDa/xtj2ak83dDf91o8yv/yTubviFsTUDe+25u+HDLqk9
UXnB3Q03XKP9LsOMuxu+rXt1o2IMdzd8z57lp3SzuLvhtwozdmY84+6G/xhs
MeexAXc3PMTVWk/hP/8eDVco+r1cO4W7G74xu7Zg8wLubvj9+V1ZDxy4u+En
tmyKvqbIP48Nd2oUqQ7q4e6GV3eY7Kq+z90Nz5z/MOVdAXc3/b2ke5pTdnN3
wzv87/n4buHuhj9MDtuknsjdDZ93x609YDl3Nx0Hei3zqp25u+HnZFYcOzeB
/z0avvBMePCJ39zdcL+dIlYnW7i76fPyMdNp6y7ubvinby+Dzjpzd8N3TVST
9ZTj+1rDTbIcBU71cXfDQx+Edt24xd0Nz6oqcywM5+6m44DwU9nHzdzd8LBH
37YNMebuhutln/KpjOPupuPwJ0u/vVe5u+GyY2dMcJPm30eGD3x5+OHQPdzd
8O+++ie3T+LuhqcaR4oXnObuhieZyk/zm8LdTcfbjVnpq45xd8O/CE+9kj+A
u5venwG3+m+cw91Nn681Voc87nJ3w183FkgMCODuhkfdXjdorjR3N9w7PPyw
Vj/ubrh57xwJ69+O1N3w2tB0F+uP3N3wAd9se8/f5O6GT37XstliO3c3XGLU
p6I8Be5ueGv55NeHkri76Twyy3dt1C8X6m54YszwVe6LubvhYs/2rlbpcKXu
hs9OmxvgsYG7G173+IBa2VDubvjou7Kq5Ync3fR+SxI8oN3iTt0Nfyl0QXyy
A3c3HW8nBJx+voe7G/5GUNZkfYMHdTd9PxVOF1aO5e6Gz/g4NG6QA3c33DlY
WWnmAu5ueLfttoaOudzd9Dk13uCeacDdTdcJ+m82Cb3xoO6Gy4R3xznN5e6G
tyW83b+rirubrhMGDzkwa5g7dTd81rfLJ3fN5O6GB47/e+FRKnc3/PG/ZROk
b3N30/en7mGo8hAX6m46P+679/xvAXc3/MWlrrXb/Zyou+E2afGj8vUcqbvh
By4tip5mPoO6G+5h9uvVmlXTqbvp/Cv0TjT/LXc33P9yi2ZgkAN1N9zy7BFF
xa/c3fS+fTUmzHDhNOpuuj7U/Kl59j53N51/l0omLJWzp+6m9/mRYCv1FXbU
3fDjVi8H3K/l7oZfLpNbpTXNlrqbzqc3T0juaeTuhpcVzu7ft8WGuhs+Rr7+
34DpNtTdcF/niYI5QjbU3XCLD8ezTcq5u+HS13akDgu0pu6m462VYvmNftbU
3fAC+Z7ItKPc3XA7k9yWL25Tqbvp8zLvxonnolOpu+n650JGi0stdzedv0z8
knT2WlF3w03nx44b5m1F3U3X+RYf7+mLW1F30/XqIdFHd+u4u+Fnh2hsHHzU
krobLh8yb/D9zfz8aLjOjC+7Jqfx86PhEcMup3rncXfDF7u/8A++wd1N1+23
ayfoPuPuho8c2bYl7D53N73uYv86PudaUneTn0vulAmypO6m47PWjtamkZbU
3fR9kPfvUU60oO6m81Q/3+MOf8ypu+lz8f9+bhzdDV8zZdziP71m1N3kqvGt
movMqLvhTzcvm7n4pCl1N73fDGeJpdWaUHfTdcI/oQeir42pu+GPFsy+qNVm
RN0NX1n/R1h7ghF1Nx1vG5dVRc83pO6m66jGhx8i/9fp6G74uFzvqdlNBtTd
8FMzDA62vuHupuPbtbSntw7qUXfTdYWzoICzli51N1x/+k1H2Vv8/Gj4lGtd
0jcz+DlT9OcMnKqgnc7PmYKLKBan3LumQd1N72eDm4ErF/Lzo+G/9aY+zvjN
z4+GJ/x0ca2vV6PuhqdsH/Fx0zkV6m74t1Uqbgs3K1J3XzBX36Kvql9p65Pt
ox3O3Q0fr73R5vUH7m54Vp+Aosg7OctPOQoTNN6za+uGh5yMl7N83nTHO/gx
+8RRQXv2CXKnw22CnrzZ5MudDtfIzhXIncmdDi94tq4gK4w7Hf6l//Km2CDu
dPiOFp8MmxbudPiRhHdL279xp8PDc2/K1QZxp8NNSyflam3lTofrWSl3WlZw
p8OTPb0zPZ240+FN2SnnBq7gTof/61dqpG3JnQ6fdm6Pr2Uidzp8gp1Pg95f
7nR4i+oT0z+WfN8w+Jty1RJDSb5vGFxiqfK5GxHc6XA3m/DJd7y50+n1fWE1
zEOKOx3+/zF13mE9fv8fl6iUlCItZIZKe+89tNPSICKlEJXSFKWkQtFQyMyI
IptkZhQhK1tGIVT26ud7Xb/n6/X593F15d19n/uc83ioc58K35saJM6eDp7Y
3l/XLZI9HXzPqrY+CZ7s6eBDdr47FbCbPR3cont5WqQuezq4ufKmGkdf9nTw
w43xY/Q+sKeDK+0Y+DnFmz0d3Ml5bvnPIvZ08L1ZK4Lzb7Cng4s/1K96Jse/
Nw4+9dSZlsWr2dPBaxbkFnio8d9Ng8ttPFLwqZs9HTxTe9SIB1fZ0+k5ihD9
GbONPR2840rPSK0Y9nTw2a77HCdb8Llh4J9z19XPkeJzw2h8npKWPfqFPR38
zLXvy/t3sqeD2+vem9D7kT2drtvKMNPED+zp4OXl3x/pPmBPB29v7E6t2sue
Dt4Qu6P2XTR7OrhP3yEpxXZ8bhj4pfq+p8rG8rnZ4OEqiurjL7Ong6csTTCp
zGNPB49bvcDHKJI9HfzFpme5rlP4/VPgij6zD/+U5vdP0Xj+kadYVcueTvPq
iTKb/RP43Gzw4HaTZ5sT2NPBC0xDb1udZE8HF4ox2mYjyOdm03y1ZkLGuhns
6eDqEQuc3t9hTwdf/fqIWb//nBsGPj+nfKHQY/Z08GE5b3f18WBPBz9pofbE
t4Y9HVxrtpreu/7s6eCCQp4d0TPY08Efj2mO0L7Dng5+009DzmsRezpd/wkt
L7MM2dPBmzbu7JIYyZ4OXv3kwW7nQfz/4+Cv0qVWje9mTwcvC7iakXaaPR18
1sVVmwwWsqeDz8xY/cRDjD0dXPVUfmJPCHs6eOp85YIHF9jTwQVWz5sUZ8Ce
Dr4vcbic/En2dPB1n59n1Nmyp4N7mZZ+aLzuSZ5O81J/r335Luzp4CVjp11s
OMWeDv7Xx1gsTIE9ndaX6GWDPOaxp9N8K+509t1+9nTwEPef6SdeTyVPp+8z
rzRFSZI9Hfz02jsLLo1jT6dxIrRmrvco9nS6PvdnDNn1Zyp5OnhU6IfHUcfY
02k/MEbk+2FP9nRwo+D6+ebN7Ongd79NG26mx54O/n1igZ3NKvZ08M3rL0o/
vcmeTvuZPgPaPkp5kKeDzxBZ2GY7lT2d9mm/LbeuMnYjT6f5bZziH72P7Ok0
/4dFzxW+yZ5O10fl75Alb9jTwe+4HFbXVJ9Cng6+VWF/uspGJ/J08LzV6yYa
yzqRp4M7a5/vGl/gSJ5O85hc15D+vezptK843t030N+BPJ3m87J5S5z2sKeD
j3qwSbGkjz15OnhE2qMvU+bZkaeDx6yaPXJGD3s6zZ+hTsnOxbbk6eBf9uxx
2+VuS55O+6vZipvSB9mSp9N+RuaedPxF9nQaz14HbfctsCFPB7fMqfUslbAh
TwevFduxXmA/ezq4SMAeoyHe1uTp4IPuSH6xFrMmT6f9sK1YnHozezp9n5qj
XqPLrcjTwZWDDMzb5lqRp4N3CXXu6FK1Ik8HDzXMEyrpYE8H3xmwYdy5nZbk
6eDe4TVhnQstydPp/poLe6/1siRPp/2zkMD40H8cnk7z+RYNKaN5luTp4IHG
00b0z7UkT6eft1fjxf5/nweeDp676qjkmUpL8nRw67sXMt/nWJKngw/Q8tk+
6d/ngafT9yko6QwYYEmeDr5Ga/v2hpMW5Om07tiWyXUstiBPp++z+HjFPG0L
8nRwKXHTGN12c/J08HfNH4Odfc3J08ENDYpEV201I08HP/ExfM+FC6bk6eAj
FA5IdzeYkKfTPtAvvLn1jDF5OvjEURIXl/zvnJz/93T6uZyMj6ReNyRPB3df
tuP9zZcG5OngA/NmDd3/QZ88ncaPW9cF0/t65Ongf4yH/P1bqkueDp4x84LK
ADsd8nTab/SL+C76W4s8neYH4c5vC15rkqeDFy7o/JMyWpM8nfYDm4bYXKjW
IE8H94tIThJfoEGeDi652WWZzigN8nRwx80bRuiLq5Ong18v6xezul2VPB28
Krq93OfmRItPda6p23Yxj161vGWG0njy93DR9jQ5Jd16F0G/qfEn2d/BH/u1
mQT6jSN/B8/uO/+QTNQ48ndwweje64qy48jfwbXGtleOKR5rcXlc9NpN55kH
GGheqjYYa1E/R+ba3UPM2wVcpOoN2PfBfU4MavWpZd8HjxFdcsqphH0fXOjr
GHGhfez74I6yh42iN7Lvg+vNCztSOpx/Hx78s/RqaWMx/n148BlfDuYNXMi+
D/5If6tubjb7PnjVtdkfHx1i3wdP3Wm1/I0T+z74gtZjIkWr2PfBA60PN+Yk
sO+Df51+S3TGa/Z98Bsh7W9vx/M54eD3ipc9+tXMvg/eU/c7WXE3+z541pTY
6rOd7PvghhFdguPOs++DG2vlzhGNY98HDylf8Us+mH0fvPSMtbvjafZ98GnN
6nfuVbLvg5uPOL4/tx//nTiNz3sbLYzWsu+Dd54SDf2+nH2frtsV983qCvx3
4jT+v6hvC8xi3wcPu1VobvqAfR/84+ewDxHKfE4a+P7J5cE+q9n3wcsP5Hrm
yPA54eD5190Evl1g3wf/M2SG7fNsPiccfF3yxLWVXvyeLPDfH/Q/V8jwe7LA
vcO9PYbfZt8Hr5NscsooZN+n61Z1f/S4CPZ98JMxEW4+QXxOOPj5YQFbfSP4
nHBw1x/zv79P5XPCwYetev5ocyafEw7u/qljzdZIPicc/O/16A0HNPiccPDk
meOabV+z79Pz3tVS5lvNvg9+5sfDM53+7PvgF8qE1jQJWpLvgy/6vT9drYV9
Hzxi7JaDcSfZ98FVxUdqtW5h3wfvq/jdXnwe+z54zfOf+XEDbMn3wb3Wbrf6
nsC+D/7MMTvr3WX2ffCCd35n/MT4fdM0r84xuPzLm30f/Ozukl2/atn3wW/u
DU95pczvyQLX8Si0X72NfR+8wlry8RVZPiecxv8lVaOvSez74M2T5xVNbGbf
p/G/yqclfAT7Po1/2YhT6ons+/Scjrny3fgH+z54Up2MsP9W9n26zmETXGoX
se/TvDFlxrSH/uz74Ldqo5//tmDfB6/scMq+KM1/J07zbVVBxPjL7PvgAk/j
oh+HsO+DN+3xWpjwyY18H3zO1RTZaBv2ffBtMR3mJZvY98GnnwuzkxFj3we/
+mKPoGcW+z74g5rexbUS7Pvgl5xOJWgUs+/TOlVb+1Rdjn0ffN+2gkf7V7Pv
0zrldaD88Ucv8n3wizPnLAmwYt8Hb93VHHF4Bfs+zbcNa84JHmXfp3nDXWuX
1f2p5PvgxxfP+5rxeir5PrjtmZCt+59OJd8Hn/DhWYTsOfZ98IOBCaUPVrPv
035DpSshz5x9H7yt++ozoVb2fRr/BVs/Ogey74PHPjl5zLGBfZ/2D/G3U18O
9yTfp/uePrJKdA77PvjwhA2yHZXs++AK6nI3D7Sx74MP1K1ZLVLsSr5P89gZ
xZviqS7k++A74mNX/yp3Jt+n9WJPl19oJ/s+uMWe7TN3BEwh36f5WfVvzPtb
7Ps0zmNnutZZOJHvg2eU22VPLnMk3wcvMh6hFdbOvk/jU+K4c7aWA/k+uPyg
w0mXc9j3wf3Fh+9U7WtPvk/30fPs3LZSO/J98NxYa5MQdzvyffD6d4P3fRpi
R74PruQYHbLkPvs+7ROGfAzszLMl3wcv0W1suqpjS75P+0/BzeN33GDfBxc5
8MilI8KGfB98qOm7lzZSNuT7tN9Osj/p2si+T+v4sfhbV4qsyfdpnr9gcXBP
pDX5Pvi5qZo3vSysyfdpH7hw5mFxMWvyfXCHT/v2aDRake+D368cO0Aix4p8
n8a5sY/K8KlW5PvgK2dHaWdoW5Hvgy9cVVeeom5Fvg9+23nJxpc2VuT79PkD
S2ZtCLMi3wf/nrfGfFWmFfk+uO6DNPUXa63I98EHLx05aUmaFfk+eIND0Nts
TyvyfZpvX/3akCtpRb4PHpWjeHbvJUvyffAtm8IuS6Raku+DN64ymb/U1JJ8
H/xUucl6gb8W5PvgeZLy0TOPWpDv0/qYaPhr33QL8n1wfbFZQVIvzMn3aV8x
zCCw5r4Z+T7Nk+PGCijUmJLvg1+2CI73TzEh3wefPCrCZZebMfk+3S8j2SvK
k4zI92n93dfzfYuIIfk+eH//woHzn+uT79Pnfz8wofSAHvk++K9NfUMUl+qS
79N8Ms4789BUHfJ9+nl79xi2+mmT74Mvnf9EeXKJFvk++LuOCyv7DNUi36fx
s2Zx/aKDmuT7tD8stb3haK1Jvg8+SSdhv3ChBvk+eFx3S7h0H3XyffDET85L
n/ZTJd+n9deoS9A8foLFs96eYw+L/vPv5qkeCb87ljrAsLtbY/8M0a1f9ae9
X0rfcdQBwAUt12tWnOYOAO6gNjI0tp07AHi/1lmJRhu5A4DXOX428xkyjjoA
+MzfN4Q3bOcOAP5ooJCXUAF3APAgaZXJ5X35vDhwqVqf+W1t3AHAJTOUHC5/
5w4AXhUwRsXgLXcA8Nwijx/ac7kDgE/wLHS678AdAHxTzKk7haXcAcBfR2yx
Mt3KHQDc4m6/7FsXuAOAtz5Y/aAilDsAeL2orbV7HXcAcL/gkEnXbnEHADf4
cFasbA6/Lwzc+kPA1OHDJlEHANc7lxjSmqxCHQB8ckXJ3+dTVakDgE/p17M5
Po/fFwbu3vaqar4vn5cOPkMsyahekM+LA/980Mh7ZSd3AHAnwxfvVnvxeXHg
/XN15JbY8Hlx4DGaccsmbeIOAP6+xPm4liSflw5eq9wv4dUF7gDgdjt/vXLy
5w4A/lFezvV9I3cA8B7hqvO2GnxeOvgetU1Pe0u5A4CvHTBO5tZIfl8Y+JF+
00+9Pc8dADxOf/u3q8n8vmzwP4Lx0Q+M+X3Z4GlyU4bJfeQOAK74wGT0okLu
AHTdjE8IbdDXpw4APsjEsu5EJ3cA8Ops/W9xV7kDgF/OfbHWoIU7APi2iPBr
Pn+5A4Dfb37vFKRqQh0AvHGBYUubKb8vG3zdy3S538PNqAOAVxzcFy17gzsA
+L3uN5sio/h92eARJ1Nzn/3v9+L+vwOAX7g+aET3Wu4A4AN61OZ9NucOAK6p
aJw/Xs6KOgD4J/E5HWai1tQBwHtP9RZ8/8odAFwmcYHy1AvcAcAXCcvtd5nJ
HQB8lHSkl+BN7gD03H3WEDUbaUcdAFxghtI09VncAej6y9sPPFzNHYDm8y4H
q4WD7akDgGc1Zu0cms4dgMZVxEvlD1+4A4BH/5BaVB3MHQB8xMKjK7tquQPQ
PBYf/knrD3cA8NkHOmom23MHABcWzLuwcxd3AHCRkoXXEtX5vDjwEJ1Tl/q+
5A4APquh90a/U9wBwOPf99t6dit3AHBDl1fzqlO5A4D/9ZPTP2POHYDmmZ9S
CQ6PuAPQfRzw0k4yiDsAePGk6o3nWrgDgD933210T5U7AI1nVcXY1yncAcDv
qAidW/PSnToAXc/Qzh9DA7kD0Do123CBylMP6gDgZ64VjwqazR2A1vdB9Z3x
rz2pA9C8vfxv0ahA7gDgsjfcvhic4w4Afih1i+d8Ge4A4MsT7l7N9uUOAG4f
n3b07wruAOBbZIP83m7iDkDz4dVLReY7uQOAnwv+aXagjDsAuO9xDeG+K7gD
gAd+nnBYIIg7APgXZe/UpeO5A4B7Jg9UEHzMHYDGv51vq0ASdwDaP5zT6H+7
lzsAeMlbt81ec7kDgKdMiC09fII7AK3L3q+7ygQ8qAOAF7X4Hxg1xZ06AM2f
rVuKZzq5UQcA/6GwvFhG25U6AH39iny7M94u1AHo/v5wT0iqdKYOQOtXQ//h
PjLO1AHAg7crJZiunEIdgOZbsytVH9q5A4CLv1Ff7aHrRB0AvKXBdcP3xY7U
Aeg63Nlc43yEOwDtD/tntYtLOlAHoOszJD7IIJ87AO0zfWYMW6FnTx0AfEGF
QOHq39wBwE3GXq05e4M7AHhi0u/+vuV21AHA1QumVrn62VEHoP3Sonlbr//h
DgB+4MzUQu31ttQBaP6ZFa0lq2pLHQB82sj9X9SbuQPQup9/qn1Dtg11APAx
nn7n231tqAMQN+lTNFnbhjoAzZ9ilSlikjbUAcCHnl670vQVdwB6jj7k2gyo
tqYOAF6jkiK5N9aaOgD4q/31L3QsrakDgK8+OmTEhRHW1AHo87y7vl1Kxpo6
AD3XjweU7htvTR0AXFfv3fnp9tbUAcDNDY4cGRduTR2A5pmO3fL+SdbUAcAP
9pf/Kh9nTR2A5tV72cnHvaypA9DXf7uudV7emjoA+OEc0bctd6yoA4D/Mtfv
ysi3og4AbiPzQaXMxYo6AI3DV61TMwdZUQeg9UVr9CWFq5bUAeg6bFhiZhRr
SR0AfPPwQM1tQpbUAcAl2gQe/lxqQR2A9kXLj3mk7zOnDgD+1tJ6RpKNGXUA
2g+rWy7PumNCHQA8X0HTRnGxMXUA8NNuoUetlI2oA9D42eJmmdFtQB0AvOuw
+J60Zn3qAOBz7xyPNq/Tow4AvlEpVnxVnS51ALr+VxUapj/QoQ5A4zP8TkKg
jA51ANo/mE0+eixGmzoAff2E+CDnV1rUAcB9Dr1I2uukRR0AfOCPqenP0jSp
A9C+S03g44EIDeoANJ/M6nsw+K8adQDw76uWb1XcNok6APix9/c0g4fz7/Nf
qgiKeD7g375R1jb2jy53APBF2X1lJcTGUwcANzRPLLxjP546APgd/2lrDv/h
DgD+5+GF4tp53AHANU6UaL3q4A4AHiI1Qcf9CncA8BSvCSPX63AHAK/O1q57
Pnw8dQDwhCPfRo2xUqYOAG669mCviyW/NxxcemjEpGHnuQOAT9yXruBXyh0A
3K/8VJP+A+4AdD1fPau+3sQdADxsoPit62+4A4BnTbgWcGANdwDwwhCXDa79
+dx48MRSs5BN5vzeNPDtW3uMvn/nDgD+unmQgOkF7gDgwyo/NVXrqlIHALeu
uOLjNkCNOgB403b/cjFDNeoA4Pvd//cGTu4A4PL5787o7OYOAG77WPbIinI+
Nx68LLcqN0hSjToAuHPc4IhsYX5vGn3ONPczF6bxe9PA54atOew1mzsA+DO1
KNVACX5vOLhjqoV8xibuAOArPMPO7JPl94aDX2p786BxDXcA8K6T/TQdFbSp
A4CvHaIb6nGOOwC4XExcweQ0HeoA4G8W1Q+ZZaVLHQB8j+i+x9KfuQOAP8i+
sDptlR51ALpuaRYlg8T1qQOAH7XcbzytkDsA+NTvtaK/zQ2oA9DPpZYrEqhs
SB0APHPtAtFDzkbUAeh6CqntvldsTB0AfPLZlZPPvuAOAK4YE3PctY8ZdQDw
3aO/zvZ6wB0APEIl9+zMGHPqAODrrWKNpb5xB6Bxsvx0TpAzdwDwg6N7xvhf
4g4A/tzmoXxcHHcAcI9bnV8G+3IHAG+rVJ4+3YM7APgpy6Skg7Y21AHAC9q/
nzcYZksdADw8+dYm/SPcAej6x7pIbRlrRx0AXFU6TmHKYu4ANC8tWWM96zh3
APABH2+49RG1pw4Arl6u0lscyR0APOBPZ/Kyh9wBwE8kXxRtcXCgDgDe+rVz
gtYu7gDgZ/3/eMp1cwcA3/Zzi+YtTX5vGvjN610ZUgncAcDHRs2ePP0xdwBw
5VOHk4qjuAOAG0cN1fs8id+bBr7Q4aFnjjC/Nxx8UEu5+th33AHAFyhMbtA6
xR2A7uOGyyZO4dwBaFz96bNb/SN3AHD7/uWnfP25A4BnXyk27T3FHQA8vc7m
dJksdwBwi7mPujfP4g4A7j5YqPf1Oe4A4NHz7o3z1eEOAF5jrmv4rIY7AHhU
0OyIM9rcAeg6DJ0bHX2QOwD4lLLm0iPK3AHAn/ZRPbs/jzsAeEnnt2lr2ryo
A9D9Shl/ZP0Y7gDgfaIVg0NduAOA3yp6eeZQCHcAGj+RC9yLZnEHAI/b2jfj
oS93AHCV4p57ntbcAeg6PBsfUDSBOwD4JoHVleZC3AHAtXsc5ufd5Q5A8/9I
U3mltdwBwKdL/3EwnuxFHYB+rqPvthfu4Q5A+5+ZOUe/DPCkDkDr1EnR+cm+
3AHAr5scnya/jTsAeD+zuYd+/uAOAH7+4vUu7+fcAcDjc2vGKAq6Ugeg9ajt
Q8KNqS7UAcDNx+sVHTnDHYDmseWTHxpMcqYOAH6lX+Pjh8umUAcA/+ZZEDzo
HHcA8MuXvcVMvnAHANdVir/xU92ROgD4x6cX2udlcQeg8ebV2t9H3IE6AHjv
+9bqqHruAOCjZoS8f7jenjoA7X/6T0zsjLenDgAeKdvdfc/LnjoA+LxbR95F
D7OnDgAeM3Lp2O4zdtQBwGPVlJeP+t/vcf1/B6D5M+iplPVr7gDg9yvK1hcs
t6UOQPvYmXYB4ga21AFo3Zyh++Zaf1vqAOCHLolMN33NHYDG224jxYYm7gA0
78lGZ0+qsaEOQOvUpZWfw1fZUAeg/cPFNjGjABvqAOCeJRmHFFRtqAOAv4xa
ZZgvYkMdAPy07l2FXz+4A9B+wy7xkZegDXUAcKc6mXabkTbUAcCXSiRfLLG0
oQ4AvsZW3Dvg3+dEBwAfscl2pMAMG+oANM97SVza7WhDHQC87tW//Z+8DXUA
8BynFfWHH1pTB6DxfLNqa1WRNXUA2s8cFlS39bGmDgD+00/suamsNXUA8OO3
DkQsv2tFHYDW08E+zcdWWFEHoHne0q1AX8aKOgC4rJ3VpaTlltQBaD9c5jyr
ocmCOgDNe4Lal2/+NacOAK4vH9k9xcOMOgD4mJ+lBz7VmlAHoJ93+N4BtVbG
1AHATXelvJzVz4g6AO1/Bs098+qzAXUA8AyDbQUSQgbUAcBFS47fuzdBnzoA
eKDpTMVqLz3qAOAKl98IC63QpQ4A/lZ87KdVJ3SoA4D/z45qP2tTBwDfmdfR
uFlZmzoArTv17bfemmtRBwBP+HC+8YGyJnUA8HZZ/3jbberUAcDDlku/Tk9X
pQ4AnhpVrhIyaqJFs0VJt3QW8/zXMp3H7vI5e7FRstMv/tWpn3HUreSAM/cB
8DBvvQGK+twHwIXHdY3zXMZ9AHxe2ugrtrrjqQ+Ab5Be25hQwH0APLLwY5T8
H+4D4JPvz3T/fZ37ALjrh1BFLRPuA+AfdYy23dDnPgD+vDrKr3oJ9wHwZAUl
Z7M13AfAsw8tVL87YiL1AfBD6wPktbu5D4D/HvJr4S4lfq8cuMH+nvzGvnx+
Pv27Ay7f1x3C5+eDx6Y+6u69yH0AXCNmfsCzqdwHwENH3nTuOch9gO5X7fvR
jbkTqQ+AG26tvjpyvgr1AfCrso8UHV5yHwDvd2j5Y6Vq7gPg954M1/7Zwn0A
/HqJrObldWrUB8Ajlk/YeMxBjfoA+MUd749ZufJ71cH9ti6dN+g29wFwqbcP
ut1ucR+gcXWm03DvIA3qA+Db5uUGzzzJfQB8ZMQ6kRV+3AfAhZaXDX3/jPsA
+PsbQteVQ7gPgHsm74p0+8B9ADw/1Nuqopj7AHj1n0V9787QoT4AnvJ8Reo9
XV3qA+A+oa++R/zmPgB+YliF36xyPeoD4HNFc7/ESutTHwCfKPT17Ipo7gPg
vqPmt8x/zH0A3CXl4P1LadwHwA/vWi1/M5b7AHjmruOeKce5D4Bn/NqkNHOi
CfUBuo/LnzVuzzelPgBePH175N5j3AfApQ+YNKVmm1MfAH9y5kDEeiEL6gPg
qp1F530NLagP0HMhPzvhRTL3AXDry2NGZndxHwAP75MsbbqV+wDND1OmdNVk
cR8AT1o8+s2nVdwHwHUXFyiZZnIfANexEfaRCeQ+AB7dN0uk4zf3AfCSzr5C
wyO5D4Ar1MrP0jzFfQBc+dfmLWL97akP0Nfnp16U8Oc+AD7wUEdgx2nuA+Aq
jbInRFQdqA+AH1dust9XyH0AvGimVcSUd9wHwK22ZjyqU3OkPgCuvn/YQL0w
7gPgb3Z5BK3Yx30AXC9t+88F0vxedfBdDuY7vlRyHwDfWvBK6W0E9wFaFx5u
TWi15z4APlW//Iv5OBfqAzRONPt/nd7BfYDWqb8ppw+u4D4AnrjtRNLgb9wH
aFxVhz976sp9ADz9uIOo4DbuA+CXn8TMN+vPfQB8SdzoX+ucuA+A5x6aeqjf
du4D4DF5q6P7SnAfADc+nfTzUAb3AfBFVfeixwpwH6D7ctAyumEp9wGaB1at
iup670l9APylcvSOQk/uAzRPyqZ9+rWT+wC4RVb9knGvvagPgFdVjtC7I859
ALxvWEbBnRHcB8D9S3+lpw7nPkDPxdAJj29Kch8A9w482Cbch/sAfc5Ftxzj
PnpRHwDf8kfxlNATL+oD4LfdOqW2X+A+QF8/XHCqbjH3AbqeLilTD7hwHwA/
8tt386Un3AfAj40cbennwn2APn+Px4b+27kP0Lx6TdppVQ/3AdqHnJwmss/F
nfoA+MOMXGu7VDfqA+DakiahNmXcB8BH3ND/K9LBfQB8jbaZ4H1XF+oD4B8K
L7xceoj7AHi8ydADvYLO1AdovXjR57m0yRTqA3RfSr7vsgtzoj5Az9fJra3f
N3IfAL/i/65Hu5v7AHjHgLBFo5ZyHwCPm56W36jrQH2A9qu9ghNmyzpQHwAf
2jQ0rJ+YA/UB2h+O/rv4xWfuA+AimxX9L57nPkDzYWblieJoe+oD9JxeHVMR
/G8+Rx+g8dDYIZCab0d9ALzr5+gz48bYUR8AP9dxUNHpBvcBWk/H/Xn4ooT7
AF23dU+Tr6fYUh8Av2mVdD5jkS31AdpX/DpT5RZmS32AxnllSOkjT1vqA+C3
XhW7K2vZUh8ADw5rqjcQtaU+AF7oX7em4hX3Adp//tKMPHrDhvoAeLugkW7y
De4DNH6SUq4YveQ+AC7aPF56dH9b6gP0+fMtZmuPtaU+QONNS2yJpbYt9QHw
/u5RlTITbakPgH+VvjOyqJ8t9QFaf2fbS6Q12lAfoH2dWUrUuRwb6gPgSo9U
/ryZYkN9gPY5IzwePZOwoT4APlp/i0TeTWvqA+Bp7pf0PJdbUx8Ab5g49I/1
UGvqA+CK78LKRZKsqA/QOM/ZMjrtiCX1Afo81w+tvHbDgvoAeP396X1tjptT
HwCXXF6w8lCHKfUB8Bfmr3v9fU2oD9A6fnT0hXJpY+oD9Fw7HTCYMsyI+gD4
gXfLZkU5GFIfAH96KXDJxkwD6gPg1678LhlyTJ/6AF3/+uQ3H2/qUR8A3xAT
8mHofV3qA+CBfUIVGu7oUB+g/dUQX+W+t7kPgL/POm+/pZH7AO0rGgtHbT/E
fQA8SsJZpThGg/oAeMKMGxYRwpOpD4BvTJ+4Mv3GJOoDNG90Ni5MTFS2qF9m
puoc/59/d9Jru2eh/PcFYwxve+3u+ffcGTclu1twNwA3Sx9k7mrM3QD874Sh
AVF53A3A0yv9a+qNuRuAy5T/sn+Uwd0AfOhm5Sjn+9wNwCfkGiv0LeduAG4f
LLtVU5K7Afg2J8E9meO4G4AHbjQYVrKKuwH4mytNLnsvcTcAFzHNm20/j7sB
uEt6RYyy1UTqBuBDdoUKL5/N3QBc+PiK+esMuBuAWwt/O/TairsB+I4J3wzG
/+FuAN57SrApdxt3A3D5kMSJWkoTqBuAfzK8b649dBJ1A/DMK7naY/qqUjcA
nzqxIE08Vo26AfgUffM7wdqTqRvQfekevfed02TqBuACPU5Zu/tPpm4AfkHz
fZxAA3cDcNNziSMTXnA3AN/0rrb/tOTJ1A3A+4hNNnFcqU7dAHzZle8n02dz
NwAfuy3L9JmQJnUD8MQl0beObOBuAB7Zulm+cZgWdQPwX661Zgrl3A3ANbT3
Rswy1aZuAB6/3nbjtH461A3A3eYeG+TWwd0A/K3GyuiFzdwNwD+W7zj7coMe
dQO6buv2VAWN1aduAG6sI5l0MYG7AXjfn7kxEYe5G4CvEhFbuGyAAXUD8EuH
L2WNquRuAL7yiWemcBV3A/C5Zx8ekJMwpm4A3m/dRPu7W7gb0P3VXBhUrGRG
3QBcd9ST8xWe5tQNwAWvjpMcIW5B3QC8QcRVab01dwOafx6/fb1pLncDcO9S
u+EHKrgb0DgRXzVfTcKSugH4inOLnx07w90AfMxlk4jkPdwNwEeqyIbeO8jd
gMb/RKnZ6w5xN6D5U1Co/6fV3A1ongmYdLNE3Y66AY2TyjoJ9S3cDeg6P5ba
Pb+buwH4M6Mxj/ebcTcA/2Ii/mHrBu4G4Gvt+skk/uVuAP5S8tYijSjuBuC7
s181hdzmbgB+I27hhAnjHKkbgOeW5Lr2n8ndANxoruqWwUXcDcDvJ8xV8m3l
bkDz/M5JRbGW3A3Au6ZMf/noHncDcOls6STxEu4GNL892/RiaTR3A/o+wgNb
99tyNwD31zktUvSbuwH4jN5bW3ZmcTcAX/j+mvCE/7x3D3y7ocfqafrcDcA/
2Bv6b1/G3QB86ZHlSaLP3agbgK/7PXbdcU3uBuB7ts0u/pPB3QD8qoiBoO1b
d+oG4H7ztWf+8ONuAL5r94C5ko0e1A3AN66VX6phxt0A/OfjL22793A3AN/7
Pl3/+kDuBrSvqFdMzp/O3YB+rjc5+kM2cTcAjzhUbWh50Yu6Aa0L/r/mJ97x
om4AfmWV0e9lt72oG9A8/OSg5vIGL+oG4LKpjd5+J7yoG4DX6n4NvlHD3QC8
PCrh7poq7gbgc8pOy6j85330tE+IExYRzOduAG7+xcTu6DTuBuAtL7+tm9nH
i7oBeOeH+sydqdwNaL7aFNtw6Tl3A5q3fXL0TfQ9qBvQ5xxSWpO/jrsBeM+g
Ct/Ivu7UDcDzPKK+BMi7UTcAP6hw4ovOdFfqBuAnWycfDKnjbgCeMGv209Ej
XKgb0LwxxKez/zzuBuCeNsFmjzZzNwAvWKO/ZG8DdwPwEZ4P+wz7wd0APHbj
AgsXF0fqBjS/qZUuH36XuwF42BK9F70buBuAn35oHZO3nLsB7RuXuBw7t5y7
AY0fqTYJzSQH6ga0Lm+5JT7K14G6AX3/+DshjmIO1A3Ad36Z/P53OXcDuo/L
F/z2VLKnbgAeo3LTc30ldwPwa3duqkQ52VE3oP3MjbLS1ZJ21A3AF5n2/dz2
g7sBeHhpxSjFX9wNaF89YPicdYJ21A1off+8rv7xP45uAL7m+q6umB7uBuBZ
tZKdYbe5G9A6MqZ/nUWVLXUD8KObyy7m5NlSNwDX+7v25s10W+oG4OoGGzrn
/vt6dAPw5Vv2t+nu425A+5Z17mWeN7gbgD9UPxP/7Q13A/Cq/MBZFR3cDcD1
ZZuNbt3gbgC+oFBsvf1mW+oGNN+OC/T9OdOWugHd9z8H6waNt6VuAB71uX2y
fyd3A/D8in6D4/7tQ9AN6HNallzOCLehbkD7ooIEmcrf3A3AexveBmgEW1M3
oHGu1PNVOceKugF4TcvL/Lp8S+oG9NzlLT13b4UFdQNa774N379H0py6AbhN
wKBeyTmm1A3Az96KqN2jZELdgPb5j5+t6dA1pm5A++o3E62c04yoG4Cvbzs7
7cINQ+oGtC6cUZbr/W1A3YDWqcY/c92+6VM3AJ/fE16X0KBH3YDWo+iap+cy
dakb0L4uQ0+kr5sOdQPwbi+b1goVbeoGtN9+kiDwTUqLugE9R67dEdPecTcA
PzC66GyStjp1A3BHPSXv9eNUqRuAP3gYd/73tQnUDcBVDmzcWprAv29wq1+e
Q267Tv2oQs/QCYO4G4BP3NooUz+EuwG44Dxlx8JI7gbgH1Lrk7ZIcDcAHygU
tGm3FXcD8KFnUvb8TORuAP5EafeUQdrcDcCXWNRXr6/i8wnBPVc6KAg843MJ
wGOf7kwvX8DdALw6JGeN413uBuCv2jsT7Uu4G4CnBE2JWJvE3QBcWmLYUuNy
7gbgxyJGad0O425A11O3M7N8PncD8EVdPe+uaIynbgAuk6iypbGDuwF4kl1Q
o1sSdwNwjYp5cmlp3A3AT/30zHgwn7sBXR/R2pfD73A3oOujNm5xTSp3A/DA
6N6PPiu5G4A3tdVaxJtzNwCPb73TuX7QZOoG4Io33h4bZj2ZugG4iImwvuY3
7gbgC0c+dokQ1qBuAF6Z4yKivou7AfhKhafCF8y4G9B98RJpX3uOuwH4QZMR
YzeYcDeg8Wy+WjX0IncD8GvvfXffiOFuAL56V3G1sid3A/r85pPlpjrrUjcA
T+1zd9JKMz3qBuATNOrDtfvoUzeg58Kx7qlNAncD8BFN7i6SNdwNwE/Wfz0x
rpm7AXhOwd0jT6W4G9C/+1J1dWQNdwPwFyfCNawauBuAjxZ5XPvEhrsBuLNU
a+udbu4G4Mnzgjw+ZHA3AL8X+Sxs9ynuBvRcj/SxlzblbgBedqdTOzOcuwF4
gNPexQHLuRvQff+w72D+Ie4GNO+lTM4vVORuAH5k+IV4hSbuBuD+ThNybp7g
bgAu9m94/L7E3QB8pOW2nw1XuRuAzxC0evBuB3cDcJfsie1bHbkbgJvNrM6v
PMndALxKPb+0QtKeugG43izlNoEQ7gbg35Y1GBw9zd0AXFY0avueiQ7UDcDf
KTha7C3lbkDzVULPp7t9HKkbgLvZ+uSWuXM3AH8s77tx9iruBjRu2wa56p/i
bgA+c36iXMpv7gb03Nm6NS6awd0AfNf5gCHLurkbgLcOHio5pIq7AXh0c+hB
uSTuBuA7wu/0W2vD3QB8gP+nwuYP3A3ApxW7nZ20gLsB+IGX/TamXOFuAB7R
9cZx6yDuBuC+WgHPzby5G4BnJP0ZHV/D3QC84JbN/HnDuBuAx2waEWAWxt0A
3Ofy872nL3A3oPt7bY1k5STuBuDBhifndBdwN6B5QKtNvey3B3UDWge/Soqb
hnA3ANfekL/r92lP6gbgw7t2fPsjzt0A/P3dDps/U7gbgM/qyRWQj+FuQNdt
8TjfrxncDcB3rsvWe5/B3QD8eayxl18SdwPw/9lvyyLuBuBFPVcDbBZyNwC3
VIht8I3lbgAunFeVPTaRuwGNc9O+887FcDegz39GQKHAi7sBeGR6VVzNQO4G
tL7YfkuILOduAF7Xs6L660BP6gbgmS511RkR3A3AdRo3Zy6/zN2A7u+Xbqmt
etwNwMN/lGSPXcrdAHzYt2vD3A5zN6DnIiI4T1LclboBeJaoYpNdOHcD8Nkt
O8t0j3A3AO/0ex8n2MndgOaH0N9Ha2SmUDeg9fp65PpyByfqBrROPRrkIF/G
3QDccVilXuJYR+oGdN2E7Zr83nA3ADeYe2jm8wfcDcBf26c7SL3kbgCu/+Zj
ztp27gbgR0NFpzhc524AflGkesGMLO4GtI5/G5zzQ86BugH4szc9o+MKuRvQ
dRaouzhmsD11A/CKl2eKMiu5G4DvWdrd6hLB3QD8oVnO9y1+dtQNwNes+zzA
dq4ddQPwr0u++YVmcDcA32x1p3D0Ru4G4F8qBpxV/8fRDejfnTT59rp0O+oG
tG6+Wib/0d+OugHNk8EPLptq2lE3ALef3nj5uKwddQPwqPGzYx/I2VE3AC+9
NLZCS9uOugG4VusPtT//rgO6Aa2zl5Y8/5pgR90AvLf4gMSaTDvqBuCNcnOb
tZbYUTcAt96fePKKqx11A/BHz3dlWP37/OgG4BtXJGgJP+NuAD7/58m8wH22
1A3oOti/zLeNt6VuAH5dPfnsdm1b6gbgaVPinkpdsaFuQPufVGVhe2Ub6gY0
Dqcn9Ax1sqZuAD5vvpvKWzMr6gbgAw2PHJ0y2pK6AfjUx+ZPvshYUDcAVzy9
IWX7YjPqBvS8JJo9iFY3pW4A3r7DeW+Kpwl1A/CXQhKrHu0zpm4A/lnu0apa
AWPqBuB9HdoFjo40om4APnfnlJNzewyoG4ALJCa/3J2jT90AXC3jatbnQXrU
DWic/P7kWL6TuwF4vW64zutw7gbgpsPlr1V6cjcA11CcbdxjoUndAPxKnYFW
v4Ea1A1ofZ8iZ5ikqUbdgPY/N+w7XtyZSN0AXETZ4uVrD36vwbJmB9Poxzr1
3c15JySO8nsNwK9mO70efYHPMwQPvrhHTW44dwNwpS17Uz8c4nMMwD9OXP1J
+QZ3APBR067U2spyBwC/s3+LXPwc7gDg7olPlpcqcQcAvxe2zrGkljsAuNXH
7/edy7gDgFeebV69cT13APCdI7KET9ZxBwAXm+g4+eYq7gDg/kmVom8KuAOA
D9CYJbE7iDsA+J9bg2p9RitTBwDvXTN7bXkddwC6zl2iYdnnuQOAH3C2nHts
B3cA8Lyjhc8mf+EOAP4j8VpOeCZ3APDswZdydyVxBwCvan2wdoo2dwDwtXvW
BDpJcQcA1zu9+dzXEO4A4D2//J8v1VSnDgD+rS08vV2VOwD43ce/D15t5A4A
vuuvjHFwEHcA8G1T9aQq7nEHAJdyPv87Ygp3APD871Ez8u5wBwBPPH/vqmse
dwDwqCVX7SYlcAeg65lvd3BFCncA8EkFRottFnMHAJfoGtN9TIU7ALjxoXbF
xLXcAcDL2if2vv1PBwA/+nr06z2nuQOA1xg66L/7xn93QNdt4YRRhzZyBwCX
FBs20+gcdwB6TvMHNu715g4Anq7muuiKjCl1APCZrx/GydVyBwDPWdDUf3sH
dwDwwvaWbA1X7gDgbx6PM+paxB0AvG2x6I2SDO4A4MPbihz1argDgF+WutF0
W5Y7ALhLdG2Y71XuADRuR80Ve3acOwD45jUrLtk3cAcANzxbmTHiGncAmsce
Rx3N/E8HABdUVlNsceAOAK7wXaFvx386AHjkoeYSwSHcAej+Cv6aOy2cOwA9
v4Lb4zqucQcAvxUTeS7ElDsAuFFYtPC6g9wBwPV/rPsuq8AdANzi6/ONM+Zx
BwA/m/BSUmA7dwDwoX/USgbc5g4APiR4pvWWQU7UAcDdPPSuLpvHHQB83pFV
iy70cAcAr999ZMHArdwBaD5JUHFzncUdgJ7fkb2u1iO4A9B4kJn9wfg0dwDw
3NWxQ0focQcAN8/8URuYyx2A1iltkz9St12pA9A881an6Y8CdwBaRyQcOrcl
cAcAD9mw0OLXZzfqAOChEQpj99hxB6D72Nu3raicOwC43dvEQdE/3akDgCu/
SJ6n7s8dgObbqyHF2ke5A4AX/RkXlC7FHQA8Is1HKXIudwCaD1OUrhyv9aQO
AC5qKPN8UrcndQB6jnIK7B0VuQPQendWM+i0JncA8DTxb6Pu63IHAP8UbXDV
TIM7AHhDo0x29CTuADTv2S7q6VLhDkD7nC3nUjfocQcAL/6w0eOoDXcAcNdb
uyWMnbgDgDcNs9WYZcAdAFxWUWSzsCB3APCL1ZGLbXdwBwBfJHBP/vwY7gDg
Fc4GU4tyuAOAL+yT90H1A3cAcM2435b7A7gDgKtOHXZr3CnuALRvOZ5w16GT
OwD4+A8lKypNuQOAdy3xd3xWxB0AXKjU3zGonTsArYMFKqfVxjtTBwA/oZSz
a5IvdwCa/w9a9ArkcQcAT65ySxNs4w4AfmriyunpEdwBwO8v3DIiVtWROgD4
yf6byuKUHKkDgH+93KKwU92ROgC4dc4miQvGjtQBaP06dPq5+ERH6gC0Xuc/
ag57wx0AfF9FbOyuJdwBwE0exFkpv+MOAB7+NkbuahB3AHDFOYILk95zB6Dr
fKAtOXUvdwC67xFmTfc3cwcAf905e51GHXcA8FJr3R2LPnIHAF/fdE4sXs6e
OgDtx96aeKVMsKcOQPNnH5Mlr4baUweg+eTUOfuDHdwBwDUCNIP9j3AHAPdy
2iq6YQ13ANoPZwU77frn6egA9LwkvhiYVcodAHy0qKxo8lnuAOAiy3NtxDu4
A9D6HhxzZUQvdwAah2aphXk/uAOAL56x1+H8A+4A4J4TdcWy9nAHoP2Ma7WJ
TIIddQBwYW2/mpXOdtQBaH6LPmH2eKQddQD6Pi0XfS8/5w4A3n4m4eXbpbbU
AWi+unXxje597gDg/tM8c7995g4Arj1EKvj1U+4A4DbBgVfDj3EHoPm8Wzmr
fDt3AHDp3S/27FtpTh0AvPJX5xdnOzPqADQfVueOLYg2pQ4Anvnoh6LcTRPq
AOABDTNC/o4woQ4AvsE867v8WGPqAODTBplJyzUZUgeg8dAmsnWDugF1AHDv
nMMJc5K5A4CvNL3Yv/MddwDwtbHyj26XcgcA79g9tmtdBncA8C9D+6WEZ3IH
AP8bn/VpUTh3APDObcq+3oMmUwcArzu5NtKtdhJ1AFoHRZyUjojxeYYaZYJa
3rd06ncP8oh6ZcYdADwrc7yqrQt3AHCZht3KVdv5vQbg833LhxSrcwcAf6o5
/5WFLvs+uPucI+v31o0l3wcXWL+hYWY5v4+Avs/MU62ygez74EYC0xft+M/f
C4A/7F5kq7aCfR986+21bi3n2PfBRzXorjYvZ98HLxyea3uqmn0f/PWySwuN
0tn3wVvG2awb5cS+Dz7xVMIh++fs++CWpb7j99xh3wf3disuWlLGvg8uFPpO
Tf4a+z74sGNT9/UzZ98Hjwhuq9g6ln0f/P2sFx0Nj/icAboO31+0rb7Ofy8A
rnLLd4imMfs+eJ/TWoMXKbPv0/2tLfwercm+D15+I+Vk4232ffA7K7+K1c5g
3wdXWzU2J7eFfR+8Z9XdjdrW7Pt03/dPUfp1jX0f3HHMzM5Xmez74JmPl69Y
G8O+D954w1QtMoF9n8bhwL1ZsWHs++CTlozPfirFvk/PxeyDOr5z2ffBj754
ui5kKfs+3cfKXK2dKez79PPa/9z65wT7Pvi2DlPtJeHs++BKnhPsRDaz79N4
03JaNdiCfR+845HnuEgR9n1w/b3Ll+RtZ98HNxm8WPPLTfZ98B+jHD/cM2Hf
By/V0zgnFsS+Dz7TrOrZhSj2ffBwu2+KPqXs++Br56xrq+nHvg++Z4+Rystj
7PvgNZ5zI0N2s++Da4i9rXI7zL4PfqusVbrxMPs++Lf49sKk//y9APiNms91
SWrs+zQOfybG/vzP3wuAj7CyOfa/87Hh++Cb5OzuXvNl3wf/ovLYP+Us+z54
0Pyi9IFG7Ps0zpcLiTofZt8H17LyOm8/mn0f3HTgnBDRWPZ9mq8OqT46VsW+
Dx75ZKffsQfs+/R9HHZfWfwf3wc/fXG/ls1//t+f5oFF9em7H7Dvg8fP8j5w
No59H7z2jcXJV+PZ98FfRAgfy73N5xCCn49ZauoTzr4PfrYyU9PyqQv5PriF
5ajD9obs++BNZw4czstg3wePlQst67jjSr4Pfm/E+/1XDNj36bnO8UjaUsu+
Dz6yt230zjHs++CPWoQ98mPY92me/LYvq/Yy+z49X67WTf2Hs++DzylS3zNh
Ifs++PGDCUtXnvUg3wevkHE8d06CfR/cY1XTrM2+7Pv0PBYHBdoVsu+DX5tb
VPyp3pN8H9wrUPGYxUNP8n3wz67Hjg9+5Um+D749c2Xmxpee5Pvg3d07fqe/
8CTfB/+bK/4l9LUn+T64ne6n7fo9nuT74FfU96fJ9WffB2+/dU1232D2fXru
fKS/y4qx74O7ThX8ce4lnzMAPiuwpeRNEfs++OjcpXWzx7Pv0zipu/4it5R9
n9YL5ZtRfwU9yPdpPAQNcj+8iH0ffPOgnfI+L9n3wY8FCdVnD3Qj3wevzqq+
PMOHfR+8NaHZQq+afR+8c/im5fbCLuT74Ecuf5yf4c6+D36xeNfKjlz2fXre
yyN2Olxn3wd32T5+zDFlJ/J9cOulM4qq97Pvg+cnjLzuEsW+T/uQI9F/JYPZ
98GFJd6HWkay74PntoS6Cy5l3wdXWPtGSimCfR98XazXtcGTHMn3wffb/p1b
e4x9H3xeioXHUGUH8n2a/z06WtrXse+Df/RaVx+naE++T/vMAVuUlz9k3wc/
bKn7d+I99n3wjS1fM3YL2pPvg0tLrH/8yc6efJ/WwTc+Vtbp7Pt0v3bumOFV
zr4P3nw08svmPPZ92j9Lfq18H2RPvg/+ddGcQ70j7cn3ad0pDV2R3Mm+Dx6y
r8h4/332fVrfj2lbhr5m3wcXeKXn3TrQnnwf3Klb4EOjgT35PrhEz7h5gT72
5Pvgl5VXCJb625Pvgwf62gY2W9mT74Ov7I1NyPx3v+D74OcaVjdP/sy+T+vL
Y99bvc3s+zSejXoC0qvY92k/PGn9PfclduT74EbCMeJ1Q+3I92k/5pAk+iTG
lnwf/N33j+Ej19iQ74NrXj3zK3aJNfk+uJvzqUNazlbk++Bv37xy0NKzJN8H
vxoxVjvV24J8n9YjEeuFuyPNyffB24xmr/IpMSPfB//+6KL/rW5T8n3wkw2y
UUsmm5Lvg9dFWkdkSZuQ74MXjIk5MGetEfk++CrRLiX7C+z74Mnvx7quec2+
T+t16EW1LF1d8n3w+tUrV6XeYd8Hv/1olsjzs+z74D+TZ2sYNbPv07gadlHq
xQX2ffC0pnFpHU/Z98HX3z1hNjlHhXyfvo/Li3PPG5Utqs+1zV4xl3nl+/4b
0yew7z8Jqxtv2PBvnRodOVjzyFjyfXA3y9zQxaLs++CXK8UOOq5mfwffajai
vfHdOPJ38L2qoV9bG/l9guC+fWPlTAXZ38Evng/7tOI/f+8PXjQqySJyO/s7
+JUJpRd/bGR/B9fcmGz65Dz7O3jz6Okz+29ifwcf6fI3pM8M9ndwjZzic4v+
4+/gkcKD/GYfZH8HlzKtOSXqyv5O1+fxziPPPdnfwZ20Ref0q+RzAsGzTpzv
fZfG5wSCn5gYrz7Vgv0dfISiwtIgR/Z3cPWPgSV/Wvjv/cH/igyYtOwJ/94+
eOqtrocThrG/0+dfaTfyzWn2d/BBy8oLHJ3Y38FfdoxRvXeC/R28ZKtYlec4
9nfwgc3VUdt2s7+Dfw8qErgezP4OPid32bCT1uzv4EJz+undNmZ/B5dcbjng
pxz7O7j2ffPYuMP89/50fcYeaHLt5XMCwfscLZzaIs7+Dt4103XBIFn2dxo/
w6LFG0LY38F/NzVaCCmxv4Mn7WuTKw5hfwc/l559X1yI/R1c9am78/0G/r19
8BjNFbPlfNjf6TpItrX1LmZ/B+/3XroxWYT9HVy/Ycbel8rs7+A7t3/IrTZh
f6fnLu/63/SF7O/gIUNVhYJe8DmB4C5Ns2Z5b2R/p+fC7XKx/Gr2d/AlPWJz
XhSwv4P31K28mJvL/g6emZZbuSCI/Z24qXfm+J98TiC4brZfQUAU+zv44aEP
Hc82sr+D+91csvXdZPZ38LbtrnKyFezv4MXGaU1mo9nfwdOskhar7WB/B5dO
HGhhKsv+Dm4Yajfr2nz2d/CUAkehQZXs7+A7Npf9sWxmfwcPiLsW/OAX/94+
+CjL1Nt9zdnfwTftVheds4P9HVy+2WbbATX2d/AnVY+fHrjK7xOk6+y+oNYl
nP0dPDTT3SHluzP5O/g3q3UKFxewv9N4UCwfu/mmC/k7+LBBwmVaE9nfwffP
Lvp8YgX7O/jVyaXDF3x0JX8HT7zR21oQxf4Ovis3MnD8bzfyd7oO05XqHzuy
v4NXnXzWEbiB/R38WL8KH7fn7uTv4B6Lz0oGTWJ/p3VZP2HMyEXs7+DTaozm
pBzzIH8HN1rxdVvULw/yd/DFW8uX3Ndjfwe/Pu7Oll+z2d/BTa70Km3IYH8H
d4y5e/nJevZ38Km/5DyVN7K/gwv4hsduKmN/B7eZLJObVMH+Dn7Up3Hevir2
d/D7XZ8m+p/xJH+n6+zx3T7nuif5O7iCmvRAnRv8PkF67ryOvxM/zP4O/jan
MPvTEvZ38E9mfQd/l2F/B1/UdXK0bQn7O7i1ZEXDXzH2d9pv6B/scUhhfwcX
rrQ57faD/Z2u26Zq+7/y7O/EB29seDqd/Z2up94y2ycn2N/B42fuOHtdnv0d
fKXypStti9jfwW8dlg/6Xs/+Dj6mwNNXU2IK+Tu4irLndsuF7O+0Tyi43Xjg
G/s7+KTlw+cOr2F/B48qGr1CrJT9nfYzZdMdL29hfwc3FzI95bSb/R3csqJ6
7ooN7O/gp8vv3r43lf0dvKP41ujG5+zv4HlVXsteuLC/gx/Pfe265ij7O/jH
qnc57Rbs7+BDTwVeKP/n4/B3+nmXKZ5vELYnfwcffsTuzScL9ndad2S/9KtY
x/4ObrxISKWulf0dfPolncqWP+zv4Bdefddb94n9neYTlz23755gf6fxP0pN
0W0x+zvt8w8mDM7VtSd/B7/kfCvgqow9+Tu4lkLklp7h9uTv4BHbOm6Ns2J/
Bz90ZFDeuwXs7+A63SEyJevY32m/mnziQXA5+zt9n+ajXY/z2d/BE0ZeN5oU
w/4O/mZTgoqlrz35O7jB8Hqrfeb25O/g+Sp11wco25O/g4sXWPbp95P9nfaT
hp6XfDazv4OPvrY/fZSgHfk7rWsS7oczRtmSv4MX6c59nSZmQ/4OvrC6N9mw
jf0dPGxfYdWuZvZ38NxoV4Uf3ezv4E39m6+fn2pB/k7zv1hKH6dmc/J3Gp9D
J9ydLmdO/k7rkWFkygVDM/J3Gg/HWp4P+cX+Dj7kYkD4FA9j8nfar+4sytYN
NiR/Bxc8fDjG+99+G/4O/io9for7RvZ32ldMaS9fqqlD/k77ydgNI34P1yZ/
B3fdJ/dnnrYW+Ts9vwY+Q6y0NMnfaZ8z9G6DVJO6BfwdPPv4XvfwZark7+Bi
E2+ZSJ+eQP4O3n/qRQ+7Pvz3/rnaCQrDT+nUi37fLCEnxP4O7qtgNO62D3s6
+N6FF19+k2FPBz/4aExc2ED2dPAdhtc/PprF7/sD73nf3yL1Op/nD97c9Vtm
6Qz2dPp6kzt/i1awp4Mv8Di6R6mRPR1cYswakfvV7OngjV7eIpKh7Ong8RWB
iWJn2NPBLcWLnYr82dPBBZff3SF+ks/zBzfrGH5SKp/P8wcPs0tX+XtJlTwd
fI+/UE5pqSp5OrjFHG0b5Qh+3x+4Qe7M8B9r+H1/4I/M7FZMNGNPB3c1Ppu9
J5Q9HXzRra6M6Mt8Lh+4U2p1yZQ17OngNnsUtiwYwZ5O9/2k34wxeezp4LLZ
ouG9n/k8f/DbixaeTI9mTweX1o7e/UeWPR08QmVXdmsHn+cPPiP1RMqyK3wu
H7iO/z2vlfl8Lh+443i9ihA59nTwC7YPveOD2NPpc7YU1lrG8Pv+wBvaU/oZ
rtMjTwd/0JpVb/dZjzydPmdHTb/YS/rk6eBrWp3krkqwp4Nrz5S8M3Mfn+cP
Pq0q4pi8P3s6eIeBbs6WRj7PH3zZ+Ip4oRY+zx98od/ZpolhfJ4/+KuWpD6Z
+/h9fzR+bKY/PfOW3/cHPtJsYOAjPfZ0cJUtJ4//rGVPB/+6YJvinRj2dPp3
b/d/5DSbPR3c41z8z8g57Ol0H8eUXZH2YU8HVzBM8g1QZE8Hv2VqMEvqEHs6
+NE834dp49jTwd+fSTusmc2eDp7beqjBsceOPJ2u/8lJP8YuYE8HPxukoKTw
k8/lo/F59uKHpxns6eAHZsyIF/zP39eD55uOHS8QwJ5O179gxqPmQvZ0mj8j
dwuZH2NPp8+jOHhB7X32dPBk5wiRZaLs6eD1H1tb5ALY08FfDLjqltvoRJ5O
13Pd0a+t3uzp4N4iuRV730whTweftzndb9hi9nTwxSXnRsZ9dCZPB5/Vpur4
KpA9HVzoZ8fvxnMu5Ong2/Qf26eosKeDr7bf3Fd1M3s6+JmDiQarldjTwYNM
dm1YvI89HXy3suoX+RHs6eDdrT1zdoWyp4PXPffTVatkTwfXkmhd/7HdnTwd
vMWvtd5rAns6uNSOuRVTw9jTadyaXzg1cgd7OriJeJ7a3ice5OngvxOktYol
2NNpvq00Nh2kw54O/qur+FGNE3s67R/i1SWPe7Ong79skrBaNI09HXzTwDcf
Taezp4PHBPeW1MxlT6f5MLNYQnwJezp4WYj6nDEZ7Ong155M2O+dzZ4Ovv3o
vPnR8ezp4IE7DIYmO7Kn03wl8uq75A8+lw9819eoaV9XsaeD6wtuUJ8+gD0d
vGbyYecPy9jTwSUlW96XCriTp4NHP18r/mgUezpdZ/8lRz7OYk8HD1ab8T7u
LHs6+PiCjsoaFfZ0cHH1wtSLhezp9LwXBZyv+MqeTs/LS+2Jjj7s6fTczamo
EjvHng7+5EttjvMUJ/J0WkdC3Mvs/rKng7cFB42wfMieTvuTP09uG7ewp4M/
jJOZG9vMnk5fH6Ct1VrLng5eZXH1ged89nTwqZc2Fbf/YE8HP1WWet4zjD0d
XMyqISG5hT0d/OSefYumzWJPB1fy/56wRY09HTzTxGfOSGP2dPBI+c/zElPY
0+nzGKz5fPIBezq4m9r4QrGJDuTp4J+PBbXkuTmQp4NfzxkyeZqlA3k6+LcV
r1/VCDmQp9P6MrOhM+Eoezp4v/aJ4a8WsqfTfvXjrmmXHNnTab+q197h7MSe
TvO5rfWURRHs6fR5BJdccipiTwdPN52SlHyKPR18o9UbT98m9nTahytIPbO4
wp4Orpo5JrPsOHs6eN/wuWKGe9jTad87pPOgyhb2dPDDjrE3zxWwp4Pv3akQ
3f3v+sDTwRvrss6XjrAnTwe/cS5Sui6bPR180gHvG1sOsKeDj42zzPxcwZ4O
Pvh1YPX6dGvydPCeKVtSBsVbkaeDFz0/pBey2ZI8HTytoXCXsIAleTo9vwLN
/b/kWpCng+ds6R0oO96CPB28T0Bu4sYp5uTptO4cklg5o8OUPJ2uf6ZnuNhI
E/J0mmdEpBebSxmRp4M/vyow55SgAXk6uMz09XLDtfXI08FFlt+8VniePZ3W
nQbtjzFV7Ok0z4xJe1B2jj0dvGT4m6Zj59nTaZ0KDujbmaRBng7+doeQfssJ
NfJ08OyTu9cs6Z1Ing7+o2VA4CGz8RZr5A8+/pWmUm/Sqy0pUIPzydnHwbep
R1o/URtLPg6+ueJM/x9jx5OPg98QdYt4s06ZfJy+/nCMQsZE9nHwy6vebXvz
RZl8HFy2wfuGtDf7OPhTwcXCTQ3s4+CjW6R+i5xgHwdvPHUnScyXfRz8eMil
OO//nHcH/qxdw8/iBr9fD1xjr8DwHR2TyMfBzQeGGGdkqZCP03VTcvPr2qVC
Pg5udUz3x9c0FfJx8IfftUyiIlXIx8GDf15YkXRchXwcXMrb6XxEjir5OPiI
FwO/NDXx+/XoOpfc1R9izT4Oni8arZjoyT4OnuMxUEezjd+vB+7mUvXRyYt9
HFzU3SpgzhH2cfCEK0tCGpXZx8FtVA1iwk7w+/XAc52TW82i2MfBLTsPrE6a
xD4OPvBBT8n9mzrk4+B90v76Vzny+/XA2/xyRJPzdMnHwQv3tT6XOa5LPg5u
sLhjTPE3XfJx8LmOMc8yE9nHwdu9NhhHhbKPg89+ck0ppNqAfBx8z4YlNvsM
2cfBh9c86RN+3ph8HPxxZW7WQkn2cfDQ8au6Yn+Zko/T97mtNjAk04x8HPxP
V0dUYqsZ+Tj4MjnZ+nGG7OP0875aJzK6zZx8HLzkUL3M2DT2cfBYk+6+xQ7s
4+DySiejhxmwj9P4uZh7ZIYG+zj43uwgsenS7OPg61tffXzXZEM+Dn7G8PmT
rCD2cfCU1DliSjdsycfBJQeGJNbrs4+Du8qsrjq4h32c/t3kCLPhmuzjNM6T
OsoKLrGPg7803Jq6L4B9nJ5fqdIDGo/5nHzw8XInTHabsI/TfHg9X3J/HPs4
zSeTL/xKLWQfp/k8p/DGqkr2cRrPwpFuKxscycfBj6n80dQSYB8Hv7B02efU
APZx8GtZwxZ8uelEPg7uo/Pk6w8/9nHwtNN5+tPbppCPgzurWn3aGsY+TvOe
4wit5hfO5OPgmeKDF4zzYx+neW+TmI/MdRfycXDtwE7vACf2cfC1ywQ29Vx3
JR8Hd8y4Hxrszz5O87y6ww7ll27k4+C35z2Y9UqHfRxcpX6B+L7F7OP0/A5I
qTu3n32cnl+/NLfbb9zJx2n90pUbmavEPk7XR2HDD0t/9nHw52/2zBy/hn0c
XDe+dO3Osx7k4+CJCidDz3Z4kI+Dy4n+GHynP/s4eKXZ9rkiMuzjdB/T19gU
DGcfB4/5lHWzfBT7OD3X5S5vRZTZx8FLEz0qv6qzj4N7f+jWGWHEPg7eMlZ0
w3Ez9nHws68mWdnpsI+Dn0+XTS0dzD5O68XZmYOMb7KPg1/5lvWqZjH7OPjh
NXEDunv579zB0x8OvJ79Hx8Hz7i1K9egP/s4+I7bW9bZTmIfB6/7unmwXCT7
OLhwbHWDcxP7OPjE0WYyXlbs4/Tc3f10Qu00+zh42GU7iXgdZ/Jx8FfG6l79
KtnHwQX7zBYXHDWFfJzGw72AMaur2MfBD417mjDD34l8HNzk6v5fUspO5OP0
c33tN/DSQCfycfBvXUuTvL+yj4Pv3ykSltLIPg5+f+xH1eAU9nHwftfGWs8d
4Eg+Dr79en91myT2cdr/JKh5dXazj4OvNB+cMzKXfZz2jYqpr/Nnso/Tfiln
w4mVCezjtC7EZ0ecPs8+Dj40Imf189EO5OO0Xge/vOiwmH0cfMZTi5VFxezj
4Nf1LAYvW8k+Dr5u/HvDGw7s4zQ/KHk5HvrMPk7fv6fXPrmSfRw8b+GG6yMS
2cfBfeX7z9SOZR8HH3w3YVlZPvs4uPTj1W6Nx9jH6T7OHN31+jH7OLhHR8Rl
lx72cfApj0OnrfvOPg4+wEYtUeEr+zjxrMnyt7+wj4Obmp64vPMn+zi4SKnJ
Mudf7OPgNz8nT3duYx+ncWWwMGpGKfs4eJxTsvI4CXvycfCrr4w07CzsyMdp
v/FgX88Rc1vycXCthPP6n9VsyMfBa94efX1tsjX5OPhnB5l7owKtyMfpOmvL
/zY8xT4OPmtDa+Ylc0vycfD5LdNvH7rMPg6+766fzO9/22H4OLj/pXJRh/dm
5OO07/pRIxonZko+Dr7ceFLf0m72cdqPyXZmXXvKPk7X4Vax+EFxffJx8HmS
baaCG3XJx8FzF2sWBKbokI+DZ/09sis6R5t8HPxyyrc/Yiu1yMdp/Ro19+8g
S03ycfAl/8fUfYdz2b9/HCcNFdHQVpS998zeM0QUSmmnUiG095CGjKJI0UCD
liJRiiJRUTKLBoWShuav73H8Xud5//s8HFyf63pf7/f5uOvOsmi3NA918ji9
L1qDVBXOKZPHaT3cHlr/plfe/LjQ7pR8H+6PW1Xa8y7KkNPbH3T2fZ3+b967
1Onc6MkeR1cV1XuqJSNLHkcP/RhXevSIHHkcXXDBuTcGPvLkcXSfzIeX58xn
j6PrFDkW7x3MHke/Hxola3KZPY7u5eR7tfsaexz9q4TezwuG7HH0m9+rzrhI
ssfR/wYP8ewayx5HX+0u2VjfqkgeRx9injZsjYsSeZzuQ2jSqa++SuRx9IKQ
8JhYOyXyOF2/jphEgZ8SeRy9VXRaWGWtEnkcPWheYPyvJ8rkcXTpE9PUdDTY
4+g5t4R2meXw77tHV3xd/OyJCHucfu5Zu/LRKexx9IvpNQouYuxx9PL8tscF
y9jj6FbNc34JV2mSx9HP9A5XFHdgj6Pfig/sM7VGizyOXqdk9rFlsTZ5nL7+
QZTkwk5t8jh6ZO3ThwpeOuRx9H7jFe9KpeqQx9HfJpfFX2vTIY+jXzrsLuw+
jT2Ofn3qciEXAfY4rSvz7zv+CLDH0RPsVI93OLDH0Zt8Dkn6XDEkj6O/dKj0
HS3OHkdXv5d3c5LqFPI4+sAA489536aQx9G7z5QVl68zIY+jB0hELzJ4a0Ie
R39Q76nqHWxKHkdfOWTg1yRH9jj6gL/DKmbZscfRJzuP1Jg1hj2OPihMZ6Do
APY4epXSA9WMHkvyOPrhy9Hl8vetyOPoMmWrrleGscfRd6t+Dx/z15o8Tu/L
kJfFs4PZ4+gS5y5tuN9oQx5HV/N5UTTNlz2OrpkgG3v+gy15nNbJhHntx/ey
x9HttGMkipXY4+hR9dGbrS6xx9EnvZLKqBzJHkcPeS8jk+nGHkdfazj+adQi
9jh9rt+NC76sYI+j31jmcEx/HXsc/dX5fP9DKQ7kcfQtf2eHD211II+jJzYt
j8t1YI+jF53/FDy/1JE8jh62f+ys8Z7scfSGrW0qr186kcdp/zR/YWa9lD2O
nvp6wli9LmfyOLpwrXBaTjB7HN351vvltz+7kMfRG9c/TjsbyR5HD25JXbK8
L3uczqkaO3/baPY4rXPZuWvMhdnj6Dv7eOSssGGP09evVWoR3cAeRzdLvKy4
5BJ7HL3vXs+3Qf+cDo+jz/+VLOYzjj1On+v7U6ebruxx9Dtz/Q4ZbGSP0/n1
2+iW3Fn2OPreP4XZY++7k8fRlX7+6FrZ4E4ep3Pkgvcrh7fu5HH0tLoNDQ7t
7uRx2ofd1xzReO9OHqfvc2VjYUqHO3mc5o0EeXvhbnfyOPo2j+WaaT3u5HH0
NwfnNI3sdCeP07kjfTL1VLU7eRxdZLObq89/ft89esaQu04l3uxx9Jkb60Tj
PrPH0Tf0GxNVsok9Tuvcv6mP4WD2OPr4it51f43Z43Q9V5+/99jEHkfvmLj+
tsQb9jj68c/3Ph+Yzx5H99YN80r7xB5H/54g2x6+gT1Oz+XX9lShAc7kcfSr
z7SaP+xjj6Of/rD5rrCUE3mc1qHS5mNRxexx2vembs3K3sQeR/dts5nd48oe
p/1qYEv9KylH8ji6vd/S5rOt7HF6voZaz+Si2eO0btMWVvQfwx6nc3Bs3qqY
OPY4+i7DpOPLx9mTx+k6VadMm3iPPU7zqolpbOhZ9jjdz7kFZ+Xvs8fRN2od
uqUy0p48jt6nqNdQdzV7nPbV4bPu5Bawx+n+OF0dlNvIHkfX6Jx0LO4+exz9
XHZO84Fd7HH0ka2q2cO07cnj6EbZMR86W9njdH8y1D/eucQeR/8m7HDj6Wn2
OHp8dXqpaB57nD7XYNm5oxrZ4+g/IkfOPy9gTx6n987d0WTyGHvyOPqF6ple
a+TtyePouq5OncVa9uRxdPmbkhnLLe3J4+hnr3wrOjfdnjxOc5F3ov26efbk
cTrf98wscfe2J4/TuXnnkOCC0fbkcfTlvb/zIw+zx9Fjh9dFXH/GHqf5dryz
weO37HE6Bx0m9H//hj2Obqkjc2DUF/Y4XWfKjroYBSvyOM2fI+8nnt1uSR6n
+za03b3qN3scXXLo8/PzwizI4zSfpOrFWzxlj9N6dhoyZMEAc/I4ur/J5cTF
k03J4+gfRB/IqopMIY/TPD/5XmyPgBF5HP1Jz+DPc3UMyOPofrGbVjnc0iOP
0xyrG1o3I0GXPE77c8ifw7mxOuRxOn9DPCde3KpNHqfrdL/qm2ekRR5HFyoY
eSIhU4M8ji622eOcaJUqeRx9YuqxPEMDJfI4+v1zajIzu+TMD1ir1fbYc/+4
1iKgvzk7/Uj82d7SxH/7jPb0+RL+7HT0CEUd0bVjZMjp6NuXBs8X3SZLTkcX
uRy1oGOOHDkd/cQMFXPtbDlyOvrnltvDHU/JkdPRM6omSNREs9PRl9lOS889
zU5Hr5nntctVhJ2O3mYR+bHvaXlyOvrwdvtVLbYK5HT0kpf5l/fnKZDT0VNm
NT1R/ahATkdv/TylPOKbAjmdvv+SHQNE+yqS09G32sw56eCuSE5HPxPzZX+A
MDsd3etrasgANXY6uonT+vVdx1XI6eiGM/+kPVBgp6OvvzhslNo+dXI6ukLE
srAf3ux09B2JT4K972mQ09ETdo+QCZvATqfr7GnWs13JTkcfZuwxVrpMk5yO
ruUa1bBQjZ2O3rjlydWDsVrkdPQfKeZba3q0yOnowpPCk646a5PT0Q+opM2O
S9cmp6NPLaze1jWcnY5+xXhiYOMFHXI6+nHnj8t6duuS02n9Z596m5yqR05H
DzewGdH0Up+cjj5f0mpvphw7HV2+I2rTRgcjcjo9L9WVLlM1jMnpdN9spPqV
Pzcmp9N9fqphL+Y7hZyOLuZpEiD7ago5HT1oQW3Jz6Mm5HR08YXhyt7nTMnp
6HnW3TfOiLLT0d/8+Ss1os2cnE7Xo7F1bMkTC3I6+ob969KmXmGno29Oia8O
jGSno+c2zNs/aRw7Hf3VytZHL4+y09HHLLh9e4AYOx396PgKTdtt7HT0U15D
B7cMYqejy82L2fzxFDsdfZzBxdQ9bux0dGfDs77JX+3I6egztA/PldjOTke/
lN/yYugHe3I6epOWU1m6LDsd/fD+nObhBux0dMe17/N/aLPT0X9P/LrIXJ2d
ju5uE9eZbMpORw+JrrwrEsxORx9bIZlWXOJATqd12OH5I9WcnY6+xrR3+LRH
juR09IdPRu74uoCdjj7wjWD9jN9O5HR0qTrrjUHR7HS6P6OOD3EcxU7nz7vw
nWEyOx29pW/o41JZdjq6qsBmvekXXMnp6FeFivWlDdnp6AK3ne+OvjWVnI5u
nJzxfNUEdjr6+AU1awb5sNPR5525nJ+yl52Orhfnnll6k52OvqspOm9phxs5
HV3z9uDgzePZ6ejbFu3drOHITkf33nx7e/Fqdjr6A13Fj8lx7HT01VkCQ0uy
2Ol0LhdFKS/MZaejyyx17Ai7wU5H//W4wkP6Gjsd/bTLIjfBS+x09Btithn1
F9np6OfGlVg8v8BORx8gbX23fyY7Hf1y27zY7ER2OvrL/Of1/dew09G/5iit
1DJmp6Pfb+h5lv6WnY4+0TEn/9AWdjr64sSt2h4j2en0c+WGFs/1Y6ejC3bE
Tfmazk6n+eFN+/QucVdyOvokr6vba4+w02kfrg9+EaTrQk5Hr28+O395DTsd
/ZHR9I1Jq9np6PvrHWYMHuxMTkfveBb6Oi2VnY5+M76gaZKZEzmd9qsyaYv8
d+x0dIujg5YZHmOno9cKVNTGe7LT0QsUB4hlCDmS09Fz1M+JWpxgp6N/mn5D
uU6DnY5enHs5VziPnU7rqrll8zNPdjqdL6GrxzcMtyeno5fO6uy3pb89OZ3W
c/frGF1Ve3I6+ous33OOhLPTaf+c3NRw+yE7nebMU0oGcmIO5HT0CSs2ROXL
OZDT6X2Z98xsjqgDOZ3mwzWO7ZvK2enoyo2jTQ5FsNPRJ9t5BS36d/1wOq1n
t4FOgj/Z6eiD09/MON/GTkc3vXQ+5WgPO53m2zbB+6Fi9uR0dI3w3V0bVdnp
tJ5tr5edtGOnoy9QWj8sfBY7nd731/OuRKxhp6Pf2hlqL5TATkfvqhO+ZnGD
nY7eGZY4et1Tdjp6YXj7yI1V7HT0deP7HdxzlJ1OPzd27u5GBXtyOr2Pg7xt
RMLtyOm0rlTGj/uaaEtORy/7ZmaQnmVDTqf364mlwONSa3I6+sG9ux50CFqT
09GfdkncrZxpRU5Hj0zoW3vlniU5na4n8bfQFnVLcjrNzzuej8/eaEFOp/X2
LX3TtUx2Os0P7wI3di0zI6ejqy8tfJc1z4ScTvP2kgaZwCXG5HT0LYYBY3JO
G5LTaX/uEBomrW5ATqfn8ibqwY2veuR09J8z3XrCG3TJ6ehRbxMc867rkNNp
/lx39k7QEm1yOvrMG7sC77VoktNpHXrEXWzS0iCnow8amnElq1OFnI5+b6/i
m7osRXI6zZ+6c5rPvpAzD97+ZJiqIfekn5XZf/az3+3nzuvM2v9vzvye9U3q
P05HH7/pTGLtbBlyOvodpbqXAm6y5HR0xedrNyk0yJLT0b/Mnl/8czI7HT31
esIyXzd2Onrm4Q+h4dvZ6eh9H7wVTa6QI6ejX/GcIS80kZ2OfkRTX2zwbHly
OnqfrkWVfTfKk9PRry8aWm2+XZ6cjh7Vd8hHzQPy5HS6ngu2v5LK5Mnp6OfG
W+VMmKVATkdvlHO/1M9HkZyOnnNm1tcZmUrkdPTO0WrKcRrsdHRBn11nfa+o
ktPRw+w3vXUYwk6n65+VYfl9KDsdvWNwXZ9Ba9np6OFROZUJDzTI6ejnfzpc
Cx/MTkc/FOd4apQtO52+PtR4SMEGTXI6eq2MoVzGNU1yOvq35Oyttl80yeno
YyOvye2w0CKnozurnrcqy9Qip6OvUtLQ22ytTU6ndThpa9RHCXY6rYetonrx
kux0dIURSi1bHdjp9Nz3bm5qXMtOp+f1c4z010MG5HT0gq5FA19GGJLT0ZOy
DPsoKxiR09F7zu4bt/WCETkdvfVi+Ny9WsbkdPRp5yor3r0wJqejb95n5GdV
NoWcji7zLUrLezg7Hd37R9JY6wwzcjp6vIBQfHIuOx29bkGw8f1kdjq9vx6F
year2enopUMH7fmhwE5Hfyg6ou7TTStyOvrHO4f0vhqx09GtFtY+Lr9gTU6n
+3DvcdcQVXY6ff39AWte37Qhp9M6HxIhVRDITkdPdvib7ivBTkcv6c4J2lHE
Tqf3S126OMyTnY7uH77nqE4BO53ei8BPB99+syenoydq2pkF9Wenow+WSlWd
22tPTkcPlL28XvitPTkd/WDvsKv6b+zJ6ejSKacN5wqz09EX9xPZtMqLnY6e
6356Yv4DB3I6+qaR+/sp+rPT0QXmF7Zc+e1ITuf97WDAgWR2Ovrtnis7RPXZ
6eguTh4uqnedyenoN5dXB853ZqejH5XXDw577EJOp+e+5odiuS87nc47mzFx
P965ktPRt1vPlPENY6ejb5kaP/jB76nkdHQJYZEDpVPY6ejBE0u/bV3NTkdf
93mmZPlJdjp6YbK45eNH7HR0h5xn9u29buR09OLjbl5DJrPTaZ9cuO1zX0d2
OnrWCG//9KXsdHTPax9uaGxjp9O5fC6nSv4gO53Woe9l65sx7HT0OYoH74zb
y06neSBq6EDjLex0dEMDk7GnItjp6G92jK6bFMJOR18QqL1z6gp2On2fDe3R
X+ax09HNYr52j3Nhp6O/mzvo0wRpdjr633CxYTGN7HR0p0yHC1d3sdPRZ064
o1wvz05HP3bu2MAL0ex09OifKqtGNbHT0RftDrt3ayo7nc6Xx390jjWz09Gf
6qSkj9jNTkc/0CPxINXYhZyOfnxNefbF9+x09NPuKqoTY9jp6JdqrZVOqDmT
09EHvn956fFddjr6DnM5QXN/J3I6unbLjgVF39jp6N1TZ64ZGMtORx86peqY
lRo7Hf2i5nCxpjvsdJqvvnT4hnmz02kOrIqbvKWbnU73Z9lDmY0n2el0PQ3x
Nc/D2enoeRnPlxyJZKejb1gqOvF0Ojud1rmQtW9nOzsdvX3yge3G2g7kdPRl
l6RH71nATkdf7bV16c/V7HT0MSqty5292enohz9qVyaNcSCn0/tbMX6Vy0N2
OvpjKZ879TvY6ejPxxdfyPSyJ6ej/8nMeX/VzJ6cjr5UxkTpgoU9OZ3mN8MZ
iW0e7HT0iOhpom+WsNPR12uX6EVvZ6fTe10dtUkkjZ2OPuzJyrAf99np6KPm
vFDx+c5ORx83pUxXSdGBnE7PfXtEgIGrAzmd9odCpcfing7kdHp/60ecnKvg
QE6n/f/E+pvDitjp6BPOSGU0S9mT09GPDJk3ZPb/fr/M/zsdvb/mwM/da23J
6ehnhqf/vp5uQ05HrxQsXh/Xwk5HvzHwm1a8vjU5Hf3EdPHyxAQrcjqdj3Wj
RxV1s9PRNU6GmTgaWpLT0dd2VJ5MDrQgp9N7EfJZOj7UnJyO7rtol2hWryk5
HT0twmbtnJEm5HSaEypSakbMNiano4/u3JazrdmQnI5eHt4bmBRjQE6n8849
9sggf31yOp0L5SLt1dJ65HR0640RTjL3dcjp6D5TQm5kOGiT09HbouPqX2Ro
ktPpvI5TFqgT0CCn0/xw/ULZ7Psq5HSaA5t/TNZ4rkhORzeevlhrlL28ecC9
cOf5itxvtJ9+4jOB/9z8m+rElgPbdArtnu/0U1GVIY+jG0WubtneKUMeR5+c
0H+U5jZZ8jj6MpV7A9O+yZLH0d+VGoVUO7PH0WUmPter38geRx/gOsGhao8c
eRx9d1/bTR0r5Mjj6A+qdS8vtJAjj6NXKYhOKZKWI4+jj4j2sxhnLEceR4+Z
4fbn90U58ji6YdOpGY0x8uRx9IJz6gNSqhXI4+i1F3qmtk9nj6MfDV0fW/5O
mTyOrhrZz04/gD2O/nxk+mLD42rkcfRtgYZ9Hx9TJ4+jv2zslzRGjT2O3qVj
tzNqFXscXavszQu5VA3yOF3/OZXjmgUa5HH0+HXn05c80iCPo8/dHLrVrkmD
PI7envd1X94fDfI4+mVB59NBVprkcXSLmg2Xuos0yePoDdI3i35u1yKPoxd6
Bd3IjNImj6OfkHktlHpThzyOfj8tpP/CXl3yOHqSS2jfvWPY47TOL+RmifRh
j6PPL/Kw3JVhQB5H9zpyxcpskiF5nJ673nFPib2G5HH0tcL7DhQNNyKPoxev
tBRsbjIij6NHpIl+ye7HHke3TTeRz9piQh6nr7c9E3HbhD1O6+RJsVrNTvY4
evkIC9nohexxus51UTv81djj6NN+phpdrLYkj9P9XFc+etAc9jh6/q13V3/V
WZHH0SfOvu5f6cUeR+87+bema701eZyu/9KzP4pr2OPob2d2rbeTZY+j+4U8
ObC/3pY8Tt9nSWFrwF72OPqzsXK3+kxij6NXJL6d+DOaPY5+al/LzLpS9jj6
zg8jjCVr7Mnj6HPiIsvGFrPH0dVNm7rbz7DH0fNWn7FuOsoep/fr+Fohncv2
5HF6H2esNGv65314HP3hV7mjWsvY4+jmD1QKRgmxx9HTh80uiMhgj9M+cKG+
1sqDPc6fV2hCeacTeZyeb251/7x17HF0/61V0RsF2OO0n4s8PF+0hT2O3jJ2
zcw1g9njtA9sd4+7eYw9jh6wfukTdT32OHrcp/5Z3uXscfQjkRUpWsrscfTU
5bOO5yxgj6MfSrmc/TuBPY4emf3pjnoRexz9jXPWmGev2ePo3o/cD3wUZo+j
f5lv8F5XmT1O7/vC1EUJjuxx9A3Wa48rB7LH6fucrNqqvJI9jr69dcWmAavZ
4+gnbz8asWcJexw96GCU4Xw/9jj6ufgTc01d2ePoNiGZCQOt2eO0noeuFG4x
YY+jj1M/Y7panz2OHnJ2xlorRfY4fZ8PSfsODWaP0/W7ig6JqWWPo5/PmaF3
/BB7HD16flR5hhl7nL5/3KJHlRXscVonhQNjvf73/6H/v8fpXF56RlgklT2O
7hP3KUfVwJU8Tu+dh09eYDt7HH3vqQal9xnscfTZSX+PdCxxIY+j90/f0HF7
ggt5HF0/dZXDyCL2OM0/pxZLDZ3mTB5Hdxxl/1biBXsc3bNw+qEjfk7kcdrn
E1V3PW1ij6NLx86s8VjIHqf3/Z7vOLOv7HHaD0/sjTE5yB6nOUTmyC4PMwfy
ON3n90McHwk7kMfRs0IDN/v2sMfpXJv+1d1LyIE8TnNF6SDD6eoO5HH04eMV
LWYtcSCP074a6P9W7AR7nPZJM1s5gbvscfQxM1xWS5ayx9FbZ3rc6JPBHqd9
7NDf5vpV7HH05LhZKr80HMjj6B9FPQ5FfWaPoy+3qE3NusseR2/yzJn/JpM9
TtczuDvxWhp7HP1PwaMThzPZ4+hSw+9ppOWzx9Gf/B1n8aqGPU7nRb8wo68/
2ePo2rqj3HxUHcjj6JYTlCIPLXIgj6PnnOvbnZbGHkdvnOU4Xe0xexzdLCs+
820jexzd7siMbM089jj6wMunXkXNdiCP0/4s8Ewh9hF7nNbJU8+K//19fngc
PVvdb/+NqXbkcdpPPEtGf91uSx5HdxYvvHWqxIY8Tuf7hKPW5SNtyOPoNUOE
3m0PsiaP0zzWtDHI76YVeRzdacWMnK9/2OM0L+2441epYkkeR9cyStaXcrQg
j6P/VfyWExhgTh5HH3VopOybr6bkcbqfgj499Q4m5HE6NyVPJlUXGZPHaU7L
NJopMdOIPI6epj0mTbGvIXkc3SCpT5XieX3yOLqHuvlPWwc98jjNddnFTnYV
OuRxms/7LPaqM9Umj6OPtFmrp5mmSR5HD16vZDRURIM8jm7UGSh8drAqeZzO
r37C88rMlMjjNBdVv3fYXfbP6QMm7Dg2hnvWid4lvvmy5m72d25VD+Qu+uZ+
QsYw9nh6b+2zkIh/c93ubs+eEhnyOLrg/FstWzaxx9Hb01T2VPXKksfR9xaq
JqtMZI+jx3s9z8nokiWPo3s5PT59cbsseRzd+NW8a+YjZMnj6BL7J31aVitD
HkcvvKRTlT5IljyOfka/98a127LkcfQ1fSqMtHrlyOPog6euUzq2gz2OXivf
u3WVNnscPcBdQ2pAGXscfbZ29gV1JfY4+vxH9nMGWLPH0ZtPerxZMJ49jl4X
5J17NV+dPI5eVr9STVOCPY4u5LP2zyIt9ji6Wt7GedJ67HH0HVffzsyXY4+j
x832EVwowR5HT1d+mlAqyR5HV/zTmLh9tgZ5HD2h0cbb47MGeRy9O6i99VuT
Jnkc3czfKthnBHucnm+Ti37bYvY4uuqG39EFF9jj6Buj4/on3tAjj6NbvrmS
NSpEnzxO6/yAbfDkFn3yOPrKlxItXkoG5HH0FzEuey+sMyCPo2ufDFaqFjEk
j6MfDowRrv1lSB5Hv2C/PFbX05g8jr5TPMpG4O8U8jh6irT96dZqU/I4+vlX
zUU5XuxxdPH5O/OLVNjj6KueNIZmv7Ygj9NzrBp/3XYTexy93NK7sbMvexz9
etTtXQM2s8fRNXt8tgf0YY/Tc9x2+6XhIfY4+oDhk4qi9Nnj6NsWLg9oe29D
Hkf/8dzGpN8p9jj6io9S83Oms8dpn7EwXKrYYUceR/cPN14i5csep/us12r0
4TB7HL1fZtnohDPscfRnYpaLb8ezx9HH92Z1JoWzx9Fjd58+2G8hexz9pU6n
+eRw9jj6LTebSQ7X2ePo8n92ZSxTZo+j+8Sn1W6540AeR7/5zGfoneXscfQ3
/V5tWz2GPY4ecvexXMoV9jh6dM3ZQFMz9jj6vFk5d83yncnj6FJ12x8eNGCP
o+9ZKtPYccuFPI4eeFtTQtyHPY5uN2hb/9LfruRx9J8688tETrHH6X2827xi
ijR7HL2vaYBadCB7HN0portz/X88ju4yXmXJ1QL2OPrY+/rLHjSwx9FLjHVP
l/S6kcdp/zy8UPiSBHsc/cr25dMma7LH0S95+547Zs8eR08yy03a7M0eR9e6
KL04fiZ7HL1nea7KT3f2OLrRVZGRmy3Y4+gDBfdt01Jnj6P/MXn/4IQUe5x+
7grFn4aj2ePooWsVpG4OZ4/TOTszctIjEfY4nYM37Cudf7qRx9HvzG0TiH/O
HkdfX3K0edEJ9jidjx8W3ZPyY4+jLxF6HFgp6kYep/Ujs7BIdit7nNb/7IWX
rQWmksfpeRkffDXoKHuc9jHNb++yPV3J4+ibLXROjZnoSh5H/y1cc8vxPXsc
XVlgZMOIDPY4eli879Dz7i7kcVrPMRvfv2xij9NzVHC4vWeGM3kc/YPMt7vS
pexxum8fZ73N03Mij6O/vizpfu4Cexx91DShSX7GjuRxmtNiz8kMaWaP03md
sUmw7wn2OPogxeBU463scfRx1vk157c4kMdp37sn9yM0iT1O5/hp9d0Hitnj
6F8efbT/+Ik9jv4uePi0upGO5HF6Lh6CboKKjuRx2idXfk+Qn+xIHkdf+GRG
/Iz+juRx9Kc37jaMqmWP0/yzwPb+8zT2OHrbkhEz3/3zOzxO97O2U7PbwYE8
jn6t+XSY7D//wuO0D6ef9ZCQdCCPox+Vjsw5PMaBPE5zV6y7X/BkB/I4zZ9J
LuuP/u/fR/1/j9M5FfN44s8FDuRxmpduBFUXp7LH6fn6531VeMsep/0/MWRT
iLIjeZzm7cclbvGzHMnjtJ9fsNxatsKRPE77bYF/kJmHI3kcfa74g7R6AUfy
OHqu0sGyexsdyOM0Dwy9sKf2BXscPa9N4scVaXvyOHp2yrSZzXPtyOPoV622
5RectiWP0/k1I2J0Yzd7HP3Q6GMmr8xtyOM055y7WB4aZU0eR/e4s9OxutyK
PI4+J9W4Z10fK/I4+sUMg2PiapbkcfSHMtv7LPe0II/TPHPL/v2RtebkcXqP
as32KrubkcfRb5sqtH/MMyGPoxfPuSXtrD+FPI5+1qK3rLHAiDyO3v9Z+jp5
Z0PyOJ0Xxg7Zvs/1yePoWTeH6F731yOP0/20FPKPf65DHqf9U/zbxTR7bfI4
neNJx/qG5miSx9GFv8bsPSKlQR6ndbjr2u49tqrkcfSG+6Ix3YlK5HF0h5CE
4+mzFcjj6GPM9doepsmZBwyr6h7XM5E/r7n4D58AWXPz2HEL9j7l/lD/VHdr
EDvd825suc/yf+s2zXvgvTYZcjp6b9fR3fd2s9PRyyvO71XOkiWno7/5G2vr
58FOR89aa5NjkilDTkdflt/31cgB7HH0fYP61TiIypDH0d/daVo5cBB7HF0n
5vlTqVj2OHpPi/rM84vY4+jJR4NCvY3Z4+jrfaIORVWyx9FfHXWLfSbCHqf7
YJ2q1P1ZlTyO/lzp53i3RDXyOPpj0x2lwcPY4+jBPWNuXQhQJ4+jHx92ZmLk
OnXyOPqLtW2+WrPUyeP0c2csE8kfqk4eR9f08Hg457YaeRx9strMm4bX1Mjj
6AsOd+7bZKpOHkc3qdlrEGPHHkdXmCe3s2w6exz9V2TGkt0Xtcjj6GcvPfkp
I8UeR59beUHddzF7HP1UjsoyZ3/2OLrF8+qW7Pd65HF0rUUHlixTZI+j/31S
MvuSgz55HD165veKJXv1yeN0Pzc8fLhOwYA8jr62vvevkhF7HL2ve9e8pDwj
8ji6e/m35et2s8fRJwite/knmD2OfjW++uIRKfY4+vJ+Cp8zP5iTx9HLbDt3
VyWwx6kr6JqUy7PH0cOzbK3Ez1qSx9ElpjdLX1Bkj6NHiet2CFyxIo+j35P+
dVTCnT2OPlt3TPuv39bkcfpckZH9na6yx+k53hn+QD2YPU770qnc1sYJ7HF0
r50dbsGX2ePodQtl526TYY/TuioVGnlwIXscPcZi5MzhG9jj6Na1WSdnrWKP
o++5mG5Y7M0eR3940fNEki17nO6PTcSYj17scfSEic8aymLZ4+irQk9cT+7H
HkfvL3A379ox9jjtJ11f1rg7sMfRF24Z9beh25E8jh7nFLWieg97nPa3Aw+X
fRFhj6On6W1zrNnEHkfXlesz+cQXZ/I4+oNZDxrzI9nj6NcUn2lFjmaP0/ty
+0BmVxl7HF1UUSPn8E72OHplm99Lg/HscfRNvdXvj//nz8fRlZuHDF6TzB5H
36w170VCMXscvSj4eYhnI3uc9k+dd3cvdbPH0SedXzdPawB7HN3mcF1PuCR7
nPYfYV1dIW32OLrdqaCoB5bscd4fJn0aa88eR8/RWHxdz4I9jp40cFfeTg32
OPrTjIG65ePY4+iSP6MXHBnIHqfrOTku0eOPG3kc3blbw6an1408jp7+KuHb
tW9u5HE690PmhzzoYo9Tb437Mu8FexxdeqyBa/9L7HF04d2XfoVFssfRP8sl
v7mnxx6nOaHferHdr9jj6AXBtQprF7DH0VueZ4sf7DeVPE6f6+SpkANF7HHa
3zZqB6cfZI/Tubli5/4n813J4+hLTK4IJai4ksfRX5YfaT3+nD2O/iF/lUHZ
PBfyOJ2/sQ7JhtXscXTB1oCeC7rO5HE6d5q+Dh0Szx6nc//VpK+W/Z3I4+gG
DZ5z38awx2l/e60/XdvKkTxO79fOGQ4rRjuSx9EHq6aLxw9xJI+jP2qfKnlN
0pE8jt7Pqa33orEjeZzmyY6jur/8Hcnj6JH20Upeax3J4+ixgnPKh0Szx9HH
Tt5i8Ww/exy9rfp+9s2t7HF02Uhp97Cl7HE6L2Zm2o12ciSPoweVSGjcl3Mk
j6MPEzoV3CDoSB5H/ybeN7ewkT1O8/DLsCfJt9jj6M1dV2JmnGaPo6skNolK
JbLH0duttssPO8Yep7mlc9+uO5fZ47Ru226d6tPCHqf7qVzy/raMI3kcfcf7
0mqZlY7kcfSJbfoetjfY4+hqJ1IONHexx9G7wrqFf/RxIo/TeTSrIzmyjT2O
/vZmy/yg4+xx9CsGn6vkVRzJ4+iXn8WOD413II+jy2UdmTXnPXsc/X79i67P
uvbkcfpc6a6Wz9bbkcfRLRdJRu67Z0sep8+lEF0pJW5LHkff3vekfqqPDXkc
/YJx8OR7x6zJ4zTnFMac+drAHkf3DLlScHy0FXmc5pz5SaHirpbkcZq3k70W
K220II/Tuaa2xMrjnDl5HD1MeGhF12Uz8jg997ofv4YOMyWP09woLPj4e9gU
8jj6CXnPlldvjMjj6Erqu68HzzEkj6M3ichdKn2pTx5HH2KR0vtuth55HH39
j6J1s57qkMfRa7cNUjAz0SaPoxcX3bukd0KTPE77s+GzldYSGuRx9E+WLXVZ
/qrkcZpDtKr9GwYrk8fRq7qnyf91USSP07l8dXtv4VgF8jj68eDcFhcbeXOp
kQtqf13mXjH+oZv8HjlzgcMXnZfFcTf1ysoKOfXP12N+3moI5X5NISF70Ep2
vdDBqUVTAnUKn82dWiOhy65H/xre13/mLxlyPfqlU56D98qz69GDQj7PcL7G
HkdXbZWJOLhHhjyOHrWl/u60APY4+oaXQR/3rWKPo4fFjNj+aA57HH29zdWj
996zx9HXjq061/JThTyO3ujSUf8inT2O7q2fabBBjD2OniWgb9Q6XY08jh5q
7RTetUWNPI7+c4ihhcEONfI4uojElXAjDzXyOLqNwtgbZ7pUyePo22orwj2i
Vcnj6Af/1rwWWatKHkcvsbu8uerf9cPj6PV9023+bFMnj6Nrjp7jkPVegzyO
vtdiy6v0Wexxeo4Z0a9v1WuTx9E/vP951XkSexz9QXd+mPpfXfI43f9h/TLt
F7PH0UXb0m5KbtYjj6Nf2DXL8fQOPfI4fV6D+x1pt/XI4+j6rXaVnsv0yePo
22/H9BgfNSCPowdPX3JsiQl7HN0q7GaPoDR7HH3hfZ1haiLscXS7LXlpOx6a
kcfRyw97liSls8fRH56+4jzNij2OXnxz+aABZRbkcXSB5IHDFJ3Z4+g5s6v9
5j21JI/T1wvrG19Zyh5HX1Qn5rt+OHsc/fzdkBfPS9jj9Hyb4tNubGaPowub
r/i9wYA9jv598PM3ca9syePocmce/qoOZY+jGyx/MXbDOzvyOLpe62ud9drs
cdof9jqkpnqxx9H36K594zCdPY7eNGtIdIMNexy9oGW/6Wcj9jj67N4/5sHO
7HF0/9N5Jmv3sMfRJ9be3S/Ua08eRy9c9r1+6j72OLqWs5JEjB57HP3U4LCf
8+vY4+hH/fe1BQSxx9FXaYy8ZPzaiTxO+9XRcvMfruxxdInE49u35bHH0dV2
pRWtMWGPo48qvl4Q3+RCHkc/oNNqszKFPU7v11xfzfXL2OPoozXH/bEdwx5H
rzR8fFQpiD2Ofnft7lvnzrDHad+waTmSUMEep/fr27g/R1vY4+ibbt++tP4j
e5z27Q+OQoq/3cjjtF9pXU4+LMoeRw+8qGp7Too9jn5kb0TaEk32OLrpoYvz
Xxmyx2n9jM0cuEiPPY4ed7rmUZw8exx9WuIuLdNh7HH09/sNPHz+XT88ji75
bah/XSd7HD2p2zrl8zv2OHqN+ufginfscfREW6cbu9+yx9HL3uw687aePY4+
QH7AlzO32eM0V+ifvKOawB6n+7y++5rzLPY4PcdXC0sHSrmRx9FLfRzb55ax
x9G1o44f+hDEHkd3dpq3JFtxKnkcvfPdxv4xP9nj6C7D53kdfMIep/u5uvK2
fAp7nN6L3Urrr7i6ksfRc6sjVz9/wR5Hz8vMv/3F1oU8jt5nsbTT1OPscTqv
I2/tV/7BHqf5qj70/OpF7HH02wt0jm/9wR5HT43X/XDmGnscvVkl6IlsMnsc
PSP08PPLaexxdIVddh3VN9nj6FfOXhqTX8ceR395LCIg8zN7HF15w+JdLX/Z
4+gxW8dcz//LHke/8Sr2u+ZX9ji65bruA9Fv2ePoc/Nqb8k+Y4+jd7f9lRa4
xx5H/1EXO+5pDnucnsvPwd9nJLHH0ddEP4uftsGRPI7e9UzZYL6/I3kc3Sdv
6YoWE0fyOPrrwQNNxBUcyePoZu3q1g3/HA2Po3veTQl/aeRIHkc3iZa02LfU
kTxO59f+zLSsbPY4+pjCDOk7gk7kcfSqWQH7Zzg7kcfpHG+Ji16y2Yk8jj7r
YrBu2yH2OK3D7kfVduucyON0vl8cNd3L0Ik8ji57PuhU4CP2OL1fCkpKNraO
5HGa57ut7L+eciCPo193Gi6d18sep7nF17Zj3L9zHx5Hb/1+KO7i/37f3/97
HD2sSCDFt4Y9jh597OuIHVK25HH0x6oWZZOCbMjj6LvThSYeuWZNHkeXvyt8
7/1f9jjNCcUfs5ZbWJHH0U+arnMUi7Akj6PfdCn9W5puQR5Ht5i6LDvpvjl5
HD2h//Weksdm5HH08fM/9haNNCWPoyuWDth+dfEU8jj6ia6zqyoeGZHH0edr
xjx8YG1IHqfz18BI/tNNffI4zSGFqyeeUdcjj9M5NWNCcnqsDnmc3t+hXzdH
fNYij6O/8j1WGD5bkzyObiT5bsSRt+rkcfRdJh3Pag+pksfRN+tdTDFtVCaP
o6vELE7ovKFEHkdXvd61JOObInkcfc68z712TorkcTpftHIuJ61QII/T/nxW
sfWcsbx5YZKNtut07usS+xx2uSRrflzywKkCPe4jyh+truzLTs/xG3RVyken
UGbNanEtT3Y6ut+Hcc4ph2TI6ejl3gUVByax09Ff9015kGrJTkcfvmfvPR0v
djp6e6XqnPI4djq6yt6Rb4fFsdPRdYtS1p4ZxP/OG3rTkG1eG9+y0+n7zFt+
PdKFnY4+Z/uU1RarVcnp6NYr/M01tqmS09Eb162NlfnnaDgdvUWgxXnpRlVy
OrqB5k/V0Xaq5HT0kIH+Tw//u044Hd184p/UfdEq5HT07nkJeY27Vcjp6Eea
SlfN0FUlp6OLeKq0bitVI6ejX3c+tkv7GDsdfe2VALHccex0dMt3mm51Sex0
9KdyN06+qdEhp6Orva8w7D7GTkdfKqz9/uQHXXI6er+OyePH/OtwOvqKZbXh
Ia265HT0CocAwbuT2OnoQWvqA8836JHT0b8bn/HZMJmdju5Rab1s4nNDcjr6
6bjPXWduG5PT0funBEWJpJmQ02n96Lp/cHRhp6MXTYk9OGs6O53Wg0/gC/O3
5uR09L9KmbXvF7HT6XqOqBdc+2BBTkfPEFlz6f0Gdjr6/b8/J22ezE5Hf/ZL
3KG9xoqcjv752sDfSw+y09EHCnnp5Dqy09EnuGtuf/fThpyOLmDocW96Cjsd
/fmdW2ec1dnp6GKvOueZp7PT0U16cxW7ftiR09F/rDD/7KfKTkc33Ddkgrc5
Ox19gNeyZndzdjq9p6HCk96bs9PRdboetz3zZqej34soa34ax05Hd7cPqlsn
wH9uTu/px566pv3sdFqHUfnJ7prsdPR1CkPvna9gp6Of/OGX4ejNTkcPbt67
6OE9djq626Gk4j7y7HR0x6y/1WlR7HT0iWklw4sGstPRx53YJWd6np1O36fL
8mTkGnY6epnZ+bYrnux0dCNFU417Eux09JhZY2amBbPT0SMWqjwan8NOR7cd
5Ktz5jk7nfbhA9FPvrax0+m+VTwTH/Mfp6PfNv6YqP+FnY6ule+pn/nXjZxO
9/N+urWwODsd3Xi3Zvo9aXY6emqHjZO4GjsdXULwc+hMdXY6+j65eddVZdjp
6HWX++d+EGOno89Tv2jp3ctOp/0wuLZh81t2Ot2f1HeGqY3sdPQAyyFtQxrZ
6eg3tW6cntvMTqf7FmW/KKaBnY6eWdRjoFfBTke32N9tG3eenU4/V15yo9km
djp6umRVbLQDOx29xM6jd8pwN3I67Yef72WrP2Cnox8PSnv6bjs7HV08PeBr
wPSp5HR035nSW8LUppLT0XN3C83q+slOR39/p0ZW6zw7Hb3z0LXmbVNcyen0
flnn7Ek7y05H9xyVuCJSyIWcTvtb6JWPkrOdyenofSReTot6zE6n608IkTdY
7kRORx9q1fQm2cCJnI5+cN+J1+NVncjp6HNTw8e7mTqR09EPfe5z/PNMJ3I6
utTjg0+CVzuR09F/aV6vMdrgRE6n98t02qD4CCdyOvqSTZrnFi5xIqejp1hb
jCv1cSKnox8uC15d6eRETqfzblVpqpetEzkdvUHUbeMjGydyOp13jdes7lo5
kdNpnZv0Hpb450o4HX22t0PPZWkncjqtEwHvNPe/7HR0M4GgM9dr2enot6w0
JhXns9PR9cX3fAm5zE5Hz5Yb/qmwlJ2Ovjp385+IH+x09CkbffeGWzqR0+nz
2mz4a3iInU7zcJ9Pr1zq2em0nqfOcp86xJmcTvPS3NODx01wJqfTXOezeINf
f2dyOvpFr4fHHUrY6egnwoIsh853Iqej5z048K3pNTsd3e/ekBoXN0dyOvoM
n+O2SRkO5HT0bXGB5Yd/sNPRE62uWdz853c4HX3P2GX7Wg7YkdPRd6wSsdzY
xE6nOWey8IYoLVtyOvoy969ZT3bakNPRXWZV3zV4YU1ORy/Ml4nRnGxNTqf3
+lrNL3V/K3I6rZMc/cp+OyzJ6XQePVUaanTcgpyOnrP0oUJMjjk5HV1ymv/N
pCgzcjqt21aRu9W3Tcjp6OudBrqcGDqFnE7ne8HQH6EhRuR0Wg+R5U0Dmg3I
6eje5xqG9tjpk9PRXb12dZ49pUtOR/+4fHhVPyEdcjr6Gb0D0eeDtcjp9HP3
VY6YP0iTnI5+ZNyju1qV6uR0mre3G61drahGTkcfLTehv724Kjkdfe2sg39C
3VTI6eiCE7+d3nVCmZxOz3GPb6fkXSVyOvrKyR0OhbGK5HT0UVXJ0XajFcjp
6DN/P1qsuU7OfFPKizHqo7gfF/lu4/OH3R2gcDejr8s/j6wtDlZUYXejN/u0
i55cwO5GD94875V2EbsbvTb8qo1FEbsb3Xfa5Zr0Mexu6pMdDZVusbvRRT81
TuhuVCF3o485ELRuR4EKuRtdf9TyGKEEFXI3XX+p0pHRG1TI3ehWQ649CFio
Qu5G3/NgQ8UeYxVyN7q6dmydyzdlcjd66LbEAzW3lMnd6C/7DTyyr0mZ3I0u
KLnBRD5DhdyNfro2Kbt7GrsbfZW0uLX0InY3+kP9JDufVk1yN/rtS38jnGey
u9HH6cw9eXkbuxvd4dTf9eoG7G70of1sXMNC2d3oiW8O6JQsYXejSy3cWbwx
kN2N/vyY9YfALF1yN3qyj3F62Rp2N/r1W3rHqsr1yd303Nep+eTuZHeju0X5
flq8hN2N3qTcNXWxLrub1u2d9OnHC0zJ3ei9oj0u+r/NyN3oDQIaRZFb2d10
/78MTh0kyO5G1wlTex25m92N3jbWK7dDjt2Nntu5SFm41pLcjf7JvljEL4Hd
jT7FMD7s2HR2N7rKn/Fih0XZ3egdJ6NHb7zG7kafKJL45LsHuxv9w4yJnRr/
zi+4G/2RS02B9Qx2Nz0X87kvRfLZ3ei/OiImFfZhd6ObCyxaIaPK7ka3EPE8
WW3J7kb36//Lw38auxs9tu33IrtV7G50Q9mGuhUX2d3oCR9spWdJsLvRPWdk
yzxLYnej93WNHB6nze5GP2Ux4XNNCbsbPTpLVsPInt2NfnPO7sIRF9nd6CE9
Trv6DGR3o2uoCN60WcjuRq9/k/LX9qUzuZv2h8k5m05sZ3fT19+xU+ycxu6m
+9b55ZWTMbsb3XuE9dJCMXY3+q6tx1bar2R3o7+o77bdcY3djX5ktKjlhiZ2
N7reMGftxZ3sbvRLYrsCxnexu9HPjcgcsa+D3U3724jyudO62d3o9udiLzT/
8zjcTevqjsnRLcPY3ejdeQ03Gyexu9Frij/1Fiqyu9GfHhVN2zWZ3Y3+vWt/
TMlQdjf60koV93U/2N3olSnLzGe8ZnejZ2q67Z3+nN1N+8xIi2zRanY3+oPy
Kb7fn7G70e12p0U2/Offc0N/LH+h6cFjdjetn5GC431vsrvRByhoiXYdZnfT
PqnxSfTzYnY3ff2uY0ajDNjdtJ9cfPRba7AbuRt93tzuJrlKdje67Yinep+P
srvRv4641E99FbsbXWzqGEFZs6nkbvS3PipjEz+zu+lc7q8ZvmoHuxtddZWd
eFsvuxt9grzdgRu+7G70aa8vj1MuYnejvzfoLZpq7kzuRj//JXaDcBu7m9ZD
5XABxUJ2N/pw3f5dGwvY3eiprmJDvj9hd6OLfOv3bF8Huxv9XfFGy8af7G50
yxUZco+/sbvR0/Z2RrxtYXejb0n8kXDlPrub9pPq/XLvLrO70UdZNfiUnWN3
o/8cMiUy8Qq7G/2Cne5hgXvsbvSde4Rb256wu9HvVPQxWvyU3Y2+Q9I041wR
u5ue43Z5vd/HnMjd6Jed1TO2rnYid6NP9xKJ6+fuRO6m+TC6NLrA2oncjS7x
6ISRn7cTuRv9y6IDc97tciJ30+cN8DdLrWR3o0t+ln17ZKIzuRu9Ou/Aqe/z
nMnd6As8265qx7C76TyaH3G05Ri7m9Zt4FXfrdvY3egRYruDZ9g5k7vR969d
dXdNO7sbveJHjW7zKidyN91nrUU/97xmd9N84hfRFGDnSO6m87SgdFLGMQdy
N62TtctCtTvZ3egtccPGnjG1J3fTnDZDapXcITtyN3rtjjeqmR/Y3TRvJ0ec
1LK3JXfTfOW7xNsyxYbcjS57uo/OlzZ2N/rcZQMs3klbk7vRr252NGqxtiJ3
oxd4Tt4nMd2S3E37wLV96pb+FuRums8vjbo2cp45uZvmxsM7Jde9NiV3o88O
Ff1gO9aE3I1uXTnOxn6eMbkbfWHHKDetG4bkbvQ/7jfPmA0zIHejKx5YucRr
sR65m+6DybGTQSXsbprPJ89a1WWqTe6meWzxmQMv37C7aZ+vDfz7q0qD3E3z
ZInatkX9Ncjd6G+WzpKf+1mN3E2ft09w+QQ5NXI3ur9uSEnlAlVyN80zxsev
iG1SIXejf45rMN3rrUzuRi86IeR28IsiuZvOx4I7zus3KJC70VcHn2jOkZI3
D5CWjU75NoHn22e3+u/5I2tufnKFgPhz7teeVrUekZQ1l5K9sXpTLnfbAOuS
1Lnsd7GejSnvLP73ez+HDO1nyn5HN913OaXfTvY7+tHUbQ1RLex39GLpT+nr
nrDf0WWnrazq6M9+R38mcmLixRD2O7r7nrMjPd3Z7+gnGrPsmzuUye/o4WO8
+xodUCa/o18xPL4j10eZ/I5er9+vKsFcmfyO3rS7oTZRXZn8jn7y1t6x1uPY
7+hjy1ZdkJVkv6NrzT1vGLWK/Y7uek91+aFA9jt6s9jDzRKS7Hf0A78ufTC0
Z7+j79VZfDbqCvsdfVLGnv0rRrLf0RfNfPdTS5n9jt4u7LRnYIUO+R39tvWR
pFoh9jv64Lovw9b90iG/o9skBe7OF2S/o7+dcfDnA1/2O7rzGC3J9Xrsd/T4
2t8rTWLY7+ib9gU8irRlv6NfOyqS9WI4+x09+eXR+e03p5Df0T9++d4RIM1+
R5/2w1BK0pT9jr4gdtO6ntHsd/Sqfsfu1B8yJ7+jW94X7G6QZr+jqy/Wdd32
wIL8Ts83/cgj3d3sd/Q3x7QNRN3Z7+gRInlqJ4az39EfpL3/JlNiTX5HDzot
IvtrEfud7nPIzHUTftmQ39FH7rrsc24b+x297viSJelC7Hf0gXkFNeah7Hd6
7iuMTg1+Ykd+R7+42M1w/2j2O/rs6661H+3Y7+gf7s3zKFzKfke/9LyteWcs
+x09rTlV8elj9jt6dN6bvt4a7He6b0PDWpZnst/RfeS+VETos9/RZ7T8FNW+
zX6n63EX2/LLmP2OvsfztVRoCvud9smD4Z/qepzI7+gGhfYPVk1lv6OnTKtf
d+4u+x19rtjO3y4L2e/oPfp3hffpst/Rn49oNc2TYr9T3/pH3LA/+x09yqD3
Vdh//n47+labk31fX2W/o3+enHOyz0v2O3rp8B+vx3Sx39E/zV/6dfwH9jv6
xhOuuwxes9/pvXDYuKujlf2ObnHJLCapi/1O713lo6E3+rDf0deZH62uH8l+
p+fVVGCwcTL7HX1WU+qdD5PY77T+25uWZY1gv6P3itW+3/Gfv99O33+aXaDD
f/yOvuuVv57HE/Y7+kEdhwGLytjvdI5E29UplbPfaZ3XSFlef8R+R1+x4Owr
7Qr2O/pdwfOtA4rY77T/h2WcT05nv6N3r79z3nsD+532h1ETBJa5s9/RA/TW
N5rIsd/R1ToffZ/Ux438jt5XIUTMuJz9jl6077TS1aPsd/QpEZseRi9kv6PP
vP3yueSEqeR3dA1h39iqa+x39NavI67v0XMlv9P+UFp8bNhp9jt66J9JL5wl
Xcjv9L5cHX43+hz7Hd2jPWl+0nxn8jt6jvmLRUL2zuR39MtqiyL2OzmT39Gt
q7cpC812Jr+jHxHOv56xwpn8jt6///h0hWBn8jv6/qKFvS1+zuR39Pdma/as
nOJMfkdP16j70jnOmfyOHlP2U+yNsDP5Hf1LkOIMk8HO5Hd08Wlrvc5LO5Pf
6eeaTmudZOlMfke/Xh4eV+rvTH6n/fbUbffJC53J77QfBv5OyPB2Jr/TOmxO
qszWcia/o38rLzi4ua8z+Z3mikv3y4Ub2e/ogrs/LWisYL+jC495+aCuif2O
Pk7V2sRY3Jn8Tufa8JHzhk53Jr/zPt/SmZbKfqfPOyx3lOwr9jv66lT/8V0D
XcjvNI9ZP/8rONSF/I6e2LXGUeUL+x19i+J54fW57Hd0k8/aYuL/1hv8jn6h
NCdpegf7HT3yWLtX8EIn8jvN26tih0VUsd/RJ6SpVUtqOJLfaZ3XZA66vMuB
/I4uJ2z5bmEz+53mB11B38tG9uR36ilFJvUJduR39EP+h9ztetjv6A/nD3Pz
cLAlv6O/KPWzWb/fhvyOLhMZ5aRbxH5HzxyfaDW2gf2OPn7InsrSN+x39ILK
HQ3Fr9nv6IWu7bk9r9jv6BXPf70KKzMjv9O6GpKr0NLCfqefu/fKIw2xKeR3
9Oyq4ytu2RuR39Hvd4a1b93LfkfvE+Rb2FPHfkdfpTyqxMxcl/yO7vWxeX1s
KfudzuUL45MFt2uR39HvlMjbC27SJL+jbw5e0RR2nf2OPqDbwmuOrAb5neb/
2xOqB89SJ7/T3J6yKb52gxr5Hf2dTre+925V8jvtDxpXHostVyG/oz/OjCp7
oK1MfkcXWdvT7fVRkfxO98HU9uqyPAXyO623ozePz06VJ7/Te7d8qa1tkhz5
Hd2lz/I93gdkzQVO93378TD3O6Jl4t9ms+sLbhnFluv924f7r98euYxdj+4z
LurkjLPsevSI2DHxMp3sevQwCY2Iinx2Pbpx1nZ1u7v8/62jhyyYdvHGH2Vy
PbqX4vykzOPK5Hr06L7yjb/6sOvR56/qansRqkSuRx/66um7pzJK5Hp0c9FT
ajuGKpHr0QfHTxieKKtErkdXd5fWGOGmRK5HH9M8/+3So0rkevTyCYLvinTZ
9eh7HLxXmE9j16M7lGTGaI9i19P3MR3YPNqQXY+eP2DHjqXR7Hp0Hcnnq9Ir
tcj16LIhfwqUy7XJ9egS73LMVs5h16P/Gf585OHDOuR6dKmtJ6TqU9j16FnC
Y1v18nTI9ehXjbY0nldi16PfDv1+rs8wdj36vRYroeal7Hr0uIXVvx6Lsutp
fTr51DfdMCLXozerNEdtnsKuR++nNMDLe40JuR594OZN2lKrTcn16BkvlLK3
TDMj16PP0r1Z2DaJXY++QXRostVVc3I9emT6hofnF7Hr0Z3m2r1/osmuR1/m
bSMzVpBdj/67zXnl0btW5Hr0ny+qxJVC2fXowSMC+6mIsevR94ou19iWyK5H
d5mxfXnvRHY9+kVLF1f/NFtyPfoW1wMLdsmy69FX+vn9OZfErqfnYpA7fcof
O3I9eqOwzPk0B3Y9+saIrCNvt7Dr0S8Ftys0XmXXo8v88Vad+YVdj/6hLjR5
uiO7Hn3rD43l23LZ9eiSOrFSP//jenTv0q4TXdfZ9egCefO6etTZ9ehnplmI
7TjErkfPnX/dyamdXY+uEGhl+dqaXY/u6THJbF4uux5dPKQiQtCLXY9uc3Ww
VK8kux7d0srMa3R/dj2631WhdxndU8n1dP2TNed2zmHXoz9uF9C/cIFdj64k
OfZBXD27Hr0wpN1xz3t2PZ07hQuUXr1h19PnXfx3tX09ux79btO3UZeesevR
p0QI35/RxK5HV3W6HarY7UauR38yuWjx5IHsevRnb3WPfxjLrkfPLrVJ/TOR
XU/XI/oxv1iCXU/P8Vy9cthfdj2t84I5oyNb2fXoIsO/ukx6yK5Hb5njIaJy
i12PXuZ+5VNkHruezi/lR+s6b7Lr0dWWi+5zvsWuRz+bsHSTfy67nr5/nxub
WtLY9XTfbDd0qm9n16O/GC1kc92fXY+u3XHtTJcOux496uojNwdxdj165osh
bWkt7Hr08yqdgSnn2fW0bx+5lnwmjF2P/kvu5qdsdXY9nRf9NE2DH7Pr0Wsf
ScXtDWDXo28uzT+i9ppdj65vq35560p2PfqdveoisSNdyPV0jqifbmhoZNej
d4u/tfZ8wK6n+1w5tmpFBbuezq9s85E+L9j16Av7q7/Y3MCuR7d1EpAZXcGu
R5ezSMs9ksWuR5+zSOWE/lZ2Pfr9DWcajeaw62kea/dT9fFk19M8E3PjR9Zc
dj19LqdpwrU72fX0c4t+mwZcZdejp0Tt6CiqZ9ejv/6w1cjoA7seXW+ivPX6
RnY9uvtlh2F6uex69N0hOwYH7mTXo/dZHSYwdZYzuZ72gZJcARkXZ3I9Xb9a
Q8UWP2dyPc0DjyxCv+9h16N3HZ398vNDdj260YnCH5skXMj16OHJR75N/t/v
Kfh/16NPmhpY/Xs1u57Wbf+IoN4wdj3NA0UbvK/4uJDr6X0f/sv60TgXcj26
yf41GReK2fU0z/d+ut7wv/9+8v+uR49Vb/s0o5ZdT/NMXPvCR85O5Hp0ebtn
C/tcZdfT/OmT+KRmtCO5Hl1I7VvD6XAHcj3tY5f0EtSfsevpHDddtz9e255c
T/uJ6beDbnvsyPX0PgadlBlSw66n9WPn0bxzqC25Ht1aaOSvEEMbcj16573N
CxpcrMn16HaPlLymeFiR69Gv+T3zXepsSa5Hv7V0pEe9pQW5Hj3g46MlnUbm
5Hrax6ruflMJNiXX07msOCHSOZxdj/4+78q02gPsevSwqXeeDCpg16O//bjN
THmAPrme5p/276OFwtj16An2ektdR+iQ62n/MTr3Z9o7dj36jPX3lNW62fXo
fceVDBRT1iTX03mx4OL69h3seroPYfmmpV3seppja5ftUW9l16OPs8o6Mr2e
XU/v78zAgLlP2PXo5WNj32U+YNejv/JJ7Ey+o0SuRw+aqlo84YYiuZ7Ww6En
8RNPKJDr0Q+/K4wpXyxPrkdPO+Uquecvu55+bnLwkF0z2PVBUV92XVT+N/fm
Ghw4c4Fdjy40W+7Wr9vsevQJ63cJdNWw69HT7xis9Qth16OHnQwequ3KrkcX
nvhZJWYmux79wqCN3jqPlMj16NZ7fx0076dErkcPko0unTJNkVyPvnbUlkcj
uhTI9ej9dYVvXW5VINejS/rMfnR1kiK5Ht0m8/GwY4cUyfXoHSkOz2102PXo
rw+Zvr4yll2P3hD8t8lwMbseXX+5xLdGHXY9usLxw1I1eux69MkdWpobl7Lr
0W+vKP6zIIpdj35p0P4nqUvZ9ejSAUoO4l+1yfXof7z3bDXWZdeja+RmiSlM
Y9ejR/e4b7qwh12PHlcYVSA6lF2PPuWhn+IIQXY9uktZ9vheN3Y9umBx6G+t
Zwbkerqfnm/zzfzY9eiPV4T4Hs82Jtejz9gb5Ty5eAq5Hn37l1sKr1JNyPXo
xlm7F9WvNCXXo79sLOhYNceMXI/eLNIvZ5I9u57W508Tg2RBdj36HcfTxT+q
LMj16MFXhX4JnLIk16O/KdOaOnIpux5dNMlRo2okux79SIlmukKGNbkeXTF7
5I8J6ux69Fkrry9anGNDrkfvtBoXMXsKux59l+nUTWfKbcn16DV1UoWpM9n1
9N5ZqGyVfsGuR4/vf3Ps2P/8fXv0imKDttKD7Hr0SV+lrtdVsevRK+e3d30T
dyDXo+dYnRvv7M+up+frZF9iW8CuRx+dckp923/+P3f05Ukpl7ZksevRZ06Z
e3HxJHY9+gjTJ6F6Uex6er/0rlQ3v2PX03rO8EtosGPXo1vlCPgvvcGuR+/j
0eQZ4sauR3/76rjbajF2Pfrp6Pq6Dx2u5Hr0naW6euefsuvRf7Zpb63yYNej
nygpu9x8gl2PbhGe+HTsE3Y99akPSpJb2fXozueaVRc1s+vRR9lq5z99wq5H
X7wopV9+GbsefU3F/vsClex69A0zA4ysXrLr6T1K92iN6HUj16MbrU4cNUiM
XY/+Tvb6rP5j2PX0fPtrzKv5z79Hhy42+3Bs83/+vB79SY79q8xmdj1604fn
tj/usOtpve0Xy5e/wK5H33i+McgtnV2PvvSwyhS/NHY9+tnrXcK6p9j16K1j
S+7uPMmup/2tQlL0cTy7Hv2yQH7zqv/8eT3tD9fOSnT6sevRQ+5VaQfqs+vR
w4O6cv8MY9ej+3/tvqjyml2P/iUo4JdwJrsePePPhuWbgtn16AKaTUkPVNj1
6D2FKsYrX7DraR87+9DuSyS7Hj3li7iq+yhXcj26wchhfr357Hr6ehtpo/3h
7Hr0c+L25/b9e0/hejofw6rOuVm6kOtpP5/e2+/Rvw7Xo0vIjpb48a/D9fRc
nI9+fKvrQq5H9zvX8sVxpAu5Hn11wnWdunfsevTzq+XMEm+w69EPHx576EAS
ux59gfkhIcnD7Hqa91QTXaMvsetpjpIx7KP/hl2Pfj9CvKRxogu5Hn2+68HN
W11cyPXoZTVL9jgGuJDr6fMGZNu98nAh19O5sObqOD9lF3I9ervi2NpX39n1
dH8KO+67V7Dr0e+d/mB9J49dT3NyqlDm8vvsevSFFv3rN35h16MPiX9X4fbv
ecH16ONDVHo1I9j19LnipKwmZLPr6T3tKNmSVcmuR28Lf909sYpdT3O73tXe
gGx2Pbpuvn3OyhB2Pfq3gcsDpv97LnA9nQtSY+5Mvcaup3P23pO8Z+bO5Hp0
T92wr5632PXo/W5/2aio60SuRy8Z7Wxy6yS7Hj2x+Mzv5YMd/4+p+w7n6v//
OJ7KpqJIJS27MjOy996RQiiVBjJKlJbSUCRFaWkq7amSRHuhhGwakhAa2vXr
e12/x/P5+fd+uTjOeZ3X63W73u/3eZPraR81QFAyaKEjuR49+enuut3F7Hr0
V+LR7VvFHcj16EEfsovq7ezJ9XRfGO8XUY1m16N/NNinfzCFXY/u3LNk/Yfd
7Hqah7sHSO/fy65Ht8qtOhWRwa5HlzVYP7RlA7sefavxZJOYWHY9+h5pb1Gr
B+x69O87UgL3nWDX0/5h+vQ3fQ6w69HHbMoX3p3Hrkev1Rg/5dVPfr0ePfrS
dnfReHY97bdnKv9Q1GLX0/y8Wepl6ghdcj36vL6lhZ81dcj16BL6TY/Cg9n1
6JVFyXZth9j16MMm6klKvmXXoystCp8gdoRdT+vyAhGTtRvY9egPrtX3Gu9g
16P/Khr/vb6YXY++yLTZ7+M3dj16YomA3UtZdXI97XOGn/qV95Vdjx7/3rFN
OJFdj35ljNkirXP8fesjfM+t2DF6UlHIJfG7BT/Y7+jzBQUqW56w39HFzA1d
C7LY7+izv0xKzvmmRn5H13hRYvr1kDr5Hf2W6417pVvUye/okl8mC6xrUSO/
ozvvHvpqloAa+R1dp3nkaQNDVfI7/Z7Dq6cNeqBCfke/9/m675h/HX5Ht1z/
e/IfDVXyO/qZIXfqy1tUye/oHsUbCzfUq5Hf0VONHoTEDma/o/u5Cv1uy2C/
o0fO6Ge5bD77HT3uecHbBWbsd3Sf7aKHL3iw39GtAgLM2pzY7+g3tkRXOg5k
v6NnVMy1f5bGfkeXEBAdUFmnS35HvyxxqWX+EPY7uuwEj6kaC9jv6GoPDpyT
FWK/o3fGVDh0fdcjv6NPPxw1rN2Q/Y6estC1rWov+x19pliFWP/eyeR39MGS
w4wmjmK/oztkrthfKsF+R992cmuC5zMT8jv6r/ZSV/8dpuR39GduxyQmrjEj
v6PL5RQvarxoTn5H/ztJ3vdhpgX5HT2i3irNcQH7HX3EzPFf35uz39EPKw7R
s+rPfke3izsR8viUNfkd/WLivahgY/Y7utepPd8EC2zI7+gjv/qKuZux39Hn
RPUfvaHElvyOPqh7ZqvlQvY7+oLUYZWXBrDf6fjfLVftk8t+Rz+6aMV02wns
d/SKsuHn9dLZ7+jrOibPkmliv9N9vWie/dtR7Hf0CyfWFJydzX5HN+r8UZt9
jf2OnjzRrtB0LPsdfdPXjm/Nu9jv6G5G0wIOSrPf0afIBqk8T2K/o3f9dfb9
0MV+R1+1Q3LGV1/2O80/y5XuSD5hv6OHRWqs+OnHfkd/dV3wwRoJ9jt6TmHM
ymd17Hf0JQ17Ap/nsd9pPLz45hdryX5Hb8+6d+NJOvsdPXxV1u6H99jv6Feu
JS2NrGe/oyv5ju93oZb9jp4eXWheVsJ+p/u32eFJ/S32O3p2xzxzpdvsd/Ti
5TVXxz9jv6MnxVb6znnHfke/rTLv8OG/HuR3dJs+e51HS7Lf0c+qdVxZKcZ+
R9ef8ytE9yv7Hb1249A/S6rZ7zRvnJ9Y/D6P/Y7e4mU3W3YP+x39QeGbZSOS
2e/oDXET14qvY7+jvzn6+JbfOvY7euajeYny69jv6LOUK85/S2C/o/fvmPVn
20L2O80/w+W653uw32n+bwqxFtVkv6Mb3qnq902c/Y4eO3Cj4vBK9jv6uK7Z
HybvZL+j90kViBzvz36ndb/Fev79Eex39O93Pt/Kq2S/o19Xldnglcx+Rx91
fVGjiAX7Hf3xpg0Dev+y39HP+0zod/MZ+x1d4fRWmcNX2O+0ztqOks07xX6n
+876Y5hHDvsdXSjTMdhpF/ud1n3ju0c9l7Hf6f8KWdAh6MJ+p3nGwV7mh4wr
+Z3uL6OBPV/est9pHpvfd3doKfsd/XT76qEaVex3mrdr9JON/rDfaV3+IaRR
bexKfke3+NJk9TWB/Y4eHBHjb3+G/Y7+dcjKM5XF7Hd0KS+xhzcust/Rx3zO
TrPezH5HH/7eZf7Qaa7kd5rnbeQjWie4kt/RT3q2mzoOcyW/o3/2NV8tpeRK
fqf9VY23bIKbK/kd/Ud+iM3czex3dOEnr2OePGG/ow8d8fabQj838jv68/sy
+b/HuJHf6b67EH85ZKwb+Z32mSm3EwX+/R74HT2owW61wn32O3pN6LaA3MXs
d/Tuw2V3laVdye/oB70PS3w/wn5Hj1aescRSy4X8ji5yYfC+RZfY7+iz19XK
rtJ0Jr/TvN38MeT5PvY7rUdzbsms/8l+p/vIZ/yTSltH8jutL8YFBhYJ7Hf0
RzGXj1QfYL+jj79qX7//Cvsd3dx65/N+d9nv6P4bH73UesJ+p33sX+v8xhL2
O12vA+bW8x6w39GPrQsqsrvGfqf9RvXfb3HZ7Hd0+Z7ambt/st/R81foJ5dc
Yb+j/9x4TW5dMvud9mNzbav3/uf99ugm2Z/7mzxjv6PnNZwxmRXEfqf5s1S/
cY8m+53myZw8+yGa7Hf0Ez7T1OXt2e/oE+qkF46ey36ncXJoS6Pjf16XRx/i
cTpp0wz2O3rR4xv5rQ38eXl02Xv7xr0/wZ+XRxf8Ke6bW8Kfl0dfFvgwVVuL
/Y5eebf0WnY2+x19wznbzQPr+HV59L1fTc3P57Lf6X7RmhGj1MXvt6frZTX6
Z+tl/t72R2MXRsfJ/Jv3boe3iovz6/LoItfnvr1lx9/bjv7j+t2OSXfY9egX
10Z2phqy69GbFD4c3enOrkcvWjCmO+qJGrkePXlCrW/5ATVyPfrYcb/UMntU
yfXoTsVhhuIiquR69M0z3/WLNVAh16NbH1hQkX1LmVyPvjfMZnDPY2VyPfrM
yb5Di71VyPXo4Sby/UUd2fXolybcbJi+lV2PfqP6hqDBEHY9uvq0nXVnH7Pr
0Z+v3xTmcoJdj/7km3/YQ1d2PfqFQdsEv5qx69FdZGYlBgxh16OPEv7glXND
h1yPvvXMzGdDDdj1dL0S0j5uTWXXo3v83q+x6qUuuZ7+7tVOq6Qp7Hr0yeME
qvoJsOvRh/94P2jqJ3Y9um/H2RwFeXY9esidHnN/P3Y9+kcfxWGHN7Dr6Xx6
vjc32WhErkcfdD51joqvMbke3X5V4KsHIux6dOXYMbvu3DIh16N/z1lwzOuU
Kbkevfp3RGNugxm5ns7zn9uOT9TZ9TRuP9ctf/nLglxP41zo0pWLTy3J9eiO
kk/f/E63ItejJza0njaZzK5HX/bGX3LuXWtyPfpP6eQ5E23Y9eiZ285UnL1n
Q65Hnzg+JSnYj11P88lpvYI7fdn16NqGPyou/FsH4Xp0t6ze53fnsevpPppm
6RnWn12PbppaJx25il2PvjpOdsPZGnY9estW9duSCux6dMXoKe/v/ed1efT4
7qB1U3LZ9ehRaUJ5g8TY9eiiuf3qIlex69FTY/Z1PO3DrkcXtvy772Miux59
44fjq8P+sOvR/QbO/fgrhl2Pbi6iIbevg11P4zyoXkl5Cbue7ovDRqPmDWXX
03mb/Dyp9Dm7nubtTW7Td+xn16O/128VFNFm19P1GlyQeyORXY9+Wsbocmk+
ux49Ytppz+5Kdj16zYPvudHV7Hr0Cdllfa88YdfTupORP3/OTXY9eo5u2666
fHY9XceUWoN9t9n16Ds+xIaNfsGup3nef76pXye7Hv14T9dIn18e5Hr6/RtE
/nj963A9+tnHlpcr3rPr0etfrZs2+zG7Hr21emnOl6PsevRrwq5Rx9ay69E3
iByd5byQXY/ufWrWvKFB7Hr0R9N/DvIKYNfT3xVS3fw+gF2PfvnO3yxVP3Y9
emD2lVXm7ux69PE1Md6FRux69AFTw5+FK7Dr0ZXeD5Mv+8nPwUMfUvVFLPoa
ux596Qcx7x/x7Hr0dW8i7MXN2PV0npfrHxzXn12Pbvxt+XG5x+x69A9Lz9cO
2MGuR3/gutfg+ix2PXrFghaBM8Zu5Hr0m7WfJ6395yy4Hn3ngyPaq6TdyPXo
u119rkiIuJHr0XsdJv259I1dT/Oba8aJn3Xsepp/QvbmbjjDrkfPt1xSeGYx
ux69e6/TZkkjdj260MVGIYEBruR69IKMhSK6f9j16LHXTHodpFzJ9bRP+Gxp
VG7tSq5Hbw//e7ZgI7sefdjkhx4WJex69NcNvhL1f9j16PoPEnLMpdzI9ehW
icaZA/u6kevRZUqO/HCtYdejy7+c4hiVw65Ht0kJdPVazq6nea/XbuiNuex6
9FtPX8/xi2TXox+WeTuh/052Pfpo/0cVF56x62kflSDcf9a/cQLXowcZW1yu
d2TXo4fpDF3jsZBdT/dRmvra8gh2PXqC8BjTuV7sehpX/dJSEoa5kevRK+Pz
hCY8Ztej93w6c+nAInY9usPVoJBZkq7ketrP+KhZqB5j16Pf2W/17aWRC7me
5pn620v9brHrqd/sWzNbz5lcj36s16G1Z4sTuR5d4YFR+Z+77Hr0PxtHT9Z6
za6ncRg90M6zg12PPvRpT3VeO7sevcpZoC3iPbse/eGNyMsPOtj16PsPbb7+
sJtdj571fmdQZBe7ns7z7FN/1jSz69GlfZf7hd1k16NvyXrz0VrBnFyPHnC4
bf74PHY9+vbsh8NV5rPr0dXsZ95a68eup/3zMMVBZQfZ9bTejRDvq2bFrqf9
/+97oRZq7Hr0mdcM177QZ9ej//D/k/HdkV2P/snCITLajV2PbrIyK6LQhl2P
viTvw9DTa/g5eDTfprls1iqaQK5Hr+2T6Vi3eDy5Hj336pJnI0+ok+vpvv6m
cj9ysjq5Hr1h9OEaxwr+HD1653AH3TUK7Hqat7eKXTpcxp+jR/+7d9yafSVK
5Pf4D0qhAWKTigolB3R2ZbDf0U/flTYXSGW/ozuV/Zt/TrDf0e93565pz1ch
v6NvuDc2JTZJlfyO/vhLol1BjSr5Hd32sa2c2jFV8jv6rR3Nzq/7s9/Ry4WS
aw6NVyG/o69+NGfsmNnK5Hd0FaW7Ubt7lMjv6GfUjn7d0Yf9jh5+MvHV8mxl
8jv93WKHJ4XFKuR3dPmOAc0Vjux39IMey3Ys+I/f0X/tEjnY85f9jj5mjun+
vl3sd3TzpV0Sp0PY7+gzFnq57zRkv9N5bgjSbu3QJr+jd8z5o/46gf2Orr5C
wOFRpw75HX247rClCu7sd3S1kK4qkavsd/TUUZXP8y3Y7+je+5++qfw+ifyO
vlU20COohf2Ovi/r+s9zn/XJ7+jWD3a9GCrJfke/ZBWt+1mK/Y6+ouBJya7u
yeR3dJ+2NQ+/HDciv6NX7pqoNNjdmPyObtdtOVunP/sdvdFf4vinNhPyO/qC
vo0CWUPY7zSuql8ZKyeak9/R9aZNLlNMYb+j58r67bvgz35H73y07PTO4ex3
ur7PcwwW37Qiv9P1qq6YkenMfkd3kTi1788ja/I7db8DUxvd2O/oEitaN7xo
sSG/o2+60lpjm2FLfkf/23/2hrCp7Hd0jR2yV+/Ksd/Ra9Ij7617YE9+R58z
vF5hx1T2O/oU861rLxWy39EHWfjNMRBlv6PHtG88ddSe/Y7+u2mHbmUK+x09
OFu6YNZ7R/I7enT6vkm3ZrLf0S1v/Rre3OlEfkefdX34AOf/+B0977OvcIM0
P8ceXaT10bQHWex3Oj8BMerGw/n742jem6rSGLSf/Y5+xTv3apY2+x1doEt3
YnYN+x09SE0u5vg29jv6OdmeGBEl9jv6EfOTxZGx7Hcaz1GFWx5cYL+jGynm
yC2oYL+jV2yRlciqZ7+jPy3ueaD1n/fVo7+NPKHz8Db7Hf1A5uYVUdfY7+jz
lylIX85nv6O/2Ry1LeE++53m1W16nzJq2O/o4v4xvTtb2e/og4enbHrzjv1O
88+MnikqNex39EntdyZ/vsZ+Rx/osrzhzzb2O63L9TI/ghaw3+n65m8/OMqZ
/Y4ecPjp/TBD9jv69q3p9hu12e/o47KE0w5qs9/R7xR92T9Uh/1O40089cyA
iex3Om+G8pkeo9jv6IIGM7tqRNjv6Ko230aYVrPf0etkxq/UyGK/o483STK9
4cd+RzdR2pj5djT7Hf1yxqqLyZ38HHt00fsJNWuL2e/oDeN1Np/fx36nnx/g
M2fYWvY7utfNpGmfo9jvdB+Jp/razGO/o/tuyxL9E8x+p3VzWbDJaW/2O60v
IxrrC43dyO/oYf5foq7/cyv8Tuus33kbqWr2O52H45qKIjvZ73Q+hyxbPDyA
/Y7+apxqfh999jutI+o2koWaruR3dIPF1cprXNjvND5P7pH9nMR+p+t1rSDh
fAn7HX3vtICcqH//F/yObio2UnWFhRv5Hd0j/ljoNg/2O3rahqUbj1iw3+l6
Wd1Z/0DOjfyOntkh9HxhK/sd/bPctIw+N9jv6GcDFc6HH2O/07jdNvhw8hn2
O+33ht3/GFbOfkfXzfv64aq4G/kd/dR2kbjTrux39KtTLQycN7Hf0cUUHUVr
zrHf0dNnOE77mc9+p3Wz667j4SPsd3SZGR9WuEax3+k4xyyr91VzI7/Tfa1w
yOpuFfsd/eO75RNc1rDf0ePq7d/+VXclv6Nb/HV0ayhlv6MnD+1zVniWC/kd
/aWv0MNNL9jv6Ic134XPVnImv9P+0OyE2B8HJ/I77fdE3QokHB3J7zSPZYyy
btd1IL/TetTrEnFtuD35nfZLF2Z3DRK3I7+jPzkXpv1G1Jb8jj4kxP1vhZQN
+Z3m29T5M//KWJPfaZ2a8MnCU8SK/I4uVHNFuq2Z/Y4+Rm6e0D479ju6cX1I
kkIh+53O8yabDvep7Hd0z8VbLl4xZr+j6/Taf966kf1O66PohyspRux3dKe4
+Yu/6LLfaZ9w5l1Stz37nfZL2tleBq7sd9qH3Fy1xVyT/Y7eJ/aQ7fcOTfI7
rZsKu181bJhIfkd3fvhO12Ytf38celm0l7/ySP7+OPR95zoqjGbw98eh/3x9
69k7MX6OPXpTUONy60J+jj36TYnQG3MF+Tl46I7ubhE/UpXJ7+hdl2L+hjgo
WpybdHf82PtqRSr5zf4Wf3WLagI15XsW8evy6HH6fQSOyPP77dE/KhaXvHnC
rkc/e2jA6G2J7Hr0vlVuklMmsOvRS+6+v914QoVcj77T3qr3eYMKuR59ZJSE
S/+LKuR69M9J04PuaquQ69Gllj88enSFMrkevXC4eOCEMiVyPXrSoE+fXOaw
69HFur4OOLFYiVyPnvLFNdR7OLseffr9u1XvfNj16GXO+w+JSLDr0Y1fjKwx
HMiuR//dcbg4Yzx/Lzz6JflLXXnamuR69H0va0INVrHr0cPCDRJCzdn16FPV
OnI3VLPr0dc6xKYf82TXo1e8EVzqeZVdj16g5rJ2jAK7Ht3+bfZl1wx2PXqV
woWb0yaw6+n3xw15/6aNXY9ePHhehPQjdj26q4r021eF7Hr00NNHfltdMiDX
o587qr/5S6YhuR7d5+WMQqMAdj16TNtIZV1hdj16rfpp/eW5RuR69MunXaSk
Ao3J9egJyal768zZ9ejrDE8KGgWZkuvR+8embbiTb0auR7/vMlXbZhS7ns7/
k0cuzi0W5Hr0AXIDjYOyLcn16AtWaAkss2bXo5+vkhY4+MyKXI9+NHfpksYp
7Hr0yM7LhYK11uR69JbQEcWV0ex6dKto7xFmSux69BcB9xIPdtiS69FHh4rO
fHTNjlyPLj/rx7fgOHY9/V3557/uy7LraZ7Rk1+ok8KuR++c7erR5yU/Bw89
1idM9eNYdj26yE39Na/nsetpnLg+l9t7l11P43OGj+hwK3Y9+pL7zZkD6tj1
6DevP3ZYsZZdT/dLcJ6C3nh2PXrXCf9og3vserqOffLX3PBk16O71Jhp5Faw
69GVk9v7Gfiz69GFY3bEfOhi19P5ubGrWjKDXY++fJit7q3R7Hr0LOudwmui
2PXoT2SmFuv+x/Xott9Dpn6rZdejO204aPS0jV2P7rUm9PeO1+x69Cv5dTNN
ytn16EXZuyJHFLPr0atHvE47f5Vdjx7iL1d35jq7ntZHYYFHwffY9eiSlnPF
Tj5l16M/M7jkn/uMXY/uJvpALuo2u57W07u3dWKOsuvpfNpGnNmfwK5HN1te
NWiGJ7ue/u6O0p3TJ7Dr0XvDnWrCBrPr0f98CpGqEWbX0/lvTQ8JFGLXo5fu
OWH6ToRdj37bQXv7TxF2PY23tFkqbwTY9ej5m1cOuf2avxeejv/izzKDS+x6
9JznGsoBy9n16BF+ehfzLNj16BdmqS3+KcauRzc/K/e5o5Fdjz5kfOfM0TfZ
9bQ+np7pr3yKXY/u3uX2PeMIux5dL2/p/uYj7HqaB/pYh1ocY9ej+8nICbod
YdfTviVULittB7ue1pdHmZ+ro9n16IkCK54cMmPX03q6Wehl5G92PXrz44Rz
jvnsevQtzncslday62nd/BMQ/Wk2ux69u9e8dF0ou57G+RSNXY+T2fXoQ7Na
DZfeY9eja6XJrxsh4Uaup/su5bD5RGd2Pe1/TtisXr+EXY/+trU4Vmotu572
A1nlcZkx7Hr0k7mhskFu7Hr0OWXuz/+MciPXo2/acny04Fd2PY0r960XFjez
69Ftpnw6f/MNux693DdxabmgG7me9lEPOjsTzdj1tA4uN7JKWcuuR98YYRsn
fo9djz5iVuHrfl/Z9TTeBrRFWIi7k+vRGxq/LfD8w66n8+Cr+WLXc3Y9+i6N
epeLO9j1dD9ufla7yNWNXI9ueav9d6qQG7ke/Yu8rY1ZMbue9udl90RslriS
62nd/9Iv4a+0K7kefeSekfebNrqQ69GfBkpURz5i16P/vKshPr6KXU/rmmpL
yaIr7Hran1evfx+/ll2P/vjQJk15L3Y9+rcU80sSeux69IubV2+dos2uR5eL
CX5Wasqup3kmr9stz55djy6dOmpyojG7nq777LL49AGW5Hr05ze3BTUks+vp
/Pd7XbSolV2Prt1302rJhex69MNlO8rWObLr0YNert9wax+7Hn3VsNCm3kB2
PXrb+it3psxm16P/7XtrhkYsux7dWlc1N3oOu57Wx7rTj2NHsevRM75K7ZVd
yK5HPxXS9vxcLn8vPJ0fsdtr0kPUyfXoSkk1Z5Y2qZLraT92at/kEgVVcj36
wIQdAw1eqJDr0S3KR+/6s1mFXI8+ZW2Jwa8CZXI9erTmoshFQ5Usnn4a9bGt
Sq2oKmmPh+Lnf7675Zv+cQK7Ht12tlHl97/senS/B3JnqjPZ9ejBJZt/bxZQ
Jtejbw155tI5hV2PLrzjjpPabmVyPfqMeIcI2XJlcj16avWJ+jMdyuR69O/1
HgetXyiT69GDVoYe27ZRmVyPfmLa5Y4acXY9+v0/rmPPr2PXox83v9IjqMau
R9eNuD2sSoddjy52sXXQ0lIlcj26z8dnNW/F2fXoXSnXKtZUq5Lr0UM3tH0M
7ceuRx9xeaHARyd2Pfq6fu/3b4hg16PPdd0tEZnNrkcfbxqf/XkKux59R+eY
45I17Hr6/Wc7R4iYsevRK9ZqvL6xk12P3umX53L8hw65Hv1Sks/+MbHsevRm
cSnT41Lsevp/N29YaPuEXY8us2mu7u197Hr0bp1xFbbx7Hoab+f8nlV7sOvR
t39dOHfxMHY9+kXJYLfrpYbkenT/G+dLZyyZTK6n8ybzpFJ8BLsevXitXLzb
cyNyPR2PmqflqfPG5Hr0k+bu1tdumZDr0Q2DgyZnCLHr0dWPLbw4dZE5uR69
bMyM3mnR7Ho6/14Phssqs+vRB4+99z7poSW5Hv3uqJ45Iv7senQD5wuz8l5a
kevRs29LShUuYNejrx6pv+xNP3Y9+oesD5fNL9uQ69Ez9eyzShPY9ej2y3rf
/XZl16MHTk4ee1yGXY/+dJfFU4Nie3I9eoKq0Iixdux69BSP+PD9Oex69M/O
kcErehzI9XScareTfpmw69HF5wgXp+xn16PHao2+8WYsux69tE+3aOpDdj26
r2zV0ub/fI6e7q9vb55V2rDr0bMKj181+cKuR9fOKau5nMquR+9nqRm5dIgb
uR69curIV6fT2fXo+dn6IeeH8vPt0Y38ZOzHnWLXo9u9j4ktUmbX03mWCXxW
+Z/X69HNZ+ltrrvOrkfXG3It589/nm+P/ilQaaRQX09yPa0XTSY/1/5l16PX
p+YO9O5g19P4yYzbkv2cXU/zdtq3mpyb7Hr0ujFv7QfmsevRzxioRmnksevR
exq/TvtwjV1P88DFLWdKrrLraVwZXoo7cZJdT+N5lGvWva3serruBe8vNoSy
62m+Ss3vFTBm16P3Wb+8vk6KXU+/Z+eyyj9v3cn16EPOx+pp3HMn16MreJXK
+xe6k+vRT02fOMP7rju5no7H0/xoTYk7uR59Y1G5qsUTd3I9+ua5511qrrHr
6X65UX5LJ5Ndj140STZy8lx2PbpO0damPjrsejr/zYGn1fuy69Enmy9ceqWB
XU99/NXT+x6w62k9Fdr7Vfk2u57m7Y22Cd0P2fXo3u2icvFV7Hrazwzo+GnX
zK6ndapceujJRnY9+qgWkXmfHrHr0WVfTkpOP8Sup/uiz5Wj6+ax69GH39u6
30nJjVxP563NaK5eC7sePWlMnrfHZXY9euHI5PCybHY93V+h00eMzmXX030t
Pm/tzlJ2PfrRCd3p44TdyPXo6xt2debbsutpvv0+LDwvgV2PvlxU3kb6ILue
5quvgYuLT7Hrad81rHTimWx2PfqBQLnbC1ex69HN/MR+tviw69H3/5XbF6Tp
Rq6n/cmCicf6yrmR69Gvph5qtRrmRq6n82y4Znq4Abue9hutpma/FrHr0eUH
zFKcdY1dT+vd0wq30v99fuT/XY9eFb6io9rSnVxP++ffd7QMQtj16FcSK+6/
nOVOrke/s3dLXLe1O7me7vcA7SYRKXdyPe331q8NSXzBrkcf8CD/Wv0Bdj16
2yg3HaVwN3I9+p6HhnmvtdzI9ei30xSOf37BrkfXf7kg6sL/ngvx/65Hf5uo
+6J6tQu5Hv2dyOQx8YudyfW0z197+kiZgRO5Hl2xdNCji2/Z9ehOlTHXJLPZ
9bQfk40K+L6EXY8+5kiO9IhIdj3ttwU69qSuZtej/wzsUNTayq5Hd2sxvVq7
ll1PxzmvT0SvJ7uefv/51XEX/7DraV4SU5G4aGdKrkfvq78qakYBu57WEck5
H3x3setpXro7tibgM7se/UfFjMF7i9j1tE6l+aYsfsSuR98wSdqv5xm7Hr33
9PNjP4+w69Hn5+kf3zWJXU/7c13DfW/02PXoppMuxJUrsOtpn3zxoN/CPWrk
evQnLzMOLP6iQq6n+W30sPAkJRVyPe3rIubm5D5TJtfTOFeM6/c+Qplcj24z
q0Endin7fZ3nVFuRNt2iHKkMy+o09ju6u9Cfsenx/H579K6ObaoVv9nv6PMG
eSjJjWe/o2/L7Nobpch+R9/zovtUgBT7Hf1vzLt4TQn2O/qWNxtLxsix39GH
NFwaEDuO/Y5+5FhZTd0Q9jv6rOrfb181KJHf0d8FTEm/tYn9ju66cUnxcEv2
O7rQiKTS7+bsd3T9mKs564rZ7+hf66UsLNuUye/ok0foJM6+yH5Hf+PsK3r1
ozr5Hf3XIydxmxnsd/Ttv5Xauw6x39HlN3078egW+x3do4/C+KbF7Hd0nzUH
pKd3st/RF1jXXi+xYL+j93kicMUomf2OfvVpqMLbl+x39Ee2ey68nMp+R5du
7jSo79Alv6MvThk05O8+9jtd9wsHjbSD2O/oU99tTTmhyH5Hf1g36bRfiz75
Hf236tG6nL0G5Hd0w2mPzjQ7sd/RIyKnLxH+Ykh+R6+TkM8ddWQy+R1dTDu3
b0MI+x1d17TmprEF+x19zZMsOXEr9jv9/P6BeTYLTcnv6HMnrvl6/5IZ+R09
O/bIzU3C7Hf0opCF6zwvWpDf0ScaNu1e4sN+Rx9+Sv7x6feW5Hf0cnWFlvRY
9jv62kkzJ+b1Zb+j97YG+Dbutia/0+8/9m3haXv2O3qp1vGa96Lsd3Tx6LPL
zlTbkt/R46wetx46bEd+R1+05sTUxmnsd3TZCv1h4zrsye/oN2TvPlsdwH5H
r8xJ3H7nMvsdfcDvg9vvSbDf6bp0CKSWL2W/o9cvrA9XE2K/ow9uKw9WyGe/
03HufN8ybSP7ncZhkJTX7gD2O81Xh789GzjWlfyOPtBsyaUjj9nv6G8ju57c
m8Z+R5+Sad2UWsF+R9/R4Tjgkjv7Hf2x3eLozy/Y7/TzZhviAw3Z7+hfDjlo
qm1kv6N/HCNpOesZ+53mGa/VTddFPMnv6JPGp28VU2a/oxu8lWlKVfEkv6OP
dsr8fFnak/yOntbkKCf6kf2OfumdkLTef56Dh35SWyn/6VX2O3q/QtlDO0+y
39FtDXfHjMxhv6OfSxr8+NMB9jutd9uln5jsYL+jn019PklpOfsdXd3AY0+L
D/sd3WZbgNB+NfY7+qbo63qbf7mT39FVqi8PcrrCfkefOf/wRc0U9ju6U8GP
HLVV7Hca/7oyvQ+S2O/oevEqOmt2sN9pvtI5edR8P/sdvcrMtmZ3FvsdPe/u
gBeua9nv6CmiUbeXBrLf0ZVffu73/j9+R1/1arqQz39el0d3TOrMt/nP++3R
2yvj0681s9/RtTZe6ql+w35Hv71V+cebz+x3WscXRwaEibiT39FjrJw7ImTc
ye/oO0dM3dh3sDv5HX2vbfHm2p/sd/QlE/Pd+zxlv6NHrS4r08hgv9P8ee33
pwwf9jv6NN3eOOeRbuR3mpeUvtQqfmW/o0uYj9j1oY39TvP8bpOAml72O13H
R3MOrPvnVvgd/XjjoK3xjux3Gg9ei3ZEJ7DfaR7e1JWZe5z9jn7Qv8F1+z32
Ox1P9KNnNc/Y7+ijlBuWFD9kv6P3LVEpMDvPfkdvixztVJvKfqf5TfNq9vgw
9ju61Jcxz5K92e/o6z7XP73qxX5Ht1x6/cHDcPY7zSc5brMNctjvtM/ZWac1
7zP7HT3z/ImfRY7sd3S3D8W2cTvY7+hjo9vr1e+y39ErVp4NH13Bfke/FXXb
s/02+532pfMXzavNZr/T362N7j891p38TvNt/S8ZC0938jt6Vu56dx9Nd/I7
zcNlx3uH9XUnv6Nr3/IQW/XvesHvtG/8e2ZJhqIb+R097PIVp1/OruR39GWV
lUNOqLmQ32mfL2RyIayc/Y7+SdXx+LtQR/I7uuJz58cSkg7kd7qPQlSyl9Ww
39EDXH5qj3vGfkcfGrah6clr9juNw4q4wb8/s99pP6n5qVi5jf2Ont6VkbL7
AvudrqN8ctbBaRbkd9pHdbvOUGxnv6Ov3Hzl/p9pxuR3Wo9MtxSc1JtMfkff
09t5YNwu/n469At9X197MV+f/E77vb0yu2dF6pHf0b2NBQtS5k4iv9N8Pn2W
xZdhuuR3WgdF62fHr2a/owvpiCibxrHf0f2PpAR7DWW/0z6258eTiTPY7+j7
27pT9bex3+n415uLfTqoTH6n+zHs/J48NfY7ul1U+iLZnUrkd/TXV6c9TwhV
JL9PGill1NGgW/QqK9FrdA37Hb3oUU/P8wr2O/reKJ2yaS7K5Hf096tvx3Y6
sN/RzUy/Nuh/VyK/oyd/US/V3KtEfkf/rl8+PmiuEvkdPcBxVYRSuBL5HX2k
amyp10El8jt6d55m/xl1SuR3dNfRfpbbP7Hf0QuLt84ZWMd+R/dy9m45mct+
R//Vtmzqnyz2O3plaaqj72f2O7rHte4fkT3sd/QziYpq9gfZ7+hvrqpebm9m
v6OnfFuXVxvCfkdf99n3p3gJ+x3d+Kzki5K37Hd0Yd1tKYn72e/ox3xUTotI
8fPu0Ie9ihTX92G/o/99GezT8R+/o7fHnI7VK2O/o8sb/7Dbpst+R69+671D
7zr7Hf3K0fAa+UD2O3pVTExMxED2O40rgeoDjbf1yO/oGXG+v8KXsN/RI55L
r3k8jv2OrisydPrUcgPyO3pXlane2ST2O7pkxaMhU6zY7+j/exVtvwT7Hf3o
0bFy3m1G5Hf0utu/5YMajMnv6HeX/kxS7TAhv6N7th4eLy7DfkevKBwqs9bT
nPyO7rOnXrPVif2OviuwZcOU9xbkd3Rl4Svh8Ynsd/R733drhg5mv6OH78yZ
nnTIivyOLtO84VahIfudzo/66M4Vjdbkd/TMJcEDRu60Ib/TvDR4xZ1vM9jv
6HHZp8Ibldnv6H2H9I9QfmVHfkfvsVzUb+ha9jv60qt9fzQLst/pvBmriMZE
s9/R8zILx6yrdSC/o18eW9hkNYX9jn5auPmHVKcj+R1dffPFpuJT7Hd0A4tF
N6w3sd/R54icP/w7gv2O/jBvy/gV9ux3dPEKrxc+fd3I7+hRqnErgvew39FP
eNddOzTCnfyOHm2reG/RDvY7+rN3uc3zxT3I7+grfz1KWeXDfkcvO9aonXeU
/Y6+uUc65uNH9jt62qBFbv212e90faUDxaf4sN/RJ9YY3+nrz36ncdhlqfTG
hv1O68v1+uBF8p7kdxrPCpfG2n9gv9M83F/l8bW77Hf0jwOGvB+Qy35Hf7vy
tF7/Xex39Aa/CbFtW9jvdL2yfY9dXcV+Rw/WP2j2ZD77HT0m0nPjBQf2O/oX
FYEPQ0ex39Eb1/TdqtnKfqf76F3uTc297Hcan8e3Tj86n/2OftH8jdBcb/Y7
+uLkrY2LprHf0W9JZ/dvXcB+Ry/uUh1utpL9Tv9X3qvRL9ez39EH3g8LLV7J
fqefP7vwUd5/Xn+n+XPuuFdrbNnvNE6+PYz6q8h+p/9r1LuPOwfw8+7QJX67
1Q/65274Hb3k+GLtk1Lu5HdaX1qEwySU3cnv9PMesuEtxux39OnbhxQ9c2C/
0/+b3vs9xYb9TvsfuR3ZW8a7k9/RU/UPtA/v405+p/2e2OLH1x+y39Htdn0p
6E5nv9M490zT1J7Lfkcfn/bzxTBnN/I7+ov3BWPybdzI7+huv3Z5LPZ0I7+j
t7TXFpqFsd/RFT3c29NS2e/opbJxofIX2O/oTYbGn649Y7+jr767Viq+jf2O
7iJ4t9ajl/1O+4qZLzaP6WW/0/lc/+3qknfsd/Sf09YrVJSx32meXJgyp+IC
+x29U3iocsce9jv6Jz/nOw472e/oL+1qw3+cYb/TOJkzLuXKW/Y7+tNvWZ8U
JruT32l/tVipSHYX+x39YKOOQlE3+x398dLFeu1yHuR3dD+3A/4/VD3I77Qf
1jtVGKPmQX6neXXkqUPSoz3I7+jn30S8dBziQX6n+6VeMeG7mAf5Hf3C3pRz
NX09yO/o64eGtN96y35HH/Q4b0Lf/e7kd/Tru/u0ThjkTn5H37Sz5M6CiW7k
d3SpnV4OWd/Z77S+S+6N9U9xJr+j//DxW1Y7wIn8TvvPGebfTx9hv6MHZh5d
JzXPnvyOXu7kuXdCgB35Hd1ocGs/8whb8ju67NtDrxpX2pDfaT/seu9YUqQ1
+R29UGilsJOeFfmd9o0TUrtrKtnvtE/7bS6m02BGfqfrfsNOdZCDCfkdfcNm
eb8Xykbkd/Sdhw5n520xJL/Tuq8fNnbWDAPyO3prXufJ6dP1ye/oJv1U/f0m
65Hf6TjHjpknVsJ+Rz9T4Bq7ZqAO+Z3Wi8zkpwWq/Lw7uo52Kxqa8tjv6Anb
Ap/GlLLf0RXESs6fqWa/o8d7vjllms9+p3lMRvjBOyH2O/q09xatspr8Ovur
d481npbrFt2P17o84C87HX3BicYtghLK5HR0R6eEZZEr2enoYopnH/X1Y6ej
743ZGlVfwU5HH6zsY7DGgp2OLpqq9+xXqyI5HX3gp8Fu1T2K5HR07/e3FKWn
sNPRt01fduJRNTsd/fDR1SPsbfh98uhO7+Svbg/j59qhj1i2pD1yKj+XHn12
sLpWhAE/1w7924+5/V1m8eff0Te1XfCqVeT3yaMXWXUs65vDTkf/6jvHa1c5
Ox19ybKQLuWZ7HT0B623V/56z05HDx3Ut/mTsDY5HX39IcFggcfsdHSPrLWh
uSbsdPTdN2OPmcSw09GTb79Rd0hnp9PPnw2xX1TATkfXklvjNEqEnY5eOUT9
wNjl7HR0XcH8zF2S7HT0rhSjqKzzk8jp6A2rhJdY+LPT0U9/XqcRLshOR1df
8Hdh1Xl9cjr6rtkDt2TMYaejt1Vs//BekZ2Objf7r3h9tyE5Hf33NAmLovuT
yenoAm2Fmo3H2Ok0ft6Frvm8jZ1O49C90fLCJnY6ephEg3TKdlNyOnp63MgK
3fNm5HT0foVln7sbzcnp6PGWAgsFktnp6As1Yh6PH8dOp3F4Y+bYv1csyeno
ScPPLsh1ZKejr94+62VGgxU5Hf1chL/okOXsdPTv6t+Do1TY6ehH8uOqZ76y
IaejX6kYdjTviC05HX1O+M7RUbPY6egqQx7YnxrITkdvcpzS4pVjT05H95Me
kf5FjZ2OLnP9VNWJY+x09FaxFMHt2ux09MTmhjP7XrDT0QumzDRIP8BOR4/y
qg1ZtZ6djh706kfQtDh2Os2fH59P8ghmp6PX+/zSCZ7ATkcPGTDytXclOx39
wtV7ktYz2ek0L82f/U6nmZ2OXhr1IV5Vh51O861oVubSBHY6esWysInDS9np
6Ec/htwYM8qTnI6+Q0R82YQQdjrdj4bRKZ0p7HSaHyZkP6nfyU5H37MoQGb8
GnY6uuWq9INVnux09K3b+415I+tJTqfeUPW9pYGdjp4zZ4DMznPsdFrvTkQF
aqWz09HHG9nE+q1ip9O6fC124JZIdjq69nxF32sz2OnoI2epqpdZstPRRTSa
356QZ6fT+B+b8+JVCzsdXdX72KeBu9jp6Mek4reYBrLT0eXWa03ta8lOR3+r
r7XM2YKdjv5eu3T2iynsdHTPrPiy9Ah2Oq1HPRMNZ69lp9P+JPXUwe2b2Ono
HXIvjJxWsdNp/AQ63Vk8n51O12X/DSF7T3Y6zf85w2fMt2Cnow+rH65nbMpO
R8+qmFa52IGdTuPcRDyqI4CdTuvjjVKFFVHsdPSXFvkqPgnsdFqvt98zio5l
p6MH9p7oHhjITkc/uCcuaIIBOx09oM+DvP5i7uR09LEPQrrVm9np9P+aqLkE
F7PT0T+/yOuZd56dzvdv7Z69Z9npNM//OLRb5yo7nY5zy6mmxHvsdPRUV/VD
0i/Y6eiadw0eRLxjp6Onrdc6vvoHOx29z9u5Oe8k3Mnp6MPPmt9ZPdKdnE7H
0ywwcaKqOzkd3VxdLyTuX4fT0a+OOLE2Wt6dnE73i3Wj1hxhd3I6utqhMzIX
P7LTadzujEipbWeno09tel/d/Jedjp6XaH7ruZ47OR39cWrFhOfJ7HQ6frO7
Hwt62Ono0gkXFm0f70FOR1+XdvDLBG92OvoYI4W3k8LZ6ejbP239IbmUnY4e
3Lrf33QpO532dQ0iz+SXsNPRS3bGfrZbwk6n45TUWPF0CTsdPWJeRpPBv+OB
09H1s64Ytrp4kNPRi532C20T8iCnozcWtvbZp+hOTqf7Ucep8XKLKzkdPbYt
Z/udhS7kdHTn6ye965rY6XSf+uyYeXGBIzkdfZP5NiN7ZQdyOvqTDP8DI2Ts
yenoTuF9HEXG2ZHTaZ8zWbrLR9OWnI6ekf9Hu7+8DTmd9kuqNyMv1bHT0fuO
DZAxirMkp6Mb5o8/0THAgpxO+4qCrev2bzQlp9N19x6wqn6eMTmd9hX3HUv2
lkwmp6N3Dn3+clmmITkd3d93T5/6NQbkdFoHY/OOrXDUJ6fTft4zqvtB0SRy
OvqnBVHLMlvZ6bRPcPWrtm1jp6PfOau3NFaKn0uPbpSifOB4f36uHbpxZEpR
wCv+/Dut4zqSWj/W8/vk0R3vJKrsTWKno7dsOrBo7jR2etql9eMu3f+3zzy6
bKTqH3Y6+toxCv32jWCno8deCVEz38ZORzfzf70jOoCdjq7hdyjwYR47HX3f
ZVfHx//+LpyOviEkdk7ENnY6+ohVtbsyj7DT0a9Ueh1s12Gno7+KbDR9LcDv
h0c/uFJkwrKb7HT0o6mLDq1S5++PQ5e+UDZquy5/Lzz68K092t+F+Xvh0W2W
apZoC/D3x6HP9tRcNW41Ox19u5L75ezb7HT01aMEQv4+ZqejWwh2aJX4stPR
Jx+Q6lz/g52OntPxYuqzMex09Dx9R/2bH9np6CM13q2KmMtORy86pr86Mo2d
jv4wfMGUN5nsdPT9o0xn7DjETkdXVg09XvZUh5xO1z3DeVPABHY6+sKS7MiJ
Z3XJ6egSI0/HxTix09FTi2efNuueRE5HT0icNao3S4+cjt5R8HuViSM7Hb2z
8LVW3/7sdHSD3caWjaUG5HT0mHsPNprkstPRXzZN6ROXwk5H90g8+Dx2MTud
rkt5aKCfHzsd/eKBRQftLdnp6LIJyWMTtNjp6Ild5Z3jtNjp6E+mxS+bYsNO
R68z+hY9SI+dTuN25YYpwU8syOno58+0Lxodwk6ncTvEY/aFXktyOrr1X8Uh
hzay0+k8n3+1XkuBnY7+Xaz/zd03rMnp6EGy7sFhC9jpNH568n6Xj2Wn031q
fVdma5MtOR191uH81y2ZduR09GFBe9+HWLLT6XjuxO3SarQnp6NvSkppPrGY
nU7X5ZC4p5o0Ox39wreE1vV32Onoq1LtPt/czk6n8d+tGpeygp2O7le67Y3G
EnY6+piwI3ceh7LTaR7OndVcYM1ORz+jO75xz192OvrfeSb3O/ex0+n+bWn7
81jGg5yO7nNjut39AHY6euXDpsuqJ9jp6A37PsuF/WGno1+bZNAhOoWdjt7m
Zhykspedjj5KbnXioSfsdHRFjaIjbbXsdLp/V8QfunyHnY7eqH9AVSuNnY5e
nTtOTdaJnU7zbd9VORkCnuR09MCTiuqJt9np6C6CQ0Yfz2Sno58Tvj1twzJ2
Onp5rWj2zXnsdPTSbTevR05jp6NfEu3sGmfFTke/na/tWDCWnY5+S6DwUNU3
djp6eEVyeu8Jdjp61KLmTZoL2enoxiOtzeJt2em0nl7PGPXLlJ2OPj/xflON
OzudjsfLPWzuInY6necApSOXU9np6L9lVsXvP8ROR5964fQTtxx2Ovrj+4es
9fey09Gj68ZmjN3CTkc3aVGeuXwVOx19rKW6pvoKdjpd37Tql4/Xs9PRHXYF
y+rsYqfTOEx8W+GQy06nPvLKzqTz7HR0EXGZhWEn2enoJweaZl7PZKejx1Wu
VAyKY6eja4+2LrGdxk5HnyTYOVjazJ2cTv9XweuQ0Rru5HT05aKz+2v+cyuc
jt4+I6Jj8r8Op9N8UlloIanmTk5H15r2c4yjijs5Hb1ppp+O0zh3cjr6m9fx
+z+Ndieno2+xydcOUnInp6MvUvJ23qbLTkdPNllS0+PITqd5e1BWxsBZ7HT0
L28HCarFsNPRnwdlD8qMZafT8S892SERxk6nffKk3W2b/N3J6eh9FmosWjXF
nZxO+5xvoekHQtzJ6eiCX9972Gay0+l4vK/n+7Sz09FdlT9tzv7ncTgd/d2C
sqzZIex09O43ydr629npNB7sBvf5dYmdjn54m/+pZQ/Y6TS/fRR5cbmcnY6u
OlmwbGctOx39tJxGmvUbdjr6HkHbeWad7HT0BXZJ58La2enoXsafzPPL2Ono
r37LfDu8mZ2OfmRO6pxFQz3I6ehbk1tCL3a4kdNp335wdnl4uCs5Hf3pqIYJ
1nXO5HTaR42qTNoY5ERORz++NWOHxRBHcjrN86LLek/9ZKfT/Fnz685GAXty
Ou3DDe/3SRS0I6fTevooLHDje3Y6utuYh83BR6zJ6TRPlie67je1IqfTebMU
vRj2nJ2OPuL8hkEK0ubkdFrfj1jf1uwxIaejp18b9NrS3ZicTvOe79IX3aJG
5HT0Hcui+6c0G5LT0WtGTakPSzMgp6MXe7wpP9ejR06n3+Mn8bpAeBI5nc5z
5vxujz/a5HTaT3pv3NU0RIucjv5ZKHxeQD/+Xnj0xV97Ew5e5OfPo7dcyt3l
KcXPn6d97Oc3Wx5e4ufU0fpiVx5yRJU/z45+Vmt6iPsofj+8xWpLuV0FukXx
D5fvnlnBfkeX6P9xqEFf9jv6/UPVfV8mst/Rr149qOPryn5Hz0tx/z1wD/ud
ul5h6eBy9jv6yMWffXQD2O/oDpcUHB0S2O/oy029tKp02e/oi+/lLbxqw35H
T3tUPXWDG39/HHrVtgWV+j/Z7+gP5qV3Zqiokt/RhV6Ma67/wn5Ht5nUbdhT
zH5HnzHwqbP4L/Y7utnSpq7U7+x39InK00QHPmW/o3+ovZDT5ch+R3edb/xY
6Dv7HT0xZlz6Kk32O/r35O03jSR1yO/oPT/aR/itZb+jF757PMHkIPsdfa/T
soajqex39LfjPp25uIz9jm5VvGLnjWT2O7rUOVnvX2U65Hf0joTrzlL27Hc6
HsOczJdNuuR39NRR97seb2S/o6svWGe51oD9jj77Y8vJF+165Hd0l+aT9/RP
6ZPf0WOnysu2rGS/0/3yzmmx/mz2O/qZpZlLpX3Y7+gDMkqf+9ux39EdL89b
IqXJfkff6be1cZMk+x1daXiVYvE7E/I7eu1LpX3tT0zJ7+jdqXP2jr1rRn5H
jxJ+3plZaU5+R4/c0nstP4H9Tt3+8qkqafY7uorqMqntx9jv6DFimTeSDdnv
dL8YXy7+dd+K/I7+Va7K5pY/+x3drsNBTO+HNfkdvbmq4uShHBvyO92no8q2
GwWx39EPbPJNODWS/Y5uElH83rPWjvyOftPf5UJgGvsdvWLWj/JOC/Y7XXf9
GAOtTw7kd/TzG5PkZ55nv6P3f5wdfn0t+x39yf7egtKF7Hf0j6+HXd04i/2O
7mUfsF/Rj/2OvuBa8OCQ//id/m7lpYoHg93J7+h1NyuP9HvEfkd/1XhQepQB
+x29zGVm0Zf17Hc6zzGr7nnUst/Rf2iM/Zuk40l+R5+gF6afnsx+R586ZdGV
8hfsd/p//bvjLSW9yO803pQ/hkqM9iK/o/8tet97W9yL/I6e/6UoJ66C/U7z
p4pFQHsS+x39mo/IYmkt9jvNA633Fpq/Yr+j33oxNfLUfz7Pju7n2O4jvJr9
jm7s0f2zaD77Hd1SZsKtSj/2O3rCNlHzRkf2O/rxGxtqn2qx39HV7uY3yQ7k
59HRedt2ret4Ofudzs/8hn3eqex39JR1e2Q/BrHf0XVDXao+uLPf0UOlRJPm
zWC/o/fzMrD9+J/3w6NfbO4jsiGH/Y4+KXzi8Jf32O/oc6K3PxerZr+jN3i/
K4iuYb+jZ786+6H1KfsdvW1Zt9rE++x39NK332Lyb7Pf0TddcV6y9iH7neZD
Xd1EsSr2O+27/MyX/3nFfqfxWbXaeV0b+x09wGPKh4wW9jv9X2IpP1tfsN/R
14/uGbT0LvsdXbhfzK+fl9jv6IruvqZrTrLfaTzca1Z/kMt+R9cOn37x6Un2
O7pT0z29xhPsd/SBQeFnhx5kv6N7GH5rEkthv6NfMLztbR/DfkdvKpiULzmD
/Y5+xdzfN8ab/Y4+b2ypwp4g9jv69jcHJrqsYL+jD5KfoHHpCPud7uv8gQ5P
H7Df0X/3fnhs3Mh+p+s+WU3+dTP7HT15un5caxX7HX1d66pBQ8vY73QevAIr
nOrY7zSfGypGLenvQX5H33h/2bmoiR7kd/RLbZKPOkLY7zT+taI8Kvaz39Fl
zL5UBlaw39GNkoYp9vvDfkd322r1qmq4J/kd/am9kdswTU/yO3qIj1D8NwtP
8ju6zocfat+meJLf0YfdDTaaMMeT/I5+u0Msx3yBJ/kdfaSDSKWCtyf5HX3w
qILtUUM8ye/o3pK6yRcPs9/R557a3GUq6EF+RxdU13XNTHUjv6MPObyiweW3
C/kd3fn1LlGNVc7kd/T9KV0qtyY6kd/pvI2V/Joq7kh+p/tIbP2SDYIO5Hf0
zIYFUVN+s9/peFIkBwpX25Lf0V8WyX3tTLYhv9M8MHV0R+Noa/I77Q9/bnOr
umxJfkf/o5hYWb/AgvxO+8/RGy+4nzUjv9M47HPY7FIfU/I7+qJdlv0rjxmT
39EVst1+Hwk1Ir/TvujxvcRffSeT32m98AuPrZ9qQH6n+Vy2oydsnh75Hd3+
ZYXu9WBd8jv685iZX3fHaZPf0ac/7B8XVKBJfkfv6HQwuWAxkfyOftR1+Lcs
r/Hkd/Rf0/c098ng749DV7d6/7XmGD9nnu7TlW4HFH359fcPzr8kEs7/2z/o
SqfoJbLf0Sd0z3wSX8SfZ0e3bv+zLciL/Y6+6bPbu9+q7Hf0qE0KzR3L2O/o
ur7fhlw7x35H/3VP6ZqwCfsd/bX+uSvN89nv6B13nkpEWbPf0fPqNIJFN7Pf
0e8v1G6f94L9jv7otUm3wS1V8jt69myddaKyauR39PnHtwsLvVMlv6Nn5Npt
fbpNlfyO/u5Q17uiFFXyO/pYE9lOexv+njj0STUrey80sd/pPMtHCucbst/R
62Yd7bj4mv2O/kEmZKzFBPY7eox/7DUNafY7+vV1HRpXNrLf0YdMV1seu5v9
TufzYtML1Uj2O3rcUy+LHjP2O/qMbUnOIZPY7+gBBZdak+ax39GlHpr93Fur
Q35Ht9+WMDc4jv2O/slx3qxydfY7uuLOmRZSryaR39GVv2z++Go3+x197uvN
X+cGsN/R/1xXafXXYr+ja50PjKsdzn5Hd/d+WThalv2OHqomOCRtCPsd/c6Z
wjkrhdnv6Dcz8oIFWo3J7+h9y8IL5uex39EfOKSF9lvLfqf7Pc3D5MoM9jt6
r6VheYMX+52uy0+V4cY67Hca5zpXwmrvWJDf0cuTYp+K+7Hf0bNa0gXOtVuS
39FDFtVVqMWx3+n8+LwfuKAf+x19d/UjO/kM9ju6y89np1smsd/RR34p2rzv
rQ35Hf3bz9NvFh23Jb+jn4j2CGuIYb+jF6cHjpOzZL+jj1i5s0dYnP2Obr5Q
Z2TzM/Y7erKFlnjbbvY7ulK449w14ex39MULQrJK3Njv6CZHUzfamLHf0Vt0
j6zvmMR+p+OctU64SoX9ju4UKxhzQ4L9jt4ZMchlZyP7nebhs4P9K93Z7+jP
3f9ofjnJfkef/OLFx5/CnuR39PUZgzYsmcN+Rw/e82FrUxH7HX1FdXTUXCkv
8ju6gIaT/gBn9jv6ubP9Rh2exX5HH1SaZv7Xk/2OPrhzzvee4V7kd/S2L+8N
0+6z39E9f4n75Iay39GX6g/6ZizhSX5Hv/DtoN/mW+x39NG6j7t2pbHf0Xe5
KFw3Xcx+R987O8Jo6Bz2O42HnMhjUdPY73S/t95xzLZlv6NHRp6dM0qN/Y5e
OdEudoUgf08crcsC6+uTb7Pf0TU26I09sYX9TufZ80pPSTT7HV1PPVAwNJ79
jt74Q7vudxb7Hd0gN3Sc1n32O7pOaM+pAR/Z7+hJEXt7bwt7kN/p92TN3FEn
6UF+R08Ya7rlj4QH+R3dzG3S1KGiHuR3Os+hHx9qCnmQ39Hl9+jP3/+vw+/o
vlZy56zFPMjv6HI6Ue+kB3qQ32n++XX70FppD/I7/d1F47aPHuxBfke3als+
f6aUB/kdPed43PIZ/34//I4eX5h/JOFfh9/RD8l6b6/893fhd1pH0sOrR8h5
kN9pvjVYrX9/hAf5ndZTCzG/TcM8yO/oqVrnqxIGeJDf6Xo1lNgM6WW/o5eG
rmgTvs9+Rz8cOy6j/372O3rNrOUvd25iv6Prx5QMPJPOfkePsM3pt/Aq+x19
89ucMW+72O/oK13dYkYP8SC/o5/p02bxRNWD/I6+Y77GxG/aHuR39DDDa7Fr
/3X4nfaHht7x+zQ8yO/oacYy9W90PMjv6NLuQa0z7djv6GrLm3eMDGO/0/2Y
G91Uc4D9jr6wdtmOdfXsd/Qun7yYAhlP8jsdT9ZHh7u2nuR3mt8Kt4T0X8h+
R3+5uurWrY3sd/QDpabr9Y+w39FvCH1tUS9iv9O+ccAC39k17Hf6+TXD759u
Yb+jj/mwqyOgiv1O97X47+kb9rHf0WszZxWX6HqS39HXpMkXa+1lv6NHy35S
VHvgTn6n+W2ocLSvmRv5HV0764b09mIX8jv6i+J0g30LnMnvtB7ta02vMXEi
v6PHJr5PzFVxJL+jbxs5SfTvQAfyO3qTYffbrw125Hf0dEnFV9s32pLf6f7q
Fzs0crgN+Z3uowP2Cimnrcjv6P7TZ+1TCLYkv6Pv+97uEmdvQX5HX7Jw5pM3
JWbkd3TLKZMOZswwJb+jF1mVxN8SMiG/o58cPFm2Ot2I/I4eY26RofLakPyO
Hjjg6t6Nv/TJ7+jtZi37NvfVI7+j54fKqfxR1CW/0/zQXd7/3kZt8jvNn9a/
b0obaJHf0beonAj20dMgv9N6VLfBYp/cBPI7+tnY7x9flamR39FFW2+93Weh
Qt8Th37sS93qKan8uvz+oVcEgnN0i34oWqnuEWPXo3sLm/Rrn8auR49Q0+u+
+ZefM4/u4p3fMbedv/8dff+ti/erXNn16DuVy55KprLr0ads3POxezS7Hj3d
1dn4mR+7Hn1zw1PVchd2PfoEoTSX0BvsevSWYvtjchaq5Hr0yf27N28KUSPX
o689VJ5b+Ipdj64sr5l69o4auR59wOx57sYBauR69IbF83LyVdTI9eiCX6bb
TNvHrkc/L5CSm/SdXY/ee3iloLkiu57+7s6hoydcZdejD3u9aLzpEHY9Xfdz
+sYlP/h99ej6YV+mHg9n16O3a89N6/+fz7+ji9v+SBg/iV2PflAt0TKxXZtc
j15jt+6bRKk2uR79V+CQNzXftcn16DZNNwRfLWLX0zhc1LI3aji7Hv1l7YaV
F+p0yfX0fyWeanmxl12PHnr3x3xxX3Y9nR+bk4kl0ux69LtdgwfNbtIn19N1
0VMcv/W+AbkefY28VOvRh4bkevSm3Dl6ki8mk+vRvQ66HheqMyLXo1tGTr4v
fZddjz4twNl/8TZ2PfpN+YsS0c7sevSZHn1eGYuw62n8q0nUCDaYkeupv+wI
c6k0J9ejLykMthJayq5Hv6Zo4T1cgl2Pfnt6afi6A+x69NwHratHarDr0Q1e
XjkcfNmKXE+/JyH+7HpTdj36t+gbh52eWZPr0ZWaZr/piGfXo4+qjrrabMSu
R3/67OAB/UHsevTjX5/NXNZtR65Hz+hIGif1zJ5cj76syWr6xxPsenT73rS6
uBXsenSp+acG/HFl16PLCAiEb1Fk19Px2GqpBgiz69H7KiZnBX3l74mjcdvz
dEhaFz9nnsb5iOBAy1Z+Xz36s6InDnpV7Ho6fm+x0yMC2PXoy2dcmy1/n12P
7la6YISkBrsefapuzOH+6ex69LRHfdVqu9n16HLCY5W+WrPr0U2PdZiarWHX
o586rKHxcx+7Hn2hzD23xnR2PZ3nyI/pkUHsevR576ZmrxL3Itejj1htpFFw
lF2PHqKk5lhrzq5Hf33MR3FDG7se/cPzsWeETrHr6edXn1sitZFdT+N/5vGw
c7HsenS1Tw1Tz4Sx69HHeSb0Mw1i16OL3kvIEXJg19P/ZdJ9XEOFXY++tOLs
wJy+/P3v6FVd4Q+23WPXo5+Q/OKocIhdj54wNSbuVja7Hl3ymnq/dQXsevSe
EXPv+XWw69HN1kg8P/jPp3A9eoCfZvzxcex69D1iDat2a7DraX5osZMp02LX
o5t//W5wYCK7Hn2BsVNaqBq7Hv1I8XbBeBV2Pbrzz7PBfdTY9eglD6YsUJrI
rkcfbFZzRluHXY++KfL18q/67Hr06oK7l48Ys+tpPRoQ4ZJkya6n65Wut7nC
kV2Pvi/k+mQHb3Y9uuv9N/lGgex6Ov/mFb1yIex6dAUt430Kgex69K/Z2y/n
ubDraZ5X0Cqb/+/8w/V0fiL7Jbv9u75wPZ2fEz5rB7aw69Gz9A9bLrzHrkdv
Fja2Fipl19O+9M350M0/2fXogQGDTZ3HeJDr0T+qeLZm2LPr0QdaT2zOm8uu
R/9cMmXhjTh2Pfr6cO08qZXsetpvF53P1V/BrkdfNXrTSsHV7Hr0t70DVm/d
yq5H17EKiIg4x65Htyuvyxj2kl2Prih7OqtruCe5nvaTaxcbhfqw62ndvCG6
tmYTu57256VZuhJ57Hranyz5/t6gnl2PPrH2wNXYPl7ketqfbPWd/FTRi1yP
rrvtwN06Wy9yPbqT+ieFx9O9yPU0zr8/kTnu5UWup/Ppunyb3Dgvcj16sljN
yuu32fW0H1gg6X5X35Ncj+54cZDtqH/zM1xP191veM667e7kenSj3Z3hLiPc
yPW0LxU5GbX4pgu5Hj3s2h7jp+ucyfW0LtR+eqEc6ESuR/dVHNn38CRHcj2N
5/S9kr2f7Mn16EnCX9zKd9iR69FvfZJX1RpjS66neaZkQueOc9bkeloXvGf+
H1P3HY514/5/XEMJpVKksvfee1323oWSsksaShGVpBAhSUOISoi2IoqMqOw0
EEqSUSmVrKhfn+P3Pc/z/vd5dLgv1/Ver8fhxl16oyHueujBelp2qroGuOuh
r92zZifLv8MNdj30F/FNGpor9HHXQ//F933F62u6uOvx+UrzoLCIgg7uevz3
b+85X4rWwl2Pr99TQ7z2jgbueujxqf3SQS1quOuh37tYuW8usyrueuhBzyzL
/wQo467H8+L9td2fFyjhrsfrQ7vI+O16Bdz1eJ+d0+u8WlQedz2+/onHibMS
ZHDXQ1d4+Mf0VL0k7nro3WWHKo4sFWcwLu9kWtxOvS97VDvkHu166w+7xozS
lCvcg11/PGymv/8OXb1UJp8/nnY99IErcdf/JNGuhz7N6qkyzEq7HvrV/Etf
gv7zc/XQL0dxVy7Tof0OfbVUCsdLbdrv0KPnaPLm1dJ+h14kVO3DvZv2O/RS
76RNuk9ov0P3ShiMZ9srhfsdOs+GB44ye6Rwv0OPcec1amKXwv0O3fDash1f
Smm/Q/888r3v7W/a7/g6xVa86uOhv/MOfXOuo815Ntrv0C1XtVTy7KX9Dj32
lCSH6Uf6PfPQn3w3mTdYRfsduiz35/azMrTfoW8ZusK9RpT2O3TvNbWsDa8V
cb9D7zUOSd5/iPY79LOa9/qE19N+h/5e55UwWyztd+hfJJLylRfSfoeec6qF
a3GDEu536HuGopSbM2m/Q18k43WPcyvtd+iFdTe1DgvQfoc+N4/ZgrVJFfc7
9JOlqsERsbTfoQdurY794Ef7Hf+7Lu5THAG03/H7Ohl4uC2G9jv0H69fRstf
ov0O3fcHtyRfJu13/LyC1ix7F0j7HXqn5SztJ7y036FbX0wpSynTxf0O/e77
tMxTO2i/QzefyVDvM6P9jsftVMyrCnHa79AFRJ9+cX/IwP0O/Ze46/2utbTf
oe9/Ga8iMGSA+x2/r5H7Dx/vov2OX7/jQHPhqCHudzx/+zomJMNpv0Nnfqt5
jH817Xfoz/Z9XfeozRj3O3SzWQr5f26Z4H6HLpwQc8/nAu13PC/e5yZznqT9
Dr127oVUqf2036Grbm3gS1xL+x16u/nx/H1CtN/xeBAQ8qn/bIn7HXpQo6rK
wnIr3O/Q+5zqTGMu0X6HzlrWN6idRvsdevzkjwX+l2i/Q2f/U9hy9Drtd+hG
TI+ifrnSfocesKhT3/Ul7XfoR6S4LZ6Z0X6HPvt40xXTQtrv0Hk1a7yLlzvi
fod+fcvU8qmttN+h30yJMgsuoP0OfZtAyY3aRtrveDwIxZhy1NF+h77+2O7v
dzJov+Pnwv/mcZUN7Xe8rnLdPz3QT/sdur57RtChMNrv+N9lOhPygscB9zt0
/htWA3zPab9DlyyTGzbJpv2O95eXFxvDEmm/4/G85dWeT0dpv0NPLV5iu2E/
7Xc874rPSY9uof0OffnKoh1mVrTfoX/MC+m+I0b7HfrLHzNNf+fY436HrqTD
L/6tnfY7PidUFwbyN9B+h84Z+FfXu5f2O/RZ81Yt7Gaxx/0OveVCgWqvCO13
6G0hrXdX6dJ+x+eHnNVZRta03/H6/FN/oa0D7XfoUwop499sab9DL0u0vvfM
gvY79Ds7Z+1WNqX9jseDU5rdTVPa73jd+HXib7IV7Xfo8zaGGDU70X6Hbnf/
eZbsRtrv+FyxaoRbcSvtd+hcG605F+6j/Y6fV+9ulwcxtN/xcz8ufvTJWdrv
0Jecej+dn037HXr187oFG67Sfoee1XL02sqLtN/xPvsnKOVVLO13vG5vGGxj
86P9Dp3jUpuEoC7tdzyPJhSNr/HY436HPrledEhynj3ud7yvfRe8YrrAHvc7
9PmB9QcNhe1xv0MXS2c5lmZD+x36xbJ1SywP0n7H44oRm1KTQ/sderHsfAWj
Ktrv0F0vTC3f10T7He/vPT+Vqlpov+Pz59w9sTdbab9D11w9N3+ym/Y79Mfn
5YduTtB+h/7CoSJCRtgB9zv0ez4BMRmutN+hV9XPf1NykvY7Ps9byRzRe0r7
HZ/rPC+lBk/SfsfrPHPF9HExR9zveH8J6Tfc7Uj7HboE2xXDwHDa7/j+tyx3
WphL+x16Lmeg2ZJq2u/Qt2622uxVQ/sd+mjy6Qmti7TfoZtUDSyeZ+eI+x26
hZF/a20z7Xd83nYeY9kp64D7HToj1Eu6JcQe9zs+zzR/jkgJt8P9jsftl02d
5Xy2uN+hO+7yzX312hr3O/QzCk4BlzKscL9DP/69/ep8T0vc79Bl/lzqC1ls
gfsdnw/DCsRUc8xwv0NXe3zgjaW0Ke536K3dNwTP3zXG/Q5dXkzhzK71Rrjf
oedfOuKXIGeI+x36upljZ+aqGuB+x/O6UGGTijcD9zuev8br+r5Y6ON+x/sI
r0P1inpd3O/QeZ7cnhD7t+thv+P9xT2h2TdEC/c7Pg9/uhdZXKiB+x36p4C4
gOt/1XC/Q9+YtoJLbIcq7ne8j+uuGPBkUsH9ju+/otn4uRwl3O/QBb9GBpZZ
KuJ+x/N6Xktd3CN53O/QGyJX3zz7Rgb3O3TuW8pvCgSlcL9DZ7Os/TPyUZwh
IFoaFHGfelZtww4nfzEGU+7cgZFz1FkORG+/WirK6JGwW+8ZSr2+UktK8cq/
XZ+f2vh8HfU31w+72JT96zJ9DEMt6jX3tzxyjhFlRNyQu3tnJfVjOcdtevPI
E6ZuyHwWT1KucLtdVBQnRZ4AXe8Ng+3VpAh6AnTXgC2mntzkCdAnOIV8j+WL
oCdAN2PbbHWDg9wA+idZgbnrmMgNoC9XNLSSPktuAD3BZn3FZXdyA+jVtRk9
x7rIDaA/Pmz77V4puQH0eb/3+Oz7QG4AvX/2duXtJ8kNoJfLtSbpaEihG0AX
8q674rtWCt0A+iEB1TebtMkNoNdsHltgOSyDbgD9Td7e8+0ryQ2gx2VPx2/O
JDeAHi9Rbf7Sn9wAOnva5G3Lx/T35aFH1ldlb72liG4A3SHqTKWnK7kB9Afz
L9lazCigG0D3WLS0VrVbAd0A/70Xf8WC1eQG0NdzlJ65dF8R3QD6oB/LWfFk
cgPomqovgmTCyA2gK9gWvH1jSW4A3bLP3pllXAXdAPpbdcvsjQnkBtD7Liw3
HpclN4DefvTC+4UTaugG0J33S0t0TqijG0CXZw/qqhcmN4DePZbacs6F3AC6
9Nkez3PbyQ2g8yTuG3huRW6A51fn8hXa33XQDaDbrn2zzTuY3AC6XZYu+6bZ
5AbQozljr5iX6KEbQPdlq71y4Zo+ugF0xlOfRZu2khtA/yA53ijNRm4A/cXK
d/HReeQG0K9ZfVHk1CA3gG48qPbqZim5AfT6r6wjG3XIDaAPVJd+rmwyQjfA
68MD2aCqCHIDPI+iFw2vcSE3gP4wvEr3viW5AX6OWZtmh1mQG+B5IbnQ+q0+
uQH07SWxfNYC5AZ4vvOo7v05aIFugP3xQKhmNrkBdJEW78pub3ID6IEuDnKS
muQG+HWe8BfdlCU3gP7kqyJ3mT65AfRH5wTn3/AmN4CetjS/IsmY3AC6xULv
C6kt5AZ4nFz3Dl7jQG4AXct89o4VNeQG0CuW6vvvlSY3gH7eO73jfiS5AV1v
hwLVaskNoB9bI9gW+ZXcAN+317WJbT/JDaCLSqdoljwnN8DPUfpRslYcuQH0
U6b2bprijugG0JcJcn4quk9uAH3JE74dV+3JDaC/m/9cqHKG3AC//sWj/cJP
yA2gr7YVvNqQT24AfeaA52KVTHIDPN5unBtPPktuAH2vnnssayy5Ad7Hk1wH
8neQG+D9Qu3U+3ZLcgPoK2flzbotSm4AvdjLUpnxb6+BG0CP+euyL3SK3ADP
x0Mn5v/PH8ANoDdoPVrZzkNuAL3ygFXAKzVyA+jDQr4lsxzJDaCHKAe+vOlD
bgCdP/tI5oFt5AbQszrLc/wCyA2g56kpSmv6kRtA9/TSWqPuRW6A/13J8XJB
b3ID6AtPVLes20puAH2un/pmRgi5AX4dns8tVsfIDaCvsFOKYUknN4B+3124
0vs2uQG+z6W5LkJPyA3w9d9w8Zt8Q24A3e/swBDbELkB9FWT4S2BX8gNoBdt
HVjd1UNugJ9LZHv4m8fkBvg8s7yj5lwauQH09IuPGuS3kxtA5055pjFhTG4A
XSMhp1tXjtwA+tTJ5QMhCuQG0Md3f+CKtCY3wOfDz3mHFh4gN4Ce6vLudV4h
uQF05Zv8aoX95AbQ94fnvnnA5oBuAD3c2IWRwe+AbgD9wPjPZYJiDugGeJxM
3PRlknBAN4CuZLFGW0reAd0Auqlx0+bPhg7oBtCtLezSEnzJDaA/j+W9ZpdC
boDvp6bpo4hn5AbQF912iU3+S26AzxsyRqYJyo7oBvj+2NRNXPUlN4DeNdpY
+fgsuQF0zua28N115AbQTz5qqdWbIjeALhws1ZfG54RuAL10O4N5jbQTugHe
H4cm/ISWOaEb4PtZvHID23NyA3zemKquOevpiG6Az0smj/uDG8kN8HVm+yit
FnJAN4AeEDuYrf3vugpuAH3dZJnZt1A7dAPo02WLo0JEbdENoN/00Rtf+sYa
3QDvj0K7lvnHWaEb4HPRSfeX8ZKW6AbQ/VekFq0sNEc3gP60+oMft7wZugH0
r81icp9umqAbQOfKmuMUbmWMbgD9dZbch3tLjdAN8PlBw6J7PpshugH0b2Fy
bSyyBugG+Pl6SJ+228JAN8D742fRLb5r9dEN8Ho+p431XZMuugE+p+WV3mJS
00E3gC4ZzJhwStFCN4D+47pywZopDXQD6E6Z3uUFQeroBtBv7e07UPVXFd0A
Ous6L5vaZBV0A+h1Kqu/5PEpoxtAv/o6zcE4UxHdAPqnJWwrK4UU0A2gf2eK
kL1wUhbdAPo9qdVPpHdKoxtAVx9MZwgtl0I3gL7+j+l+yWhJdAO8H60tTjh5
VBLdALqXzR/zjRcl0Q3wuaLxUWKilyS6AT7/SCzKfrpLguGhECou/JuXnmeO
sn07/ejfTr9Tff5UJ/XLCu9WGRwnT8gPG3jHFvXv/nLoefNha/IE6Jt7UhZw
hYugJ0BXnv1p1R1xcgPoazOvuC4+KYJuAH3J6IawHeLkBtAvu41JrJqm3wMA
/VRysdPcdHID6N7aEV58+eQG0B0+HXSwmieNbgD99KInliu7yA2gL2o1qp2d
TG4AnXuaL2/kArkB9M+15fKeLuQG0K92bBq8+ITcALqEAs/6vgI5dAPoF1IV
h7VNyA2gT+c+CO/6oYBuAJ3T/mihvwa5AfRdefJSm1eQG0Afe9pd21CmgG4A
PZB9anfRVnID6I1Ff+XvuJMbQLewjN0oU6KAbgA9NdWoIDCE3AC61cGFR3gD
yQ3w+/1WbyO4jdwAut4CqS9/9MgNoLd/LmKZ7CA3gC5eeOD3Q3tyA+gB1++F
fmhURTeA/j5MtYf5ILkB9L83fctr95AbQLfLOfFwfoEGugH0OUf8N12d0EQ3
gP78XJnpjBS5AfTm0FOL7q8kN4B+1Na3sb6M3AB6RcHr6b/S5AbQz4TGt9qn
6KIb4HEy7lcnLEFuAF0luVlyipncAPprTZ+vBVzkBtDVh433plcw0A2gLzsj
bFQXQG4AfeGyhWra88kNoM8wmeWuTyQ3gM47yGdswEZuAJ3j2pMFAyfJDaAX
rF0fnKhGbgBd01J00eAccgPo68R41ib+MkE3gL7qBtdH/0lTdAPopsM/orzH
zdANoH/c3/vzY6c5ugH0eQusd+7JIjeArr/yZVm0LbkBXjeenXYP+22JbgDd
5YWt8JFHVugG0C1Pd+TmFlijG+BxvoGRzVVtg24A/eyWw4+DpmzRDaDvZkme
2MNHbgD9lfPdAcFScgO83jbYpXOYkxtAXxoq3Rn5mNwA+uRZHw0NeXID6Dnf
pQeuHCM3wOMti/WIeDO5AXTfK3MOVM2QG+BxddZ/36aFTugG0KsHrm1dMkFu
AN1d98nI0ENyA+iHY9n0g7zIDaCPJ16bv2WM3AA/Xya77p1x5AbQF7zs/jgj
54BuAP2Dt5CB41dyA3zfnEUDs56RG0C/PcH8IaqE3ACPt9bFmzNukxtAf1YU
9vveFXID6K5b82xPJZIbQP/k5jq+YRu5AR6fN4a/DpmQG0BPy7hR5i1KbgA9
Wrk8sonTHt0AuqROym/X5eQG0M3Ox9t+FCc3wOutsSO7ijG5AV7fTl/o++1B
boD30+PPL0QEkxtA3yRluVjyMLkB9IS5cwKkI8kNoEt3nL1rHU5uAD0o/NWs
Q/vJDfD40R9Kig4nN8D7kXWQdGosuQH0WwMflOzTyQ2gd/l1mJ+7S24Ave9o
5dHuZnIDvG+yvttW9pncAK+f5pGd35kd0A2gP2a5LvxglQO6AfTgmGVrdkg6
oBtA14ltXN0g5YBuAJ1viejo2tUO6AZ4v+vrNteeITeAfl/m0KypFnID6Mkn
7wuUZpIb4P3i9/Dzjj3kBtDjRZa9eudGbgC989XP+S82kBtAtz8zdMItlNwA
+qiYKEt/AbkBdCbB6P2mQ+QG0NNz5jptEHFAN8DnHEX3YS9HcgO8v1ici7Df
QW4AvduA+desMHIDvL9Hf9rZfoDcAM+vdTPBoRHkBvj8fC3QhieB3AC624Hj
hq9zyA2giyjt9VndSG4Avdz7yDDnNLkBnndOqUUK/7s+/58b4PW5cq3kIW9y
A3w+P/zeI/wcuQE+D+tUqvA0kxtAf+N02N9ivhO6Ab5Om8esebpO6AbQ1WpF
gm22khtAr00O+vPiMLkB9GGm2a7O+8gNoNe9Wz1jYeKEboDnS2nZqdR+cgO8
bvPf5U73dEQ3gH6wpMHMp5LcAI9Dls5EZk4HdAO8ntwzGrf1tEc3gP5y54fh
YG87dAPo53+Ohl6eb4tuAH3P+p4SzRxrdAPofomCgydUrdAN8DqpI9Sx5Y4F
ugF0k1+2gm+EzdEN8HzxEGvRP2+KboD3QZurr55JmqAbQN/Btm+r6AdyA7ze
nmT+HddIbgCdq+K3bHEfuQF0bUct1cOrDNANoMt+P8h0wZOBbgB9RbjUprNO
+ugG+PrZE38zOnXRDaBfU+DXXu6mg24AvbDXwmBZpxa6AfQJziimU56a6Ab4
nL9NZdHeYXV0A+hX1V9H9AaroRvgc0ifSyZjTAXdALqSmVJawnZldAPo7wI4
RLZ9VUQ3wM931y9t33MK6AZ4XG0ZfrWMVx7dAK+f6ZrfXVtk0Q3wfE84k9hp
KotugJ/jybQDCwxk0Q3w+JEU37nNURbdAPquQy8GY5ll0Q2g+7NLTcrNl0E3
wPPx+2U+YzMpdAP8Oo8vB+9hkmAwqSxaNPch9bj3L1fyXKKfE3A1vfTyW6hy
RZ4Z+6qoUFHc+9A9p18wpB1o70P3Do4+XcZCex+6w+oJq3VGtPehXx2fEnBp
p58TgD6+yltjTR/tfeh/nVvVPMto70NXiuR0k2iivQ/9vH9O0azNtPehO/Eu
GFROpb0PfeWQV+aYDO196Ka5F2bXFMvj3od+P+8Wu4wv7X3ozRodTz1PKuDe
x75Be6utnwLufehS/Ud/iS+mvQ99rw9vz0iWPO596D07zy4prJXHvQ89/d25
hJN+tPehWzbxZUTZ0N6HfrqoS3r7Ztr70MU0n68Q2kt7H/q9qU0FY8a096Fv
+N7fqPiU9j70sejJ/TkraO9D/3RUb/2PANr7eDx4D+6Rm1LFvQ89dMzVJfGD
Gu59/Pr2Zh2dArT38Ti53cjWFkV7HzrLd5ZtO19q4d6H/sFOX1mwXRv3PvR5
GWkKsgdp70Mv9vw7z7hDB/c+dB7rUo4PgrT3oUt8+Vw1nKKLex96YZj0MamN
erj38fgsnGFLiNLHvY/Hw//9PgHY+9CzZMfunFCivQ/9eX/6mcJuA9z70LX/
dmw4up32PnRnm6DnDwYNce9D39nW/EfFh/Y+dKZRCfMHE0a496FXmU8UMRUb
496H/qa4+fzaTNr70IPa5Coms2jvQx/5yS/ocpH2PvRfKyxuv42hvQ9dOEax
QcyC9j503nE+uTVfLHDvQ1+4Pj9+2zHa+9D/cNjbtWnR3odettGsw3gV7X38
75pGH1RVor0P/dDGx09+76W9D/1Zn2YbR7Md7n3o67vZ2K8k0d6H7mjjPva/
XQB7H69vYu/Eft2kvQ+9vlyZ/RA/7X3o2y+6ih7bT3sf+s/WQCVGDe196Juj
eaXWTNHeh+6urX+gZxntfXyfI0ZLlixywr2Px//7wM2avbT38biaxaPgmEJ7
H7qBOhf/yn/Pw7D3oQ/k3PIbq6K9D72UlW+pmSftfTye53vE/uVywL0P3cft
es/DQdr70FX7S078ek57H78vk5onp5/Q3sfjIb+889ND2vvQBVclarTm0d6H
vmMD+3buWNr70GfEOb9VeNHeh+6msCDSQ5/2PnQPI+GoexK096Hb/Xb9FSdC
ex960zSvxWEl2vvQc14YnYiypr2P7/+y7FPx/rT3oY/6MGvrH6a9j9efSs3L
s0/Q3od+7qVVvdIp2vvQq1MFUs2Sae9D/94kfepoMu196DcVd2m4ptLeh75l
B9P56Ku096HvjrueU1hFex+vJ5eOpkr10t7H96ddTkt9rgPufbxf/Hm830jU
Afc+3ncSmw10DWnv43PCy4x+e1fa+9AXdL2aCPWhvQ/9Yb7ijgRv2vvQA16N
eHA70d7Hr9O4ibdLyQH3PvSj3RqOFvMccO9Dv7X0fdyvl7T3od+RtmNOukp7
Hzr33VMsFido70MPNnB9HZxIex+6yV5ey8KrtPehX5u742p2F+196B/rb8Yv
5XXAvQ99Fdu+93M20t6H3lW1oqb5FO196GdWbDPJLqa9D31pzlVVrWe096FL
Ho3aINVEex+6irO5jXUz7X28L9/n/Wz5ivY+9PLMYqtXH2nvQ++QvfMrZLYj
7n3oKU9rlVwlHXHv43Xjca+/ggvtfXyO6ojr8oylvQ9dZPlMwXQ57X28bgjo
WChO0N7H55aws39CVWjvQx/Sd5Y6EEh7H7quurVudzbtfXxuzBGof19Lex+6
xtZ27Z462vvQXR6P7yjIpb0Pve39KPvpdU6496FPeDmF3v9Aex/6GtPcjG+2
jrj3oXvzTd1pyKG9D/2RYU1T0y/a+9DDrb9zuRva496H/jlyuPLgKjvc+9Br
dnvvaMi3wb0P3VDWbF+1tDXufeitObu4RdItce9Dr7zU8nH9bAvc+9BLprca
OG03w72PzwmxrD+VR2jv4/v8t3R6NM0Y9z70bWPB37JCjXDvQ68z8XxdGGOI
ex+6lXDLodgHtPehH7h1fukUswHufegnMgce9rkycO9DF/MfafZ01se9D/29
3Gm+Iz91ce9D15zjwvgWp4N7H++PK4Yu3eXXxr0PPebUCz6525q49/H7GhPT
/aClgXsfr/952tzHStRw7+P9q3RzkrSSKu596H6J7jNfipRx70NXV64utvRV
wr0P3fpwk+Zqd0Xc+9ALZoU1yRcq4N6HvrpkjY/Lvz0Iex+ft1PrmKbWKuDe
hx6d1+dy2FEB9z50mSuDr32EFXDv4/P/L5dMFoY87n3o/R2qvikHZHHv4/Ne
TXrNZjlp3PvQBdac19v9QILRc8/18J506rq7Hx4MPyPGqFC/PNp3gLqexTKF
a0tFGVklw5vXulMfj/lg8sRIhFHxgqlo/+VV2O2PD+e3Sv3ra60kvxyhfvnV
zsSdIvRzBfOWuj97sePfdWz9PDPNVBF0BujfZncFZm4VQ2eA/nlCbOFnefr7
AtCNdSPyuZPo9xBCZ9FK0UtxJ2eALsIQvPUql5wB+va44JNrC8kZoD+cyX21
7Q05A3RZpZGoNm9yBui7MjVYxT3JGaCPjGjbl2XLojNAXxHEmSnwSg6dAbpF
9aso2zPy6AzQfdeWvZUrlkdngB59/WCkk608OgP0NUnxOfeL5dAZoHvyVLUl
75ZDZ4Ce/oDnc90XOXQG6M3DO4p3SJIzQN/t8IttRIecAfpf7gU27iHkDNDD
uRSTLieTM0BvNfMUeLGOnAH6R/4H88YfkTNAt312ZtmbjyroDNCV9+392M5G
zgD9eMe+Q5f2kjNA/2OSzqtqTc4Ancd3UML8uDo6A/Q0/5TUg7PJGaBvnb71
eNSfnAE6B+vjOMvD5AzQK2JH1bdJkzNAt2qfDmLdT86An7us0GnHfB10BuhM
LXlXKmeRM0B3PrRzv0uJLjoDfo6HlYxr3+uhM0C/Xb65+6E8OQP0RQ5M8Wen
GegM0O8IiSWeKCFngL6c85n1irXkDNDXS+wuP/CcnAH6qbXukixG5Az4/T47
F/OxhpwBz9PIVNOjgeQM0EWFsza1mpMz4HlkHzGhbkDOAH3J6LHd1/XIGfD4
GfGMWyFKzgBd9cPsbqc+c3QG6Hf7V3TNiiBngL7y7TKdu4vIGaCfqTlz8dUt
S3QG6OYDi7ZsPGKFzgC9+JiiMHeKNToDXj9tNiVYddmgM0AfK05SbDIiZ4Be
aZ26UHctOQP08er6/NeT9PcBoS/gvZxiH0POAL0lalWu9DT9HkLoF4W+CYW5
kTNA/3m2fs+jPHIG6OybYlYw+sgZoPcHlS+6vYCcAfo2cclTk0vIGaCLn81m
kh8nZ4Cuu0v35av75AzQHdmXjjM2kjNAvxEnv63sFzkDfo4PDkhdSyJnwPMo
cm/7Ej1yBuidnF2tXcwO6AzQ2+p5+Nr6yRnwOrlsy5wV7eQM0Pes6YmxbCRn
gH6QfXh89AE5A143xkRlT2WSM0CPYbWs+RxGzoDX4Yv7vho7kzNA79vVfSRQ
m5wBr2/3DzYdUCRnwONq1rcX3ZrkDHi+HB/+LGBPzoD/XavaP1zbyBnwOtAe
q+UaRc4AfaA6Sy3hDDkD9LOWswzEMskZoCc45n0fu0TOAN1A2kpjVR45A/Ts
29nMWnfJGfC+n3Yh27WOnAH6kEH0jfmfyBmgT0ue2PaHwwGdAbqftnfFKXVy
BuhlrQVJuhvIGaBfUQxf6h9GzgC9bnXz3MMnyBnw+FnhkrkvlZwBupNy3aKw
M+QM0B9n7B7TiCJngH5/3DBw1JecAfq6xB6jQm1yBrzeXm9e9J3dAZ0Bnys+
500s+UDOgPepubeitz4lZ4AewT3av66GnAE6Z3qq7P5ucgboL3UXFi9d5IDO
AP1CoNe8UFtyBuiG7Y27YpLJGaDz7frqrtVEzoD3uwL5Ap1Jcga8f431CHIt
cURngJ6r8GaVIY8jOgP0Ix0haZb/OjgD9FfvZ9XX/evgDPj6J7Z1nRN0RGeA
/v9/jzQ5A76fCk6CVx3IGaBH/gy+bL6PnAG6feZUCGcOOQP04a1JY0xvyBnw
eeDT+pannE7oDNBLWgSORjqSM0A/p1H86VUyOQO+TjWJHc2N5Ax4X67/Zaw4
Sc4APermWMeuBWvQGaB/OydT8HSUnAH60RNJyauKyBmgr9qvueCkrRM6A3RW
qR2VHDXkDPj9pu/f3izsiM4A3eR6dsSPPQ7oDPg+9GW0xD4iZ4D+5Fbrdo15
9ugM0OVOZIv1nbBFZ4A+e/lWr8a5NugM0C//cC5852+FzgA9X+a4v0kNOQN9
v0+CBf89t4Az4PPYykfzpNNN0Rmgd1xb/v29tgk6Az6fRPHWvV1kjM4Afb79
EN/V5UboDPj87PhVydLMEJ0Br/NvBayETpMzQI/ncXMQHSFngD7KMn+hrA0D
nQH6hkvb+nfY6KMz4PEQPOieNa6LzgD9g5Gk0+XzOugM+HxSXGD5XE0bnQF6
0unZ578+00RngP6CxU0l0lEDnQHvs8KRNnmv1NAZ8DmfeeGmAG9VdAbov4SO
HB9ZroLOAH1w4T5zEVZldAb89/W959jXKKEzQA+7YF5z9aciOgN04dT95jPN
iugM0J931PMWPVBEZ4Be6jYiOR2piM4A/eSDh9lnZhTQGaCrMLm5qfMpoDNA
z+O15TszIovOAH1jyZ/1Gbul0RnwfXZOzkqTl0RnwH//9Fer40FxdAa8H9Vv
MZENE2NEaGt01uhSN43pKn4/R4zhURZpq8ZHXXW43OnWU1EGQ7+xMufPauxc
CzcuHA0QZQhUcqtyv6P+hEN3y60bIgyBloDm872rsAempdfK7BZh9DgUGbJV
Ux8/fjPXsUQU3QO6RNiLrRf/vU5wD+ibsu6Ejl749/rbTqdv8KEuPjrw+4Hm
v9e/roej0fg//91P0x9DQv69/k6pI7qi1J8vGrq+P4acpKibu7zYW7ni0QT7
89KNougk0N+HWGQYiIujk0CPP+hmb39JAp0E+v6bfnYJF+nvNUAPujR45LwU
OQl0dak+Madd5CTQD0+JhNwvIyeBnhhduTzfnJwEugTPtx8O/OQk0P3WH08V
XkVOAt33yU/1Yz9l0UmgGz3dKR3uJYdOAl1pb2jUmJUcOgn0vdpHghe+kkUn
gX4lf56k10ZZdBLoj8dN/zI8ZdFJoGto3bNi0yUngb7jWmiSKzM5CXTugbAT
+03ISaBLpi3W7EwnJ4EuJH8xbmUFOQn0kbfrmvRDyUmgF5hklDaUk5NAP+nD
e+fjfXIS6BPfalVP3VZBJ4FernplRm1MBZ0E+iqVz7fHilTRSfD4Oab3lvOH
GjoJdBO5oC7zPRroJNDVkm4NmnzVRCeB3vj2p78+FzkJ9G+tL3fIPdFGJ4F+
3P7QKefF5CTQtaOsLx6QIyeBHrgkw7x3lw46CXTTk9PP9q8mJ4GeGh42PN+M
nAS6T5rIoaPt+ugk+Lm3xftkPCMngb57lb5C0jlyEuh11zczrTUgJ4F+qEhn
jWYlOQl0xi33l/lS5CTQxbK/HaxNIyeB7rrHdf6wPDkJnr9ag5f+/DBGJ4Hu
f3e0Z3aXCToJ9NDgDYvjnpuik0CXKQ/suX7PDJ0EuuyqkC8Ke8hJ8HOR9lyw
iZ2cBHrH5O1r1skW6CR4/KuHeI+KkZNArwnRSLv/yRKdBPpHVsdu0RErdBLo
Z6Yql8epkJNAF+EO81K7aItOAv3u3W1xyqzkJNDluPW2PikiJ4H+dnbEladW
5CTQC+N/hW2qJSeBvlzb8v0jSXIS6A+4R27NhJGTQD/i6nc/8yE5Cb6f6hcf
yH+h39sAfdIvQ29yNjkJdKeMVedSJslJoL/4dfzm4QZyEujzTkvJJBwiJ4G+
Tc9M0pTPEZ0EerHm17f8JeQk0LliXfeu9yAnwfdhWiCyhY+cBK9Lf0zOPB8j
J4Ge0LTSyraXnAR6L+uNUpnX5CTQX1kVXrZ8Qk6C749W4hGOm+QkeF1duim4
JIGcBPqbQ1eyMv3JSaDraUxyj1qRk0A/+CcvJ0WHnASvMx+3NFTqkZNArxqL
nc/+HyeBPrefpav8Pz+PAV1T2mfBxBFyEui76ku3jp0jJ4Hu8uV6hFIuOQn0
LTatv8Nuk5Pg8T9XcZ9mGTkJdGnl6KiGZnIS6LFL7G7KfCEngf6utE2qcYkD
Ogl05obk3tm65CTQdWXO/Di6hZwE+kWLjnCFE+Qk0Ju4uJkNrpOTQB/KS5FK
rSAnwfvO1FsR86fkJHh9Oy3D/q6anAR62jn7SNVCchLotxIbB/vPkJPg+3C9
bLXjLnISfN6wHg8PNiMnweef53+yxwQc0Enw+u/T2t0xzwGdBDrLn/phrVkO
6CT4/szb65O3zAGdBI/DPZsMDRjkJNC/BE2e3n6QnAT60cn0lP2V5CTQdVZu
ysljckQnweO263JirKIjOgn0r0PVFWfsyEmgW2vfvz/jRk4CfUHuYOqxDeQk
0G+eHlquuI6cBPr4o7r6gHXkJHj9mSe6TdeLnAT6b73Bfbf3kpNA79K3kbxw
ipwEumOtc+bsB+Qk0Jf+fRfB9ZmcBHpzco+EuzA5CfQ95aX8uV7kJPhckagg
cuIKOQl0jq0nZDd+JCeBHpzmsUF6xRp0Ery/ZD0Jj1QiJ8Hr2Ozq98JSa9BJ
8P1ZE+LZMUFOAl11bjS/xgVyEugzF0usY/id0Emgd4+yCz+JIieB/iSQLzfj
DTkJ9LLrLG4Bog7oJNBzRMw/F/uTk+D70DWsxGdnh04C/XZIbzPnA3ISvA4H
HUxj5rZGJ4G+9V5kipO/JToJdK1YAa9vj8hJoN/zmzMvUtYMnQT6jeC2KzPV
5CTQ237tNP2ZSE4C3ZNZupoziZwE+sPrN1yMH5GT4PX8+JwnHIsM0Umgc2+Z
SH6+zQCdBHrp3J5ih2ZyEuhxDvI75skz0Emgv364Zub9Mn10EujsbGID7DW6
6CTQbc1s3fp36qCT4PP2B97NQ5za6CTQNydU7hu5oYlOAp3/gNvvKCMNdBI8
DkfNhR90q6GTQF9c/Cug6JQqOgm+n0LaKbwRKugk+Lz3htmguFgZnQSvJw0N
vBF6yugk0O3ZagJOzFJGJ4G+SdT115UOJXQSvB/NG5a6e0YJnQT6pf3LQo4v
VkInwfvLGcHzcmqK6CR4fPZG2ystV0Anwevwmm2LpApk0UnwPLJNTnV1lkYn
gd7ScFVz7/9+78T/OQn0nUpXU1k2SqCT4PWh9Ma4epM4Ogl0trNpZ5wTxdFJ
oPMs4z0SZyKOToLnnbnRoOpNMQaTkVdezCPqrosibOXuizJ6Hl9bNZFJXT2g
Ie5ltAiDYSu4QWo29UOrnYQe3CVvgW7eXH3qnbQYegt+LlqpuxcfEEdvwftR
Yu/RzW4S6C14H68ZY5uTI4Hegvfx+Q6Z4R4S6C34/Dz7jsXpa+LoLdBFrZ6M
OBaLMQTc945dZ6Zec2e+dPxVUQbTu0f+fP0r6XPcnZxon0U+43O19U6aq3LF
+k6fM24WIugz0AXEVxSIsoqhz0DnPac+9u6kOPoM9N8HBR5W3ZNAn4Heq8Vt
ohRMf08T+o1jTIM+k/T3OKC7PivLVtpLPgO9bOLJzM8l5DPQEyVcPUVfSqPP
QD/HfYbX6JwM+gz0K14bb/iJkM9Av9Vsu++puSz6DPQ9V//GbWKSRZ+BPhbJ
wbPosAz6DH6/SbW/ZxRk0Gfw+1Vs798VKYM+A/3b0MoLF6pl0Wegs/V7xRmM
y6PP4PvzW7N9pw/5DPT7D5JuHGwln4H+a+JlAf84+Qz0iOX7jM5kkM9A9+nz
YHesJJ+B3r+E2eL6SfIZ6EbDPQuSPMhnoIsMPPm+PpJ8BnrV5NIqFhnyGfw6
Vmv9L7qTz0DXGQ+xs+hVR5/B47Yvg1vdj3wG+tOOR/sTU7XQZ6BHzVMxTnQg
n4H+YSRkmv+8NvoM9Hhlp6kdt7TRZ6DbqbxMmDWkjT4D/QufNktIvA76DH7u
r7uWTJfoos9ADz1ea/3cjXwGP0fV8AbZVPIZ6OGxM79V9pHPQJde+uYImxz5
DB7PPOMBswrJZ6Cruu1iS+Min4F+YvuHzWtDyGegP7M4WaE5aoQ+A52Lydr0
+QXyGegPdFd0FQWRz0C3Pht5YmgD+Qx008/srzJ0yGegH2R304v/bYY+A33w
1RNfqxRz9BnoXbXPNt7iIp+BLlN2Z1HDRQv0GegN7QKsOi7kM9ADEq4dXmdD
PgN9Fm/UTb5oa/QZ6PpD2s1eX23QZ6CfX29V5OBrhz4DfdeWwPv6PuQz0IXf
LA/L+GuPPgN97mF/ftUI8hnonPk/p8IGHdBn8Pqj/y6MX498BvrwcHqPSxT5
DB7PisxiJ8vIZ6Bft/hhL/Cefj8GdEPlS9fZB8lnoF9iczl26j8+A31l/ho5
jRPkM9CvOve4+mqQz0Bvs3y6tOI1+Qz0BTtbWZ6Fkc9A15rY4nhOkXwGr2/+
y0M+MDmgz+DxkNo61v+RfAa/r6vqQglt5DPQsxmRQk115DN4vfJ6y+9XTD4D
3f2zfvzP8+Qz0FtvsM9aH0o+A91sv4fkwfXkM9DnsU06R5qSz+BxMu16186Q
fAa6emOhW4UN+Qx03/F1sdI+5DPQmxnvHjWEk89AH3quof/6LPkM9O9DE+k1
18hnoM/5xN7E/Ih8Br9Ol3RmeSv5DHRn725GxBfyGeiprzvbvixyQJ+BvlAx
/IC3JvkMXpc6la+LbyGfgb5Rf3lszWnyGeh3lCZrRh6Sz0DvHj5kP9NBPgNd
PprNyOMz+QxeP1MGXTS/k89AZ158+bjXF/IZ6JLjndNF3eQz2M1U6pbUks9A
15zTd35BLvkM9ISPi4W+HyGfgb7vq9U9Ly/yGejHDq1prbAgn8HPa5WzzwkD
8hnoskrFD/ntyGfw/LK/UxESRD6D52/77gnPfPIZPN/XDvHJfSafwfftZo8y
kzT5DPSZZa8X928in4G+9vxb1dQj5DPQ8z/s8fqRQj4DPeu3wImLZ8lnoOsV
shZtSyafgb5Tp2ZTXTz5DHTtpeo6rfHkM3j9PHjhstYZ8hnoZ20SVKLyyWeg
/10afXzgGfkM9Plf+ialR8lnoBd929XSK0E+A/3nw6KtN/zIZ6BbZfkns+WT
z0B/06D5eN0X8hl8f65tTh4UJp+BftRtX66PCfkMXv/3prs7m5LPQF9RllTx
gn8N+gx0qZUfEhxbyGegv/NeF9XkRj6Dn6P8jmVideQz0PvK6/MdRBzRZ6Bz
++S6pe4in4G+V2At6/d75DPQR+10q7T7yGeg32Qt2zZuaYs+A73szum741nk
M9AL+FzMTYfJZ6CrtVcGLtazQJ/B55NvPeZzc8hn6PUIDqxUN0WfwfctlCNo
/gz5DD5XJE9J354kn8Gvs7M9SE7UCH0Gn2OnbLXFd5HP4PNVGncSaxP5DPTM
bGWXBnkD9Bno7D5m30ySyGeg16Uf2SfaTT4D/f3ajbIx5/TQZ6DXN5ptOrZG
F30Gr88em89fWqSDPgP9inqbYG2lFvoM9KTVyX+nAjTRZ/D+7s4ib7FMA30G
n2cMpvLbGtTQZ6BXiun6tt1QRZ/B886k2vJHiwr6DD53TfR+XqKjgj4DPfGJ
nF37B/IZvO59v+G8IlcZfQbP9xvxN93WKaPP4Ovh5Q0KaSWfgS4R8DFj6R/y
GejV5x7WxfeRz+Bz7+bWBXyO8ugzeN9k5FmxT8mgz0CvcbzjdHCVNPoMnqdq
WpvnDUiiz+Dz8IufAjqOkugz0Pebzr68k08SfQafl/bu7WGMSqDPQH/a5iIX
fkwCfQa6k6t4/qoH4ugz0K1zQ8U7LosxKkzHE7dEUP+zMtZiJEaUkfXUYHaH
B3UhN7mrJWUiDA/L+L0WBtRr5nZ4mcf96w2vB0sEqa97qhJcNE8U/Qe6dOHJ
Wz+4xNB/oFv2X7ZR2iOO/gOd1+XLmFONBPoPdIFB/svV//t7o//nP9D7p8U3
RwhLof/g89Xhxr/8vyTRf6AflxHPqDaVRP/B+9SBdLkPRhLoP/j8WVTmUcYr
jv6D1+1G2bXpTGKMHg/W7sRa6gXqp0zOLxJlVPSusf+bQ/1w3I9mxY0iDMan
cN5KCeo2vYObzVaIMAS2PUtSXEC9+U7JbGdecqSlexNyD9n87+cGq/RZxkTQ
kaB/ytRr8g8VQ0eCPicw0srjpjg6EvS9Ucpdgeck0JGgXzOZ/7TJgRwJOsuE
tav3LHIk6PK/nrQLlkuhI0GXOZDn7htBjoT/frTSVFiYHAn663VSu0VCZNCR
8PU7bWNJ9pBBR4KufCHl+PcRaXQk6Pkvjkge3SmNjgR98vjgmSRzaXQk6EFR
XZ9FB6TRkaDvmtBZEh1DjgSdwZx6p4eVfs4HepKUztKoFHIk6KunZApKFyuj
I0G/+5TD/Z68CjoSdKfq0rtsFeRI0KWan76UqSZHgt7FvrBmZgc5EnSJ4ECu
jyvJkaD7hUh+ZuInR4K+MLV/lfMdFXQk6C8NDU1zX6miI0E3qVwh9MKJHAn6
nsUldq/aNNCRoF8Izeq/xEGOhP/euUb0fKMWOhJ0y1e3m1pWkiNBt648xVqj
RI4EvTvKtHnLVnIkPA67t6YtXUiOBH3V8Oq+GV1yJOiF+Xwqg5/00JHwddrv
9tq/lRwJesvhWMGmteRI0ENKtMZ6uciRoLu2DH09f5EcCf89X0ZG1yxyJPxc
vib+22TkSNDnqb3lf/eAHAk6k8uFhnFrciToJVnLhKtZyZGgJ7aN3RPrM0FH
gh5+ZnWpc5kpOhK+D25FK30OkiNB9xc+Gu64khwJ+sYD4WX+F8zRkaB/yXba
cFyEHAn6tkciJ4wbLdCRoC/a822zz21LdCToij+j3evbrNCRoNute/X3hBI5
Ep5HG+7stMu2RUfC64n80NLDzORI0H807hIov0KOBF2E7xqftww5EvT1izK8
rM6TI0HXzb6qcG/UAR0JunOg+tNHDHIkPD63NPKnHSJHgs6+UMVY8zo5EvQq
tcE5y6vIkaDz3OldKFNMjoT/Xn+gyTyOHAl6tuLqkJMMciToo8wR+1b3kyNB
lzzqOZ0WR44E3dzDa9Y+HXIk6Pd3851cP5ccCXqRDCNr/D8/54PX7Qe69b3P
yZGg6/uwK03WkiNB96429H17nxwJ+oZuo983L5Ej4XXjp8vrqChyJOgLUsc7
XDaTI+H1YZmV5R87ciToNR0lZWUm5EjQ9/3Qu/XWkhwJz9P5P7ZruZMjQT8d
xi1eEkKOBF1MXf7bhxRyJOgD8/9+NrtNjoSv/9OwQ1oDORLeT1uT7ukMkSPh
9aSgy20HqwM6EvS5pxuLtJTIkaDXbozlY/YgR4JuGpNxwDeJHAnvF9o/p03K
yZHwfp2uLnG1jxwJ+g2T9l5NJkd0JPw6VSe3TXE4oiPh/bfud1HvMkd0JHw/
X3FUNyx2REeC/rvU6qkHsyM6EnT15P19l3+SI0Fn26OU5N9FjgQ9nr3McGMl
ORL0aukpiVk55EjQD4bGvHl9ghwJrzOtB0f2RpEjQV+iXH4iM54cCbpKkIwY
dx45EvS6wCfaEq/JkfD4WRaUlPTvfQBHgp7nZCg0bUOOhMdtcrNw2lFyJLxu
p9VF9l4jR4Le+uub+oFqciToVsIeTNXPyJGg33FXmKp+TI6EX2dou7rTA3Ik
vO5Nswqx3yVHgj5fJ/jg70JyJOhGvukuhuXkSHi/eM10I/QlORJ+X3E1FUbj
5Ej4ecWMCweLkSNBH/twb/95D3IkvC+kJXyfdYkcCfpZ54A78/rIkaBv7R13
FuclR4I+WPJ03NGQHAmfG8OX3JG1IEeCXn65LDZRihwJenDG+426feRI0D8s
XeOlFEqOhNdbg59n5EfIkfD+PqmfynAgR8Lz8Ytki/RlciR8fr5eEPpxiBwJ
upBqck32//7u9v85EvThwCSJkTvkSNDr4/ZZLppvg46E982AAOViByt0JOg6
y6qmIy6SI+Hx8+bvrbcs5uhI0EdubHXjTiVHws9LU7t0jrsJOhL08deLf3eu
NUZHgq70/m3x/v3kSNAFN/PPGXlEjgT9xdBU9q1lhuhI0KdHQh+o7yRHgu7Q
fcWJs54cCXrDL1WbNgkGOhI+5weE5FQs10dHwuNB67fZ4w/kSNDjNhuJHSgi
R4L+xlTHSvmoNjoSdIXzZ685mmihI0HvNFXMyvlNjgS9IHmV18A9dXQkPM5l
NzRejVdDR8Lnz7+BapypquhIeH8fWfiOaYgcCe9rHA9f8garoCNBb6oTjL8k
ooKOhK9zyeyfG+rJkaCvq9q+8JChMjoS9E2G/ZK+QUroSNAjrEuiL3opoiNB
7zBdzLgtr4COBH2WxRhzD6ccOhL0U/leIYO6MuhI0J9fHPhQtFQaHQl6V8u3
3kWJUuhI+Jzm2Z8Vs1cKHQm6z7JLM8q7pNCRoO9vXnNom7wUOhJ+fU5dN70o
SXQk6LffyZdeCJdAR8Lr8KWNjNOu4uhI0PtOxC0N2iKGjgT95o46nbQpUXQk
6OkRRYkfVcXQkfB6K6z559NCcXQk6HLNPHdmm0ugI0Hnm8XdaH9CEh0J76dh
T6x1TkihI0GPHSucLmCVRkeCnquR1Cg0JIWOhK9npwRzjboUOhJ0lhHO8UoB
SXQk6P2/Rs92d5Mj4fXz7t/B+/nkSNDtAvgP+JWQI0H/rr/8/C9JUUaWT2b1
zhjqnQ89GKVzRRkR/UNqPZupp3TpLkxT//c+b1HJtzf/z9cJlpx4flYUPQq6
56HIrzVDouhR+O/XC/9w+ybKYPrKOffSEA/25Upak1ph/17nzo0hS+uoC6ce
Opx8gPyqimGe7m347/r8MHB1yDzyK+hGLyruvtstin4FPXHBMceEbDH0K+jD
jcZFJRfF0a+gy48XqxgclUC/gh6eceHBQj9J9Cvohk9v+52yIb+CHuJxPq5S
hPwK+hb/moLACmn0K+ibjGR5G8ak0a+g375hnur3QBr9CvoqvgTOfcrkV9Az
cqq5w4qk0K+gD8ml2fb/6+BX0JfUvFaxSyW/gp5cLBAjFEt+BV3hZf+2x3Lk
V9B7QwykuZvIr6AXdZp+c7Alv4Lue/vVy/se5FfQW7e0hf9uJ7+C/rxd05jz
P7/PB/+7eivVTW3Jr6D/0eC6UNSjjH4FPXb21FRpkzL6FfT6FV80/WzJr6AH
tcv2MHmQX+H7+SlwxKFZDf0Kv99fVgdcLMivoE8KhvG/O6iJfgV9yvPy40R9
8ivopfJNK5JPa6FfQY/qFhr6UqyFfgV9T+wZBdkJLfQr6NmbVu4XydJGv4K+
MiCWz/ylDvoVdN1lpRmpUeRX0O91e4zr6pBfQV+WLl55Uo78Cnq7+EO3zHED
9CvojR805/TGkF9Bv9P7R8VxwBD9CvrswxeCExXIr6Dzx42OlB8lv8Kvk3Qy
KmnGCP0Kz6M/xx6rXjZGv4Iu9Trmc9BW8ivo27/ML1fVJr+CXrD9j/j+aVP0
K+gCbl8Wrc0yQ7+Cvo1VQa9KivwK+q7rnhGpt8zRr6D/OJbzXdCO/Aq6zWEn
IXYB8is8Dl+xMn2QI7+Cfqrf+bruHmv0K+g73hQ1b263Qb+CfqiCyX6Ojh36
FfRMj8YFngbkV9BXP7zwoe1/v2fm//wKz7s9+g6fDciv8Hh4zlflcpH8CvoX
38EbRt8d0K+gd/nbVbiokF9BP8bJvODcFvIr6Ak5y95PxpBfQY+vmVLacpz8
CrpiQHz2sx3kV9AveZ4IElchv8L3JzdKKriP/Ar6+b8nVh9PIL+Cnt+VYzBH
j/wKepnf+/TK//wcFF7HuLz+tnaQX+F9YSjVa6iG/Ar6tPTH9LiH5Fd4/Tn2
Le1XIfkVdLunTzV4r5BfQR/v3pgsmUh+hecd90xKzm7yK+i19jPsx9aRX0H3
CfvqxmZJfgX9sMLLxm5z8iu8jzR6KhU4k1/hcVtRfPBIIPkV9JR1+eIFJ8mv
oJ+I7prTeY/8Cq97G65wdb4hv4KedP2HS8u/9x/8CrqLijm3viT5FfQH3qms
PmvJr6Dbl1d+fXKU/Ap6wJD37Jq75FfQD+4dC1N6T34F/avB+J3XzI7oV3hf
WNIV94Gf/Ar6/OevL9bIkV9Bn5ub//ebMvkVvk6nAsGXiuRX0DVPd/zIkiK/
gt78LfTr/n//XfAr6H+tBg9nLnZEv8L79ZObrTZ/yK/wOnBzKo7tE/kV9NF5
LLm+beRXeBzOuDXcqie/gj7WXFKf30B+BX1k19Gh4LfkV9CZs3azPp3liH6F
xxVf9iibMvkV9O6RJJ4FAeRXeP1Rsf5Ym0V+Bf2iV5wKZwP5FfSI6s5jJQPk
V9AXvzANKPhBfgVd7+7BxOZv5FfQNz/LYC/tI7+CHnpHNeB7G/kV9LTKzveB
zeRX+N9NDm1+2Ux+ha8zN9pevov8Cj+X+pidMmPkV9ALNXZNc/KRX+HX4W60
8f/P7/OBfm1RSaHlCfIrfP657RzJ1ER+Bf1Tt/+UATP5FXTh+xEv90iRX+Fz
0eK9v4uVya+gG5i6P+NaSX6Fz3XNz/Ys7iS/gi74ckNz0z7yK+iitsnsnyfI
r6Dn/eTiZXiRX+F9R/vI0J1S8is871JlMvqYHdCvoK8LyEtxMiG/gv7B9d6z
+J/kV9AHL8q9PWBJfoWfy5uj55rOkV/h8Wy1d5P/MPkVdgGJm2PryK+gL+Wd
08n7lfwKOu/fK5Wv75Bf4fG/YrL5Wy75FfS9rBZtg4/Jr/B94OC6/GSa/Arv
F4tvLZczIr/Cz+sdz6ftSeRX0MWE613e9pJfQfdU8jmzWJf8Cvp3Q4tbPMbk
V3idlN2r4iesh34FfZ5019OTi3TRr6DfZ9dzkhsjv4LedMdoSX0D+RVeZ4JU
45JOaKJf4fOPWUZulaUG+hX0tUfGDVdwq6Nf4fN2V32fxmI19Cu83916xidh
rop+hc//HsfN7MvIr6D/Yp5+KuFKfoXf163hHK8f5FfQN/ra8xr6kl/hdaZF
pTkklfwKuqS8unbxSfIrfD/f72jTDyC/wvM96pSieS75FfS4RyOrnb+RX+Hn
FTcUpNtHfoXPjSvX2zMfkUa/gl5TNWFffFIa/Qo/r4BrL9YXSaNf4XFyl0d1
3nlp9Cvoai3x5nNZpdGvoP8OMVfTYpVCv8LzVOVEunWrBPoVPuf8WvzxYLE4
+hX0qB++mdHs4uhX0A29eKZr54ijX0G/yVm6RP8C+RX0nQ9z3gpfI7+Czs2X
IibQTX4F3VJzc6VmB/kVdNv9fNER68iv8PqQl5+2WVMa/Qqfi86f6ZA6SH4F
fcGczgXnbMivoGf+DdWY+4X8Cp+XfDMOCV4iv4J+tud29/gt8ivoVxdLaj00
IL+CHvn82/tFbuRX0B/NETmp2E1+heedTM/G4Bgx9Cvoc77X7D42Xxz9CrpM
GdsXzcXi6FfQOd5p1CzbLYZ+BX29gGBTsqwoOlUg+5yTZur/7he8hy7LpYig
U0HfxuHGUXpVFJ0Kekx35x6Oy2LoVNCjK8NMStLF0amgz/gv2HrjqgQ6FXR1
JkcOjypJdCroVqtljb0rpdCpoH8eLTPduoucCvryxzXOnHnkVND97q5kkfMi
p4Lef5fr3b0XUuhU0MtfmGoneJJTQe84+aWl5Qg5FfSHv3Xspv7jVNCFkpU+
hVSSU0G/3h3QJ+1BTgX9cl3f8oz5SuhU0Csu9Kp9iiCngi66VNczJIKcCjqz
1uqvTj3kVNALYwbO/rlBTgV97s/FEzHS5FT4PlSNJ3+8SU4FXa852VX2JDkV
9ObVVVfOzyKngv7+qC9H+V8VdCrobPr85Yx15FTQGyVYszkq1NGp8H0r75hJ
HdJAp4K+R0o/9EeBJjoV9FEzK8GjC8mpoB9sjt8RYkBOBV3p4mWW48nkVHg8
W9hfmDQmp4IuGc8csHs/ORX051uvL70sSU4F/VdC9PJcdnIq6C5ewk0lfxno
VHhcaRQ89Gsgp4IuHqDSIuZJTgVdezj8Fk8VORV0t43srX+YyamgH+mxllO0
JqeCrhPKnDR+k5wKeg+Tdr2znjE6FfQt1/hZNvwwRqeC/oTL6jZbiQk6FXTD
qfZf42HkVNCfzr4ZaylOTgX9tmGoafoDM3Qq6Dfq2ZfuNCGngj5nz4aTb7rM
0amg/xbPy6s6b4FOBb33aWZGYaIlOhX0A01m+4PvW6FTQefYXsX7bD45FfRP
3SnvWL1s0amgpwx4PTYqsEOnwuutovPPDZvJqaDf0zFZ/fq9PToVdO9nd+Y4
mJJTQT92LM19SSo5FfTc7fNtG7od0Kmg76+NVfy4jJwK3wd5dqNyLXIqvJ7U
PmX4W5BTQc+8dCxvWJucCr/f2BbdzCXkVNAjj7PV/2wmp4I+7+qhkk+Hyamg
Zy8wXiGqSk6F18nGwq11v+j3KUG3H2nz6Kwjp4LOH92u5neXnAr61vGqXxbX
yKmgmx50U5C8Sk4F3eGWXIDTf37OCr9f5mz25afIqaB3hmReVTlATgV9rWNL
v4I3ORX0iK+dPJV25FTQHVOlblX+x6nwfZh/lvelAzkVvp6aKa6EreRU0NsG
+EVs/vP3raB7KC1+J/6AnAo655dPx94OkVPhceuzs5ydh5wKP997piuEzMmp
8L7/kGexTwg5FXSFmA7jyznkVHg9mX+PxfclORX0M+9Vrv+YIafC8y52hlVf
gJwK+poNIe8FNMmpoH8zXLhXzZycCvrQLrsbE7bkVHh/nMwq+2lHTgX9ZeUH
o5M25FTQs1yu3OexIKeCHtUT5x9mSE4FXbHdp2pUwxGdCo/PqC06XjKO6FR4
n/oRpbuRzxGdCu/Xd8I3Fix1RKeCXtTAOBW2yBGdCq//M1nRVVyO6FTQfYfq
9KzlyKmgT/srcZmvIafC6xKXRxf7UXIq6DkrHc/JFpFTQV8R5xl6tJecCnra
Q1nbvbOd0KmgP0pQ+pmx1AmdCrpnxfHQIE4ndCroTTK1vx+xOKFT4f23y3rB
pglyKuiVt3iO1A6SU+H3+2ay+cU7ciroqSz1tzh6yamgv5C58d36BzkV9DLb
elffJeRU0PfxHD/cr0tOBX1WsMumsiByKugXf9S8EL5GTgX9QqeHschb+r3T
eL/bfj+74y/9fSvoNQ/1GrRZyKmg23oG+Hwfod+nhO8/13nRw8XkVNCDU8MK
fN3JqaB/WKz6e7yfnAr6On6foax15FTQr2gIaPP8x6mgbw5fYx7KRk6F55Gw
wbd9duRUeJ76qHau47BDp4KuFqwnwb+DnAr644eubp9qyKmgB5UEPD0vaolO
Bf2H+shFywxyKjy/mCtDpjXN0KmgX41+sPfNLFN0Kugbs39G1P8gp4Ie/6W+
Y/VcY3Qq6JecJpLOShmhU0H3Kg86quBOToXPUQKc/CrnyKmgn1WZMI3oJqeC
3uoyoPFMkZwK+qnsP1cfKJBT4X2HWXKXIT85FfT0lZGPnAXIqaC/G6i8v5tP
B50K+htpAY6387TRqaAbGFhfd3pBTgX9Zt6T7I5Ecirod4xsS187klNBD2We
fDuhQ04FvcCPPXfGk5wK+mihTb1BNTkVXg9rC4tWWJNTQR/Pq7pd3k5OheeF
W/CKcGNyKrxuWES2mIaSU0GP+75emSOMnAqf8/NGH1h7k1NBv2Ww3bCjkpwK
enP/8FNZbVl0Knx+WyMj1u8tg04F/b6U4gFPVRl0Krw/upvEX9stg04FfTnL
z+EFj2TQqfD7mnn7yrNCBp0KutRAs6AIQwadCnrdrxRvhp40OhU+r1YeMcv/
JolOhefdHo6Rj1cl0Kmgjz15XrXgMTkV9GThqIbifeRU0M3szq3SekFOhfep
9XGCf//jVHifvaYhU1xKToXX26L5v9ZfJqfC69Ljj599ecip8LhdO27N9Y1+
zgp69+c9MsqC5FTQa5sGyupe0/+vB309z6bwIWdyKugrt+iGdo6JolPhc92g
DEfiXHIq6Kx335VH3xZBp8LjOWrfozVzyKmgv3U7+82niZwKX0+Pea5/OTkV
9OhLf4d1tpFTQZ/z4iZHxAFyKugbsqO+ipeTU0EvneugbqVHPzcl0F4WJS2j
XLHqcNcSrWYR9CjoexKyUjSuiaJHQddVK/XWyhNDj4IeqSL4rvqlOHoU9H2L
hR7+5CePgq5do3QtZS15FHSLrUMLNZTJo6DX1p1/JH6MPAq6qiy78hYn8ijo
eauc7a2fk0dBl0gvONq5kzwKuqlBqkNKAXkUdK0t73OSe8ijoMe/slvpIkS/
3xu7PvvtnNPkUdCH5S/v81Yjj4LuZj+6rzuDPAp6GYvOpG8UeRT0KrsXp0Wb
yKOg1y1fbnMsnjwKemxL2tO4WeRR0K/r3r6w+ih5FHTjSqfPI17kUdBffVy7
/N0zZfQofD11Wa3pd8mjoE9d+tsT8FMVPQq64ftPUlH65FHQ7zLiI+VcyKOg
W6adu3CXizwKj885QoXMUZroUdDtJzUvnmrWRI+CvnQiIPikOnkU9Ma6bAmB
CS30KOhz7TyzneTJo6DPuc8VmNeqix4F/flrpXVv7+ijR0Efy+8qya8lj8Lj
P/zQqTnJ5FHQ238onIuSJI+CXvOw+uJgAnkU9PMaAwYKzw3Ro6C3KvlKCXOQ
R0HfvfDWx1te5FHQH1meeO3VZYQeBf1Tr2uX10HyKOivVwzyPtIgj4IuJ8sl
IDxlgh6Fx/nQoocSN03Ro6Bn3jS+Em5HHgU9kDvBvbDHDD0K+q4BT0GtPeRR
0OXX879KFCCPgs6pw71Ld8ICPQqPk0sn5jjPJo+Crh82+l1e3Ro9Cno5+5ay
1Egb9Cjo77LOVvrV2aJHYedannthzA49CrqIuYDQvAPkUdAPMTXd3/DRHj0K
Pxfpc3JvNMmjoB/YqvO8/CB5FPRL/HZ/hwsd0KPwOi/bc3Gm0wE9CrqNpkea
7Q8H9Cjot8tfCgv+6+BR0Jf/7rh4rZ3+Dhr0c+cFw2tyyaOgd0Ze5KzxI4+C
vjK9QE5EkDwKurVJ0WWND+RR0L9f3BPpWkQehddnS/t5oxnkUdALRNYYvDhD
HoX9mGxK3TnyKOinA89mKv/n90fh+39ZaOPT/3gU3u/e+41sOEIeBX2trU3A
/m3kUdBbrs7mq3Emj8Ljrc3auf8//98fdB7GptOb7cijoE97hLSm+ZFHQQ+o
lEtYm0geBV2l2pLbuJI8CvqxwVv9spPkUdDnxVz780eBPArvvw/68t74kkfh
15knGv3jDHkUHm+dxZkHHpNHQT8VP9cg4it5FHRF5fIXYssc0aPwPnKveV+v
MnkU/vv+Mn9ta/IovP4UqHk+2EAeBT3CobzP0488Crrop0u6awLIo6BzPF85
8Hk7eRR0VzVj4+yd5FHQK20KAg8Hkkfh/XRzhZHDTvIo6IszZx+7t5U8Cvrv
v4/093uRR0F/w1VmnOhKHgW9KOC+4m978ijouaXm87rtyaOgjyjaRp/c8P+Y
uu+4Ht////+hoSREUlJo713ae+9h16tEUigaVEokO0JSKA0ie29SVktGUVYy
Iipkz+r3/vwu3/vj4d/bpUudz/M8zuM4XC+e58kehZ7xbVpEZwJ7FPWvM7LH
72SPQhdPM/r96yZ7FHqjzfPeEZ/Zo9D3jDw1WlCKPQr9RJRyo48GexS6t8wS
9Ue67FHo8nPbso1U2aPQi0rXbxD73++HR6EfyQkqa+xjj6LjzxKomPmBPQpd
SCs4tugNexSdfx+h0PVd7FHo83xErPf0Y49Cz1qZZ5KtxB5F4yc2qVrejz2K
9oe3ig+lL2OPonWzyOm+7QH2KPQRy7UOzbnBHkXjcOOdJrlafg8aXfcK+dcf
T7BHoc8fvO3g3lT2KFq/Jg+1kNVkj0IPrxv22bmcPYrWkeM+Sd3m7FF0fu6F
9Ivbwx6FPkF3xlqXHv7eH+1Pws6nRbqwR6EnWzp8OSbGHkX7E0cTqQmL2KNo
/3Bv4H7bFvYoWn89wuRkvNmj0A/c3rtufhN7FHrU1LbTe9PYo+h6FY6VifRk
j0I/KbTaMu1/+yJ4FLrEcLtlURbsUehbvC5eyPVkj6LxY6JhODWCPQq9qkTh
Wm0mexR6jHvggf1X2aNon9nvnsbOIexR6Jv6v1J3fM/Pj0IvdXbwF3vL3/tD
36xgnHPiN3/vD901ZursDlH2KPpcPmO2verl/zdF479v+azl99ij0ONkYzfc
yWSPovs6KEzP1IM9Cv12kM6qLZrsUegtd0LsdzqwR6HbRhn0lOawR9F+I3W5
RZIEexS6e0nSx4JM9ij0+vQDunM/8POj0AWUxJq/jmWPQn+Xqb4oRp09Ct3p
ZsqdG0rsUbTOeprpRSWzR6Eb2PlFPTNkj0Lv9ZGv27uLPYqOf3Bz5IRD7FHo
l90EOqRktcmj0M82XPF+uEabPIrWEUGj6W0F2uRR6H2Lj0R+H69NHoUe0mnw
QmCUFnkUXfeKzJzlxzXIo9Cb7w+81eWoTh6FPqrdeLSgphp5FO0rynqGXiph
j6J1SuTla4ly9ij0OVunytUHs0fRvm6nuLuNJXsU+oCW8BGj+rNH0Tru25U9
OISfH0XHPy4idqsCexT6Nrf61PPm/PwodJX8OR0OD1TJo9DVzyk5JJupkEeh
F1g2WT6/zr5E4zau6cX8YUrkS+iWM1LO/5RhX6Lz49ix2c+FfQm9Vt5BsXks
+xK6SHyIeqY1+xK62L6HJd3z2JfQv92+XJ52lf+/0+3diclDxhlWSNvFD1qj
wL6Erjt4hYxSrRL5EvqGHc8epZ9UJl9C/6OnqdjRrUK+hO6SdzI6L0qNfAnd
Y2J1d1arOvkSusTbDRK3ezXIl9ANP3vEx2WyL6HXnRuw/2I6+xL6zK4d81UU
+Ht56Pv/eEzJamRfQg/0Dva5K8/PlaK/a7L645Tp/Hxy9F71F4rLc9mX0O2f
VKg4XGdfQu9XWKOb6sO+RMeT0FauuJN9Cb11iJTux9nsS3TeUkonuuxkX0IP
FZUNifdjX0LXuas3w7/WkHwJPXHh4L3mk9mX0K2slzR2WLEvoSumds97XMy+
hF5gsq73TzL7EvqNjnOD8/LZl9BrQw87tFSbkC+hTxn6dqd1jSn5EvqT5zl/
F6dPIF9Cj5tvc0ivZwL5EvqCcN+ft0PZl9DPz5YV0XhlRr6E3v53UGHJSfYl
9KSq9oiJ7yzIl9A3TRLbkpnMvkTHmRd5qL8t+xJ6dKr5IMXl7EvozTOMn4x1
Zl9CH6yZ22XwzI58iT7vvpi5YS7sS+ia+wa0rtjIvoQ+Qn9RiV+tPfkS+rrm
9F1LhrMvoavci3dPSGFfQl/739aihkHsS+gpx/1jpS86ki+hXys+vN4jmX0J
fVt3r8wXE/Yl9GAr58CGV87kS+jiP7ZOzlnKvkTzlUqNt9Yw9iX0efVfVd2O
uJIvoZ+1tJezimJfQu96qn7jmb87+RL6q/63TLIjPciXaPy8kV19rdiTfAl9
6JD2v9PavMiX0A+oBod0jmRfQm9IHbu8cRj7ErrM/QNj1qexL6HPnnNd69R9
X/Il9KiQh+rZUuxL6H7ftvYudWFfovN81qNf3Xz2JXTJL4PVxq5hX0LPHmvu
JZjNvkSf93rSDdd17EvohzIDFUzmsS+hD7PeGffWgn0JPXKd1IE9/diX0N9t
X9bRUM2+hH5S1Up3Wj77Err5xT3aLensS+j5U6TF41PYl9DTVmeFvUlnX0Jf
5a/5fXom+xL6+manowuz2Jdonn9xfY/YavYl9JuKBzImxbMv0XgWy+j2+I99
Cd0hZGvRa2/2JfTPj2IPTPzHl9Bt886PL5/FvoSeE2gfsf8fX0K//XXzpGNV
7EvoQXcv2N8R8SNfQo89Iu/v6sK+RPNPUMarlmXsS+jCp6sHFJ5gX0J/ucl0
o3kL+xL6sjFxWfH9/cmX0F/PWRe6W5F9CT35VITFR1v2JfQx39qVNk5lX0K3
qGsxOziPfYnu301zMvyT2ZfQmxS2fqpewb6Evj3/duLI9exL9LmklfUGbGFf
Qg/pOL9fbjv7Es2f6jlKwYXsS+idBw1XXyxhX0JXcA13X1jMvkTzZ3xS6n87
2ZdoPRWZdO/+FvYl2ke9cDf2zWRfQu8zGLhz9Ab2JfSOsXNsg7ezL6GfuHZ6
XMAJ9iX0jfv7uS9+wL6ErlyaHf/+L/sSrQt3x5+SGce+hP5m+8qOe+bsS+hr
PnUVzXViX0L/OMxGVMCWfQn96EFfz2xt9iW6Txd01WuPCCBfQo/v9Lrr+Id9
ieYZLyXxD+/Yl9BFst7/8H3NvoSuvmJ6VMFHf/Il9IAcl9d7RdiX0PPOKCqP
VWdfovvU69TCEC/2JbqvH2YeWjGPfQld9tnpvutL2Zdo3VHrm3golX0Jfdr+
x3O7ZrEv0T759FWlfQbsS7Tv9TYJkWr3J19CF3MfL1W5gn2J7qM16pcOiLEv
oRu/dw67ksq+hG65aWrN02fsS+hLb329M0WPfYk+16f/rkV38vfy0KvfbNUe
N4d9CX3Rr5k+q16xL9H+bYJsycUo9iXaD1Rp39EZ6Ea+hH7EpEPtQwX7Evrd
G8Zyh7PZl+h8bl6WoZ3MvoR+WOnSjBPz2Jdo3ay6ZiY/m30JPex+9I722exL
6EWTC8ZGJrAv0b5Fb12X4U72JfQJW7U06yv4+eS0jnRej1TeyL5Ev2fQkJnV
m9mX0IWW5+cfOca+hF7j0aW+sZa/l0f7ipA1TcNusi+h6/eNG/59B/sSrY+y
JUYxE9mX6L7zMEsUHMa+RL/n0sK+i138XCmaD48OzV/Xw8+VQm9JHyjR6ci+
RP3tcP3nR/n55DRvXx3oNFKBfYnmve/mUc3x7Et0fYdvS2wv4eeTo6d+//TC
6gQ/n5z229Pf31JJ5+eToy+JnzVxxUdt8iX0nf1mrDv8ib+XR8efVxCWWMq+
hO79ZvSu2E/sS+iZsptVLTLZl9B3rIsXKhuhQ76EXj96tmKGgQ75EnrV/QLR
4yfZl9C/rDO8kbSTfQnd6t6f0gX/+/c4fImue1TKrhFb2ZfQJ0dt2n7dl32J
1vHUt477t7Iv0X4y4/Lhy/HsS+iJH7yeeDfz88mpl7+yakzh55OjF35vHZ0h
yc8np3m+aYShh5s6+RKd/9Ttp+d28vvp0LVqcjKGd/H76ehzXR2TpTmf30+H
/nBda3z4eSVyIfQn6koD+8z5+U40TjTvu22zVCEXQjeafmbLxGgVciH01oWW
M4Zu5++1pcQYxnyRMqw4mPz8co0QOw+6/SzRKW9qlMh50LeMnmP4VYSdBz18
/+jmvr2q5DzozRnHejcHsfOgq38ZaLm4hp0HvUnGVmfxbnYedDnbS2N6HrHz
oI9ZrTcubw87D/qgFQ0a0nH8/HD0hWZ7Hn68xs6DnjLTRWP8J3Ye9FtlD8+X
DtQl56HzNj1m2L7n7Dzoq2d/+Njkys6D7n2j9oT3AnYe9FEnpQ86ybPzoL+7
3N4x2J6dBz3ZN+TspJ+G5Dzo9UM7q+6ksfOgK7QJ/R0+np0H/Zu2wrgRsuw8
6P37fZqxazk7D7qO24613p7sPOjlttd0S33ZedA/JojY7J3GzoNumWM00d2W
nQc9MXicgEq3KTkPerzjbNsdCew86IY6Dq80Pk8g56HxEL1fOj2LnQfdc+Ih
tRMx7DzoFQkXPA2L2XnQx1+yDx8ry86Dnna1Mnn5RWtyHnQXi3eLY7XZedBD
88V2pbbbkvPQuHIrFzyXys6D3j1IXzi8y46cBz3s5cKC8RbsPOi71zQP2pHM
zoPuKyU7LuuKPTkPukz33sR9cuw86HOu/hW9lu9AzoOuOX1Bv8s27DzoujK3
Zj787UjOg/5aUPbb10tO5DzoCUa7HnkksPOgTz696vN0WXYe9I5HY8ZPOeJC
zkPj8L3sFSUbdh70YUaHt6x54UrOgz7rilXouP1u5Dzop6odquSL3Ml50Gvj
pxwZctWDnAd915Acsb9/PMl50HuCbn//pO9NzkPn+Xqce5eLDzkP+tkI77ku
Uuw86Bt///4tF8XOg345c8tf+72+5DzoPvcdqrzv+ZLzoI98seXR5s++5Dzo
OdJmOYcHs/NQX9Aa4juOnQe97oRncIkaOw+d/8ap5/fKs/OgTzlZO/xdP3Ye
Gue69c/LmnzJedBvZC4rCN7LzoO+fNOnDwdS2HnQN2ctPTdoJjsP3Y9D18fL
B7Pz0PrS/VLUPoKdB/2Brvkgg0R2HnTXQnnZAf88Pxw9wkxmdeNKdh66vrfT
bYyT2HnQx92VO90+i50Hvag+16EggJ0H/cndj3fqfNl50KNWKeR7/uM86DOf
dUps/ud7bejtZ+Mfx9Sz86ALXz63NGoEOw/64uO/x7tPY+eh9fF3vGxaLjsP
Hc/vd+bfqtl50I/JV1Y9/sjOQ9fX8umx2iHsPOiPH8Uqzddi50E/0SupcNaF
nQddbLm/xZIZ7Dzow0PWDbFLZOeh9UhNYem5dew8dB7eH/J9kcfOg547ctt1
mz3sPOhDHe+7ih5l50G/LeDaXn2BnQdd4mL0ALcqdh70AtN5evMa2Hlo/9DR
5qz8iJ0H/b3J1kbVR+w86OeXHOm/vIGdB9325nxb12p2HnSjC6u8f1xh56H1
wuib75Yr7Dzo+hMGTAuoY+dB/yJgLXTrFTsPusj+bdMdhALIeej4C6Zl5aux
86DnX8/amuTEzkPXa8FBvaZAdh4aD99GdxkGsPPQebBVqCy0Y+eh+TCr2NFT
mZ0HvbNGwfrH/44TzoOuXOu48UgnOw+69sJpY/c/ZedB9wt8dq/2CTsP7etm
NekpvfUn50F3NtpxYW6PPzkP+sWfz5O0pNh5aL49dFrZRo2dB32Zd0+coh47
D/rKPZva36iy86Dfm/BpU5w4Ow+6fKNc/4D/fS44D3r2sejkMbnsPOh512aN
abNk56HjGVU2+GW9HzkPzQNiGjd3ubPzoAfYnJaLPcXOg+4l031bSYKdB73h
YPiU7HPsPOj7gi+bdrux86APGFj6fOc//48IPcut6HHnUnYeGrdT6p8sNGLn
of3Jvc/HF/Wy89B51s+/dLCZnQfddPuP7XLn2HnQhTSUJ83azs5D4+1w6u7k
ZHYe2sea1+qGzGDnQV/bI9VxaCo7D/r3QJuxMxew86BvL26Jfh/EzoO+JOFZ
YYsaOw+N80cvGuUN2HnQVz/8m18zmZ0H3ep7zeHqBHYeuo6zF15tW8jOg55y
53KmhRM7D3rIyf47xXv5+eF0Hcv/POo6x88PR5f9Mmbk2K3sPOh/XH6FRpaw
89D8E/hFTvif99DRcV4dKDfZnp2H9lcflH2G7DYg50HfZCO0q7dTn5wHPdA8
f2PGCHYe9K6fsmGaGuw8NH6Md//O3a5DzoPuMlaySdaJnYfOv5hz0vDN7Dw0
fkT/u5uWyc6D/sJkhlnFMG1yHvQyo3jP7LvsPOhLO5bcKIhg50E/9FLnYu0K
dh7an9xek6P/m52HzrNZgfTNRnYeWjfNZRpaXdh5aPxICPqfLGPnQa8fnZxk
6sbOg/5Je+zVH7PYedCTFp04lTOUnQc91jZwkJQJOw/tQ2L8Sjf83/N5/p/z
0H5g4pLrtj9VyXnousTOOvChV5Wch8at+fbYoSmq5Dzo7wp6vlwLVSHnofnn
oPjyjDp+Txx6eknq55JX/J449Na8hI+Pdfm53OjJzoUi4RHsMFoWH2Y2ixlW
mHj/TB+tqEwOgx7bK67c9kiFHAY9aulrVeMaNXIY9ILVrhU9K9lh0Ldlfk0/
foYdBn3PxpU/8yz4PW7ok4vKZ0vZapHDoBuKiMj1amqRw6DXyHvk9EvWIodB
H3Jm2TSlDG1yGHS1tyINMkHsMOgjvmb+8P7HYdDNrb44+cuyw6ALNolsT5Bm
h0GXytr+UnOfITkM+nibvcK/yg3JYdDP6ZVou6eyw6C/WWmy/4QcOwy6w+Pc
aTEtBuQw6NfK01y2fDAgh0EvuVtx/0IIOwz60g3+8/qPZYdBn12WFTNOlB0G
/V1oVtyIT8bkMOifZjzZdvCCCTkM+tOhgX5P/2OHQbeIaCyJ7DIlh0E/oP+k
IiONHYbOf7TpprvG7DDoS27qBx5QZIdBTzGZKD3Emx0GvfvCgIeSByzJYWhc
/UlyvzqWHQa90PfQiRk5NuQw6GXKe5YNW8QOQ+O55tZs2YHsMHT+bx7da5/C
DoO+dUs/L98HduQw6BtfLHwWPIYdBl3mmIxHz0x2GHSD7R9SZl6wJ4dBT21O
vjZJhx0G/euOz+ejbjiQw6DX5owSzkhmh0HPlbwwV86GHQbdcpXOr1gBdhh0
50ne8dJHnclh0IdaVWx458QOgx50ozUjtt6FHAa9Tergw+NT2WHQE/XuFBzu
zw6D/vdDhPKix27kMOg9a14pFrW5k8OgmwW1b/wsyQ6Dnpfo9+6nqxc5DPql
SeW/fMK9yWHQFbR39/Z5+pDDoI826rxu9tWHHAbdJuvO4QV67DDokrdCX/zy
Z4eh63Vdz/bPPHYY9N/54cEzV/mSw6DfqF/1sazIlxwG3SVp74LvZ3zJYei6
i286FF/pSw6DXlTQ3G/kBV9yGHSxv0NcNxexw6CXr9u0onAJOwy6/VLXI02T
2GHQv8d4+g+1ZodBH5ObbBo/gR2G5reCtFPRTuww6LZ7T5/sF8wOg14Z+tY7
KI4dBn3NpYJbakvZYeg+apgrZfuPw6Dvltz88eQcdhh0rd0R9/0ns8Ogq9Ss
eunvzw6DPu2sZJfwPw6Dvk5/b9fjfxyG1uV+GisM77HDoJ+ad8AodQw7DP38
mBzT4DnsMOgzLUofjC9jh0F3NBLM2vOQHQY9rVV357o/7DDoj9qau61HssOg
q5f1JJ3RYYdB35FZmr/flR0GvX66tWnULHYY9L3HD1/bncYOgx4ad8QtOJcd
htb9lhnyYgfYYdCP/ja2W3+OHQZdRN/h294b7DDovrsKRvveZ4eh8XzQPPbs
a3YYGiePR+la/WSHQf/wbEBdm0gAOQyNf5nOcM2hAeQw6BcfmotFSQSQw6BP
Oho9aNeAAHIYOs8WolsPf2WHQc846RX89i07DPqCbT5lPu3sMHRdLp9OKf/C
DoM+SCO0Zexgdhi6v1wN3Zdos8PQ/fXC1KXWgx0GXWl4RIBgCDsMeoJR6gmF
GewwNK/elL/Sz48dBt30b2PraQN2GHS3A1stPw5mh0Gv2vnJf9E/DoMe3Wvn
EN/ADkPHk9Q9YPlNdhh077pXq/7eZIeh+0X7vN75O+wwtE9b+OHRusf+5DDo
h5MrXw554U8OQ/uiy9vUhz/zJ4dBb10w+qvibX9yGNrPKOYeDTnqTw6Dbrxh
2aCzy9hh0DeH3xBRs2OHQW8SP9Y9/aMfOQy6dqtG16u17DDoIXLbbPoPZYdB
z9TeOrI0nR0GvTRuvah6rQ85DPrZz3+P1SWxw6AnaY5aOWw8Owzt04qLAx3v
ssOgD7/2yHbZBnYYdKuCLZaGQeww6K4yS8+2mrqSw6D/3NlgulzahRyG9lfe
nzS7PrHD0P01SupkzlV2GPTqRUoLmzPZYdDlx2r6agexw6CPfbh6mrAdOwz6
n5uh6coe7DB0Pr8ulPUWYYeh/Wr10eMqDVbkMOi74hzWz39mSQ5DxxP9RXGY
MDsMemOlet3S8eww6Gtn7I0cJssOQ+Mk4qb9grf8Hjd0P5uq4Qt2scPQOK/8
or95KjsM+v3SjNDDJuww6MvOL1u9xIkdhuYBgzpRi3R2GPTTomG3Jzw0IIdB
n712aOsQLXYY9MHJKS80Itlh6Ppu/HCkIFOPHIbGVUfJsV++uuQw6DcH3y2T
uKRNDkP7FrFPnWeKtchh0PuSyzbt12OHQXefrl3+MZIdhuax9eln/OXYYdCP
uP3+M/wzOwzt3/KO7SlZzw6DHum5fIVtATsMeueZy13SQjrkMLTurM+sv9XA
DoPe8nhxfycbdhj0AYKFJS/z2GFofh61PTb7n+9zoY+oM1Ez0WKHQX++//TJ
0EMq5DB0nu0u7gzIUyGHQd/SfWdt//977s3/cxj07XOdtu54rEIOQ/vqpest
Cw6qkMOgrx8gKbpBQIUchv7ujhov8Vp2ksfC+6dc7DOoCPhrO8jfXYmcBL3U
TuH5TRF2EvTb57b/HjienQR9rI31ryAVdhL0vj3Ht087zE6CLpG25rryKnYS
9HgtUxfLOnYSdNeUudqDm9lJ0HXM+8wP/W9cwUnQe6sK1NO/sZOgX5Lbeuhl
EjsJ+vmzCosaLrCToN/fVZ1eXc7vC6O/q5s6X2CjATkJekmekmuOADsJetZi
myzPYewk6FsSnZbteGZAToIu8zJM1aXAgJwE/cOGl8tGr2AnQT/tbuXde4Kd
BP1N7ynVHAN2EvTOjhPrznQZkpOgG+U6frUqNyInQX86e/vv0lXsJNTdel78
MGInQTczsSw2vmVCToKu79/5s/I/dhL0silPQxwF2UnQ3Y4LjZt4ZwI5CV0X
1dy1HlVm5CTod7cmfznZbk5Ogn5h4a7BQkrsJHQd/ygbrZtnRU6C/kN/Y1rr
cWtyEnR17WE+9m9syEnQzQ3vG3YutSUnQf/Vqi3w5octOQn61j0z554IYidB
r/mUEdFxzI6cBH157SZZ7V47chL0qX2Xk575s5Og206SfK9abk9Ogq5WaznR
y52dBP1tS9/N8z8cyEnQm3rqXkRedCQnQc9JVNpimu5EToLu8eHS4dAJ7CTo
355rrIlucCYnQY8Z3Fu3MoCdBD3ZKSi0qd6FnITmGa96B8sgV3IS9OmT4+wM
pNlJ0Be2m4VtEmUnQe8Q06wR0/AgJ0FXPP5AYFeQJzkJeu7NsxJXl3iRk6Dv
tfgTdyfcm5wEvW1xo5iwKDsJ+nFXraljI33ISdD9rhYuk833ISdBl6zPXnr4
ig85Cc3Dkxf+0e/yISdB130vtSpIip0E/cvVLT7+Zuwk6EOkhRbUTWYnQf99
cv360NnsJDQOV42+JhPKToJ+pkJh4AJXdhIaV5MU7e012EnQJ/afrmkznJ0E
PXTBosHtg9lJ0HdIDR34UY6dBP2V4sw7GubsJOgj9dJsl09lJ0FffyHmQk40
Own6gqBUydxYdhL0G2sGCedGsJOgK5uNSO7+x0nQFYKEfwj/4yTo1YHnFruG
sZOgi2XP6jf0n+8loctNLu7Y/I+ToD9+d/rJ1nHsJOjDImuHDFrAToJ+U11d
e+FxdhL0tYXPkkqfs5Og706esehSHzsJumrHZetqKXYS9NhDh6Y+02AnQbdR
H7zQz5GdhPqa/Q9uhbGT0Lyx8G3ej3R2EvRlEqabBIvYSeg8XGpJPXOGnQR9
u7G8mV0VOwn6CksxCfkH7CToDTKSx/+2sZOgTzBMOPjxFzsJukHkdZHA4QHk
JOhXugTyt2mxk9A8uTQ3UtyGnQRdI1zWeIgTOwmN8/cZ1e8t2UnQK3p+JDlr
BJCToNemFAmPlAogJ6H5NqRMuVY4gJwE3TteOG3N/zqchNbN4L4K05HsJOif
0u42rNZnJ6F5+0qPXagPOwn6uqzuQoVwdhL079Uv+mZEsZOgu1f1mTyazk6C
vuG0YKW+JTsJ3e/3wmbXS7KToM/vvVvw9S07CXpR4cLs3TfZSdCvOpmnKR1j
J6H94ZXNXaal7CToQZd1DJ4Xs5OgR9z0HG1fxE5C+1WbM31ndrCToE/zvzfX
bAM7CbrSpNaC8wnsJOj9VXeoxwSwk9B131sefliZnYT+brGTzIcOP3IS9Lqp
lyQKi9hJaP8Wu1v0mQM7CXq04KPk5gZfchL0ffMGRah6s5Ogq9xz0pKOYyeh
/d6xi8vfmLCToGutKPZ9/N2TnAT9b76R/8sr7CTojoPDbY7lsZPQfuyFWfOx
NHYS9LzYnQWS89hJ0IUMPS9c9GMnof3wnsqsVhVnchK6vldOF8i/Yyehffj0
0XZyRewkdL8Yz0/y/MdJ0M/mKvuoGrCT0DzW0Kf1nyE7CZ1/i1lnde5Zk5Og
b9r3dL9dPjsJerq0oEbvfnYS9Bfd+uoqdy3ISWifMN6m8sUbc3IS9KjuUa5a
TWbkJOjnv8zLf5jPToJ+cpxF81JvdhL0kOBPrpGi7CS0r3MZFH33rRE5CXpc
iVi55S9DchJ0q3nLgzoN2UnQg7OX+Q9ZwU6CHrhhes33W/rkJLSf3+m3RqUf
OwldR/9Jifnj2EnQn1zeZzhujQ45CfrQgCNX2kawk9B5jvMao6zJTkLzqqxg
VeUHTXISui+2lTZnBbKToJc7x9zVH89OQudtyjzDv73sJOg1e2a9c81iJ6F1
tsLn98BN7CR0nG0Frz+/5f+vgt7P/MdogWPsJLQvaiqqyJdnJ6F93ZW+87Wp
7CQ0v2m6H9wwlJ0EfWVeZIf0P+8Lo/l59A/dCWHsJOhTgy1yp45mJ6H91bv7
ZywGsJOgvxNc1yj2QpmcBN3ntNL210uUyUnQRx+a8sVrP7vHmoaZXoVf/7fP
z6jMvm+kTO6B3lDx4Mv0WarkHuh+qfpLrheok3ugHy8pmXA0ht0Dva1wfuDR
PHYPdAO9Ov0jCtrkHug6agcFzLy0yT3QMw9ZXzm9ht0DPfX4qP1a6jrkHuhe
81Ql6rzZPdDvrD1/XWguuwd6fc6g6PtG7B7oakXij/Qf6JN7oH97sHXWEG0D
cg/0qqEnkxIsDMg90DdK2i3wGsPugX5ikfwNEwF2D/T1798b/pJg90B3ME16
fiCU3YPOj3CXTv0nA3IP9H0iAd927mf3QN+avvvLgDnsHujh8k6vR0ixe6Dv
kp3mef6AMbkH+raeJsG3Ruwe6FKr30yKqjEh96DPe/ZLg2mKKbkH+qFfMcdj
J7F7oH9prLwrEMjugd5felDmwwh2D/SQvHlGuSssyD3QbdyNjpUVWJJ70Phc
7Bd98YQVuQf6Wv2rxQlXrck90NeZnzoSV2tD7oFulFWf+mgGuwd6e8x4wWUN
tuQe6PMUbR2ajdg90AdKGUYFZ7J7oJ/Smv2+7JUduQedz4q5JQ1u7B7oPT0x
F1Ju2ZN7oA8ecmae4EJ2D3RNqdq+WXrsHuh3y9r+pv50JPdA19erfj3wpBO5
B/rX/t8P7Pdh90DP9nuzNO+WM7kH+oD1c8ekmbF7oJ9+UHk/9oQLuQe6nMaK
z+mBruQe6H3/BQ9I0nMj90Bf8b7I4ZCdO7kH+tE4W9mJ8z3IPdA7WhvnW6/3
JPdAn3xcfMi6eC9yD/Tzd3fsDJH0Jveg+yLdK8xitje5B3rCu5tbTdd4k3ug
++SlPRia703uga7+eHbUmUpvcg/0DScb1fUG+pB7oM9p7ElbO8eH3ANdtfHp
gepaH3IPGufTPjabirJ7oP8MzAwPHMnugX4kemhznTi7B7rpxGnbSrp8yD1o
Hpj14eX5az7kHujpxl9l7pz3IfdAP5zosav+sQ+5B80/iy+6Bgxh90B/EbYy
uNGE3QP904FDA/pNYvdAn7ugomfHP++fQk88tNkyK4TdA73zyn1Dv3++p4M+
yc9Ho9WL3QNd7FyHq0cwuwddR6f7I06sYfdAt4i6fMXun+/poK9pPrFtlQK7
B3ps9Uxt23/cA/3evILpaSfYPdBLRuUtm/yPe/C43dVu+pfdA93QP603X4Ld
g9aRv0kLosexe6Dfnnm6MdCC3YOOZ4XuAdVgdg/0tBNVl2L/cQ/6XBdH+G3Y
w+6BnpX1NXhdObsH+hRt8Wt/7rB7oA9X9jun2cLuQfsEC70zV7rYPdC7wp07
+wYEkHug71nVorFPkd0D/Uyp3YsWZ3YPGiev5J2/zWL3oPFpIe2vnsDugV4c
1nPzdCy7B/qy1tFzg0PYPdAf9K1/o+PA7kHjtiPi+kZ1dg/08p4NzuVy7B7o
SeqG7ZXj2D1onASNvjTVhN0D/VlRrNpTP3YP9Otr3xSuncPugT7TenDklxh2
D3TjE7OyjoSxe6BfTJla+8GO3YPWNR+VlZtHsHugD6vMz9RqY/dAj6jwGRJ7
nt2DzkOe64bp29k9aL+XJLxROoPdA33oArGCVwnsHuiz4tO/a0eye9A4+THe
9e0Udg90oZCvRUL27B7oH2pHKhcosnugPxlSLvSkx4/cg/ax6yQCEu76kXug
ayzYV7FuO7sH+v6evuNbJ7J7oF9KGn5grQC7B7pJid7A07nsHnTdm5erRo1m
90AP9j29dr4CuwftW2YElFj/8CL3QB/yYpTgyNvsHuiCPaNPWRxj96D9+Yuh
GtIl7B7ojvLTf+zdxe5Bf7e7zqR0O7sH7RNOeARez2D3QJfeoFemOYndg9ZT
CfeRZwY7kXugj9xs7XTrDLsHzfOf7xl1hLN7oD/99dl56T/ugR4k1BjnrMvu
Qfuf5JLg31XsHujaOboRS3LYPWg8p6+yDdrD7kHHWT1ELrCK3QPd6oWEsHUT
uwd6b9TUgZYX2T3Q967aqB+UyO6BXnlikFCDIrsH7W9f9hWWPjUm96D9nsQB
xQuX2D3Q+yl+DxW5ze6B/uONrn+CCLsHzat3N/5d4M/ugR7edmxd6TZ2D/TX
rmGB227qkXvQ+PeL0JO5o0vuQeudwe7ejPHsHuild6ys19ZqkXug77R7tvp7
f3YP9AmbvA9dfsPuQeuRZLzlrxnsHnQfTa5PHW/M7kE/b3zxm8BAHXIP2odP
m+7XmMHugZ5z/P6+DQvZPdCb5RdmLCpn90APrDtSbLyK3QP9lc2smUP6sXvQ
PvnMNDXvheweNO/1vRsp+497oEenvHF2EGD3QHfX9Z+m5cbugR4w2D76wUNl
cg/aL12ZcXnROmVyD/T83b8kpuiye6BrifYLf5inZDs2dauBnJl6xYRd8vYr
3hlURN7UEFHxVLIdWm42L1Cd+x3z07frbdlD0H+EntvZOUuJPAT9RKWIuWSW
CnkI/Z7mn2v3vVQjD0E/NtU1w7tDgzwE/aTMBwWNyewh6JNknriNlWMPQT8s
UORych57CLpnqq1AbhF7CLqMXp5dlih7CHpo7q1FQnf4+bToCY8cTu9u1SUP
QV+o1jneOU2PPAR9za9HA6d/1iMPob9btL7iqYE+eQj6o87RLQYO+uQhdN4s
XMoWWOmTh6CrDJeSGOGiTx6CPt99Uu6tNH3yEPRxweb1Z77ok4egv318atyy
XPYQdPH2eIEaH/YQdIejHdNy+wzJQ9D/3nPoTNhmRB6Cvlbp9pMQafYQ9N6f
JkLbcozJQ9AvfH15uECdPQQ9cPzbK0ltJuQh6P1N1sqdrTIlD0EfMsh1We+N
CeQh9HkNd4Ua1ZmRh6AXjirca19lTh6CfvpLm07yaQvyEPS6zyvf7M23JA+h
zzVw9QaTNVbkIeheIuNT7y+1Jg9Bn/bD9/7UFBvyEPQxVZMjtpixh6DXOuUm
eR6wJQ+h45T+NGqUBHsIenVMh67VXPYQ9KDH9y6tvGNHHoIunfzUa6k7ewj6
w5P2Fqmv7clD0JWmt6xNL3AgD0FX7rwouSmMPQTd9Y7h8L1j2EPQ39VHbLa5
6EQegm7in3BiizF7CPog3QVv5m93Jg9B//NVTXRvf/YQdKOLE8KaNrmQh6Bb
bPL5+XeKK3kI+ry7YSJTprmRh6BfEjdPervEnTwEXfT3wOCgrR7kIegpLiKu
S5M8yUPQ9R1Xzr8y1Is8BL1nQ5XRkale5CHoS2Tyjh+Z70Uegj62eKXWp3gv
8hB0gx+OTyJyvMhD0K909+iov/IiD0HX1Cj7KjLVmzwE/dAZRbNFT73JQ2j8
zz8Ve8bdhzwEXSouaYT1Wh/yEPTygYveNm32IQ+heeZO7kqlBPYQ9Dd2QZvK
/NlD6DhNT7oZurOHoO+brLAxZz57CLpxhXe3xnkf8hB0LfEte+wHsYegF4c+
VnljyB5C43xXwh89D/YQur9W2aX0erOHoEdnfa7f5MIegn43Y8qiPw7sIejP
Lvr6RAewh6BPtYm1TVrKHoIe41ek432NPQR9jq2bw46R7CHoEeFuWTH/fF+G
7uu1O/Z1HGAPQb+hGdyxuZk9BD3+3uDkcZ/YQ9BzA/YONOzHHkLrV6Fa9qjh
7CHoH++KX0nQYQ9BFzwybpJsIHsI+jqrjZULlrKHoK8wHewqUcoegv7AfpzC
kkr2ELqvRU2ibjawh9C68ybGb/wz9hAat88kP9r94yHoXbXDiqoF2UPQ5+rr
DxiowR6C3tHeKKQ2mT2E5kMvaZsjy9lD6L4bO3NLTQF7CLqh+s3spN3sITR/
hkw9ZreFPQT9fe/PeRcXsofQ8Rdu9LzszR5C80lC1VN3E/YQms/dThjF6rGH
oG9a/WiomRV7CLp757TZtwPZQ9A/ffoz7XYUewidt4bjmYpx7CHoHkVOBqmz
2UPQV4q/cch3ZA9B3yB4YMPl4ewh6NdDvEYWtrCHoG/uOTs36yB7CM0ziSnb
9Vewh9D95V21QC2cPQQ99rHL2y4v9hDad22e5is/gT2Exm1EydkhCuwh6N0f
hYtCBdhD0A9GKKUIP/UjD0GXE1xz6OcJ9hDaP88p0526kj0EPeBvym81P/YQ
dFmbU1pukuwh6D+32Hc9/988Aw+hcaVqenh9GHsI7bet9qtmP/UhD0G/3RAz
aX6TN3kIevvcB6PGVrKHoK9vO30j+xB7CM3Dh9Of2u9hD6H9Vbn8+fID7CHo
tqknfLacYw9Bl+89GmJ2hT0E/ezu/QmWR9lD0D/vGlhjnMYegu6/cWVOjx57
CPqM0OKrTxvYQ2icb5e1kUxhD0EfHmsoUeXEHoJ+63N4Q7c9ewh6ZfWlcVZf
2UNoPql13yRcxR6C/kRDSPVXM3sI+vesQoc3P9hDaB9V2TTjTy97CPrMitGG
ix6xh9B8bv7aQT2TPYTmvfi9Som67CHo2mG9v2xesYfQviVdR7Gxgj2E5n/H
jSotd9lD0CduOvxcVZQ9BN1ULbf4/T8egq6al+h97B8PQd9t+HTJpGr2EPQW
d6uZEU/ZQ+j6eowVu2bDHoI+2iPxVPZv9hDar54dqCHvwB5C423MZZkIHf6+
DLp3R/L57XvYQ9CL8rNdhs1mD0E/Vh5iUCPPHoL+u6L7bswy9hB0+ydClbZT
2UPQS8oSResK2UPQ8x9vEj2xgD0EvXRirfsvAfYQdKfYojib9ewh6FMG6je3
W7OH0HxubKny05g9BD3OZJDXi1j2EBrPQtFH1dvYQ9AnSKq+6YhiD6F96S/F
8RdfKJGH0Djxet6Yp8ge8ibykUnEM4OKF3Z7nhlEsYegnxNeb3vAld0D3aFy
XvK83crkHujXX/802dKtSu6Bbn/vZYLjMHYP9MgJxktWHOHntaIfX3pX+m8Z
f/8FfXD1bumMMewe6OGOb1QTfdk90LePyP+etY6//4KennJ6gPhPbXIP9Odz
L9dN2K5D7oGuv2rbscnuuuQe6DNnC54JatEl90CP6xNzOjdaj9wD/Z5nSmWk
vh65B3q/CqNXo5z1yD3QNz7aMWrrIj1yD/So/zYpnmnWI/dAL94kMa5mLrsH
fd6fmvstxrF7oB+d1xDt98SA3AN9hPCznyHL2D3QfxTJ3JskzO6BHl1ic8Z5
sRG5B7pzxgqd851G5B7oAw7ucW5JNSb3QL80b1SImSW7B43DzQHee8eze6CP
7s2eID6G3QP95FLjLmNJdg/0ycXawq+6zcg90L/71E5UOGdO7oE+vd+iKSsX
WZB7oO/pb7Dik60luQf6mjmLC54qW5F7oB+2EmiLU7Im96Dr5bdcJV/LhtwD
XW50+FeFEewe6HevfK/MyLAl90A/6ys0IOGdLbkH+rbbX3LSvdk90DtT9uw/
d82O3ANd6uWvC2oT2T3Qh9144zd/ALsHekxnfFtIpQO5B7pAxATvtkRHcg/0
ojW7JypJsXugq5QMFt62wYncA/1O0aNl1l1O5B40bwjmRCd7OJN7oI/SlNk7
t86Z3AM9tkrpivMKF3IPGg8qa9ZIJbiSe6DvUH5y4eVaN3IPdO1Rwvev5LmT
e6BLSAv0mi3yIPdAv3Jllm2DkCe5B3reheSLj5w8yT1oXm0Sn+bp60nugb5X
XOqWyP863APdQKD1R3u0J7kHnc/D7p6rr3uSe9B18VMwHevlRe6Bfrr27o5F
XV7kHugnLF+Mc1viTe6B/uXEVgO1R97kHuhHZFo3HfrtTe6BPnXor7qG997k
HjQPLMv70dDgTe6B3t/Ad7VYvTe5B3puv8NKQ794k3ugv+/X62ftxO6BPtJK
VPzhER9yD/SrhbNslgxk90BXleob802N3YPu99jN4zuM2D3Qz3R5d/gbsnug
f/j74FanAbsHuu2M8PwEB3YP9HlCQtNWR7N70Lr53sbQ8iS7B7qI3f43u4XZ
Peh+3Jc9r3gKuwe6aPvv/NYd7B7oKc/EL5XeZPegeX7Q6bgfz9g9aF3rqHtv
9s97n9HlT4UGHRdg90B/LPEjIUue3QN95S2jMzNd2T3QS+JfP09dzO6BfjP0
bFZ7MbsH+kWjK4Yvr7B7oOsNeLVJ8y67B7rXpc2D3j9k96DrsmlGxdN/vv+C
HrZlmvz7Hv7+C/puU5u7kmrsHujijvP67/mP3QO9uuZ+cXEOuwd6yMthH+eX
s3ugX3BZXvmqnt0D3VzobYhCJbsH7VuSb79u3cXugb6q/LZvezy7B3rvhp+7
lvqze6Drdk7ZGmfP7oGeZWEyYJgLuwe61YiJT0umsnvQ/BmV5rtxPrsHeoLB
vZbVCewe6BoeOfoH57B70L5FYG3U/73fB+5B+8NDr3NnDGP3QH80LUoruInd
g+arwZ+zDHaxe9A8LCOqrhjD7oH+W7rnu507uwddd/sn4SZa7B7on1V2rD44
hN0D3e2tnZBktx+5B+0ng31uhNb5kXugzx1vtl6hhN0D/a1VqmlXArsH+sOY
+leRLuwe6NJP9J2qRrB7oMu+arc/9ciX3IPO87iTd15sYvdA97v93GmGCbsH
3e8ze4+lZbN7oP/0a364q4Ddg45Hq+Kt6XZ2D5pvv1eZX85h96D79OPY020F
7B7oy45pW6udZPdA973yanr7LXYPdMVf7yprn7B7oNcsnP3G4S67B83Dg6zs
zxWze9B+Y+BJi5QAdg/az/g4la/+xu6Bfn7FWtXZRewetF/Nnyt8bj67B3ph
R2HK9xh2D/R+PYuX9k3h54SgzzwqnGxjxM9rpfPTnVFt5sbPa0XPr7qa0RbB
zwmhfb6jkVi/SH5OCO2jlpeODzPn54Sgz2q4N7DyJbsHzQ9XdRcppLB7oDeL
mp8IV+Xvv9DnPTB1fFIvuwf6YgW/67PE+Dkh6Goyg7/+Z8fugS551jpRcgO7
B62PtyS3aDSxe6B7u0Xl9xvK33+hdedwb3eIDX//BT2wWrf0wWd2D/SmbgPx
uWf4+y/owjMyKvr/Yfeg+2hB6drljewe6AcmjD18UF2b3IPur5o2L+1r7B40
7837IfI0gN0D/baZ/+MrOewetP6qTRA6GszugV7aecvfrpTdg8b/uj2Lzq5m
96B1X76qJ9+I3YPmn5Bz7vOfsXvQvvrS0z+NB9k90F8r9s9+cJTdAz15eINx
xDt2D/QxZ00VRV35+y80Hw6rP/fpOLsH+opHhUbRovz/QOg6fhwkNk2f3WOr
8VZNj0aDCpnpQXdTtNk90OuS8+yMhNk90AdZa7hllyqRe6BryO7btaRGhdwD
fdI2Awn3l2rkHuijTrZnnsrVIPdA7xHys351kd9Tg25SvLrwbyA/9wN9TMTl
0eKb+fmo6LIxL6oWH+T31KB799jdirmnRe6BHvp6X1GkpDa5B/oHt1V1N8O0
yT3Q328TMPc8rE3uQb3g/t6kt9rkHug//9ge91bUIfdAN3J8skA2XYfcA/1v
X975ei1dcg90CaGb663l2D3QYzbL+/ve0iP3QLcNjzqVsEmf3AN9z8dPS394
sHug/1FfP/jVWwNyD3SpWxoFx8IMyT3Q8y1Fpu+pNiT3QP92Sv14nAm7B3qC
nMrYXTeNyD3QrzkJ9XdaaUzugW5vNrBYOcqE3APdorVL62GQKbkHeobNYgEr
uwnkHuhJjpXVNULsHjR+vu78+d8hM3IP9KE+oZUSbubkHjR+vLQDZv8wJ/dA
d43VC6iusyD3QB8m8Fgns9qS3APdX+Tr98qnVuQe6Ftiuq6nv7cm90DvLy2e
Oei1DbkHus3S+Q9uh7B7oN+cZP8ovsqW3AN9ourMITcmsHugxx0ItNSttCP3
QK8vtGkaN8ue3AN9muB8w2xpdg/0lZMPz91S5UDugd4i1fjoUogjuQfdFyYf
vlg2OZJ7oKtYZW0rN2D3QP8V/PGTxwYncg90Y7WsV2cE2T3QC76+Mw8+5kzu
ga6j/2TI2WwXcg/0S62fKmu2u5J70M8/ci6bstON3IPGW8fAc3fnu5N70HVs
rbS/9tWd3AO9+m3GWlsdD3IPdCf1XUeDjDzIPdC/pK2UbDDwIPdAX9e0c6zA
RA9yD/SqQYKNA055kHug38uOn3Ha05PcA33u1QKZ5/3YPdDX5zmNL9nvRe6B
HjD/wfwOBXYPdKEF7QYtE9k90K/Oz44In8zugT5ujvqLm47sHugPnirJLHRg
90DfWSGyz2A+uwfN8+OTFi264U3ugd6x/t56KzN2D/SF6/aOS9rvQ+6Brh10
MGjfbx9yD1q/bPuXKQ5j96DrLqgx9ocUuwd6aayReLsMuwfNw6c6fp/XYvdA
n3rgbv3aKewetB4dHhIqV8DugT7apP8+4W5fcg/05XtOXp1nx+6BbjUgLFhi
BbsHunO0pYLvEXYP9HT9ISNX3mT3QM/z25OV1cTugW59yKNQudOP3IPWlz3e
Z7PE2T3QVT1mbnxmzu6Bvu2rwtjJ0ewe9PO/xZZc28nugV78d1DakgvsHuhd
74q9NGvYPdCPaG7V/nOb3YPu08J626SH7B7oJ2zUlhz4xO6B7var8tOAsewe
tF5P/fjf2BB2D3Qfk9bjdcXsHjS/mUseFmlm90BXu5hf/7Kb3YPWi9hBzZod
7B7olRmTKjdWs3vQeiTQ1d9qB7sH7R92NhfoLGD3QI/XzjmTMJndAz1MqmxS
ZCC7B/rnhAtL181g90A3j9+1LSSW3QP9cMu0qseJ7B50/jde2NEZxe6BnlIl
WPLzH/dAf3KjYpn4EHYP9KYR7/x67rB7oJ/pPm49JJvdA12yNLJqcAi7B/rs
wPJ7UcbsHujzbbMSXkmye6DffjB7cr/PfuQe6L+7nlhL3Gb3QH/d9yVmYCm7
[truncated: 13,418,919 more chars]
