# Supplementary material for: Polar Triptycene-Based Nonmetal Organic Frameworks Show Enhanced Hydrogen Adsorption
Source: J Am Chem Soc. 2025 Oct 16;147(43):39351–8. doi: 10.1021/jacs.5c11317 (PMC12576833; doi:10.1021/jacs.5c11317)
Supplement: Supplementary file 2 [file ja5c11317_si_002.zip › SI NMR/nMOF_Wat2_Br1.cif]

data_image0
_chemical_formula_structural       C8H2C18H6C2H2N6H18N6H12C12H6O6H12Br6
_chemical_formula_sum              "C40 H58 N12 O6 Br6"
_cell_length_a       13.9597
_cell_length_b       13.9597
_cell_length_c       9.5576
_cell_angle_alpha    90
_cell_angle_beta     90
_cell_angle_gamma    120

_space_group_name_H-M_alt    "P 1"
_space_group_IT_number       1

loop_
  _space_group_symop_operation_xyz
  'x, y, z'

loop_
  _atom_site_type_symbol
  _atom_site_label
  _atom_site_symmetry_multiplicity
  _atom_site_fract_x
  _atom_site_fract_y
  _atom_site_fract_z
  _atom_site_occupancy
  C   C1        1.0  0.55130  0.27570  0.77090  1.0000
  C   C2        1.0  0.72430  0.27560  0.77090  1.0000
  C   C3        1.0  0.72440  0.44870  0.77090  1.0000
  C   C4        1.0  0.44870  0.72430  0.22910  1.0000
  C   C5        1.0  0.27570  0.72440  0.22910  1.0000
  C   C6        1.0  0.27560  0.55130  0.22910  1.0000
  C   C7        1.0  0.66670  0.33330  0.83510  1.0000
  C   C8        1.0  0.33330  0.66670  0.16490  1.0000
  H   H1        1.0  0.66670  0.33330  0.93970  1.0000
  H   H2        1.0  0.33330  0.66670  0.06030  1.0000
  C   C9        1.0  0.55090  0.27550  0.62410  1.0000
  C   C10       1.0  0.72450  0.27540  0.62410  1.0000
  C   C11       1.0  0.72460  0.44910  0.62410  1.0000
  C   C12       1.0  0.44910  0.72450  0.37590  1.0000
  C   C13       1.0  0.27550  0.72460  0.37590  1.0000
  C   C14       1.0  0.27540  0.55090  0.37590  1.0000
  C   C15       1.0  0.35430  0.17730  0.76840  1.0000
  C   C16       1.0  0.82270  0.17700  0.76840  1.0000
  C   C17       1.0  0.82300  0.64570  0.76840  1.0000
  C   C18       1.0  0.64570  0.82270  0.23160  1.0000
  C   C19       1.0  0.17730  0.82300  0.23160  1.0000
  C   C20       1.0  0.17700  0.35430  0.23160  1.0000
  C   C21       1.0  0.45260  0.22640  0.84370  1.0000
  C   C22       1.0  0.77360  0.22620  0.84370  1.0000
  C   C23       1.0  0.77380  0.54740  0.84370  1.0000
  C   C24       1.0  0.54740  0.77360  0.15630  1.0000
  C   C25       1.0  0.22640  0.77380  0.15630  1.0000
  C   C26       1.0  0.22620  0.45260  0.15630  1.0000
  H   H3        1.0  0.45190  0.22610  0.94310  1.0000
  H   H4        1.0  0.77390  0.22580  0.94310  1.0000
  H   H5        1.0  0.77420  0.54810  0.94310  1.0000
  H   H6        1.0  0.54810  0.77390  0.05690  1.0000
  H   H7        1.0  0.22610  0.77420  0.05690  1.0000
  H   H8        1.0  0.22580  0.45190  0.05690  1.0000
  C   C27       1.0  0.66670  0.33330  0.56140  1.0000
  C   C28       1.0  0.33330  0.66670  0.43860  1.0000
  H   H9        1.0  0.66670  0.33330  0.45680  1.0000
  H   H10       1.0  0.33330  0.66670  0.54320  1.0000
  N   N1        1.0  0.24990  0.12480  0.84520  1.0000
  N   N2        1.0  0.87520  0.12510  0.84520  1.0000
  N   N3        1.0  0.87490  0.75010  0.84520  1.0000
  N   N4        1.0  0.75010  0.87520  0.15480  1.0000
  N   N5        1.0  0.12480  0.87490  0.15480  1.0000
  N   N6        1.0  0.12510  0.24990  0.15480  1.0000
  H   H11       1.0  0.21010  0.05200  0.82140  1.0000
  H   H12       1.0  0.94800  0.15810  0.82140  1.0000
  H   H13       1.0  0.84190  0.78990  0.82140  1.0000
  H   H14       1.0  0.78990  0.94800  0.17860  1.0000
  H   H15       1.0  0.05200  0.84190  0.17860  1.0000
  H   H16       1.0  0.15810  0.21010  0.17860  1.0000
  H   H17       1.0  0.21060  0.15870  0.82330  1.0000
  H   H18       1.0  0.84130  0.05190  0.82330  1.0000
  H   H19       1.0  0.94810  0.78940  0.82330  1.0000
  H   H20       1.0  0.78940  0.84130  0.17670  1.0000
  H   H21       1.0  0.15870  0.94810  0.17670  1.0000
  H   H22       1.0  0.05190  0.21060  0.17670  1.0000
  H   H23       1.0  0.26380  0.13090  0.93880  1.0000
  H   H24       1.0  0.86910  0.13290  0.93880  1.0000
  H   H25       1.0  0.86710  0.73620  0.93880  1.0000
  H   H26       1.0  0.73620  0.86910  0.06120  1.0000
  H   H27       1.0  0.13090  0.86710  0.06120  1.0000
  H   H28       1.0  0.13290  0.26380  0.06120  1.0000
  N   N7        1.0  0.25060  0.12650  0.54630  1.0000
  N   N8        1.0  0.87350  0.12410  0.54630  1.0000
  N   N9        1.0  0.87590  0.74940  0.54630  1.0000
  N   N10       1.0  0.74940  0.87350  0.45370  1.0000
  N   N11       1.0  0.12650  0.87590  0.45370  1.0000
  N   N12       1.0  0.12410  0.25060  0.45370  1.0000
  H   H29       1.0  0.24810  0.07500  0.48600  1.0000
  H   H30       1.0  0.92500  0.17310  0.48600  1.0000
  H   H31       1.0  0.82690  0.75190  0.48600  1.0000
  H   H32       1.0  0.75190  0.92500  0.51400  1.0000
  H   H33       1.0  0.07500  0.82690  0.51400  1.0000
  H   H34       1.0  0.17310  0.24810  0.51400  1.0000
  H   H35       1.0  0.18770  0.09110  0.59940  1.0000
  H   H36       1.0  0.90890  0.09660  0.59940  1.0000
  H   H37       1.0  0.90340  0.81230  0.59940  1.0000
  H   H38       1.0  0.81230  0.90890  0.40060  1.0000
  H   H39       1.0  0.09110  0.90340  0.40060  1.0000
  H   H40       1.0  0.09660  0.18770  0.40060  1.0000
  C   C29       1.0  0.35160  0.17570  0.62300  1.0000
  C   C30       1.0  0.82430  0.17590  0.62300  1.0000
  C   C31       1.0  0.82410  0.64840  0.62300  1.0000
  C   C32       1.0  0.64840  0.82430  0.37700  1.0000
  C   C33       1.0  0.17570  0.82410  0.37700  1.0000
  C   C34       1.0  0.17590  0.35160  0.37700  1.0000
  C   C35       1.0  0.45330  0.22670  0.55000  1.0000
  C   C36       1.0  0.77330  0.22660  0.55000  1.0000
  C   C37       1.0  0.77340  0.54670  0.55000  1.0000
  C   C38       1.0  0.54670  0.77330  0.45000  1.0000
  C   C39       1.0  0.22670  0.77340  0.45000  1.0000
  C   C40       1.0  0.22660  0.45330  0.45000  1.0000
  H   H41       1.0  0.45430  0.22740  0.45060  1.0000
  H   H42       1.0  0.77260  0.22690  0.45060  1.0000
  H   H43       1.0  0.77310  0.54570  0.45060  1.0000
  H   H44       1.0  0.54570  0.77260  0.54940  1.0000
  H   H45       1.0  0.22740  0.77310  0.54940  1.0000
  H   H46       1.0  0.22690  0.45430  0.54940  1.0000
  O   O1        1.0  0.99300  0.49600  0.33400  1.0000
  O   O2        1.0  0.50400  0.49700  0.33400  1.0000
  O   O3        1.0  0.50300  0.00700  0.33400  1.0000
  O   O4        1.0  0.00700  0.50400  0.66600  1.0000
  O   O5        1.0  0.49600  0.50300  0.66600  1.0000
  O   O6        1.0  0.49700  0.99300  0.66600  1.0000
  H   H47       1.0  0.98930  0.49840  0.24340  1.0000
  H   H48       1.0  0.50160  0.49090  0.24340  1.0000
  H   H49       1.0  0.50910  0.01070  0.24340  1.0000
  H   H50       1.0  0.01070  0.50160  0.75660  1.0000
  H   H51       1.0  0.49840  0.50910  0.75660  1.0000
  H   H52       1.0  0.49090  0.98930  0.75660  1.0000
  H   H53       1.0  0.99250  0.55470  0.36300  1.0000
  H   H54       1.0  0.44530  0.43780  0.36300  1.0000
  H   H55       1.0  0.56220  0.00750  0.36300  1.0000
  H   H56       1.0  0.00750  0.44530  0.63700  1.0000
  H   H57       1.0  0.55470  0.56220  0.63700  1.0000
  H   H58       1.0  0.43780  0.99250  0.63700  1.0000
  Br  Br1       1.0  0.13400  0.26910  0.78430  1.0000
  Br  Br2       1.0  0.73090  0.86490  0.78430  1.0000
  Br  Br3       1.0  0.13510  0.86600  0.78430  1.0000
  Br  Br4       1.0  0.86600  0.73090  0.21570  1.0000
  Br  Br5       1.0  0.26910  0.13510  0.21570  1.0000
  Br  Br6       1.0  0.86490  0.13400  0.21570  1.0000
